# Supplementary material for: Native-state proteomics of Parvalbumin interneurons identifies unique molecular signatures and vulnerabilities to early Alzheimer’s pathology
Source: Nat Commun. 2024 Apr 1;15:2823. doi: 10.1038/s41467-024-47028-7 (PMC10985119; doi:10.1038/s41467-024-47028-7)
Supplement: Supplementary file 4 — Supplementary Data 1 [file 41467_2024_47028_MOESM4_ESM.xlsx]

## Sheet: 1_Raw MaxQuant PVCIBOP
Raw MaxQuant Data: Related to Figure 1										Raw Intensities									LFQ Intensities
Protein IDs	Majority protein IDs	Uniprot	Gene symbol	Fasta headers	Number of proteins	Peptides	Razor + unique peptides	Unique peptides	Mol. weight [kDa]	Input1	Input2	Input3	SA_PV1	SA_PV2	SA_PV3	SA_Con1	SA_Con2	SA_Con3	Input1	Input2	Input3	SA_PV1	SA_PV2	SA_PV3	SA_Con1	SA_Con2	SA_Con3
sp|Q9JHU4|DYHC1_MOUSE;tr|Q80U36|Q80U36_MOUSE;tr|Q8C6T5|Q8C6T5_MOUSE;tr|Q3TAZ3|Q3TAZ3_MOUSE;tr|F6ZX84|F6ZX84_MOUSE;tr|Q923F5|Q923F5_MOUSE;tr|Q3UA73|Q3UA73_MOUSE;tr|O08821|O08821_MOUSE;tr|O70182|O70182_MOUSE	sp|Q9JHU4|DYHC1_MOUSE	Q9JHU4	Dync1h1	Cytoplasmic dynein 1 heavy chain 1 OS=Mus musculus OX=10090 GN=Dync1h1 PE=1 SV=2	9	204	204	204	532.04	10483000000	10204000000	8785700000	3393700000	2604100000	3605600000	1902100000	1970700000	1688100000	201370000	196400000	185260000	562820000	595180000	640710000	660690000	688280000	649600000
tr|Q6S392|Q6S392_MOUSE;sp|Q9QXS1-2|PLEC_MOUSE;sp|Q9QXS1-7|PLEC_MOUSE;sp|Q9QXS1-6|PLEC_MOUSE;tr|Q6S385|Q6S385_MOUSE;sp|Q9QXS1-11|PLEC_MOUSE;sp|Q9QXS1-12|PLEC_MOUSE;sp|Q9QXS1-16|PLEC_MOUSE;sp|Q9QXS1-5|PLEC_MOUSE;tr|Q6S387|Q6S387_MOUSE;sp|Q9QXS1-3|PLEC_MOUSE;sp|Q9QXS1-13|PLEC_MOUSE;tr|Q6S393|Q6S393_MOUSE;sp|Q9QXS1-14|PLEC_MOUSE;sp|Q9QXS1-4|PLEC_MOUSE;sp|Q9QXS1-8|PLEC_MOUSE;tr|Q6S388|Q6S388_MOUSE;sp|…	tr|Q6S392|Q6S392_MOUSE;sp|Q9QXS1-2|PLEC_MOUSE;sp|Q9QXS1-7|PLEC_MOUSE;sp|Q9QXS1-6|PLEC_MOUSE;tr|Q6S385|Q6S385_MOUSE;sp|Q9QXS1-11|PLEC_MOUSE;sp|Q9QXS1-12|PLEC_MOUSE;sp|Q9QXS1-16|PLEC_MOUSE;sp|Q9QXS1-5|PLEC_MOUSE;tr|Q6S387|Q6S387_MOUSE;sp|Q9QXS1-3|PLEC_MOUSE;sp|Q9QXS1-13|PLEC_MOUSE;tr|Q6S393|Q6S393_MOUSE;sp|Q9QXS1-14|PLEC_MOUSE;sp|Q9QXS1-4|PLEC_MOUSE;sp|Q9QXS1-8|PLEC_MOUSE;tr|Q6S388|Q6S388_MOUSE;sp|…	Q6S392	Plec	Plectin 3 OS=Mus musculus OX=10090 GN=Plec PE=2 SV=1; Isoform PLEC-1 of Plectin OS=Mus musculus OX=10090 GN=Plec; Isoform PLEC-0,1C,2A of Plectin OS=Mus musculus OX=10090 GN=Plec; Isoform PLEC-0,1C of Plectin OS=Mus musculus OX=10090 GN=Plec; Plectin 10 O	35	153	153	153	514.88	5300800000	6158600000	5288000000	864240000	631720000	920630000	245100000	256710000	240710000	301590000	322140000	290610000	370870000	373010000	432480000	247460000	269080000	248840000
sp|Q62261|SPTB2_MOUSE;tr|A0A0A0MQG2|A0A0A0MQG2_MOUSE;sp|Q62261-2|SPTB2_MOUSE;tr|Q5DTR4|Q5DTR4_MOUSE;tr|Q3TZN6|Q3TZN6_MOUSE;tr|Q3TTX2|Q3TTX2_MOUSE;tr|Q8BQ35|Q8BQ35_MOUSE;tr|Q9Z2V0|Q9Z2V0_MOUSE;tr|P70435|P70435_MOUSE;tr|Q8R1C2|Q8R1C2_MOUSE;tr|Q8C509|Q8C509_MOUSE;tr|Q9R1Y9|Q9R1Y9_MOUSE;tr|D3YWH8|D3YWH8_MOUSE	sp|Q62261|SPTB2_MOUSE;tr|A0A0A0MQG2|A0A0A0MQG2_MOUSE;sp|Q62261-2|SPTB2_MOUSE;tr|Q5DTR4|Q5DTR4_MOUSE	Q62261	Sptbn1	Spectrin beta chain, non-erythrocytic 1 OS=Mus musculus OX=10090 GN=Sptbn1 PE=1 SV=2; Spectrin beta chain, non-erythrocytic 1 (Fragment) OS=Mus musculus OX=10090 GN=Sptbn1 PE=1 SV=1; Isoform 2 of Spectrin beta chain, non-erythrocytic 1 OS=Mus musculus OX=	13	142	142	129	274.22	31779000000	32949000000	26461000000	2953200000	1736600000	2645200000	1379500000	1293000000	1350100000	944980000	1005200000	872860000	859490000	710030000	847120000	887120000	862920000	859430000
sp|O88737|BSN_MOUSE;sp|O88737-2|BSN_MOUSE;tr|V9GX98|V9GX98_MOUSE;tr|Q3UXD6|Q3UXD6_MOUSE;tr|Q3TUN1|Q3TUN1_MOUSE;tr|Q3V2Z5|Q3V2Z5_MOUSE;sp|Q8BL48-2|UNK_MOUSE;sp|Q8BL48|UNK_MOUSE	sp|O88737|BSN_MOUSE;sp|O88737-2|BSN_MOUSE	O88737	Bsn	Protein bassoon OS=Mus musculus OX=10090 GN=Bsn PE=1 SV=4; Isoform 2 of Protein bassoon OS=Mus musculus OX=10090 GN=Bsn	8	111	111	109	418.84	4539600000	4441800000	4149900000	1117900000	734270000	1308100000	26448000	25364000	27171000	341830000	285960000	262820000	630730000	470820000	468090000	6829000	5131600	5331300
sp|Q68FD5|CLH1_MOUSE;tr|Q5SXR6|Q5SXR6_MOUSE;tr|Q80U89|Q80U89_MOUSE;tr|Q3UPJ3|Q3UPJ3_MOUSE;tr|Q3U0H2|Q3U0H2_MOUSE;tr|Q3TYQ2|Q3TYQ2_MOUSE;tr|Q3TAN1|Q3TAN1_MOUSE;tr|Q8K2I5|Q8K2I5_MOUSE;tr|Q3TJ98|Q3TJ98_MOUSE;tr|F6Z1R4|F6Z1R4_MOUSE	sp|Q68FD5|CLH1_MOUSE;tr|Q5SXR6|Q5SXR6_MOUSE;tr|Q80U89|Q80U89_MOUSE;tr|Q3UPJ3|Q3UPJ3_MOUSE	Q68FD5	Cltc	Clathrin heavy chain 1 OS=Mus musculus OX=10090 GN=Cltc PE=1 SV=3; Clathrin heavy chain OS=Mus musculus OX=10090 GN=Cltc PE=1 SV=1; MKIAA0034 protein (Fragment) OS=Mus musculus OX=10090 GN=mKIAA0034 PE=4 SV=2; Uncharacterized protein (Fragment) OS=Mus mus	10	100	100	100	191.55	45955000000	43944000000	44737000000	10324000000	7357900000	10995000000	5731200000	4827000000	4811000000	1877700000	1980000000	2063900000	4176100000	4175800000	4578600000	4943000000	4442900000	4495800000
sp|Q9QYR6|MAP1A_MOUSE;sp|Q9QYR6-2|MAP1A_MOUSE;tr|A2ARP8|A2ARP8_MOUSE	sp|Q9QYR6|MAP1A_MOUSE;sp|Q9QYR6-2|MAP1A_MOUSE;tr|A2ARP8|A2ARP8_MOUSE	Q9QYR6	Map1a	Microtubule-associated protein 1A OS=Mus musculus OX=10090 GN=Map1a PE=1 SV=2; Isoform 2 of Microtubule-associated protein 1A OS=Mus musculus OX=10090 GN=Map1a; Microtubule-associated protein 1A OS=Mus musculus OX=10090 GN=Map1a PE=1 SV=1	3	101	101	100	300.14	13573000000	13824000000	11540000000	2510300000	1337200000	2299500000	125620000	90485000	100060000	736560000	715430000	657320000	1214500000	903410000	1264900000	180980000	181740000	185340000
tr|Q68FG2|Q68FG2_MOUSE;tr|Q3UGZ4|Q3UGZ4_MOUSE;tr|Q6A087|Q6A087_MOUSE;tr|Q68FM2|Q68FM2_MOUSE;tr|Q80ZK2|Q80ZK2_MOUSE;tr|A0A494BBH5|A0A494BBH5_MOUSE;tr|A0A5F8MPM8|A0A5F8MPM8_MOUSE	tr|Q68FG2|Q68FG2_MOUSE;tr|Q3UGZ4|Q3UGZ4_MOUSE;tr|Q6A087|Q6A087_MOUSE	Q68FG2	Sptbn2	Spectrin beta chain OS=Mus musculus OX=10090 GN=Sptbn2 PE=1 SV=1; Spectrin beta chain OS=Mus musculus OX=10090 GN=Sptbn2 PE=2 SV=1; MKIAA0302 protein (Fragment) OS=Mus musculus OX=10090 GN=Sptbn2 PE=2 SV=1	7	108	96	96	270.92	8528200000	9517100000	7058200000	1106700000	738700000	1289200000	655280000	691430000	608920000	511970000	509340000	442440000	649310000	626740000	695560000	793310000	821000000	829010000
sp|Q9QYX7|PCLO_MOUSE;sp|Q9QYX7-2|PCLO_MOUSE;tr|S4R2E0|S4R2E0_MOUSE;tr|Q8CHE8|Q8CHE8_MOUSE	sp|Q9QYX7|PCLO_MOUSE;sp|Q9QYX7-2|PCLO_MOUSE	Q9QYX7	Pclo	Protein piccolo OS=Mus musculus OX=10090 GN=Pclo PE=1 SV=4; Isoform 2 of Protein piccolo OS=Mus musculus OX=10090 GN=Pclo	4	93	91	91	550.83	1881100000	2239600000	1366000000	784260000	507760000	816970000	11398000	9094200	15396000	215770000	193950000	140760000	612670000	594470000	671040000	15579000	15128000	29664000
sp|P20357|MTAP2_MOUSE;tr|Q3URJ7|Q3URJ7_MOUSE;tr|G3UZK9|G3UZK9_MOUSE;tr|G3UZE9|G3UZE9_MOUSE;tr|Q3TRF8|Q3TRF8_MOUSE;tr|F7ALC8|F7ALC8_MOUSE;tr|Q80X35|Q80X35_MOUSE;tr|Q80ZL4|Q80ZL4_MOUSE;tr|B2KGT5|B2KGT5_MOUSE;tr|Q3TLQ0|Q3TLQ0_MOUSE;tr|G3UZV6|G3UZV6_MOUSE;tr|G3UWW1|G3UWW1_MOUSE;tr|E9Q8Y2|E9Q8Y2_MOUSE;tr|G3UXY3|G3UXY3_MOUSE	sp|P20357|MTAP2_MOUSE;tr|Q3URJ7|Q3URJ7_MOUSE	P20357	Map2	Microtubule-associated protein 2 OS=Mus musculus OX=10090 GN=Map2 PE=1 SV=2; MAP2_projctn domain-containing protein (Fragment) OS=Mus musculus OX=10090 GN=Map2 PE=2 SV=1	14	86	86	75	199.13	11655000000	13031000000	9909100000	3770100000	1697500000	3181200000	53921000	31861000	23992000	688740000	679360000	588880000	1762900000	1111600000	1475700000	74262000	39841000	33431000
tr|B2RQQ5|B2RQQ5_MOUSE;sp|P14873|MAP1B_MOUSE;tr|Q8CFR9|Q8CFR9_MOUSE;tr|A0PJ96|A0PJ96_MOUSE;tr|Q3TYV8|Q3TYV8_MOUSE;tr|Q3TZM8|Q3TZM8_MOUSE;tr|Q3UPV4|Q3UPV4_MOUSE;tr|Q8CAI9|Q8CAI9_MOUSE;tr|Q3UF78|Q3UF78_MOUSE	tr|B2RQQ5|B2RQQ5_MOUSE;sp|P14873|MAP1B_MOUSE	B2RQQ5	Map1b	Microtubule-associated protein 1B OS=Mus musculus OX=10090 GN=Map1b PE=2 SV=1; Microtubule-associated protein 1B OS=Mus musculus OX=10090 GN=Map1b PE=1 SV=2	9	65	64	64	270.3	7411400000	7778200000	5938300000	553960000	264260000	448850000	35810000	40476000	36944000	455560000	483230000	419780000	378000000	246820000	310060000	73029000	71290000	82343000
tr|Q3UHT6|Q3UHT6_MOUSE;sp|P19096|FAS_MOUSE;tr|A0A0U1RNJ1|A0A0U1RNJ1_MOUSE;tr|Q3TB22|Q3TB22_MOUSE;tr|O89060|O89060_MOUSE;tr|A0A0U1RPP5|A0A0U1RPP5_MOUSE	tr|Q3UHT6|Q3UHT6_MOUSE;sp|P19096|FAS_MOUSE;tr|A0A0U1RNJ1|A0A0U1RNJ1_MOUSE;tr|Q3TB22|Q3TB22_MOUSE	Q3UHT6	Fasn	Carrier domain-containing protein OS=Mus musculus OX=10090 GN=Fasn PE=2 SV=1; Fatty acid synthase OS=Mus musculus OX=10090 GN=Fasn PE=1 SV=2; Fatty acid synthase OS=Mus musculus OX=10090 GN=Fasn PE=1 SV=1; Carrier domain-containing protein (Fragment) OS=M	6	62	62	62	272.41	2286400000	2161500000	1771600000	366160000	270590000	431020000	190080000	171750000	143630000	182250000	169570000	155480000	225610000	247690000	274110000	270530000	276290000	238970000
sp|Q8BPN8-2|DMXL2_MOUSE;sp|Q8BPN8|DMXL2_MOUSE;tr|B0V2P5|B0V2P5_MOUSE;tr|F6RYL8|F6RYL8_MOUSE;tr|B0V2P6|B0V2P6_MOUSE;sp|Q8BPN8-3|DMXL2_MOUSE;tr|Q05CM4|Q05CM4_MOUSE	sp|Q8BPN8-2|DMXL2_MOUSE;sp|Q8BPN8|DMXL2_MOUSE;tr|B0V2P5|B0V2P5_MOUSE;tr|F6RYL8|F6RYL8_MOUSE	Q8BPN8	Dmxl2	Isoform 2 of DmX-like protein 2 OS=Mus musculus OX=10090 GN=Dmxl2; DmX-like protein 2 OS=Mus musculus OX=10090 GN=Dmxl2 PE=1 SV=3; DmX-like protein 2 OS=Mus musculus OX=10090 GN=Dmxl2 PE=1 SV=1; DmX-like protein 2 (Fragment) OS=Mus musculus OX=10090 GN=Dm	7	62	62	60	337.01	2355200000	2452400000	1771300000	467120000	407170000	599690000	258310000	379920000	328480000	361480000	354970000	308280000	622310000	639140000	823910000	703090000	680400000	703070000
tr|D3YZ62|D3YZ62_MOUSE;tr|D3Z4J3|D3Z4J3_MOUSE;sp|Q99104|MYO5A_MOUSE;tr|F6TDE5|F6TDE5_MOUSE;tr|F6Z2S4|F6Z2S4_MOUSE;tr|B8JK05|B8JK05_MOUSE;tr|Q8BWY8|Q8BWY8_MOUSE;tr|E9Q1F5|E9Q1F5_MOUSE;tr|G5E8G6|G5E8G6_MOUSE;sp|P21271|MYO5B_MOUSE;tr|G3X9Y9|G3X9Y9_MOUSE;sp|P21271-3|MYO5B_MOUSE;tr|D6RFU0|D6RFU0_MOUSE;tr|A0A1L1SUF0|A0A1L1SUF0_MOUSE;tr|D3Z135|D3Z135_MOUSE	tr|D3YZ62|D3YZ62_MOUSE;tr|D3Z4J3|D3Z4J3_MOUSE;sp|Q99104|MYO5A_MOUSE	D3YZ62	Myo5a	Unconventional myosin-Va OS=Mus musculus OX=10090 GN=Myo5a PE=1 SV=1; Unconventional myosin-Va OS=Mus musculus OX=10090 GN=Myo5a PE=1 SV=1; Unconventional myosin-Va OS=Mus musculus OX=10090 GN=Myo5a PE=1 SV=2	15	60	60	60	212.33	2872000000	3094900000	2342700000	849040000	658120000	819680000	442440000	413180000	336110000	161820000	164670000	151620000	343170000	365110000	391070000	385260000	385430000	353720000
tr|G5E8R3|G5E8R3_MOUSE;tr|Q3T9S7|Q3T9S7_MOUSE;tr|E9QPD7|E9QPD7_MOUSE;sp|Q05920|PYC_MOUSE;tr|Q3TCQ3|Q3TCQ3_MOUSE;tr|Q3UFS6|Q3UFS6_MOUSE;tr|Q62043|Q62043_MOUSE;tr|Q8BP54|Q8BP54_MOUSE;tr|A0A286YCC5|A0A286YCC5_MOUSE;tr|A0A494B912|A0A494B912_MOUSE;tr|A0A494B951|A0A494B951_MOUSE;sp|Q80UC6|GPR62_MOUSE;sp|Q8CFE5|BTBD7_MOUSE	tr|G5E8R3|G5E8R3_MOUSE;tr|Q3T9S7|Q3T9S7_MOUSE;tr|E9QPD7|E9QPD7_MOUSE;sp|Q05920|PYC_MOUSE;tr|Q3TCQ3|Q3TCQ3_MOUSE;tr|Q3UFS6|Q3UFS6_MOUSE;tr|Q62043|Q62043_MOUSE;tr|Q8BP54|Q8BP54_MOUSE	G5E8R3	Pcx	Pyruvate carboxylase OS=Mus musculus OX=10090 GN=Pcx PE=1 SV=1; Pyruvate carboxylase OS=Mus musculus OX=10090 GN=Pcx PE=2 SV=1; Pyruvate carboxylase OS=Mus musculus OX=10090 GN=Pcx PE=1 SV=1; Pyruvate carboxylase, mitochondrial OS=Mus musculus OX=10090 GN	13	59	59	59	129.7	1952000000	2153300000	1876400000	28259000000	30489000000	24606000000	31509000000	20736000000	21830000000	209590000	244740000	224430000	17842000000	27102000000	16703000000	38954000000	24741000000	29794000000
sp|Q7TSJ2|MAP6_MOUSE;tr|A0A140LIT9|A0A140LIT9_MOUSE;sp|Q7TSJ2-2|MAP6_MOUSE;tr|D3Z6W1|D3Z6W1_MOUSE;sp|Q7TSJ2-3|MAP6_MOUSE	sp|Q7TSJ2|MAP6_MOUSE;tr|A0A140LIT9|A0A140LIT9_MOUSE;sp|Q7TSJ2-2|MAP6_MOUSE;tr|D3Z6W1|D3Z6W1_MOUSE	Q7TSJ2	Map6	Microtubule-associated protein 6 OS=Mus musculus OX=10090 GN=Map6 PE=1 SV=2; Microtubule-associated protein 6 OS=Mus musculus OX=10090 GN=Map6 PE=1 SV=1; Isoform 2 of Microtubule-associated protein 6 OS=Mus musculus OX=10090 GN=Map6; Microtubule-associate	5	53	53	53	96.449	6464900000	6598600000	5349100000	3057700000	1611000000	2467900000	60091000	44112000	42821000	602380000	605880000	569490000	2347200000	1526200000	2139000000	123850000	101190000	95216000
sp|Q61879|MYH10_MOUSE;tr|Q5SV64|Q5SV64_MOUSE;tr|Q3UH59|Q3UH59_MOUSE;tr|Q80T68|Q80T68_MOUSE;tr|Q4KMN4|Q4KMN4_MOUSE;tr|Q6PB65|Q6PB65_MOUSE;tr|Q8BLI1|Q8BLI1_MOUSE;tr|Q8BLI3|Q8BLI3_MOUSE;tr|Q8BWI3|Q8BWI3_MOUSE;tr|Q8BXF2|Q8BXF2_MOUSE	sp|Q61879|MYH10_MOUSE;tr|Q5SV64|Q5SV64_MOUSE;tr|Q3UH59|Q3UH59_MOUSE;tr|Q80T68|Q80T68_MOUSE;tr|Q4KMN4|Q4KMN4_MOUSE	Q61879	Myh10	Myosin-10 OS=Mus musculus OX=10090 GN=Myh10 PE=1 SV=2; Myosin-10 OS=Mus musculus OX=10090 GN=Myh10 PE=1 SV=1; Myosin-10 OS=Mus musculus OX=10090 GN=Myh10 PE=1 SV=1; MKIAA3005 protein (Fragment) OS=Mus musculus OX=10090 GN=Myh10 PE=2 SV=1; Myh10 protein (F	10	58	58	51	228.99	2705400000	2943800000	2693200000	447540000	318710000	494440000	208230000	207750000	222090000	223080000	228770000	216930000	296090000	321500000	344570000	319780000	347210000	323770000
sp|P17710-3|HXK1_MOUSE;tr|Q3TJE3|Q3TJE3_MOUSE;sp|P17710|HXK1_MOUSE;tr|G3UVV4|G3UVV4_MOUSE;sp|P17710-4|HXK1_MOUSE;tr|Q3UPC4|Q3UPC4_MOUSE;sp|P17710-2|HXK1_MOUSE;tr|Q3UE51|Q3UE51_MOUSE;tr|Q3TTB4|Q3TTB4_MOUSE;tr|D3YYR4|D3YYR4_MOUSE;tr|D3Z365|D3Z365_MOUSE;sp|O08528|HXK2_MOUSE;sp|Q91W97|HKDC1_MOUSE;tr|E9Q5B5|E9Q5B5_MOUSE;tr|D3Z105|D3Z105_MOUSE;tr|B4YB29|B4YB29_MOUSE;tr|Q08EC2|Q08EC2_MOUSE;tr|E9Q8S8|E9Q…	sp|P17710-3|HXK1_MOUSE;tr|Q3TJE3|Q3TJE3_MOUSE;sp|P17710|HXK1_MOUSE;tr|G3UVV4|G3UVV4_MOUSE;sp|P17710-4|HXK1_MOUSE;tr|Q3UPC4|Q3UPC4_MOUSE;sp|P17710-2|HXK1_MOUSE;tr|Q3UE51|Q3UE51_MOUSE;tr|Q3TTB4|Q3TTB4_MOUSE	P17710	Hk1	Isoform HK1 of Hexokinase-1 OS=Mus musculus OX=10090 GN=Hk1; Uncharacterized protein OS=Mus musculus OX=10090 GN=Hk1 PE=2 SV=1; Hexokinase-1 OS=Mus musculus OX=10090 GN=Hk1 PE=1 SV=3; Hexokinase-1 OS=Mus musculus OX=10090 GN=Hk1 PE=1 SV=1; Isoform HK1-SC	27	50	50	50	102.3	12387000000	13210000000	12952000000	3006300000	2246100000	2980900000	1816900000	1850300000	1654000000	934680000	849590000	829370000	1637500000	1762800000	1859400000	2252100000	2294600000	2261400000
sp|P46460|NSF_MOUSE;tr|G3UX86|G3UX86_MOUSE;tr|G3UX98|G3UX98_MOUSE	sp|P46460|NSF_MOUSE	P46460	Nsf	Vesicle-fusing ATPase OS=Mus musculus OX=10090 GN=Nsf PE=1 SV=2	3	50	50	50	82.613	13464000000	14944000000	14068000000	2097400000	1420200000	2032400000	966800000	988000000	914700000	1060800000	1077100000	970900000	1300500000	1308800000	1311300000	1311500000	1445000000	1351900000
sp|O55143|AT2A2_MOUSE;tr|Q5DTI2|Q5DTI2_MOUSE;sp|O55143-2|AT2A2_MOUSE;tr|O54994|O54994_MOUSE;sp|Q8R429|AT2A1_MOUSE;tr|Q8C213|Q8C213_MOUSE;tr|B1ATS4|B1ATS4_MOUSE;tr|Q3U1K2|Q3U1K2_MOUSE;sp|Q64518-2|AT2A3_MOUSE;tr|B1ATS5|B1ATS5_MOUSE;sp|Q64518-3|AT2A3_MOUSE;tr|E9Q559|E9Q559_MOUSE;sp|Q64518|AT2A3_MOUSE;tr|Q3V1C4|Q3V1C4_MOUSE;tr|Q62268|Q62268_MOUSE;tr|Q3U6T4|Q3U6T4_MOUSE	sp|O55143|AT2A2_MOUSE;tr|Q5DTI2|Q5DTI2_MOUSE;sp|O55143-2|AT2A2_MOUSE;tr|O54994|O54994_MOUSE	O55143	Atp2a2	Sarcoplasmic/endoplasmic reticulum calcium ATPase 2 OS=Mus musculus OX=10090 GN=Atp2a2 PE=1 SV=2; MKIAA4195 protein (Fragment) OS=Mus musculus OX=10090 GN=Atp2a2 PE=2 SV=1; Isoform 2 of Sarcoplasmic/endoplasmic reticulum calcium ATPase 2 OS=Mus musculus O	16	46	46	46	114.86	4825900000	4389200000	4648700000	1596800000	1287100000	1618700000	962480000	1053400000	1005400000	593760000	547130000	631300000	1320100000	1570600000	1397100000	1644300000	1868400000	1876800000
tr|E9Q7S0|E9Q7S0_MOUSE;tr|F7BQW7|F7BQW7_MOUSE;sp|Q8CHC4|SYNJ1_MOUSE;tr|D3Z656|D3Z656_MOUSE;tr|D3Z1M7|D3Z1M7_MOUSE;tr|F7CD11|F7CD11_MOUSE;tr|A0A338P6C7|A0A338P6C7_MOUSE;tr|F6VSS8|F6VSS8_MOUSE;tr|A0A338P6V7|A0A338P6V7_MOUSE;tr|Q3V053|Q3V053_MOUSE	tr|E9Q7S0|E9Q7S0_MOUSE;tr|F7BQW7|F7BQW7_MOUSE;sp|Q8CHC4|SYNJ1_MOUSE;tr|D3Z656|D3Z656_MOUSE;tr|D3Z1M7|D3Z1M7_MOUSE	E9Q7S0	Synj1	Synaptojanin-1 OS=Mus musculus OX=10090 GN=Synj1 PE=1 SV=1; Synaptojanin-1 (Fragment) OS=Mus musculus OX=10090 GN=Synj1 PE=1 SV=1; Synaptojanin-1 OS=Mus musculus OX=10090 GN=Synj1 PE=1 SV=3; Synaptojanin-1 OS=Mus musculus OX=10090 GN=Synj1 PE=1 SV=1; Syna	10	48	48	45	144.59	4172300000	4356300000	4041300000	712170000	510210000	798850000	322190000	333850000	287210000	457490000	441030000	445580000	713790000	685310000	774950000	642780000	719240000	674950000
sp|Q91ZA3|PCCA_MOUSE;tr|H3BL62|H3BL62_MOUSE;tr|H3BK61|H3BK61_MOUSE;tr|D3YWM4|D3YWM4_MOUSE;tr|H3BJR0|H3BJR0_MOUSE;tr|D3YZC0|D3YZC0_MOUSE;tr|H3BKW6|H3BKW6_MOUSE	sp|Q91ZA3|PCCA_MOUSE	Q91ZA3	Pcca	Propionyl-CoA carboxylase alpha chain, mitochondrial OS=Mus musculus OX=10090 GN=Pcca PE=1 SV=2	7	41	41	41	79.921	426560000	422470000	273980000	8437400000	10741000000	8031400000	9673800000	6144200000	5972600000	54508000	45632000	43611000	8150000000	14201000000	7787400000	17563000000	10631000000	12223000000
sp|Q99KI0|ACON_MOUSE;tr|A0A2R8W744|A0A2R8W744_MOUSE;tr|A0A2R8VJW0|A0A2R8VJW0_MOUSE;tr|A0A2R8VHM8|A0A2R8VHM8_MOUSE	sp|Q99KI0|ACON_MOUSE	Q99KI0	Aco2	Aconitate hydratase, mitochondrial OS=Mus musculus OX=10090 GN=Aco2 PE=1 SV=1	4	40	40	40	85.462	27272000000	27451000000	24324000000	851580000	838360000	832350000	564420000	432470000	340450000	2300300000	2180100000	2111000000	795730000	1001400000	839160000	1076100000	838340000	780220000
tr|E9PV14|E9PV14_MOUSE;tr|B6ZHC9|B6ZHC9_MOUSE;tr|A2AUK5|A2AUK5_MOUSE;tr|A2AUK8|A2AUK8_MOUSE;sp|Q9Z2H5|E41L1_MOUSE;tr|Q8C8P2|Q8C8P2_MOUSE;sp|Q9Z2H5-2|E41L1_MOUSE;tr|A2AUK7|A2AUK7_MOUSE;sp|Q9Z2H5-3|E41L1_MOUSE;tr|A0A2R8VHB6|A0A2R8VHB6_MOUSE;tr|B6ZHC4|B6ZHC4_MOUSE	tr|E9PV14|E9PV14_MOUSE;tr|B6ZHC9|B6ZHC9_MOUSE;tr|A2AUK5|A2AUK5_MOUSE;tr|A2AUK8|A2AUK8_MOUSE;sp|Q9Z2H5|E41L1_MOUSE;tr|Q8C8P2|Q8C8P2_MOUSE;sp|Q9Z2H5-2|E41L1_MOUSE;tr|A2AUK7|A2AUK7_MOUSE;sp|Q9Z2H5-3|E41L1_MOUSE	E9PV14	Epb41l1	Band 4.1-like protein 1 OS=Mus musculus OX=10090 GN=Epb41l1 PE=1 SV=2; Erythrocyte protein band 4.1-like 1 OS=Mus musculus OX=10090 GN=Epb41l1 PE=2 SV=1; Band 4.1-like protein 1 OS=Mus musculus OX=10090 GN=Epb41l1 PE=1 SV=1; Band 4.1-like protein 1 OS=Mus	11	43	43	40	169.89	1847400000	2241400000	1753800000	654700000	476530000	777140000	89745000	51429000	60916000	242330000	255770000	212130000	521500000	511230000	611630000	181980000	175830000	159230000
sp|Q6ZQ38|CAND1_MOUSE;tr|Q3UMI9|Q3UMI9_MOUSE;tr|D3YWC5|D3YWC5_MOUSE	sp|Q6ZQ38|CAND1_MOUSE;tr|Q3UMI9|Q3UMI9_MOUSE	Q6ZQ38	Cand1	Cullin-associated NEDD8-dissociated protein 1 OS=Mus musculus OX=10090 GN=Cand1 PE=1 SV=2; Uncharacterized protein (Fragment) OS=Mus musculus OX=10090 GN=Cand1 PE=2 SV=1	3	39	39	39	136.33	2481700000	2433500000	1968000000	626380000	468670000	730010000	373030000	324380000	306740000	246350000	249760000	216270000	525950000	540040000	650530000	646580000	678900000	584250000
tr|E9PVY8|E9PVY8_MOUSE;tr|B1ARU4|B1ARU4_MOUSE;tr|A0A0A0MQA6|A0A0A0MQA6_MOUSE;tr|A0A571BF93|A0A571BF93_MOUSE;tr|A0A571BGC6|A0A571BGC6_MOUSE;sp|Q9QXZ0|MACF1_MOUSE;tr|E9QA63|E9QA63_MOUSE;tr|E9QNP1|E9QNP1_MOUSE;sp|Q9QXZ0-4|MACF1_MOUSE;tr|F7ACR9|F7ACR9_MOUSE;sp|Q9QXZ0-2|MACF1_MOUSE;sp|Q9QXZ0-3|MACF1_MOUSE;tr|F6Q750|F6Q750_MOUSE;tr|B1ARU1|B1ARU1_MOUSE;tr|F6SHS0|F6SHS0_MOUSE;tr|F6XCT0|F6XCT0_MOUSE;tr|Q5…	tr|E9PVY8|E9PVY8_MOUSE;tr|B1ARU4|B1ARU4_MOUSE;tr|A0A0A0MQA6|A0A0A0MQA6_MOUSE;tr|A0A571BF93|A0A571BF93_MOUSE;tr|A0A571BGC6|A0A571BGC6_MOUSE;sp|Q9QXZ0|MACF1_MOUSE;tr|E9QA63|E9QA63_MOUSE;tr|E9QNP1|E9QNP1_MOUSE;sp|Q9QXZ0-4|MACF1_MOUSE;tr|F7ACR9|F7ACR9_MOUSE;sp|Q9QXZ0-2|MACF1_MOUSE;sp|Q9QXZ0-3|MACF1_MOUSE;tr|F6Q750|F6Q750_MOUSE;tr|B1ARU1|B1ARU1_MOUSE	E9PVY8	Macf1	Microtubule-actin cross-linking factor 1 OS=Mus musculus OX=10090 GN=Macf1 PE=1 SV=2; Microtubule-actin cross-linking factor 1 OS=Mus musculus OX=10090 GN=Macf1 PE=1 SV=1; Microtubule-actin cross-linking factor 1 OS=Mus musculus OX=10090 GN=Macf1 PE=1 SV=	30	39	39	39	831.87	326460000	333530000	259610000	91907000	53301000	76356000	43432000	41397000	39546000	45514000	40661000	29993000	51090000	52116000	67273000	73351000	81149000	74060000
sp|P12960|CNTN1_MOUSE	sp|P12960|CNTN1_MOUSE	P12960	Cntn1	Contactin-1 OS=Mus musculus OX=10090 GN=Cntn1 PE=1 SV=1	1	38	38	38	113.39	7336300000	7261200000	5743300000	373040000	234560000	340230000	190390000	210630000	171130000	545370000	533390000	467070000	316330000	290710000	269910000	308770000	359900000	343090000
sp|P50516|VATA_MOUSE;sp|P50516-2|VATA_MOUSE;tr|D3Z1B9|D3Z1B9_MOUSE;tr|D3YWH3|D3YWH3_MOUSE;tr|D3YZ23|D3YZ23_MOUSE	sp|P50516|VATA_MOUSE;sp|P50516-2|VATA_MOUSE	P50516	Atp6v1a	V-type proton ATPase catalytic subunit A OS=Mus musculus OX=10090 GN=Atp6v1a PE=1 SV=2; Isoform 2 of V-type proton ATPase catalytic subunit A OS=Mus musculus OX=10090 GN=Atp6v1a	5	38	38	38	68.325	12972000000	13579000000	12314000000	789640000	545320000	568930000	329950000	331840000	278350000	1078400000	1128600000	1098000000	706130000	622360000	622110000	643160000	656970000	549680000
sp|Q01853|TERA_MOUSE;tr|Q8BNF8|Q8BNF8_MOUSE	sp|Q01853|TERA_MOUSE;tr|Q8BNF8|Q8BNF8_MOUSE	Q01853	Vcp	Transitional endoplasmic reticulum ATPase OS=Mus musculus OX=10090 GN=Vcp PE=1 SV=4; Uncharacterized protein OS=Mus musculus OX=10090 GN=Vcp PE=2 SV=1	2	38	38	38	89.321	4799500000	5429500000	3374800000	40871000	19328000	15877000	4248700	1384000	2628500	596080000	546680000	386660000	11182000	7223100	9617600	2111600	673150	2263600
sp|Q9Z1B3|PLCB1_MOUSE;sp|Q9Z1B3-3|PLCB1_MOUSE;tr|Q2M4J2|Q2M4J2_MOUSE;sp|Q9Z1B3-2|PLCB1_MOUSE;tr|Q6ZQ92|Q6ZQ92_MOUSE;tr|Q3UPW0|Q3UPW0_MOUSE;tr|A0A0J9YUY5|A0A0J9YUY5_MOUSE;sp|A3KGF7-4|PLCB2_MOUSE;sp|A3KGF7-2|PLCB2_MOUSE;sp|A3KGF7-3|PLCB2_MOUSE;tr|E9PYI3|E9PYI3_MOUSE;tr|B7ZNI1|B7ZNI1_MOUSE;sp|A3KGF7|PLCB2_MOUSE	sp|Q9Z1B3|PLCB1_MOUSE;sp|Q9Z1B3-3|PLCB1_MOUSE;tr|Q2M4J2|Q2M4J2_MOUSE;sp|Q9Z1B3-2|PLCB1_MOUSE;tr|Q6ZQ92|Q6ZQ92_MOUSE;tr|Q3UPW0|Q3UPW0_MOUSE	Q9Z1B3	Plcb1	1-phosphatidylinositol 4,5-bisphosphate phosphodiesterase beta-1 OS=Mus musculus OX=10090 GN=Plcb1 PE=1 SV=2; Isoform C of 1-phosphatidylinositol 4,5-bisphosphate phosphodiesterase beta-1 OS=Mus musculus OX=10090 GN=Plcb1; Phosphoinositide phospholipase C	13	38	38	38	138.39	3442300000	3704500000	2777900000	70577000	35777000	53065000	25922000	27488000	13943000	314130000	316920000	219220000	90117000	66812000	65100000	65237000	77409000	43265000
sp|Q99MR8|MCCA_MOUSE;tr|Q3TVD9|Q3TVD9_MOUSE;tr|A0A0G2JFQ5|A0A0G2JFQ5_MOUSE;tr|A0A0G2JF64|A0A0G2JF64_MOUSE	sp|Q99MR8|MCCA_MOUSE;tr|Q3TVD9|Q3TVD9_MOUSE	Q99MR8	Mccc1	Methylcrotonoyl-CoA carboxylase subunit alpha, mitochondrial OS=Mus musculus OX=10090 GN=Mccc1 PE=1 SV=2; Uncharacterized protein OS=Mus musculus OX=10090 GN=Mccc1 PE=2 SV=1	4	36	36	36	79.343	53234000	110710000	147300000	3359200000	3923000000	2767400000	3705500000	2435900000	2296500000	7139200	14002000	16816000	3634200000	6394400000	3228700000	8316700000	5795900000	5884900000
tr|F6U7V1|F6U7V1_MOUSE;sp|E9Q401|RYR2_MOUSE;tr|Q80ZZ5|Q80ZZ5_MOUSE;sp|A2AGL3-2|RYR3_MOUSE;tr|A0A140LJF7|A0A140LJF7_MOUSE;sp|A2AGL3|RYR3_MOUSE;tr|A0A140LJK7|A0A140LJK7_MOUSE;tr|E9PW34|E9PW34_MOUSE;tr|Q9CTT8|Q9CTT8_MOUSE;tr|K3W4M2|K3W4M2_MOUSE;sp|E9PZQ0|RYR1_MOUSE;tr|A0A1L1SQG7|A0A1L1SQG7_MOUSE	tr|F6U7V1|F6U7V1_MOUSE;sp|E9Q401|RYR2_MOUSE	F6U7V1	Ryr2	Ryanodine receptor 2 OS=Mus musculus OX=10090 GN=Ryr2 PE=1 SV=1; Ryanodine receptor 2 OS=Mus musculus OX=10090 GN=Ryr2 PE=1 SV=1	12	47	47	35	564.73	308120000	380380000	297140000	194950000	155400000	212650000	100630000	108920000	104230000	33186000	43234000	30606000	140580000	134240000	154490000	134120000	171060000	151040000
sp|P63038|CH60_MOUSE;sp|P63038-2|CH60_MOUSE;tr|D3Z2F2|D3Z2F2_MOUSE;tr|D3Z7J9|D3Z7J9_MOUSE	sp|P63038|CH60_MOUSE	P63038	Hspd1	60 kDa heat shock protein, mitochondrial OS=Mus musculus OX=10090 GN=Hspd1 PE=1 SV=1	4	35	35	35	60.955	6794100000	6993300000	6319500000	79062000	29895000	26620000	3499900	10792000	8515300	767920000	634650000	633080000	88221000	39692000	21874000	14296000	23098000	16489000
sp|Q02053|UBA1_MOUSE;tr|A0A1S6GWH5|A0A1S6GWH5_MOUSE;sp|P31254|UBA1Y_MOUSE;tr|Q61341|Q61341_MOUSE	sp|Q02053|UBA1_MOUSE;tr|A0A1S6GWH5|A0A1S6GWH5_MOUSE	Q02053	Uba1	Ubiquitin-like modifier-activating enzyme 1 OS=Mus musculus OX=10090 GN=Uba1 PE=1 SV=1; UBA_e1_C domain-containing protein OS=Mus musculus OX=10090 GN=Uba1 PE=2 SV=1	4	35	35	35	117.81	6486800000	5790800000	5248300000	330460000	253970000	383120000	169860000	166020000	134740000	569780000	589500000	532280000	348920000	356110000	384950000	384190000	384390000	337460000
sp|P07724|ALBU_MOUSE;tr|K7R066|K7R066_MOUSE	sp|P07724|ALBU_MOUSE	P07724	Alb	Serum albumin OS=Mus musculus OX=10090 GN=Alb PE=1 SV=3	2	34	34	34	68.692	11024000000	12793000000	11031000000	389420000	297550000	394860000	123910000	144910000	142350000	890720000	941930000	963340000	296780000	365710000	338850000	247080000	299890000	294350000
sp|P17426-2|AP2A1_MOUSE;sp|P17426|AP2A1_MOUSE;tr|A0A140LIG7|A0A140LIG7_MOUSE;tr|A0A140LHA6|A0A140LHA6_MOUSE	sp|P17426-2|AP2A1_MOUSE;sp|P17426|AP2A1_MOUSE	P17426	Ap2a1	Isoform B of AP-2 complex subunit alpha-1 OS=Mus musculus OX=10090 GN=Ap2a1; AP-2 complex subunit alpha-1 OS=Mus musculus OX=10090 GN=Ap2a1 PE=1 SV=1	4	42	42	34	105.48	6147200000	6583400000	5168500000	972050000	762790000	1083600000	513520000	469150000	498740000	441450000	458300000	384500000	558990000	599650000	662420000	617980000	630720000	622370000
sp|Q920I9|WDR7_MOUSE;sp|Q920I9-2|WDR7_MOUSE;tr|Q05CF1|Q05CF1_MOUSE;tr|A0A494B9P4|A0A494B9P4_MOUSE;tr|Q8C711|Q8C711_MOUSE;tr|A0A494B9S5|A0A494B9S5_MOUSE	sp|Q920I9|WDR7_MOUSE;sp|Q920I9-2|WDR7_MOUSE	Q920I9	Wdr7	WD repeat-containing protein 7 OS=Mus musculus OX=10090 GN=Wdr7 PE=1 SV=3; Isoform 2 of WD repeat-containing protein 7 OS=Mus musculus OX=10090 GN=Wdr7	6	34	34	34	163.45	1395800000	1402600000	1244900000	323260000	264750000	306430000	170530000	155810000	126290000	179520000	158720000	148640000	372770000	341830000	361270000	394110000	400750000	387260000
sp|P58252|EF2_MOUSE;tr|Q3UDC8|Q3UDC8_MOUSE;tr|Q3UMI7|Q3UMI7_MOUSE;tr|Q3TK17|Q3TK17_MOUSE;tr|Q8BMA8|Q8BMA8_MOUSE;tr|Q3UZ14|Q3UZ14_MOUSE;tr|Q3TX47|Q3TX47_MOUSE;tr|Q6P9L9|Q6P9L9_MOUSE;tr|Q3UBL9|Q3UBL9_MOUSE;tr|Q3TWX1|Q3TWX1_MOUSE;tr|Q8C153|Q8C153_MOUSE;tr|Q3TJZ1|Q3TJZ1_MOUSE;tr|Q3TLB1|Q3TLB1_MOUSE;tr|Q3TW58|Q3TW58_MOUSE;tr|Q3TSK4|Q3TSK4_MOUSE;tr|Q3TPG2|Q3TPG2_MOUSE;tr|Q99LT6|Q99LT6_MOUSE;tr|Q61509|Q…	sp|P58252|EF2_MOUSE;tr|Q3UDC8|Q3UDC8_MOUSE;tr|Q3UMI7|Q3UMI7_MOUSE;tr|Q3TK17|Q3TK17_MOUSE;tr|Q8BMA8|Q8BMA8_MOUSE;tr|Q3UZ14|Q3UZ14_MOUSE;tr|Q3TX47|Q3TX47_MOUSE;tr|Q6P9L9|Q6P9L9_MOUSE;tr|Q3UBL9|Q3UBL9_MOUSE;tr|Q3TWX1|Q3TWX1_MOUSE;tr|Q8C153|Q8C153_MOUSE;tr|Q3TJZ1|Q3TJZ1_MOUSE;tr|Q3TLB1|Q3TLB1_MOUSE;tr|Q3TW58|Q3TW58_MOUSE;tr|Q3TSK4|Q3TSK4_MOUSE;tr|Q3TPG2|Q3TPG2_MOUSE	P58252	Eef2	Elongation factor 2 OS=Mus musculus OX=10090 GN=Eef2 PE=1 SV=2; Tr-type G domain-containing protein OS=Mus musculus OX=10090 GN=Eef2 PE=2 SV=1; Tr-type G domain-containing protein OS=Mus musculus OX=10090 GN=Eef2 PE=2 SV=1; Tr-type G domain-containing pro	21	34	34	33	95.313	3168400000	3299100000	2555600000	283730000	164140000	275650000	153640000	137580000	143520000	276390000	272920000	234760000	247240000	254820000	284060000	313110000	328990000	320760000
sp|Q6PIC6|AT1A3_MOUSE;tr|A0A0G2JGX4|A0A0G2JGX4_MOUSE;tr|Q8VCE0|Q8VCE0_MOUSE;tr|Q8R0E8|Q8R0E8_MOUSE;tr|Q8R0B0|Q8R0B0_MOUSE;tr|Q8CGD9|Q8CGD9_MOUSE;tr|Q91WH7|Q91WH7_MOUSE;sp|Q64436|ATP4A_MOUSE;tr|E9QNX7|E9QNX7_MOUSE	sp|Q6PIC6|AT1A3_MOUSE;tr|A0A0G2JGX4|A0A0G2JGX4_MOUSE;tr|Q8VCE0|Q8VCE0_MOUSE;tr|Q8R0E8|Q8R0E8_MOUSE	Q6PIC6	Atp1a3	Sodium/potassium-transporting ATPase subunit alpha-3 OS=Mus musculus OX=10090 GN=Atp1a3 PE=1 SV=1; Sodium/potassium-transporting ATPase subunit alpha OS=Mus musculus OX=10090 GN=Atp1a3 PE=1 SV=1; Sodium/potassium-transporting ATPase subunit alpha OS=Mus m	9	51	33	33	111.69	34616000000	37153000000	34442000000	9532400000	7423900000	9685700000	4911700000	5534000000	6148500000	3391000000	3380600000	3819500000	8882000000	9721800000	8422400000	7941100000	8828400000	11290000000
tr|Q3U2G2|Q3U2G2_MOUSE;tr|Q571M2|Q571M2_MOUSE;tr|Q99L75|Q99L75_MOUSE;sp|Q61316|HSP74_MOUSE;tr|Q8C6R3|Q8C6R3_MOUSE	tr|Q3U2G2|Q3U2G2_MOUSE;tr|Q571M2|Q571M2_MOUSE;tr|Q99L75|Q99L75_MOUSE;sp|Q61316|HSP74_MOUSE	Q3U2G2	Hspa4	Heat shock 70 kDa protein 4 OS=Mus musculus OX=10090 GN=Hspa4 PE=1 SV=1; MKIAA4025 protein (Fragment) OS=Mus musculus OX=10090 GN=Hspa4 PE=2 SV=1; Heat shock protein 4 OS=Mus musculus OX=10090 GN=Hspa4 PE=2 SV=1; Heat shock 70 kDa protein 4 OS=Mus musculu	5	35	35	33	94.208	5155700000	5867000000	4564400000	67344000	77522000	72490000	40484000	33061000	21490000	487510000	487970000	435460000	136830000	128420000	124820000	140870000	132240000	85478000
sp|Q6PIE5|AT1A2_MOUSE;tr|Q6ZQ49|Q6ZQ49_MOUSE;tr|D3YYN7|D3YYN7_MOUSE;tr|Q8R3A9|Q8R3A9_MOUSE	sp|Q6PIE5|AT1A2_MOUSE;tr|Q6ZQ49|Q6ZQ49_MOUSE;tr|D3YYN7|D3YYN7_MOUSE;tr|Q8R3A9|Q8R3A9_MOUSE	Q6PIE5	Atp1a2	Sodium/potassium-transporting ATPase subunit alpha-2 OS=Mus musculus OX=10090 GN=Atp1a2 PE=1 SV=1; Sodium/potassium-transporting ATPase subunit alpha (Fragment) OS=Mus musculus OX=10090 GN=Atp1a2 PE=2 SV=1; Sodium/potassium-transporting ATPase subunit alp	4	52	52	32	112.22	48154000000	50553000000	42499000000	15142000000	10968000000	13361000000	7744100000	9408900000	9048000000	7814400000	7698900000	10473000000	18509000000	16720000000	15534000000	17487000000	22448000000	24367000000
tr|Q3TIU7|Q3TIU7_MOUSE;sp|Q91VD9|NDUS1_MOUSE;tr|Q3UIQ2|Q3UIQ2_MOUSE;tr|A0A087WSU3|A0A087WSU3_MOUSE;tr|A0A087WQ77|A0A087WQ77_MOUSE;tr|A0A087WQR0|A0A087WQR0_MOUSE	tr|Q3TIU7|Q3TIU7_MOUSE;sp|Q91VD9|NDUS1_MOUSE;tr|Q3UIQ2|Q3UIQ2_MOUSE	Q3TIU7	Ndufs1	Uncharacterized protein OS=Mus musculus OX=10090 GN=Ndufs1 PE=2 SV=1; NADH-ubiquinone oxidoreductase 75 kDa subunit, mitochondrial OS=Mus musculus OX=10090 GN=Ndufs1 PE=1 SV=2; Uncharacterized protein OS=Mus musculus OX=10090 GN=Ndufs1 PE=2 SV=1	6	32	32	32	79.662	4816300000	4490000000	3891200000	58556000	36541000	42938000	21117000	21198000	13845000	457920000	434340000	469320000	63693000	56171000	49221000	61001000	58468000	44518000
tr|Q6PEE6|Q6PEE6_MOUSE;tr|Q3U7X9|Q3U7X9_MOUSE;sp|P17427|AP2A2_MOUSE;tr|Q69ZW4|Q69ZW4_MOUSE;tr|A0A140LHG0|A0A140LHG0_MOUSE	tr|Q6PEE6|Q6PEE6_MOUSE;tr|Q3U7X9|Q3U7X9_MOUSE;sp|P17427|AP2A2_MOUSE;tr|Q69ZW4|Q69ZW4_MOUSE	Q6PEE6	Ap2a2	AP-2 complex subunit alpha OS=Mus musculus OX=10090 GN=Ap2a2 PE=2 SV=1; AP-2 complex subunit alpha OS=Mus musculus OX=10090 GN=Ap2a2 PE=2 SV=1; AP-2 complex subunit alpha-2 OS=Mus musculus OX=10090 GN=Ap2a2 PE=1 SV=2; MKIAA0899 protein (Fragment) OS=Mus m	5	39	31	31	104	3935000000	3657700000	3130900000	497670000	467610000	565720000	295760000	262910000	248520000	344970000	345340000	277750000	415460000	426810000	463740000	428310000	431890000	399190000
sp|Q11011|PSA_MOUSE;tr|F6QYF8|F6QYF8_MOUSE;tr|E9Q039|E9Q039_MOUSE;tr|E9Q6F4|E9Q6F4_MOUSE;tr|F6V7K3|F6V7K3_MOUSE;tr|F7ANF4|F7ANF4_MOUSE;tr|F2Z3V5|F2Z3V5_MOUSE	sp|Q11011|PSA_MOUSE;tr|F6QYF8|F6QYF8_MOUSE;tr|E9Q039|E9Q039_MOUSE;tr|E9Q6F4|E9Q6F4_MOUSE	Q11011	Npepps	Puromycin-sensitive aminopeptidase OS=Mus musculus OX=10090 GN=Npepps PE=1 SV=2; Aminopeptidase (Fragment) OS=Mus musculus OX=10090 GN=Npepps PE=1 SV=1; Aminopeptidase OS=Mus musculus OX=10090 GN=Npepps PE=1 SV=1; Puromycin-sensitive aminopeptidase OS=Mus	7	31	31	31	103.32	2384100000	2495600000	1840800000	283040000	186450000	310780000	170050000	153640000	118070000	207830000	204500000	182960000	262860000	259760000	326930000	322320000	300430000	284470000
tr|W6PPR4|W6PPR4_MOUSE;tr|S4R2K9|S4R2K9_MOUSE;tr|W6PPA1|W6PPA1_MOUSE;sp|G5E8K5-3|ANK3_MOUSE;tr|S4R2S8|S4R2S8_MOUSE;sp|G5E8K5|ANK3_MOUSE;tr|G5E8K3|G5E8K3_MOUSE;tr|S4R1S2|S4R1S2_MOUSE;tr|A0A1W2P812|A0A1W2P812_MOUSE;sp|G5E8K5-2|ANK3_MOUSE;tr|G5E8K2|G5E8K2_MOUSE;tr|S4R236|S4R236_MOUSE;sp|G5E8K5-4|ANK3_MOUSE;sp|G5E8K5-5|ANK3_MOUSE;tr|S4R165|S4R165_MOUSE;tr|S4R2J6|S4R2J6_MOUSE;tr|S4R2F5|S4R2F5_MOUSE;tr…	tr|W6PPR4|W6PPR4_MOUSE;tr|S4R2K9|S4R2K9_MOUSE;tr|W6PPA1|W6PPA1_MOUSE;sp|G5E8K5-3|ANK3_MOUSE;tr|S4R2S8|S4R2S8_MOUSE;sp|G5E8K5|ANK3_MOUSE;tr|G5E8K3|G5E8K3_MOUSE;tr|S4R1S2|S4R1S2_MOUSE;tr|A0A1W2P812|A0A1W2P812_MOUSE;sp|G5E8K5-2|ANK3_MOUSE;tr|G5E8K2|G5E8K2_MOUSE	W6PPR4	Ank3	480-kDa ankyrinG OS=Mus musculus OX=10090 GN=Ank3 PE=4 SV=1; Ankyrin-3 (Fragment) OS=Mus musculus OX=10090 GN=Ank3 PE=1 SV=1; 270-kDa ankyrinG OS=Mus musculus OX=10090 GN=Ank3 PE=4 SV=1; Isoform 3 of Ankyrin-3 OS=Mus musculus OX=10090 GN=Ank3; Ankyrin-3 O	35	38	32	31	473.78	799590000	656560000	490190000	87780000	74657000	99841000	5364600	14643000	7488600	158360000	88290000	70858000	100900000	78026000	106180000	20105000	29416000	20869000
sp|E9Q3L2|PI4KA_MOUSE;tr|A0A140T8I9|A0A140T8I9_MOUSE;tr|A0A338P7D3|A0A338P7D3_MOUSE;tr|A0A338P6S0|A0A338P6S0_MOUSE;tr|A0A338P6F9|A0A338P6F9_MOUSE	sp|E9Q3L2|PI4KA_MOUSE;tr|A0A140T8I9|A0A140T8I9_MOUSE	E9Q3L2	Pi4ka	Phosphatidylinositol 4-kinase alpha OS=Mus musculus OX=10090 GN=Pi4ka PE=1 SV=2; Phosphatidylinositol 4-kinase alpha OS=Mus musculus OX=10090 GN=Pi4ka PE=1 SV=1	5	30	30	30	237.04	230900000	182490000	233140000	140670000	98065000	160200000	86765000	81050000	79672000	72748000	64454000	67166000	127560000	151390000	210400000	174090000	208540000	194960000
tr|Q6NZM3|Q6NZM3_MOUSE;tr|E9Q3M3|E9Q3M3_MOUSE;sp|O08788|DCTN1_MOUSE;tr|Q3TB96|Q3TB96_MOUSE;tr|Q3T9V8|Q3T9V8_MOUSE;tr|E9Q586|E9Q586_MOUSE;sp|O08788-2|DCTN1_MOUSE;tr|D3YX34|D3YX34_MOUSE;tr|Q3TRF1|Q3TRF1_MOUSE;tr|D3Z2M9|D3Z2M9_MOUSE;tr|D3YYG9|D3YYG9_MOUSE	tr|Q6NZM3|Q6NZM3_MOUSE;tr|E9Q3M3|E9Q3M3_MOUSE;sp|O08788|DCTN1_MOUSE;tr|Q3TB96|Q3TB96_MOUSE;tr|Q3T9V8|Q3T9V8_MOUSE;tr|E9Q586|E9Q586_MOUSE;sp|O08788-2|DCTN1_MOUSE;tr|D3YX34|D3YX34_MOUSE	Q6NZM3	Dctn1	Dctn1 protein OS=Mus musculus OX=10090 GN=Dctn1 PE=2 SV=1; Dynactin subunit 1 OS=Mus musculus OX=10090 GN=Dctn1 PE=1 SV=1; Dynactin subunit 1 OS=Mus musculus OX=10090 GN=Dctn1 PE=1 SV=3; CAP-Gly domain-containing protein OS=Mus musculus OX=10090 GN=Dctn1	11	30	30	30	139.78	1180600000	1357400000	1073900000	45169000	22654000	30503000	25300000	19514000	17136000	164950000	158240000	176920000	68579000	59047000	67293000	72728000	100960000	75377000
sp|P28660|NCKP1_MOUSE;tr|A1L0U6|A1L0U6_MOUSE;tr|A2AS98|A2AS98_MOUSE;sp|P28660-2|NCKP1_MOUSE	sp|P28660|NCKP1_MOUSE;tr|A1L0U6|A1L0U6_MOUSE;tr|A2AS98|A2AS98_MOUSE;sp|P28660-2|NCKP1_MOUSE	P28660	Nckap1	Nck-associated protein 1 OS=Mus musculus OX=10090 GN=Nckap1 PE=1 SV=2; Nckap1 protein (Fragment) OS=Mus musculus OX=10090 GN=Nckap1 PE=2 SV=1; Nck-associated protein 1 OS=Mus musculus OX=10090 GN=Nckap1 PE=1 SV=1; Isoform 2 of Nck-associated protein 1 OS=	4	31	31	30	128.78	1206000000	1144600000	899140000	214170000	208200000	247690000	117480000	146500000	112500000	117940000	97873000	92400000	229230000	270190000	276490000	258430000	262120000	298250000
sp|P58281|OPA1_MOUSE;sp|P58281-2|OPA1_MOUSE;tr|H7BX01|H7BX01_MOUSE;tr|Q80TX7|Q80TX7_MOUSE;tr|E0CXD1|E0CXD1_MOUSE;tr|Q8BK99|Q8BK99_MOUSE;tr|F6U775|F6U775_MOUSE;sp|P58682|TLR8_MOUSE	sp|P58281|OPA1_MOUSE;sp|P58281-2|OPA1_MOUSE;tr|H7BX01|H7BX01_MOUSE;tr|Q80TX7|Q80TX7_MOUSE;tr|E0CXD1|E0CXD1_MOUSE;tr|Q8BK99|Q8BK99_MOUSE	P58281	Opa1	Dynamin-like 120 kDa protein, mitochondrial OS=Mus musculus OX=10090 GN=Opa1 PE=1 SV=1; Isoform 2 of Dynamin-like 120 kDa protein, mitochondrial OS=Mus musculus OX=10090 GN=Opa1; Dynamin-like 120 kDa protein, mitochondrial OS=Mus musculus OX=10090 GN=Opa1	8	30	30	30	111.34	1417400000	1127600000	1154400000	110270000	53264000	82020000	24597000	41196000	30345000	157680000	142880000	144300000	124160000	116500000	109460000	99848000	119130000	103780000
sp|Q8VDN2|AT1A1_MOUSE;tr|Q3TXF9|Q3TXF9_MOUSE;tr|Q8R3M4|Q8R3M4_MOUSE;tr|Q3UCH8|Q3UCH8_MOUSE;tr|Q8K2R2|Q8K2R2_MOUSE;tr|Q3UF49|Q3UF49_MOUSE	sp|Q8VDN2|AT1A1_MOUSE;tr|Q3TXF9|Q3TXF9_MOUSE;tr|Q8R3M4|Q8R3M4_MOUSE;tr|Q3UCH8|Q3UCH8_MOUSE	Q8VDN2	Atp1a1	Sodium/potassium-transporting ATPase subunit alpha-1 OS=Mus musculus OX=10090 GN=Atp1a1 PE=1 SV=1; Sodium/potassium-transporting ATPase subunit alpha OS=Mus musculus OX=10090 GN=Atp1a1 PE=2 SV=1; Sodium/potassium-transporting ATPase subunit alpha (Fragmen	6	47	30	30	112.98	12944000000	13267000000	11615000000	3004300000	2052700000	3002400000	1870600000	2249100000	2286000000	1779600000	1740000000	1768900000	3812300000	3603800000	3783600000	4768500000	5496200000	6230400000
sp|Q99P72|RTN4_MOUSE;sp|Q99P72-3|RTN4_MOUSE;sp|Q99P72-5|RTN4_MOUSE;tr|Q8K3G7|Q8K3G7_MOUSE;sp|Q99P72-4|RTN4_MOUSE	sp|Q99P72|RTN4_MOUSE;sp|Q99P72-3|RTN4_MOUSE	Q99P72	Rtn4	Reticulon-4 OS=Mus musculus OX=10090 GN=Rtn4 PE=1 SV=2; Isoform D of Reticulon-4 OS=Mus musculus OX=10090 GN=Rtn4	5	33	33	30	126.61	3242000000	3183000000	2491800000	611350000	344970000	523490000	147730000	175170000	146600000	408220000	383160000	336680000	685130000	574340000	748700000	482360000	447900000	497190000
sp|Q60597|ODO1_MOUSE;sp|Q60597-3|ODO1_MOUSE;sp|Q60597-2|ODO1_MOUSE;tr|Z4YJV4|Z4YJV4_MOUSE;sp|Q60597-4|ODO1_MOUSE;tr|Q6P8I7|Q6P8I7_MOUSE;tr|Q5SVY0|Q5SVY0_MOUSE;tr|Q5SVY1|Q5SVY1_MOUSE	sp|Q60597|ODO1_MOUSE;sp|Q60597-3|ODO1_MOUSE;sp|Q60597-2|ODO1_MOUSE;tr|Z4YJV4|Z4YJV4_MOUSE;sp|Q60597-4|ODO1_MOUSE	Q60597	Ogdh	2-oxoglutarate dehydrogenase, mitochondrial OS=Mus musculus OX=10090 GN=Ogdh PE=1 SV=3; Isoform 3 of 2-oxoglutarate dehydrogenase, mitochondrial OS=Mus musculus OX=10090 GN=Ogdh; Isoform 2 of 2-oxoglutarate dehydrogenase, mitochondrial OS=Mus musculus OX=	8	36	36	29	116.45	3742400000	4015100000	3120400000	150440000	107410000	149390000	79810000	61219000	64703000	313840000	286490000	293470000	147970000	186710000	179410000	213540000	172470000	167890000
sp|Q8BH59|CMC1_MOUSE;tr|V9GXX9|V9GXX9_MOUSE	sp|Q8BH59|CMC1_MOUSE	Q8BH59	Slc25a12	Calcium-binding mitochondrial carrier protein Aralar1 OS=Mus musculus OX=10090 GN=Slc25a12 PE=1 SV=1	2	32	32	29	74.569	5596600000	6020900000	4815400000	803310000	510360000	846760000	389270000	406800000	395890000	497200000	475510000	400440000	565950000	523860000	684750000	611260000	654940000	649600000
tr|Q3V3U0|Q3V3U0_MOUSE;tr|Q3TFQ8|Q3TFQ8_MOUSE;sp|Q8CI94|PYGB_MOUSE;tr|Q3UYH9|Q3UYH9_MOUSE;tr|Q3UGT5|Q3UGT5_MOUSE;tr|Q3UZL2|Q3UZL2_MOUSE	tr|Q3V3U0|Q3V3U0_MOUSE;tr|Q3TFQ8|Q3TFQ8_MOUSE;sp|Q8CI94|PYGB_MOUSE;tr|Q3UYH9|Q3UYH9_MOUSE;tr|Q3UGT5|Q3UGT5_MOUSE;tr|Q3UZL2|Q3UZL2_MOUSE	Q3V3U0	Pygb	Alpha-1,4 glucan phosphorylase OS=Mus musculus OX=10090 GN=Pygb PE=2 SV=1; Alpha-1,4 glucan phosphorylase OS=Mus musculus OX=10090 GN=Pygb PE=2 SV=1; Glycogen phosphorylase, brain form OS=Mus musculus OX=10090 GN=Pygb PE=1 SV=3; Alpha-1,4 glucan phosphory	6	37	37	29	96.715	3657900000	3767700000	3103900000	586290000	438780000	539230000	226320000	270690000	271790000	444170000	421370000	353660000	570230000	618620000	625760000	562990000	669930000	604820000
sp|Q91V14-2|S12A5_MOUSE;sp|Q91V14|S12A5_MOUSE;tr|A0A076FR46|A0A076FR46_MOUSE;tr|Q6PFC8|Q6PFC8_MOUSE;sp|Q924N4|S12A6_MOUSE;tr|Q3U689|Q3U689_MOUSE;tr|Q3V0N8|Q3V0N8_MOUSE;tr|Q6P6P5|Q6P6P5_MOUSE;sp|Q924N4-2|S12A6_MOUSE;tr|F8WIJ0|F8WIJ0_MOUSE;tr|Q3UDQ8|Q3UDQ8_MOUSE;tr|Q6NXV2|Q6NXV2_MOUSE;tr|Q3U9N0|Q3U9N0_MOUSE;tr|Q3TWV2|Q3TWV2_MOUSE;tr|Q3TLV0|Q3TLV0_MOUSE;tr|Q3TJM8|Q3TJM8_MOUSE;tr|Q3TJG5|Q3TJG5_MOUSE;…	sp|Q91V14-2|S12A5_MOUSE;sp|Q91V14|S12A5_MOUSE;tr|A0A076FR46|A0A076FR46_MOUSE	Q91V14	Slc12a5	Isoform 2 of Solute carrier family 12 member 5 OS=Mus musculus OX=10090 GN=Slc12a5; Solute carrier family 12 member 5 OS=Mus musculus OX=10090 GN=Slc12a5 PE=1 SV=2; KCC2a-S25 variant 1 OS=Mus musculus OX=10090 GN=Slc12a5 PE=1 SV=1	28	29	29	29	123.59	3497600000	3915300000	2813000000	1498900000	978540000	1341900000	500530000	643300000	672920000	483510000	496320000	451920000	1487000000	1486200000	1359700000	1203100000	1431500000	1575900000
sp|Q9EPN1-3|NBEA_MOUSE;sp|Q9EPN1-4|NBEA_MOUSE;sp|Q9EPN1|NBEA_MOUSE;sp|Q9EPN1-2|NBEA_MOUSE;tr|A0A5F8MPY6|A0A5F8MPY6_MOUSE;tr|Q6P2L4|Q6P2L4_MOUSE;tr|A0A1D5RM41|A0A1D5RM41_MOUSE;tr|A0A0A6YXX3|A0A0A6YXX3_MOUSE;sp|Q9ESE1-3|LRBA_MOUSE;tr|A0A0A6YXL6|A0A0A6YXL6_MOUSE;sp|Q9ESE1-2|LRBA_MOUSE;tr|E9Q3Y4|E9Q3Y4_MOUSE;sp|Q9ESE1|LRBA_MOUSE;tr|Q8C7C2|Q8C7C2_MOUSE	sp|Q9EPN1-3|NBEA_MOUSE;sp|Q9EPN1-4|NBEA_MOUSE;sp|Q9EPN1|NBEA_MOUSE	Q9EPN1	Nbea	Isoform 3 of Neurobeachin OS=Mus musculus OX=10090 GN=Nbea; Isoform 4 of Neurobeachin OS=Mus musculus OX=10090 GN=Nbea; Neurobeachin OS=Mus musculus OX=10090 GN=Nbea PE=1 SV=1	14	29	29	29	323.2	509990000	567020000	394290000	144980000	100890000	187400000	65356000	87670000	56653000	56465000	60275000	50033000	106660000	117920000	130580000	127410000	154500000	126520000
sp|P16330|CN37_MOUSE;sp|P16330-2|CN37_MOUSE;tr|Q09J73|Q09J73_MOUSE	sp|P16330|CN37_MOUSE;sp|P16330-2|CN37_MOUSE	P16330	Cnp	2,3-cyclic-nucleotide 3-phosphodiesterase OS=Mus musculus OX=10090 GN=Cnp PE=1 SV=3; Isoform CNPI of 2,3-cyclic-nucleotide 3-phosphodiesterase OS=Mus musculus OX=10090 GN=Cnp	3	28	28	28	47.123	17796000000	16113000000	12402000000	1168600000	579420000	948770000	455250000	570890000	449070000	2013000000	1893000000	1446800000	1091500000	823330000	875200000	977580000	1152100000	1077700000
sp|P61922|GABT_MOUSE;tr|Q3V1S0|Q3V1S0_MOUSE;sp|P61922-2|GABT_MOUSE;tr|F7C9G3|F7C9G3_MOUSE;tr|Q3U0M2|Q3U0M2_MOUSE;tr|Q3TUE8|Q3TUE8_MOUSE;tr|F6RN86|F6RN86_MOUSE	sp|P61922|GABT_MOUSE;tr|Q3V1S0|Q3V1S0_MOUSE;sp|P61922-2|GABT_MOUSE	P61922	Abat	4-aminobutyrate aminotransferase, mitochondrial OS=Mus musculus OX=10090 GN=Abat PE=1 SV=1; Uncharacterized protein OS=Mus musculus OX=10090 GN=Abat PE=2 SV=1; Isoform 2 of 4-aminobutyrate aminotransferase, mitochondrial OS=Mus musculus OX=10090 GN=Abat	7	28	28	28	56.451	4058700000	4887900000	3811100000	439590000	327370000	422550000	285770000	212380000	184630000	467720000	502350000	530680000	412140000	449730000	456650000	500510000	445000000	445120000
sp|P63318|KPCG_MOUSE;tr|Q2NKI4|Q2NKI4_MOUSE;tr|Q64493|Q64493_MOUSE;tr|A0A0N4SWF4|A0A0N4SWF4_MOUSE	sp|P63318|KPCG_MOUSE;tr|Q2NKI4|Q2NKI4_MOUSE	P63318	Prkcg	Protein kinase C gamma type OS=Mus musculus OX=10090 GN=Prkcg PE=1 SV=1; Protein kinase C OS=Mus musculus OX=10090 GN=Prkcg PE=1 SV=1	4	30	30	28	78.357	3878900000	3718400000	3292500000	355260000	221970000	379880000	249180000	208070000	167700000	540780000	484530000	496370000	490580000	407420000	471670000	509340000	550510000	504410000
sp|Q03265|ATPA_MOUSE;tr|D3Z6F5|D3Z6F5_MOUSE;tr|Q3U452|Q3U452_MOUSE;tr|D6RJ16|D6RJ16_MOUSE	sp|Q03265|ATPA_MOUSE;tr|D3Z6F5|D3Z6F5_MOUSE	Q03265	Atp5f1a	ATP synthase subunit alpha, mitochondrial OS=Mus musculus OX=10090 GN=Atp5f1a PE=1 SV=1; ATP synthase subunit alpha OS=Mus musculus OX=10090 GN=Atp5a1 PE=1 SV=1	4	28	28	28	59.752	35016000000	34872000000	30721000000	1234800000	968660000	968250000	646760000	428640000	385860000	3280400000	3302700000	2777800000	947530000	1081300000	828940000	978170000	725530000	631990000
sp|Q64521|GPDM_MOUSE;tr|A2AQR0|A2AQR0_MOUSE	sp|Q64521|GPDM_MOUSE;tr|A2AQR0|A2AQR0_MOUSE	Q64521	Gpd2	Glycerol-3-phosphate dehydrogenase, mitochondrial OS=Mus musculus OX=10090 GN=Gpd2 PE=1 SV=2; Glycerol-3-phosphate dehydrogenase OS=Mus musculus OX=10090 GN=Gpd2 PE=1 SV=1	2	28	28	28	80.953	3406500000	3290000000	2987400000	120220000	59340000	68117000	41666000	31605000	33283000	408980000	403700000	393680000	152400000	120800000	135500000	154040000	120490000	126830000
sp|Q9DBG3|AP2B1_MOUSE;sp|Q9DBG3-2|AP2B1_MOUSE;tr|H3BKM0|H3BKM0_MOUSE;tr|H3BIY9|H3BIY9_MOUSE;tr|H3BJ06|H3BJ06_MOUSE	sp|Q9DBG3|AP2B1_MOUSE;sp|Q9DBG3-2|AP2B1_MOUSE;tr|H3BKM0|H3BKM0_MOUSE;tr|H3BIY9|H3BIY9_MOUSE	Q9DBG3	Ap2b1	AP-2 complex subunit beta OS=Mus musculus OX=10090 GN=Ap2b1 PE=1 SV=1; Isoform 2 of AP-2 complex subunit beta OS=Mus musculus OX=10090 GN=Ap2b1; AP complex subunit beta OS=Mus musculus OX=10090 GN=Ap2b1 PE=1 SV=1; AP complex subunit beta OS=Mus musculus O	5	46	46	28	104.58	8060800000	8787800000	7922800000	1556300000	1091400000	1663500000	872740000	826650000	770580000	568290000	557890000	553430000	977720000	947210000	936540000	1001800000	1025700000	958230000
sp|P62814|VATB2_MOUSE;tr|A0A1S6GWG6|A0A1S6GWG6_MOUSE;tr|B0LAC8|B0LAC8_MOUSE;tr|Q99KA3|Q99KA3_MOUSE;tr|Q6P6I3|Q6P6I3_MOUSE;tr|Q91YH6|Q91YH6_MOUSE;tr|Q8C3L6|Q8C3L6_MOUSE;tr|A0A0U1RNU9|A0A0U1RNU9_MOUSE	sp|P62814|VATB2_MOUSE;tr|A0A1S6GWG6|A0A1S6GWG6_MOUSE	P62814	Atp6v1b2	V-type proton ATPase subunit B, brain isoform OS=Mus musculus OX=10090 GN=Atp6v1b2 PE=1 SV=1; Vacuolar proton pump subunit B OS=Mus musculus OX=10090 GN=Atp6v1b2 PE=2 SV=1	8	27	27	27	56.55	10488000000	10725000000	9244400000	332410000	354130000	247950000	90000000	81330000	70206000	2259500000	2081500000	1818400000	734890000	622660000	541620000	537420000	469890000	389470000
sp|Q3UHJ0|AAK1_MOUSE;sp|Q3UHJ0-2|AAK1_MOUSE;tr|A0A0N4SVA1|A0A0N4SVA1_MOUSE;tr|A0A571BEI2|A0A571BEI2_MOUSE;sp|Q91Z96-2|BMP2K_MOUSE;sp|Q91Z96|BMP2K_MOUSE	sp|Q3UHJ0|AAK1_MOUSE;sp|Q3UHJ0-2|AAK1_MOUSE	Q3UHJ0	Aak1	AP2-associated protein kinase 1 OS=Mus musculus OX=10090 GN=Aak1 PE=1 SV=2; Isoform 2 of AP2-associated protein kinase 1 OS=Mus musculus OX=10090 GN=Aak1	6	31	31	27	103.35	2111900000	1960600000	1604700000	459440000	317340000	490830000	132460000	124650000	99802000	338960000	315030000	300820000	584560000	535850000	645710000	337770000	358680000	321820000
tr|E9Q0U7|E9Q0U7_MOUSE;sp|Q61699|HS105_MOUSE;sp|Q61699-2|HS105_MOUSE;tr|Q8C6H1|Q8C6H1_MOUSE;tr|D3Z027|D3Z027_MOUSE;tr|D3Z3I9|D3Z3I9_MOUSE;tr|A0A0J9YTZ7|A0A0J9YTZ7_MOUSE	tr|E9Q0U7|E9Q0U7_MOUSE;sp|Q61699|HS105_MOUSE;sp|Q61699-2|HS105_MOUSE	E9Q0U7	Hsph1	Heat shock protein 105 kDa OS=Mus musculus OX=10090 GN=Hsph1 PE=1 SV=1; Heat shock protein 105 kDa OS=Mus musculus OX=10090 GN=Hsph1 PE=1 SV=2; Isoform HSP105-beta of Heat shock protein 105 kDa OS=Mus musculus OX=10090 GN=Hsph1	7	28	27	27	91.677	1858700000	2184100000	1527300000	23125000	24311000	31224000	17587000	14913000	6227300	218030000	220040000	197010000	57278000	53038000	44002000	56476000	46201000	17986000
sp|Q6ZPE2|MTMR5_MOUSE;sp|Q6ZPE2-2|MTMR5_MOUSE;tr|H3BKD9|H3BKD9_MOUSE;tr|D6RG52|D6RG52_MOUSE;tr|F6S251|F6S251_MOUSE;tr|F7AWK3|F7AWK3_MOUSE	sp|Q6ZPE2|MTMR5_MOUSE;sp|Q6ZPE2-2|MTMR5_MOUSE	Q6ZPE2	Sbf1	Myotubularin-related protein 5 OS=Mus musculus OX=10090 GN=Sbf1 PE=1 SV=2; Isoform 2 of Myotubularin-related protein 5 OS=Mus musculus OX=10090 GN=Sbf1	6	27	27	27	208.69	376280000	349050000	287750000	81265000	66090000	82126000	53482000	49910000	43169000	59439000	55876000	47306000	86162000	75824000	98607000	92440000	113640000	87343000
sp|Q8R0Y6|AL1L1_MOUSE;tr|Q8CIF2|Q8CIF2_MOUSE;tr|A0A0N4SW56|A0A0N4SW56_MOUSE;tr|Q8BLE0|Q8BLE0_MOUSE;tr|Q9CVJ8|Q9CVJ8_MOUSE;tr|A0A0N4SVT2|A0A0N4SVT2_MOUSE;tr|D3Z6B9|D3Z6B9_MOUSE;sp|Q8K009|AL1L2_MOUSE	sp|Q8R0Y6|AL1L1_MOUSE;tr|Q8CIF2|Q8CIF2_MOUSE	Q8R0Y6	Aldh1l1	Cytosolic 10-formyltetrahydrofolate dehydrogenase OS=Mus musculus OX=10090 GN=Aldh1l1 PE=1 SV=1; 10-formyltetrahydrofolate dehydrogenase OS=Mus musculus OX=10090 GN=Aldh1l1 PE=2 SV=1	8	27	27	27	98.708	1111900000	1242200000	997700000	57084000	35939000	68042000	20386000	29517000	16592000	120250000	153660000	126760000	69906000	79611000	106590000	78418000	104780000	76596000
sp|Q8VDD5|MYH9_MOUSE;tr|Q3UFT0|Q3UFT0_MOUSE;tr|Q811J9|Q811J9_MOUSE;tr|Q99JJ3|Q99JJ3_MOUSE;tr|Q7TQJ6|Q7TQJ6_MOUSE;tr|Q8BIE2|Q8BIE2_MOUSE;tr|A0A2R8W6V7|A0A2R8W6V7_MOUSE;tr|A0A2R8VKI5|A0A2R8VKI5_MOUSE;tr|A2VCK0|A2VCK0_MOUSE;tr|O89055|O89055_MOUSE;tr|Q8BIM8|Q8BIM8_MOUSE;tr|Q14B05|Q14B05_MOUSE	sp|Q8VDD5|MYH9_MOUSE;tr|Q3UFT0|Q3UFT0_MOUSE	Q8VDD5	Myh9	Myosin-9 OS=Mus musculus OX=10090 GN=Myh9 PE=1 SV=4; Myosin_tail_1 domain-containing protein (Fragment) OS=Mus musculus OX=10090 GN=Myh9 PE=2 SV=1	12	35	30	27	226.37	588770000	655270000	427850000	78898000	67232000	75230000	30801000	37474000	22546000	52241000	70101000	72991000	72232000	93591000	87944000	82633000	87060000	84787000
sp|O08553|DPYL2_MOUSE	sp|O08553|DPYL2_MOUSE	O08553	Dpysl2	Dihydropyrimidinase-related protein 2 OS=Mus musculus OX=10090 GN=Dpysl2 PE=1 SV=2	1	30	30	26	62.277	70848000000	71808000000	59759000000	2130500000	1285200000	1347400000	503460000	403280000	379300000	5630100000	5207000000	5148600000	1616400000	1381700000	1169300000	877870000	765000000	706850000
sp|P07901|HS90A_MOUSE;tr|Q3UIF3|Q3UIF3_MOUSE;tr|Q3TKA2|Q3TKA2_MOUSE;tr|Q3TJU7|Q3TJU7_MOUSE;tr|A0PJ91|A0PJ91_MOUSE;tr|Q3TKB9|Q3TKB9_MOUSE;tr|Q3TKG0|Q3TKG0_MOUSE;tr|Q8C5U3|Q8C5U3_MOUSE;tr|Q8C2A9|Q8C2A9_MOUSE;tr|B7ZC50|B7ZC50_MOUSE;tr|A2A6A2|A2A6A2_MOUSE;tr|B7ZC49|B7ZC49_MOUSE	sp|P07901|HS90A_MOUSE;tr|Q3UIF3|Q3UIF3_MOUSE;tr|Q3TKA2|Q3TKA2_MOUSE;tr|Q3TJU7|Q3TJU7_MOUSE;tr|A0PJ91|A0PJ91_MOUSE;tr|Q3TKB9|Q3TKB9_MOUSE;tr|Q3TKG0|Q3TKG0_MOUSE;tr|Q8C5U3|Q8C5U3_MOUSE	P07901	Hsp90aa1	Heat shock protein HSP 90-alpha OS=Mus musculus OX=10090 GN=Hsp90aa1 PE=1 SV=4; HATPase_c domain-containing protein OS=Mus musculus OX=10090 GN=Hsp90aa1 PE=2 SV=1; HATPase_c domain-containing protein OS=Mus musculus OX=10090 GN=Hsp90aa1 PE=2 SV=1; Unchara	12	39	39	26	84.787	16839000000	19606000000	14239000000	626240000	457240000	885070000	458780000	420560000	276510000	2822700000	3116000000	2637500000	1104600000	1272100000	1290000000	1372400000	1278900000	1184400000
tr|Q3TUI1|Q3TUI1_MOUSE;tr|F8WIT2|F8WIT2_MOUSE;tr|Q3UI56|Q3UI56_MOUSE;sp|P14824|ANXA6_MOUSE;tr|Q99JX6|Q99JX6_MOUSE;tr|Q3UDK4|Q3UDK4_MOUSE;tr|Q3V2Z4|Q3V2Z4_MOUSE;tr|Q8CEX0|Q8CEX0_MOUSE;tr|S4R1F2|S4R1F2_MOUSE;tr|Q9R0V2|Q9R0V2_MOUSE;tr|Q8BSL2|Q8BSL2_MOUSE;tr|D3Z0S1|D3Z0S1_MOUSE;tr|A0A0N4SV57|A0A0N4SV57_MOUSE;tr|A0A0N4SW89|A0A0N4SW89_MOUSE;tr|Q7TMN7|Q7TMN7_MOUSE;sp|P97429|ANXA4_MOUSE	tr|Q3TUI1|Q3TUI1_MOUSE;tr|F8WIT2|F8WIT2_MOUSE;tr|Q3UI56|Q3UI56_MOUSE;sp|P14824|ANXA6_MOUSE;tr|Q99JX6|Q99JX6_MOUSE;tr|Q3UDK4|Q3UDK4_MOUSE;tr|Q3V2Z4|Q3V2Z4_MOUSE;tr|Q8CEX0|Q8CEX0_MOUSE	Q3TUI1	Anxa6	Annexin OS=Mus musculus OX=10090 GN=Anxa6 PE=2 SV=1; Annexin OS=Mus musculus OX=10090 GN=Anxa6 PE=1 SV=1; Annexin OS=Mus musculus OX=10090 GN=Anxa6 PE=2 SV=1; Annexin A6 OS=Mus musculus OX=10090 GN=Anxa6 PE=1 SV=3; Annexin OS=Mus musculus OX=10090 GN=Anxa	16	26	26	26	75.272	1253800000	1406800000	1096100000	8473900	6496100	11749000	2374700	5854200	1746400	208030000	217850000	183470000	3470200	7487100	13119000	2674400	8597700	2574600
sp|P56480|ATPB_MOUSE	sp|P56480|ATPB_MOUSE	P56480	Atp5f1b	ATP synthase subunit beta, mitochondrial OS=Mus musculus OX=10090 GN=Atp5f1b PE=1 SV=2	1	26	26	26	56.3	52043000000	54673000000	46870000000	542470000	126970000	140450000	59714000	43752000	27482000	4114100000	4491400000	4382300000	325150000	175480000	132070000	108090000	76482000	58551000
tr|Q4FE56|Q4FE56_MOUSE;sp|P70398|USP9X_MOUSE;tr|E9PWA9|E9PWA9_MOUSE;tr|Q8C7T5|Q8C7T5_MOUSE;tr|G3UY52|G3UY52_MOUSE;tr|Q91XW2|Q91XW2_MOUSE;tr|F8VPU6|F8VPU6_MOUSE;tr|Q8BS89|Q8BS89_MOUSE;tr|G3UZS3|G3UZS3_MOUSE;tr|Q8BR77|Q8BR77_MOUSE	tr|Q4FE56|Q4FE56_MOUSE;sp|P70398|USP9X_MOUSE	Q4FE56	Usp9x	Probable ubiquitin carboxyl-terminal hydrolase FAF-X OS=Mus musculus OX=10090 GN=Usp9x PE=1 SV=1; Probable ubiquitin carboxyl-terminal hydrolase FAF-X OS=Mus musculus OX=10090 GN=Usp9x PE=1 SV=2	10	26	26	26	290.21	305770000	222910000	225280000	82168000	80937000	127430000	67291000	62094000	51290000	53047000	47064000	49738000	115250000	124180000	135710000	128780000	154740000	147460000
sp|Q62108-2|DLG4_MOUSE;tr|A0A338P6I6|A0A338P6I6_MOUSE;sp|Q62108|DLG4_MOUSE;sp|Q62108-3|DLG4_MOUSE;tr|A0A338P6E5|A0A338P6E5_MOUSE;tr|G3UZL5|G3UZL5_MOUSE;tr|A0A338P6H5|A0A338P6H5_MOUSE;tr|Q6XVF6|Q6XVF6_MOUSE;tr|Q6XVF5|Q6XVF5_MOUSE;tr|Q6XVF4|Q6XVF4_MOUSE;tr|A0A338P6L4|A0A338P6L4_MOUSE;tr|B1AR31|B1AR31_MOUSE;tr|A0A338P7H1|A0A338P7H1_MOUSE;tr|A0A338P713|A0A338P713_MOUSE;tr|E9Q3Z8|E9Q3Z8_MOUSE;tr|J3QMR…	sp|Q62108-2|DLG4_MOUSE;tr|A0A338P6I6|A0A338P6I6_MOUSE;sp|Q62108|DLG4_MOUSE;sp|Q62108-3|DLG4_MOUSE;tr|A0A338P6E5|A0A338P6E5_MOUSE;tr|G3UZL5|G3UZL5_MOUSE	Q62108	Dlg4	Isoform 2 of Disks large homolog 4 OS=Mus musculus OX=10090 GN=Dlg4; Disks large homolog 4 OS=Mus musculus OX=10090 GN=Dlg4 PE=1 SV=1; Disks large homolog 4 OS=Mus musculus OX=10090 GN=Dlg4 PE=1 SV=1; Isoform 3 of Disks large homolog 4 OS=Mus musculus OX=	19	29	29	26	85.422	3585100000	4284900000	3559300000	619490000	389480000	517700000	324140000	331550000	346110000	409070000	392720000	391750000	568650000	537490000	581260000	569770000	672510000	743070000
sp|Q76MZ3|2AAA_MOUSE;tr|Q8C2E1|Q8C2E1_MOUSE;tr|Q7TMX2|Q7TMX2_MOUSE;tr|H3BLQ0|H3BLQ0_MOUSE;sp|Q7TNP2|2AAB_MOUSE;tr|Q3TTF6|Q3TTF6_MOUSE;tr|H3BKU1|H3BKU1_MOUSE;tr|Q8BIX1|Q8BIX1_MOUSE;tr|G3UWS4|G3UWS4_MOUSE;tr|G3UWL2|G3UWL2_MOUSE;tr|H3BIV7|H3BIV7_MOUSE;tr|H3BLE7|H3BLE7_MOUSE;tr|G3UXQ1|G3UXQ1_MOUSE;tr|H3BJ83|H3BJ83_MOUSE;tr|H3BK50|H3BK50_MOUSE	sp|Q76MZ3|2AAA_MOUSE;tr|Q8C2E1|Q8C2E1_MOUSE;tr|Q7TMX2|Q7TMX2_MOUSE	Q76MZ3	Ppp2r1a	Serine/threonine-protein phosphatase 2A 65 kDa regulatory subunit A alpha isoform OS=Mus musculus OX=10090 GN=Ppp2r1a PE=1 SV=3; Uncharacterized protein OS=Mus musculus OX=10090 GN=Ppp2r1a PE=2 SV=1; Protein phosphatase 2 (Formerly 2A), regulatory subunit	15	26	26	26	65.322	4732600000	5097500000	4765400000	400900000	258240000	422710000	211120000	195710000	173470000	983340000	1011600000	831710000	617880000	639940000	677170000	811860000	738570000	722760000
sp|Q9JME5|AP3B2_MOUSE;tr|A0A571BES1|A0A571BES1_MOUSE;tr|A0A571BEW4|A0A571BEW4_MOUSE;tr|A0A571BEC1|A0A571BEC1_MOUSE;tr|Q3UUE3|Q3UUE3_MOUSE;tr|Q3TQ33|Q3TQ33_MOUSE;tr|Q3UPG0|Q3UPG0_MOUSE;sp|Q9Z1T1|AP3B1_MOUSE	sp|Q9JME5|AP3B2_MOUSE;tr|A0A571BES1|A0A571BES1_MOUSE;tr|A0A571BEW4|A0A571BEW4_MOUSE	Q9JME5	Ap3b2	AP-3 complex subunit beta-2 OS=Mus musculus OX=10090 GN=Ap3b2 PE=1 SV=2; AP-3 complex subunit beta OS=Mus musculus OX=10090 GN=Ap3b2 PE=1 SV=1; AP-3 complex subunit beta OS=Mus musculus OX=10090 GN=Ap3b2 PE=1 SV=1	8	26	26	26	119.19	767720000	967860000	839080000	160670000	137600000	186920000	83830000	79322000	58102000	105840000	110020000	113470000	213020000	211570000	228720000	215720000	212100000	178620000
sp|D3Z7P3|GLSK_MOUSE;tr|D3Z7P4|D3Z7P4_MOUSE;sp|D3Z7P3-2|GLSK_MOUSE;tr|F7B327|F7B327_MOUSE;tr|F6U529|F6U529_MOUSE;tr|F6RDM4|F6RDM4_MOUSE	sp|D3Z7P3|GLSK_MOUSE;tr|D3Z7P4|D3Z7P4_MOUSE;sp|D3Z7P3-2|GLSK_MOUSE	D3Z7P3	Gls	Glutaminase kidney isoform, mitochondrial OS=Mus musculus OX=10090 GN=Gls PE=1 SV=1; Glutaminase kidney isoform, mitochondrial OS=Mus musculus OX=10090 GN=Gls PE=1 SV=1; Isoform 2 of Glutaminase kidney isoform, mitochondrial OS=Mus musculus OX=10090 GN=Gl	6	25	25	25	73.963	3231400000	3529000000	2758300000	274880000	212700000	289730000	189400000	154230000	117340000	455320000	462050000	409760000	305560000	373800000	364540000	417930000	398320000	356740000
sp|P05064|ALDOA_MOUSE;tr|Q6NY00|Q6NY00_MOUSE;tr|A6ZI44|A6ZI44_MOUSE;tr|D3YWI1|D3YWI1_MOUSE;tr|Q9CPQ9|Q9CPQ9_MOUSE;tr|A6ZI46|A6ZI46_MOUSE;tr|D3Z510|D3Z510_MOUSE;tr|A0A0U1RPN8|A0A0U1RPN8_MOUSE;tr|D3YV98|D3YV98_MOUSE;tr|A0A0U1RPT5|A0A0U1RPT5_MOUSE;tr|A6ZI47|A6ZI47_MOUSE	sp|P05064|ALDOA_MOUSE;tr|Q6NY00|Q6NY00_MOUSE;tr|A6ZI44|A6ZI44_MOUSE;tr|D3YWI1|D3YWI1_MOUSE;tr|Q9CPQ9|Q9CPQ9_MOUSE;tr|A6ZI46|A6ZI46_MOUSE;tr|D3Z510|D3Z510_MOUSE;tr|A0A0U1RPN8|A0A0U1RPN8_MOUSE	P05064	Aldoa	Fructose-bisphosphate aldolase A OS=Mus musculus OX=10090 GN=Aldoa PE=1 SV=2; Fructose-bisphosphate aldolase OS=Mus musculus OX=10090 GN=Aldoa PE=2 SV=1; Fructose-bisphosphate aldolase OS=Mus musculus OX=10090 GN=Aldoa PE=1 SV=1; Fructose-bisphosphate ald	11	26	26	25	39.355	34192000000	31807000000	28241000000	691150000	459450000	450740000	296360000	236850000	234750000	3184500000	3122100000	3811000000	962670000	923280000	728220000	929180000	834470000	857930000
sp|P06745|G6PI_MOUSE;tr|B7ZWL9|B7ZWL9_MOUSE;tr|B2RXT5|B2RXT5_MOUSE;tr|A0A0U1RP97|A0A0U1RP97_MOUSE;tr|A0A0U1RQ72|A0A0U1RQ72_MOUSE;tr|A0A0U1RQ18|A0A0U1RQ18_MOUSE	sp|P06745|G6PI_MOUSE;tr|B7ZWL9|B7ZWL9_MOUSE;tr|B2RXT5|B2RXT5_MOUSE	P06745	Gpi	Glucose-6-phosphate isomerase OS=Mus musculus OX=10090 GN=Gpi PE=1 SV=4; Glucose-6-phosphate isomerase OS=Mus musculus OX=10090 GN=Gpi1 PE=2 SV=1; Glucose-6-phosphate isomerase OS=Mus musculus OX=10090 GN=Gpi1 PE=2 SV=1	6	25	25	25	62.766	9719800000	9756300000	8992200000	920330000	717110000	1029200000	509950000	465680000	433040000	1316600000	1185400000	1145000000	1093400000	1013900000	1239600000	1192500000	1033200000	1016400000
sp|P08551|NFL_MOUSE;tr|Q05DD2|Q05DD2_MOUSE	sp|P08551|NFL_MOUSE;tr|Q05DD2|Q05DD2_MOUSE	P08551	Nefl	Neurofilament light polypeptide OS=Mus musculus OX=10090 GN=Nefl PE=1 SV=5; Nefl protein (Fragment) OS=Mus musculus OX=10090 GN=Nefl PE=2 SV=1	2	29	25	25	61.508	7595700000	6827900000	6197900000	155660000	82460000	109830000	11252000	22563000	6595300	1062300000	897640000	985660000	207200000	198710000	166890000	55211000	80153000	31322000
sp|P08553|NFM_MOUSE;tr|A0A0R4J036|A0A0R4J036_MOUSE;tr|D3YZ35|D3YZ35_MOUSE	sp|P08553|NFM_MOUSE;tr|A0A0R4J036|A0A0R4J036_MOUSE;tr|D3YZ35|D3YZ35_MOUSE	P08553	Nefm	Neurofilament medium polypeptide OS=Mus musculus OX=10090 GN=Nefm PE=1 SV=4; Neurofilament medium polypeptide OS=Mus musculus OX=10090 GN=Nefm PE=1 SV=1; Neurofilament medium polypeptide OS=Mus musculus OX=10090 GN=Nefm PE=1 SV=1	3	31	31	25	95.915	9524400000	8225900000	7896500000	749400000	498310000	572690000	285330000	218360000	346640000	3034100000	8982600000	8967200000	2785300000	2402300000	2578600000	171970000	261790000	363250000
sp|P48722|HS74L_MOUSE;sp|P48722-2|HS74L_MOUSE;tr|E0CY23|E0CY23_MOUSE;tr|Q3TTD4|Q3TTD4_MOUSE;tr|A0A0N4SVU2|A0A0N4SVU2_MOUSE;tr|A0A0N4SW76|A0A0N4SW76_MOUSE	sp|P48722|HS74L_MOUSE;sp|P48722-2|HS74L_MOUSE;tr|E0CY23|E0CY23_MOUSE	P48722	Hspa4l	Heat shock 70 kDa protein 4L OS=Mus musculus OX=10090 GN=Hspa4l PE=1 SV=2; Isoform 2 of Heat shock 70 kDa protein 4L OS=Mus musculus OX=10090 GN=Hspa4l; Heat shock 70 kDa protein 4L (Fragment) OS=Mus musculus OX=10090 GN=Hspa4l PE=1 SV=1	6	27	25	25	94.381	1151600000	1155600000	1079600000	33936000	26308000	27830000	8803500	7593000	2955500	217970000	207120000	187290000	38944000	49085000	36795000	29959000	20381000	17071000
tr|A0A0A6YX18|A0A0A6YX18_MOUSE;sp|Q8BVE3|VATH_MOUSE;tr|A0A0A6YWP6|A0A0A6YWP6_MOUSE;tr|Q3U9S9|Q3U9S9_MOUSE;tr|A0A0A6YVU0|A0A0A6YVU0_MOUSE;tr|A0A0A6YW86|A0A0A6YW86_MOUSE	tr|A0A0A6YX18|A0A0A6YX18_MOUSE;sp|Q8BVE3|VATH_MOUSE;tr|A0A0A6YWP6|A0A0A6YWP6_MOUSE	A0A0A6YX18	Atp6v1h	V-type proton ATPase subunit H OS=Mus musculus OX=10090 GN=Atp6v1h PE=1 SV=1; V-type proton ATPase subunit H OS=Mus musculus OX=10090 GN=Atp6v1h PE=1 SV=1; V-type proton ATPase subunit H OS=Mus musculus OX=10090 GN=Atp6v1h PE=1 SV=1	6	25	25	25	54.108	2370300000	2516800000	2389100000	511060000	344830000	518760000	281270000	271240000	240020000	562710000	540810000	597750000	939450000	969910000	1005600000	1033700000	1073600000	995150000
sp|Q8BYI9|TENR_MOUSE;sp|Q8BYI9-2|TENR_MOUSE;tr|A0A0A6YWD9|A0A0A6YWD9_MOUSE	sp|Q8BYI9|TENR_MOUSE;sp|Q8BYI9-2|TENR_MOUSE	Q8BYI9	Tnr	Tenascin-R OS=Mus musculus OX=10090 GN=Tnr PE=1 SV=2; Isoform 2 of Tenascin-R OS=Mus musculus OX=10090 GN=Tnr	3	25	25	25	149.59	5358000000	4772600000	3845100000	61325000	51578000	49835000	19708000	16663000	13337000	618940000	515990000	454400000	111130000	76307000	79094000	62673000	56419000	47028000
tr|Q6P1J1|Q6P1J1_MOUSE;tr|Q3TXY0|Q3TXY0_MOUSE;sp|P97427|DPYL1_MOUSE;tr|Q3TY94|Q3TY94_MOUSE;tr|A0A0J9YTX5|A0A0J9YTX5_MOUSE;tr|Q71H75|Q71H75_MOUSE;tr|A0A0J9YUZ1|A0A0J9YUZ1_MOUSE	tr|Q6P1J1|Q6P1J1_MOUSE;tr|Q3TXY0|Q3TXY0_MOUSE;sp|P97427|DPYL1_MOUSE;tr|Q3TY94|Q3TY94_MOUSE	Q6P1J1	Crmp1	Crmp1 protein OS=Mus musculus OX=10090 GN=Crmp1 PE=1 SV=1; Amidohydro-rel domain-containing protein (Fragment) OS=Mus musculus OX=10090 GN=Crmp1 PE=2 SV=1; Dihydropyrimidinase-related protein 1 OS=Mus musculus OX=10090 GN=Crmp1 PE=1 SV=1; Amidohydro-rel d	7	29	27	25	74.22	9517600000	9239300000	7503200000	375180000	198810000	228430000	108010000	46390000	73739000	965030000	918980000	823260000	395220000	358400000	343710000	301800000	180470000	224010000
sp|P05202|AATM_MOUSE	sp|P05202|AATM_MOUSE	P05202	Got2	Aspartate aminotransferase, mitochondrial OS=Mus musculus OX=10090 GN=Got2 PE=1 SV=1	1	24	24	24	47.411	16525000000	19244000000	16525000000	417430000	261990000	294630000	161250000	97649000	99653000	1885500000	2199400000	2001100000	544660000	513010000	474140000	487000000	395040000	341820000
sp|P11499|HS90B_MOUSE;tr|Q811H6|Q811H6_MOUSE;tr|Q80YC2|Q80YC2_MOUSE;tr|E9Q3D6|E9Q3D6_MOUSE;tr|E9PX27|E9PX27_MOUSE;tr|E9Q0C3|E9Q0C3_MOUSE;tr|D3Z1R1|D3Z1R1_MOUSE;tr|Q922F6|Q922F6_MOUSE	sp|P11499|HS90B_MOUSE	P11499	Hsp90ab1	Heat shock protein HSP 90-beta OS=Mus musculus OX=10090 GN=Hsp90ab1 PE=1 SV=3	8	38	25	24	83.28	9693300000	11107000000	8711100000	455890000	383300000	581710000	261450000	222510000	189800000	1314300000	1393200000	1227100000	526120000	662460000	670540000	616590000	571600000	521750000
sp|P23819-4|GRIA2_MOUSE;tr|Q4LG64|Q4LG64_MOUSE;tr|E9QKC0|E9QKC0_MOUSE;tr|C9K0Z0|C9K0Z0_MOUSE;sp|P23819|GRIA2_MOUSE;sp|P23819-3|GRIA2_MOUSE;tr|G5E8H1|G5E8H1_MOUSE;tr|C9K0Z1|C9K0Z1_MOUSE;sp|P23819-2|GRIA2_MOUSE;tr|A0A0A6YW90|A0A0A6YW90_MOUSE;tr|Q80VM6|Q80VM6_MOUSE;tr|Q9QXM4|Q9QXM4_MOUSE;tr|Q9JI80|Q9JI80_MOUSE	sp|P23819-4|GRIA2_MOUSE;tr|Q4LG64|Q4LG64_MOUSE;tr|E9QKC0|E9QKC0_MOUSE;tr|C9K0Z0|C9K0Z0_MOUSE;sp|P23819|GRIA2_MOUSE;sp|P23819-3|GRIA2_MOUSE;tr|G5E8H1|G5E8H1_MOUSE;tr|C9K0Z1|C9K0Z1_MOUSE;sp|P23819-2|GRIA2_MOUSE;tr|A0A0A6YW90|A0A0A6YW90_MOUSE;tr|Q80VM6|Q80VM6_MOUSE	P23819	Gria2	Isoform 4 of Glutamate receptor 2 OS=Mus musculus OX=10090 GN=Gria2; AMPA-selective glutamate receptor 2 flip type OS=Mus musculus OX=10090 GN=Gria2 PE=2 SV=1; Glutamate receptor 2 OS=Mus musculus OX=10090 GN=Gria2 PE=1 SV=1; AMPA-selective glutamate rece	13	32	32	24	102.85	1387500000	1395600000	1136600000	681910000	488430000	591170000	307170000	381950000	378650000	172280000	153120000	131520000	478380000	457710000	536510000	508280000	624200000	681480000
sp|P26443|DHE3_MOUSE;tr|Q3TSQ7|Q3TSQ7_MOUSE;tr|F7CFA5|F7CFA5_MOUSE	sp|P26443|DHE3_MOUSE;tr|Q3TSQ7|Q3TSQ7_MOUSE	P26443	Glud1	Glutamate dehydrogenase 1, mitochondrial OS=Mus musculus OX=10090 GN=Glud1 PE=1 SV=1; ELFV_dehydrog domain-containing protein (Fragment) OS=Mus musculus OX=10090 GN=Glud1 PE=2 SV=1	3	24	24	24	61.336	6680100000	6265900000	5988500000	221680000	80873000	97051000	72569000	32650000	29900000	943880000	823510000	816970000	184580000	187580000	175350000	231800000	148660000	123190000
sp|P50396|GDIA_MOUSE;tr|D6RI86|D6RI86_MOUSE;tr|B7FAU8|B7FAU8_MOUSE	sp|P50396|GDIA_MOUSE	P50396	Gdi1	Rab GDP dissociation inhibitor alpha OS=Mus musculus OX=10090 GN=Gdi1 PE=1 SV=3	3	31	31	24	50.521	14299000000	13650000000	10980000000	517440000	380300000	419080000	251360000	251810000	161780000	1348900000	1163500000	942220000	491690000	517950000	475460000	515500000	537310000	458520000
sp|Q8K0U4|HS12A_MOUSE;tr|Q3TNR3|Q3TNR3_MOUSE;tr|A0A494BAN0|A0A494BAN0_MOUSE;tr|A0A494B917|A0A494B917_MOUSE;tr|A0A494BAN9|A0A494BAN9_MOUSE	sp|Q8K0U4|HS12A_MOUSE	Q8K0U4	Hspa12a	Heat shock 70 kDa protein 12A OS=Mus musculus OX=10090 GN=Hspa12a PE=1 SV=1	5	27	27	24	74.87	2789700000	2797800000	2122600000	361640000	262470000	383610000	204140000	218870000	166390000	309510000	288570000	260620000	381160000	366300000	381970000	404560000	431090000	413140000
tr|Q8C605|Q8C605_MOUSE;sp|Q9WUA3|PFKAP_MOUSE;sp|Q9WUA3-2|PFKAP_MOUSE;tr|Q8C8E8|Q8C8E8_MOUSE;tr|F6YL81|F6YL81_MOUSE;tr|Q9D255|Q9D255_MOUSE;tr|D3YUA3|D3YUA3_MOUSE	tr|Q8C605|Q8C605_MOUSE;sp|Q9WUA3|PFKAP_MOUSE;sp|Q9WUA3-2|PFKAP_MOUSE	Q8C605	Pfkp	ATP-dependent 6-phosphofructokinase OS=Mus musculus OX=10090 GN=Pfkp PE=1 SV=1; ATP-dependent 6-phosphofructokinase, platelet type OS=Mus musculus OX=10090 GN=Pfkp PE=1 SV=1; Isoform 2 of ATP-dependent 6-phosphofructokinase, platelet type OS=Mus musculus	7	27	27	24	85.546	2911900000	2560300000	2748800000	262610000	178990000	255120000	121440000	93909000	70765000	276210000	201490000	222050000	218220000	173510000	205250000	195500000	175170000	160260000
tr|Q3V117|Q3V117_MOUSE;tr|Q3UEA1|Q3UEA1_MOUSE;tr|Q3TED3|Q3TED3_MOUSE;sp|Q91V92|ACLY_MOUSE;tr|Q3TS02|Q3TS02_MOUSE;tr|Q3UVY4|Q3UVY4_MOUSE;tr|Q99K05|Q99K05_MOUSE;tr|Q6P063|Q6P063_MOUSE	tr|Q3V117|Q3V117_MOUSE;tr|Q3UEA1|Q3UEA1_MOUSE;tr|Q3TED3|Q3TED3_MOUSE;sp|Q91V92|ACLY_MOUSE	Q3V117	Acly	ATP-citrate synthase OS=Mus musculus OX=10090 GN=Acly PE=1 SV=1; CoA_binding domain-containing protein (Fragment) OS=Mus musculus OX=10090 GN=Acly PE=2 SV=1; ATP-citrate synthase OS=Mus musculus OX=10090 GN=Acly PE=2 SV=1; ATP-citrate synthase OS=Mus musc	8	24	24	24	120.79	891640000	917840000	683050000	63220000	60760000	76812000	49287000	42898000	34440000	114260000	110150000	106970000	95313000	99068000	121650000	112050000	110070000	105990000
sp|G5E829|AT2B1_MOUSE;tr|Q8K314|Q8K314_MOUSE;tr|A0A1W2P7C7|A0A1W2P7C7_MOUSE;tr|Q3TC38|Q3TC38_MOUSE;tr|Q3TDJ2|Q3TDJ2_MOUSE;tr|Q05CJ5|Q05CJ5_MOUSE;tr|Q3TSK3|Q3TSK3_MOUSE;tr|Q6PG79|Q6PG79_MOUSE;tr|A0A1W2P867|A0A1W2P867_MOUSE;tr|A0A1W2P7R3|A0A1W2P7R3_MOUSE;tr|A0A1W2P6X7|A0A1W2P6X7_MOUSE	sp|G5E829|AT2B1_MOUSE;tr|Q8K314|Q8K314_MOUSE	G5E829	Atp2b1	Plasma membrane calcium-transporting ATPase 1 OS=Mus musculus OX=10090 GN=Atp2b1 PE=1 SV=1; Atp2b1 protein (Fragment) OS=Mus musculus OX=10090 GN=Atp2b1 PE=2 SV=1	11	45	32	23	134.75	7091700000	7447500000	6040100000	1500000000	1047100000	1247000000	866420000	1039400000	1026200000	681510000	642400000	582790000	1583200000	1539100000	1536700000	1681000000	1993800000	2229500000
sp|O54991|CNTP1_MOUSE;tr|Q3U428|Q3U428_MOUSE	sp|O54991|CNTP1_MOUSE;tr|Q3U428|Q3U428_MOUSE	O54991	Cntnap1	Contactin-associated protein 1 OS=Mus musculus OX=10090 GN=Cntnap1 PE=1 SV=2; Uncharacterized protein (Fragment) OS=Mus musculus OX=10090 GN=Cntnap1 PE=2 SV=1	2	23	23	23	156.31	619760000	539220000	209500000	178770000	113410000	153750000	99022000	111660000	98755000	75307000	78434000	53032000	194030000	168550000	169590000	201830000	252480000	216680000
sp|P05201|AATC_MOUSE;tr|F7ALS6|F7ALS6_MOUSE	sp|P05201|AATC_MOUSE	P05201	Got1	Aspartate aminotransferase, cytoplasmic OS=Mus musculus OX=10090 GN=Got1 PE=1 SV=3	2	23	23	23	46.247	13790000000	14392000000	11947000000	437510000	369440000	442550000	283070000	236880000	161490000	1520000000	1588400000	1400500000	587270000	571530000	588610000	660640000	643490000	502140000
sp|P09411|PGK1_MOUSE;tr|S4R2M7|S4R2M7_MOUSE;sp|P09041|PGK2_MOUSE;tr|B0LAA9|B0LAA9_MOUSE	sp|P09411|PGK1_MOUSE;tr|S4R2M7|S4R2M7_MOUSE	P09411	Pgk1	Phosphoglycerate kinase 1 OS=Mus musculus OX=10090 GN=Pgk1 PE=1 SV=4; Phosphoglycerate kinase OS=Mus musculus OX=10090 GN=Pgk1 PE=1 SV=1	4	23	23	23	44.55	19159000000	18468000000	13433000000	226210000	156210000	120180000	86319000	74777000	52193000	2140200000	1580700000	1664000000	247300000	211830000	178550000	205250000	195670000	134120000
sp|P40142|TKT_MOUSE;tr|A0A286YE28|A0A286YE28_MOUSE;tr|Q9Z2L5|Q9Z2L5_MOUSE;tr|O55021|O55021_MOUSE	sp|P40142|TKT_MOUSE;tr|A0A286YE28|A0A286YE28_MOUSE	P40142	Tkt	Transketolase OS=Mus musculus OX=10090 GN=Tkt PE=1 SV=1; Transketolase (Fragment) OS=Mus musculus OX=10090 GN=Tkt PE=1 SV=1	4	23	23	23	67.63	3117000000	3221800000	2913100000	126660000	101840000	100300000	50444000	38063000	44234000	547780000	452970000	456900000	247700000	226150000	211980000	212680000	195060000	175260000
sp|P47857|PFKAM_MOUSE;sp|P47857-2|PFKAM_MOUSE;sp|P47857-3|PFKAM_MOUSE;tr|Q99K08|Q99K08_MOUSE;tr|Q1LZL7|Q1LZL7_MOUSE;tr|A0A2R8VHV2|A0A2R8VHV2_MOUSE;tr|A0A2R8VHA5|A0A2R8VHA5_MOUSE;tr|O35514|O35514_MOUSE	sp|P47857|PFKAM_MOUSE;sp|P47857-2|PFKAM_MOUSE;sp|P47857-3|PFKAM_MOUSE;tr|Q99K08|Q99K08_MOUSE	P47857	Pfkm	ATP-dependent 6-phosphofructokinase, muscle type OS=Mus musculus OX=10090 GN=Pfkm PE=1 SV=3; Isoform 2 of ATP-dependent 6-phosphofructokinase, muscle type OS=Mus musculus OX=10090 GN=Pfkm; Isoform 3 of ATP-dependent 6-phosphofructokinase, muscle type OS=M	8	27	25	23	85.268	4212200000	4075400000	3780700000	320680000	260850000	322250000	161150000	118150000	147360000	340980000	354160000	318880000	256390000	266850000	288640000	306420000	223250000	236690000
sp|Q3UHL1|CAMKV_MOUSE;tr|A0A0A6YW88|A0A0A6YW88_MOUSE;tr|A0A0A6YXI7|A0A0A6YXI7_MOUSE;tr|A0A0A6YW08|A0A0A6YW08_MOUSE	sp|Q3UHL1|CAMKV_MOUSE;tr|A0A0A6YW88|A0A0A6YW88_MOUSE	Q3UHL1	Camkv	CaM kinase-like vesicle-associated protein OS=Mus musculus OX=10090 GN=Camkv PE=1 SV=2; CaM kinase-like vesicle-associated protein OS=Mus musculus OX=10090 GN=Camkv PE=1 SV=1	4	23	23	23	54.819	2907700000	2759600000	2498900000	492430000	315370000	474320000	258550000	324180000	289890000	409700000	381520000	408710000	639910000	619580000	645310000	704680000	840920000	845460000
sp|Q4KMM3|OXR1_MOUSE;sp|Q4KMM3-4|OXR1_MOUSE;sp|Q4KMM3-2|OXR1_MOUSE;sp|Q4KMM3-3|OXR1_MOUSE;tr|E9Q0A7|E9Q0A7_MOUSE;tr|A0A2R8W6N3|A0A2R8W6N3_MOUSE;tr|A0A2R8VI09|A0A2R8VI09_MOUSE;tr|Q8C715|Q8C715_MOUSE;tr|A0A2R8VHT3|A0A2R8VHT3_MOUSE;tr|B1H3M0|B1H3M0_MOUSE;tr|A0A2R8VKF8|A0A2R8VKF8_MOUSE;tr|A0A2R8VHF5|A0A2R8VHF5_MOUSE;tr|A0A2R8W6J0|A0A2R8W6J0_MOUSE	sp|Q4KMM3|OXR1_MOUSE;sp|Q4KMM3-4|OXR1_MOUSE;sp|Q4KMM3-2|OXR1_MOUSE;sp|Q4KMM3-3|OXR1_MOUSE;tr|E9Q0A7|E9Q0A7_MOUSE;tr|A0A2R8W6N3|A0A2R8W6N3_MOUSE	Q4KMM3	Oxr1	Oxidation resistance protein 1 OS=Mus musculus OX=10090 GN=Oxr1 PE=1 SV=3; Isoform 4 of Oxidation resistance protein 1 OS=Mus musculus OX=10090 GN=Oxr1; Isoform 2 of Oxidation resistance protein 1 OS=Mus musculus OX=10090 GN=Oxr1; Isoform 3 of Oxidation r	13	23	23	23	95.911	1580000000	1629500000	1607000000	109030000	96815000	119420000	47906000	42573000	42340000	538300000	1007700000	1391100000	285220000	327100000	269020000	73310000	80076000	57431000
sp|Q8C419|GP158_MOUSE;tr|Q8C3D0|Q8C3D0_MOUSE;tr|Q8BSU1|Q8BSU1_MOUSE	sp|Q8C419|GP158_MOUSE	Q8C419	Gpr158	Probable G-protein coupled receptor 158 OS=Mus musculus OX=10090 GN=Gpr158 PE=1 SV=2	3	23	23	23	134.42	829870000	894160000	831150000	158830000	103260000	136550000	56093000	45725000	53561000	192910000	187930000	156460000	279630000	215920000	257770000	156150000	218330000	226690000
tr|A0A0R4J0I9|A0A0R4J0I9_MOUSE;sp|Q91ZX7|LRP1_MOUSE;tr|Q3U454|Q3U454_MOUSE;tr|Q3U5J2|Q3U5J2_MOUSE;tr|D3Z5M3|D3Z5M3_MOUSE	tr|A0A0R4J0I9|A0A0R4J0I9_MOUSE;sp|Q91ZX7|LRP1_MOUSE	A0A0R4J0I9	Lrp1	Prolow-density lipoprotein receptor-related protein 1 OS=Mus musculus OX=10090 GN=Lrp1 PE=1 SV=1; Prolow-density lipoprotein receptor-related protein 1 OS=Mus musculus OX=10090 GN=Lrp1 PE=1 SV=1	5	23	23	23	504.77	386500000	394190000	366020000	26135000	15662000	31972000	10131000	16157000	12917000	42034000	47227000	44861000	45785000	44403000	55459000	55677000	71633000	58607000
sp|Q922S4-2|PDE2A_MOUSE;sp|Q922S4-3|PDE2A_MOUSE;tr|Q5PR72|Q5PR72_MOUSE;sp|Q922S4|PDE2A_MOUSE;tr|A0A1B0GRJ9|A0A1B0GRJ9_MOUSE;tr|F7D3W5|F7D3W5_MOUSE;tr|Q3TD37|Q3TD37_MOUSE;tr|Q3TYK5|Q3TYK5_MOUSE;tr|Q3TY50|Q3TY50_MOUSE;tr|Q3TYU3|Q3TYU3_MOUSE	sp|Q922S4-2|PDE2A_MOUSE;sp|Q922S4-3|PDE2A_MOUSE;tr|Q5PR72|Q5PR72_MOUSE;sp|Q922S4|PDE2A_MOUSE;tr|A0A1B0GRJ9|A0A1B0GRJ9_MOUSE;tr|F7D3W5|F7D3W5_MOUSE;tr|Q3TD37|Q3TD37_MOUSE;tr|Q3TYK5|Q3TYK5_MOUSE	Q922S4	Pde2a	Isoform PDE2A1 of cGMP-dependent 3,5-cyclic phosphodiesterase OS=Mus musculus OX=10090 GN=Pde2a; Isoform PDE2A2 of cGMP-dependent 3,5-cyclic phosphodiesterase OS=Mus musculus OX=10090 GN=Pde2a; Phosphodiesterase OS=Mus musculus OX=10090 GN=Pde2a PE=1	10	23	23	23	103.29	758190000	823230000	714580000	233560000	184490000	266160000	136350000	159930000	133940000	142240000	186150000	150150000	332370000	383320000	408510000	432010000	436330000	430630000
tr|Q6NXX6|Q6NXX6_MOUSE;sp|Q9Z1G4-3|VPP1_MOUSE;tr|K3W4T3|K3W4T3_MOUSE;sp|Q9Z1G4-2|VPP1_MOUSE;tr|Q3TXT5|Q3TXT5_MOUSE;sp|Q9Z1G4|VPP1_MOUSE;tr|Q3TY98|Q3TY98_MOUSE;tr|Q99M55|Q99M55_MOUSE;tr|A2A599|A2A599_MOUSE;tr|Q3TLR5|Q3TLR5_MOUSE;sp|P15920|VPP2_MOUSE	tr|Q6NXX6|Q6NXX6_MOUSE;sp|Q9Z1G4-3|VPP1_MOUSE;tr|K3W4T3|K3W4T3_MOUSE;sp|Q9Z1G4-2|VPP1_MOUSE;tr|Q3TXT5|Q3TXT5_MOUSE;sp|Q9Z1G4|VPP1_MOUSE;tr|Q3TY98|Q3TY98_MOUSE	Q6NXX6	Atp6v0a1	V-type proton ATPase subunit a OS=Mus musculus OX=10090 GN=Atp6v0a1 PE=2 SV=1; Isoform A1-III of V-type proton ATPase 116 kDa subunit a isoform 1 OS=Mus musculus OX=10090 GN=Atp6v0a1; V-type proton ATPase subunit a OS=Mus musculus OX=10090 GN=Atp6v0a1 PE=	11	23	23	23	95.64	6793100000	7626100000	6208900000	1163900000	820770000	1038000000	554730000	594730000	633280000	971230000	1100500000	967920000	1166800000	1064600000	1100500000	1011200000	1198900000	1354100000
tr|E9Q6Q4|E9Q6Q4_MOUSE;tr|E9Q912|E9Q912_MOUSE;tr|Q8BKH0|Q8BKH0_MOUSE;tr|A0A0G2JGC8|A0A0G2JGC8_MOUSE;tr|I6L967|I6L967_MOUSE;tr|Q3TU36|Q3TU36_MOUSE;tr|Q3TA69|Q3TA69_MOUSE;tr|Q3TPS9|Q3TPS9_MOUSE;tr|Q3TLU4|Q3TLU4_MOUSE;tr|Q3TYN8|Q3TYN8_MOUSE;tr|A0A0G2JF70|A0A0G2JF70_MOUSE	tr|E9Q6Q4|E9Q6Q4_MOUSE;tr|E9Q912|E9Q912_MOUSE;tr|Q8BKH0|Q8BKH0_MOUSE;tr|A0A0G2JGC8|A0A0G2JGC8_MOUSE;tr|I6L967|I6L967_MOUSE;tr|Q3TU36|Q3TU36_MOUSE;tr|Q3TA69|Q3TA69_MOUSE;tr|Q3TPS9|Q3TPS9_MOUSE;tr|Q3TLU4|Q3TLU4_MOUSE	E9Q6Q4	Rap1gds1	RAP1, GTP-GDP dissociation stimulator 1 OS=Mus musculus OX=10090 GN=Rap1gds1 PE=1 SV=1; RAP1, GTP-GDP dissociation stimulator 1 OS=Mus musculus OX=10090 GN=Rap1gds1 PE=1 SV=1; Uncharacterized protein OS=Mus musculus OX=10090 PE=2 SV=1; RAP1, GTP-GDP disso	11	23	23	23	60.792	1520000000	1861900000	1541800000	181380000	144600000	210190000	107740000	99965000	89512000	183330000	206570000	225560000	227300000	203470000	217350000	227130000	219960000	220230000
sp|O08532-5|CA2D1_MOUSE;sp|O08532-2|CA2D1_MOUSE;sp|O08532-4|CA2D1_MOUSE;tr|E9Q1X8|E9Q1X8_MOUSE;sp|O08532-3|CA2D1_MOUSE;sp|O08532|CA2D1_MOUSE;tr|Q8C6Y3|Q8C6Y3_MOUSE	sp|O08532-5|CA2D1_MOUSE;sp|O08532-2|CA2D1_MOUSE;sp|O08532-4|CA2D1_MOUSE;tr|E9Q1X8|E9Q1X8_MOUSE;sp|O08532-3|CA2D1_MOUSE;sp|O08532|CA2D1_MOUSE	O08532	Cacna2d1	Isoform 2E of Voltage-dependent calcium channel subunit alpha-2/delta-1 OS=Mus musculus OX=10090 GN=Cacna2d1; Isoform 2B of Voltage-dependent calcium channel subunit alpha-2/delta-1 OS=Mus musculus OX=10090 GN=Cacna2d1; Isoform 2D of Voltage-dependent cal	7	22	22	22	123.26	1236400000	1452700000	810150000	50012000	45005000	65895000	17511000	26651000	19430000	155090000	202760000	125680000	90312000	87806000	98913000	101270000	103450000	101020000
sp|P19246|NFH_MOUSE;tr|Q80TQ3|Q80TQ3_MOUSE	sp|P19246|NFH_MOUSE;tr|Q80TQ3|Q80TQ3_MOUSE	P19246	Nefh	Neurofilament heavy polypeptide OS=Mus musculus OX=10090 GN=Nefh PE=1 SV=3; MKIAA0845 protein (Fragment) OS=Mus musculus OX=10090 GN=Nefh PE=2 SV=1	2	26	23	22	116.99	915170000	931320000	1208500000	383600000	345190000	341190000	144890000	104320000	140390000	1340900000	1347600000	995290000	1925900000	2314300000	2032800000	1641200000	1264200000	1871900000
tr|Q9DC41|Q9DC41_MOUSE;tr|Q3U9G2|Q3U9G2_MOUSE;tr|Q3TKF8|Q3TKF8_MOUSE;tr|Q3TI47|Q3TI47_MOUSE;sp|P20029|BIP_MOUSE;tr|Q3TWF2|Q3TWF2_MOUSE;tr|Q3U7T8|Q3U7T8_MOUSE;tr|Q3UEM8|Q3UEM8_MOUSE;tr|Q3U6V3|Q3U6V3_MOUSE;tr|Q3TUS2|Q3TUS2_MOUSE	tr|Q9DC41|Q9DC41_MOUSE;tr|Q3U9G2|Q3U9G2_MOUSE;tr|Q3TKF8|Q3TKF8_MOUSE;tr|Q3TI47|Q3TI47_MOUSE;sp|P20029|BIP_MOUSE;tr|Q3TWF2|Q3TWF2_MOUSE;tr|Q3U7T8|Q3U7T8_MOUSE;tr|Q3UEM8|Q3UEM8_MOUSE;tr|Q3U6V3|Q3U6V3_MOUSE	Q9DC41	Hspa5	Uncharacterized protein OS=Mus musculus OX=10090 GN=Hspa5 PE=2 SV=1; Uncharacterized protein OS=Mus musculus OX=10090 GN=Hspa5 PE=2 SV=1; Uncharacterized protein OS=Mus musculus OX=10090 GN=Hspa5 PE=2 SV=1; Uncharacterized protein OS=Mus musculus OX=10090	10	24	22	22	72.422	2365800000	2312100000	1728100000	22528000	19252000	20676000	13756000	13784000	10027000	296250000	393240000	307490000	35487000	43748000	43059000	48364000	49883000	38859000
tr|Q3U4W8|Q3U4W8_MOUSE;sp|P56399|UBP5_MOUSE;tr|D3YYA5|D3YYA5_MOUSE;tr|D3Z4K7|D3Z4K7_MOUSE	tr|Q3U4W8|Q3U4W8_MOUSE;sp|P56399|UBP5_MOUSE	Q3U4W8	Usp5	Ubiquitin carboxyl-terminal hydrolase OS=Mus musculus OX=10090 GN=Usp5 PE=1 SV=1; Ubiquitin carboxyl-terminal hydrolase 5 OS=Mus musculus OX=10090 GN=Usp5 PE=1 SV=1	4	22	22	22	93.354	2121300000	2085600000	1834700000	58611000	27567000	39719000	14903000	15139000	13845000	255760000	277590000	228890000	82855000	66199000	73801000	53666000	48771000	51219000
sp|P63017|HSP7C_MOUSE;tr|Q3TEK2|Q3TEK2_MOUSE;tr|Q3UBA6|Q3UBA6_MOUSE;tr|Q3TH56|Q3TH56_MOUSE;tr|Q3U9L2|Q3U9L2_MOUSE;tr|Q3TZJ3|Q3TZJ3_MOUSE;tr|Q3TQ13|Q3TQ13_MOUSE;tr|Q504P4|Q504P4_MOUSE;tr|Q3ULM1|Q3ULM1_MOUSE;tr|Q3TRH3|Q3TRH3_MOUSE;tr|Q3TF16|Q3TF16_MOUSE;tr|Q3UDS0|Q3UDS0_MOUSE;tr|Q3KQJ4|Q3KQJ4_MOUSE;tr|Q3TB63|Q3TB63_MOUSE;tr|Q3TH04|Q3TH04_MOUSE;tr|Q3UXU1|Q3UXU1_MOUSE;tr|D3Z5E2|D3Z5E2_MOUSE;tr|Q3UBR0…	sp|P63017|HSP7C_MOUSE;tr|Q3TEK2|Q3TEK2_MOUSE;tr|Q3UBA6|Q3UBA6_MOUSE;tr|Q3TH56|Q3TH56_MOUSE;tr|Q3U9L2|Q3U9L2_MOUSE;tr|Q3TZJ3|Q3TZJ3_MOUSE;tr|Q3TQ13|Q3TQ13_MOUSE;tr|Q504P4|Q504P4_MOUSE;tr|Q3ULM1|Q3ULM1_MOUSE;tr|Q3TRH3|Q3TRH3_MOUSE;tr|Q3TF16|Q3TF16_MOUSE;tr|Q3UDS0|Q3UDS0_MOUSE;tr|Q3KQJ4|Q3KQJ4_MOUSE;tr|Q3TB63|Q3TB63_MOUSE;tr|Q3TH04|Q3TH04_MOUSE;tr|Q3UXU1|Q3UXU1_MOUSE	P63017	Hspa8	Heat shock cognate 71 kDa protein OS=Mus musculus OX=10090 GN=Hspa8 PE=1 SV=1; Uncharacterized protein OS=Mus musculus OX=10090 GN=Hspa8 PE=2 SV=1; Uncharacterized protein OS=Mus musculus OX=10090 GN=Hspa8 PE=2 SV=1; Uncharacterized protein OS=Mus musculu	20	31	31	22	70.87	34268000000	39534000000	34629000000	1200600000	891570000	1058700000	619980000	578540000	466060000	3819000000	3862800000	3641800000	1083000000	1144600000	1063700000	1219300000	1130900000	979520000
sp|Q61361|PGCB_MOUSE;tr|Q3TQE9|Q3TQE9_MOUSE;tr|Q3TSQ8|Q3TSQ8_MOUSE;tr|A0A0A6YW95|A0A0A6YW95_MOUSE	sp|Q61361|PGCB_MOUSE;tr|Q3TQE9|Q3TQE9_MOUSE	Q61361	Bcan	Brevican core protein OS=Mus musculus OX=10090 GN=Bcan PE=1 SV=2; Uncharacterized protein (Fragment) OS=Mus musculus OX=10090 GN=Bcan PE=2 SV=1	4	22	22	22	95.814	2755600000	2261800000	1854200000	18195000	9177400	925930	2967600	763760	2320200	505510000	459480000	316900000	6979800	3570300	510010	785260	733720	819760
sp|Q8BMF4|ODP2_MOUSE;tr|Q99LL2|Q99LL2_MOUSE	sp|Q8BMF4|ODP2_MOUSE	Q8BMF4	Dlat	Dihydrolipoyllysine-residue acetyltransferase component of pyruvate dehydrogenase complex, mitochondrial OS=Mus musculus OX=10090 GN=Dlat PE=1 SV=2	2	22	22	22	67.941	5241000000	5879400000	4861300000	132960000	69174000	88080000	70616000	58200000	67869000	662240000	656490000	633770000	195060000	158970000	164860000	230430000	231350000	283010000
sp|Q8BZ98-2|DYN3_MOUSE;tr|E9QLL2|E9QLL2_MOUSE;sp|Q8BZ98|DYN3_MOUSE;tr|Q8BUT2|Q8BUT2_MOUSE;tr|F2Z460|F2Z460_MOUSE;tr|E0CXZ8|E0CXZ8_MOUSE	sp|Q8BZ98-2|DYN3_MOUSE;tr|E9QLL2|E9QLL2_MOUSE;sp|Q8BZ98|DYN3_MOUSE;tr|Q8BUT2|Q8BUT2_MOUSE	Q8BZ98	Dnm3	Isoform 2 of Dynamin-3 OS=Mus musculus OX=10090 GN=Dnm3; Dynamin-3 OS=Mus musculus OX=10090 GN=Dnm3 PE=1 SV=1; Dynamin-3 OS=Mus musculus OX=10090 GN=Dnm3 PE=1 SV=1; Uncharacterized protein OS=Mus musculus OX=10090 GN=Dnm3 PE=2 SV=1	6	32	24	22	96.803	1204300000	1016100000	1118600000	120640000	85706000	100360000	39622000	48064000	51605000	290150000	225210000	184190000	164710000	176930000	183300000	184090000	176190000	179770000
sp|Q9ES97|RTN3_MOUSE;sp|Q9ES97-2|RTN3_MOUSE;tr|Q8C6L4|Q8C6L4_MOUSE;sp|Q9ES97-5|RTN3_MOUSE;sp|Q9ES97-4|RTN3_MOUSE	sp|Q9ES97|RTN3_MOUSE;sp|Q9ES97-2|RTN3_MOUSE;tr|Q8C6L4|Q8C6L4_MOUSE;sp|Q9ES97-5|RTN3_MOUSE	Q9ES97	Rtn3	Reticulon-3 OS=Mus musculus OX=10090 GN=Rtn3 PE=1 SV=2; Isoform 2 of Reticulon-3 OS=Mus musculus OX=10090 GN=Rtn3; Uncharacterized protein (Fragment) OS=Mus musculus OX=10090 GN=Rtn3 PE=2 SV=1; Isoform 5 of Reticulon-3 OS=Mus musculus OX=10090 GN=Rtn3	5	24	24	22	103.88	2583800000	2292100000	1908200000	476000000	288000000	436900000	175740000	148450000	171690000	718810000	758470000	564900000	1593100000	1235000000	1523600000	849430000	947200000	913990000
tr|B2RXT3|B2RXT3_MOUSE;tr|E9Q7L0|E9Q7L0_MOUSE	tr|B2RXT3|B2RXT3_MOUSE;tr|E9Q7L0|E9Q7L0_MOUSE	B2RXT3	Ogdhl	Ogdhl protein OS=Mus musculus OX=10090 GN=Ogdhl PE=1 SV=1; Oxoglutarate dehydrogenase-like OS=Mus musculus OX=10090 GN=Ogdhl PE=1 SV=1	2	29	22	22	114.56	1650600000	1811400000	1200400000	44695000	33854000	39953000	29974000	14046000	17731000	174350000	182050000	158800000	88288000	111110000	105220000	127020000	90350000	97132000
tr|E9Q3L1|E9Q3L1_MOUSE;tr|E9Q174|E9Q174_MOUSE;tr|V9GXM4|V9GXM4_MOUSE;tr|V9GX76|V9GX76_MOUSE;tr|E9Q175|E9Q175_MOUSE;tr|B2RWR8|B2RWR8_MOUSE;tr|E9PVU0|E9PVU0_MOUSE;sp|Q64331|MYO6_MOUSE;tr|Q8BK95|Q8BK95_MOUSE;tr|Q6A077|Q6A077_MOUSE	tr|E9Q3L1|E9Q3L1_MOUSE;tr|E9Q174|E9Q174_MOUSE;tr|V9GXM4|V9GXM4_MOUSE;tr|V9GX76|V9GX76_MOUSE;tr|E9Q175|E9Q175_MOUSE;tr|B2RWR8|B2RWR8_MOUSE;tr|E9PVU0|E9PVU0_MOUSE;sp|Q64331|MYO6_MOUSE;tr|Q8BK95|Q8BK95_MOUSE	E9Q3L1	Myo6	Unconventional myosin-VI OS=Mus musculus OX=10090 GN=Myo6 PE=1 SV=1; Unconventional myosin-VI OS=Mus musculus OX=10090 GN=Myo6 PE=1 SV=1; Unconventional myosin-VI OS=Mus musculus OX=10090 GN=Myo6 PE=1 SV=1; Unconventional myosin-VI OS=Mus musculus OX=1009	10	22	22	22	145.8	95965000	81596000	46696000	87206000	143770000	104050000	16543000	20040000	11035000	23628000	16872000	6794600	176810000	287450000	195550000	54425000	51251000	54092000
tr|Q91V38|Q91V38_MOUSE;tr|Q3UBU0|Q3UBU0_MOUSE;sp|P08113|ENPL_MOUSE;tr|Q3TUD6|Q3TUD6_MOUSE;tr|Q8CCY5|Q8CCY5_MOUSE;tr|F7C312|F7C312_MOUSE;tr|Q8C2R2|Q8C2R2_MOUSE;tr|Q9CW12|Q9CW12_MOUSE	tr|Q91V38|Q91V38_MOUSE;tr|Q3UBU0|Q3UBU0_MOUSE;sp|P08113|ENPL_MOUSE;tr|Q3TUD6|Q3TUD6_MOUSE;tr|Q8CCY5|Q8CCY5_MOUSE;tr|F7C312|F7C312_MOUSE	Q91V38	Hsp90b1	Heat shock protein 90, beta (Grp94), member 1 OS=Mus musculus OX=10090 GN=Hsp90b1 PE=2 SV=1; HATPase_c domain-containing protein OS=Mus musculus OX=10090 GN=Hsp90b1 PE=2 SV=1; Endoplasmin OS=Mus musculus OX=10090 GN=Hsp90b1 PE=1 SV=2; Uncharacterized prot	8	22	21	21	92.489	1942900000	2381700000	1780900000	12023000	7392000	6694800	5883600	4964100	5438400	317460000	338690000	231790000	5164500	7159000	4996500	9785500	7096700	5640000
sp|Q61301-2|CTNA2_MOUSE;sp|Q61301-3|CTNA2_MOUSE;sp|Q61301|CTNA2_MOUSE;tr|E0CXB9|E0CXB9_MOUSE;tr|Q8BS72|Q8BS72_MOUSE;tr|A0A0N4SUZ7|A0A0N4SUZ7_MOUSE;tr|Q6NV50|Q6NV50_MOUSE;tr|A0A494BBA4|A0A494BBA4_MOUSE;tr|A0A494BBB4|A0A494BBB4_MOUSE	sp|Q61301-2|CTNA2_MOUSE;sp|Q61301-3|CTNA2_MOUSE;sp|Q61301|CTNA2_MOUSE;tr|E0CXB9|E0CXB9_MOUSE;tr|Q8BS72|Q8BS72_MOUSE	Q61301	Ctnna2	Isoform 2 of Catenin alpha-2 OS=Mus musculus OX=10090 GN=Ctnna2; Isoform 3 of Catenin alpha-2 OS=Mus musculus OX=10090 GN=Ctnna2; Catenin alpha-2 OS=Mus musculus OX=10090 GN=Ctnna2 PE=1 SV=3; Catenin alpha-2 OS=Mus musculus OX=10090 GN=Ctnna2 PE=1 SV=1; C	9	26	26	21	100.42	839680000	659590000	750080000	93710000	80406000	97008000	43700000	63958000	42893000	115380000	114650000	111660000	109070000	98878000	104010000	129250000	134360000	121180000
sp|Q80TZ3-2|AUXI_MOUSE;sp|Q80TZ3|AUXI_MOUSE;sp|Q80TZ3-3|AUXI_MOUSE;tr|B1B0B7|B1B0B7_MOUSE;tr|B1B0B8|B1B0B8_MOUSE	sp|Q80TZ3-2|AUXI_MOUSE;sp|Q80TZ3|AUXI_MOUSE;sp|Q80TZ3-3|AUXI_MOUSE;tr|B1B0B7|B1B0B7_MOUSE	Q80TZ3	Dnajc6	Isoform 2 of Putative tyrosine-protein phosphatase auxilin OS=Mus musculus OX=10090 GN=Dnajc6; Putative tyrosine-protein phosphatase auxilin OS=Mus musculus OX=10090 GN=Dnajc6 PE=1 SV=2; Isoform 3 of Putative tyrosine-protein phosphatase auxilin OS=Mus mu	5	22	22	21	98.52	1312800000	1484000000	1136300000	241590000	221850000	339970000	62165000	56117000	44228000	216180000	227700000	188600000	368990000	388860000	409940000	208580000	210200000	203420000
tr|E9Q8N5|E9Q8N5_MOUSE;sp|Q8BRT1|CLAP2_MOUSE;tr|Q08EB6|Q08EB6_MOUSE;tr|Q08EB5|Q08EB5_MOUSE;tr|F7DCH5|F7DCH5_MOUSE;tr|B9EJA4|B9EJA4_MOUSE;tr|A2RRR3|A2RRR3_MOUSE;tr|A0A1L1ST22|A0A1L1ST22_MOUSE;sp|Q8BRT1-5|CLAP2_MOUSE;tr|Q3UF57|Q3UF57_MOUSE;tr|Q8R337|Q8R337_MOUSE;sp|Q8BRT1-6|CLAP2_MOUSE;tr|Q8BSE7|Q8BSE7_MOUSE;tr|A0A1L1SRY3|A0A1L1SRY3_MOUSE;tr|Q3TPM6|Q3TPM6_MOUSE;tr|A0A0N4SUT7|A0A0N4SUT7_MOUSE	tr|E9Q8N5|E9Q8N5_MOUSE;sp|Q8BRT1|CLAP2_MOUSE;tr|Q08EB6|Q08EB6_MOUSE;tr|Q08EB5|Q08EB5_MOUSE;tr|F7DCH5|F7DCH5_MOUSE;tr|B9EJA4|B9EJA4_MOUSE;tr|A2RRR3|A2RRR3_MOUSE	E9Q8N5	Clasp2	CLIP-associating protein 2 OS=Mus musculus OX=10090 GN=Clasp2 PE=1 SV=1; CLIP-associating protein 2 OS=Mus musculus OX=10090 GN=Clasp2 PE=1 SV=1; CLIP-associating protein 2 OS=Mus musculus OX=10090 GN=Clasp2 PE=1 SV=1; CLIP-associating protein 2 OS=Mus mu	16	24	24	21	140.72	322740000	439780000	452260000	125410000	79610000	135660000	60278000	58382000	50932000	61881000	57730000	52154000	101980000	88711000	112250000	82669000	92552000	86187000
tr|D3YUM1|D3YUM1_MOUSE;sp|Q91YT0|NDUV1_MOUSE;tr|D3Z1U9|D3Z1U9_MOUSE;tr|A0A494BAS8|A0A494BAS8_MOUSE;tr|D3Z0K1|D3Z0K1_MOUSE;tr|D6RG60|D6RG60_MOUSE;tr|D3YXX5|D3YXX5_MOUSE;tr|A0A494BA02|A0A494BA02_MOUSE	tr|D3YUM1|D3YUM1_MOUSE;sp|Q91YT0|NDUV1_MOUSE;tr|D3Z1U9|D3Z1U9_MOUSE	D3YUM1	Ndufv1	NADH dehydrogenase [ubiquinone] flavoprotein 1, mitochondrial OS=Mus musculus OX=10090 GN=Ndufv1 PE=1 SV=1; NADH dehydrogenase [ubiquinone] flavoprotein 1, mitochondrial OS=Mus musculus OX=10090 GN=Ndufv1 PE=1 SV=1; NADH dehydrogenase [ubiquinone] flavopr	8	21	21	21	49.913	3346800000	3044700000	2566300000	108430000	64706000	73695000	42270000	30114000	36858000	436810000	396240000	401580000	176690000	169150000	161290000	177100000	149560000	133840000
tr|Q3TMU8|Q3TMU8_MOUSE;sp|O35098|DPYL4_MOUSE;tr|A0A0R4J1N0|A0A0R4J1N0_MOUSE;sp|O35098-2|DPYL4_MOUSE;tr|D3Z360|D3Z360_MOUSE	tr|Q3TMU8|Q3TMU8_MOUSE;sp|O35098|DPYL4_MOUSE;tr|A0A0R4J1N0|A0A0R4J1N0_MOUSE;sp|O35098-2|DPYL4_MOUSE	Q3TMU8	Dpysl4	Dihydropyrimidinase-like 4 OS=Mus musculus OX=10090 GN=Dpysl4 PE=1 SV=1; Dihydropyrimidinase-related protein 4 OS=Mus musculus OX=10090 GN=Dpysl4 PE=1 SV=1; Dihydropyrimidinase-related protein 4 OS=Mus musculus OX=10090 GN=Dpysl4 PE=1 SV=1; Isoform 2 of D	5	21	20	20	61.927	2147100000	2385500000	1538500000	50078000	23693000	21365000	15462000	10471000	7381000	263680000	361010000	208030000	62454000	46965000	14909000	40092000	35059000	28260000
sp|P05063|ALDOC_MOUSE	sp|P05063|ALDOC_MOUSE	P05063	Aldoc	Fructose-bisphosphate aldolase C OS=Mus musculus OX=10090 GN=Aldoc PE=1 SV=4	1	21	20	20	39.394	11227000000	12501000000	9261300000	101990000	79998000	85485000	48971000	40876000	25896000	1071500000	1189100000	935350000	160090000	173240000	144610000	163060000	143630000	103410000
tr|Q9WVS5|Q9WVS5_MOUSE;sp|P42932|TCPQ_MOUSE;tr|Q6A0F1|Q6A0F1_MOUSE;tr|Q3UKQ2|Q3UKQ2_MOUSE;tr|Q8BVY8|Q8BVY8_MOUSE;tr|Q9CS06|Q9CS06_MOUSE;tr|H3BL49|H3BL49_MOUSE;tr|Q9CRW7|Q9CRW7_MOUSE;tr|H3BJB6|H3BJB6_MOUSE;tr|H3BLL1|H3BLL1_MOUSE;tr|H3BKG2|H3BKG2_MOUSE;tr|H3BKR8|H3BKR8_MOUSE	tr|Q9WVS5|Q9WVS5_MOUSE;sp|P42932|TCPQ_MOUSE;tr|Q6A0F1|Q6A0F1_MOUSE;tr|Q3UKQ2|Q3UKQ2_MOUSE;tr|Q8BVY8|Q8BVY8_MOUSE;tr|Q9CS06|Q9CS06_MOUSE;tr|H3BL49|H3BL49_MOUSE;tr|Q9CRW7|Q9CRW7_MOUSE	Q9WVS5	Cctq	Chaperonin containing TCP-1 theta subunit OS=Mus musculus OX=10090 GN=Cctq PE=3 SV=1; T-complex protein 1 subunit theta OS=Mus musculus OX=10090 GN=Cct8 PE=1 SV=3; MKIAA0002 protein (Fragment) OS=Mus musculus OX=10090 GN=Cct8 PE=2 SV=1; Uncharacterized pr	12	20	20	20	59.568	1225200000	1240900000	953740000	235970000	159560000	215270000	79668000	71696000	51738000	153220000	158740000	129940000	266340000	283820000	299220000	200570000	210140000	193090000
tr|Q3TPT3|Q3TPT3_MOUSE;sp|P46096|SYT1_MOUSE	tr|Q3TPT3|Q3TPT3_MOUSE;sp|P46096|SYT1_MOUSE	Q3TPT3	Syt1	Uncharacterized protein OS=Mus musculus OX=10090 GN=Syt1 PE=2 SV=1; Synaptotagmin-1 OS=Mus musculus OX=10090 GN=Syt1 PE=1 SV=1	2	27	27	20	47.435	13292000000	14133000000	10923000000	837420000	548880000	667230000	338500000	414770000	328840000	1391200000	1372900000	1413800000	1126600000	1033600000	992840000	853410000	1040800000	1022700000
sp|P62259|1433E_MOUSE;tr|Q8BPH1|Q8BPH1_MOUSE;tr|D6REF3|D6REF3_MOUSE;tr|F6WA09|F6WA09_MOUSE;tr|Q3V453|Q3V453_MOUSE	sp|P62259|1433E_MOUSE;tr|Q8BPH1|Q8BPH1_MOUSE;tr|D6REF3|D6REF3_MOUSE	P62259	Ywhae	14-3-3 protein epsilon OS=Mus musculus OX=10090 GN=Ywhae PE=1 SV=1; 14_3_3 domain-containing protein OS=Mus musculus OX=10090 GN=Ywhae PE=2 SV=1; 14-3-3 protein epsilon OS=Mus musculus OX=10090 GN=Ywhae PE=1 SV=1	5	23	23	20	29.174	33564000000	34501000000	28828000000	1486200000	1162100000	1297200000	838110000	778410000	604920000	8966300000	6876500000	8443800000	3144700000	3319600000	2829200000	3534000000	3712900000	3159100000
tr|Q3TWV4|Q3TWV4_MOUSE;sp|P84091|AP2M1_MOUSE;tr|Q3TH69|Q3TH69_MOUSE;tr|Q6A0C9|Q6A0C9_MOUSE;tr|Q3UCW9|Q3UCW9_MOUSE;tr|A0A338P6T4|A0A338P6T4_MOUSE;tr|A0A338P798|A0A338P798_MOUSE	tr|Q3TWV4|Q3TWV4_MOUSE;sp|P84091|AP2M1_MOUSE;tr|Q3TH69|Q3TH69_MOUSE;tr|Q6A0C9|Q6A0C9_MOUSE;tr|Q3UCW9|Q3UCW9_MOUSE	Q3TWV4	Ap2m1	AP-2 complex subunit mu OS=Mus musculus OX=10090 GN=Ap2m1 PE=1 SV=1; AP-2 complex subunit mu OS=Mus musculus OX=10090 GN=Ap2m1 PE=1 SV=1; MHD domain-containing protein OS=Mus musculus OX=10090 GN=Ap2m1 PE=2 SV=1; MKIAA0109 protein (Fragment) OS=Mus muscul	7	20	20	20	49.389	3973200000	4719900000	4295900000	543000000	376080000	395670000	230570000	240350000	217380000	503730000	525270000	564980000	494880000	486590000	456770000	541360000	512510000	448660000
sp|Q04447|KCRB_MOUSE	sp|Q04447|KCRB_MOUSE	Q04447	Ckb	Creatine kinase B-type OS=Mus musculus OX=10090 GN=Ckb PE=1 SV=1	1	20	20	20	42.713	72114000000	69684000000	60181000000	922680000	522280000	544180000	332340000	245040000	184060000	6095800000	6062700000	6562100000	1080100000	813510000	721820000	687680000	586430000	515490000
sp|Q60932-2|VDAC1_MOUSE;tr|Q3TIG8|Q3TIG8_MOUSE;tr|Q3THL7|Q3THL7_MOUSE;sp|Q60932|VDAC1_MOUSE;tr|Q3U6K8|Q3U6K8_MOUSE;tr|F2Z471|F2Z471_MOUSE	sp|Q60932-2|VDAC1_MOUSE;tr|Q3TIG8|Q3TIG8_MOUSE;tr|Q3THL7|Q3THL7_MOUSE;sp|Q60932|VDAC1_MOUSE;tr|Q3U6K8|Q3U6K8_MOUSE;tr|F2Z471|F2Z471_MOUSE	Q60932	Vdac1	Isoform Mt-VDAC1 of Voltage-dependent anion-selective channel protein 1 OS=Mus musculus OX=10090 GN=Vdac1; Uncharacterized protein OS=Mus musculus OX=10090 GN=Vdac1 PE=2 SV=1; Uncharacterized protein OS=Mus musculus OX=10090 GN=Vdac1 PE=2 SV=1; Voltage-de	6	20	20	20	30.755	21459000000	22618000000	18085000000	744370000	595870000	829030000	438880000	380120000	349020000	2957400000	2595600000	2215500000	1185700000	1233800000	1298100000	1442600000	1155700000	1190700000
sp|Q61548-3|AP180_MOUSE;sp|Q61548-2|AP180_MOUSE;sp|Q61548|AP180_MOUSE;tr|Q3UI39|Q3UI39_MOUSE;tr|E9Q9A3|E9Q9A3_MOUSE;tr|E9QQ05|E9QQ05_MOUSE;tr|A0A5F8MPL3|A0A5F8MPL3_MOUSE;tr|E9QLK9|E9QLK9_MOUSE;tr|Q3TWS4|Q3TWS4_MOUSE;tr|Q8BQA2|Q8BQA2_MOUSE;tr|A0A087WSI9|A0A087WSI9_MOUSE;tr|Q7TT20|Q7TT20_MOUSE;tr|Q8CHE0|Q8CHE0_MOUSE	sp|Q61548-3|AP180_MOUSE;sp|Q61548-2|AP180_MOUSE;sp|Q61548|AP180_MOUSE;tr|Q3UI39|Q3UI39_MOUSE;tr|E9Q9A3|E9Q9A3_MOUSE;tr|E9QQ05|E9QQ05_MOUSE;tr|A0A5F8MPL3|A0A5F8MPL3_MOUSE;tr|E9QLK9|E9QLK9_MOUSE;tr|Q3TWS4|Q3TWS4_MOUSE;tr|Q8BQA2|Q8BQA2_MOUSE	Q61548	Snap91	Isoform 3 of Clathrin coat assembly protein AP180 OS=Mus musculus OX=10090 GN=Snap91; Isoform Short of Clathrin coat assembly protein AP180 OS=Mus musculus OX=10090 GN=Snap91; Clathrin coat assembly protein AP180 OS=Mus musculus OX=10090 GN=Snap91 PE=1 SV	13	22	22	20	88.828	3270200000	3402100000	3596200000	790770000	497660000	784950000	270540000	247040000	284210000	481150000	418110000	446740000	884530000	876970000	939410000	694720000	704020000	797530000
tr|Q3UUX9|Q3UUX9_MOUSE;sp|Q61598|GDIB_MOUSE;tr|Q3UC72|Q3UC72_MOUSE;tr|Q3UPA3|Q3UPA3_MOUSE;sp|Q61598-2|GDIB_MOUSE;tr|Q3TIY6|Q3TIY6_MOUSE;tr|A0A1Y7VL99|A0A1Y7VL99_MOUSE;tr|Q9CZ18|Q9CZ18_MOUSE;tr|A0A1Y7VLG4|A0A1Y7VLG4_MOUSE	tr|Q3UUX9|Q3UUX9_MOUSE;sp|Q61598|GDIB_MOUSE;tr|Q3UC72|Q3UC72_MOUSE;tr|Q3UPA3|Q3UPA3_MOUSE;sp|Q61598-2|GDIB_MOUSE;tr|Q3TIY6|Q3TIY6_MOUSE;tr|A0A1Y7VL99|A0A1Y7VL99_MOUSE	Q3UUX9	Gdi2	Rab GDP dissociation inhibitor OS=Mus musculus OX=10090 GN=Gdi2 PE=2 SV=1; Rab GDP dissociation inhibitor beta OS=Mus musculus OX=10090 GN=Gdi2 PE=1 SV=1; Rab GDP dissociation inhibitor (Fragment) OS=Mus musculus OX=10090 GN=Gdi2 PE=2 SV=1; Rab GDP dissoc	9	27	20	20	50.507	3073700000	3442800000	3048300000	154070000	107890000	170000000	69424000	46954000	46419000	404170000	370860000	296770000	175420000	170200000	182430000	180440000	165610000	156340000
sp|Q64332|SYN2_MOUSE;sp|Q64332-2|SYN2_MOUSE;tr|Q8CE19|Q8CE19_MOUSE;tr|Q920Z1|Q920Z1_MOUSE	sp|Q64332|SYN2_MOUSE;sp|Q64332-2|SYN2_MOUSE;tr|Q8CE19|Q8CE19_MOUSE	Q64332	Syn2	Synapsin-2 OS=Mus musculus OX=10090 GN=Syn2 PE=1 SV=2; Isoform IIb of Synapsin-2 OS=Mus musculus OX=10090 GN=Syn2; Uncharacterized protein OS=Mus musculus OX=10090 GN=Syn2 PE=2 SV=1	4	23	21	20	63.372	14889000000	15686000000	11169000000	713950000	465590000	615520000	222460000	172040000	163010000	2184100000	2120100000	1893400000	932590000	837490000	826650000	563570000	468650000	464810000
tr|Q3UD67|Q3UD67_MOUSE;sp|Q8BGQ7|SYAC_MOUSE;tr|Q6XMP4|Q6XMP4_MOUSE;tr|Q3TZ32|Q3TZ32_MOUSE;tr|Q8R346|Q8R346_MOUSE;tr|Q6PDM7|Q6PDM7_MOUSE	tr|Q3UD67|Q3UD67_MOUSE;sp|Q8BGQ7|SYAC_MOUSE;tr|Q6XMP4|Q6XMP4_MOUSE;tr|Q3TZ32|Q3TZ32_MOUSE;tr|Q8R346|Q8R346_MOUSE;tr|Q6PDM7|Q6PDM7_MOUSE	Q3UD67	Aars	AA_TRNA_LIGASE_II_ALA domain-containing protein OS=Mus musculus OX=10090 GN=Aars PE=2 SV=1; Alanine--tRNA ligase, cytoplasmic OS=Mus musculus OX=10090 GN=Aars1 PE=1 SV=1; Alanyl-tRNA synthase OS=Mus musculus OX=10090 GN=Aars PE=2 SV=1; AA_TRNA_LIGASE_II_A	6	20	20	20	106.88	1048700000	769500000	688940000	33333000	21195000	28866000	16768000	17124000	16785000	136970000	168750000	134530000	63625000	43399000	56766000	70942000	43250000	51131000
sp|Q8K596|NAC2_MOUSE;sp|Q8K596-2|NAC2_MOUSE;tr|Q6ZPY3|Q6ZPY3_MOUSE	sp|Q8K596|NAC2_MOUSE;sp|Q8K596-2|NAC2_MOUSE;tr|Q6ZPY3|Q6ZPY3_MOUSE	Q8K596	Slc8a2	Sodium/calcium exchanger 2 OS=Mus musculus OX=10090 GN=Slc8a2 PE=1 SV=1; Isoform 2 of Sodium/calcium exchanger 2 OS=Mus musculus OX=10090 GN=Slc8a2; MKIAA1087 protein (Fragment) OS=Mus musculus OX=10090 GN=mKIAA1087 PE=2 SV=1	3	20	20	20	100.71	1469000000	1482100000	1333600000	179140000	79325000	103360000	72713000	79345000	101900000	248740000	231720000	285120000	238990000	163770000	162270000	207770000	287790000	365160000
sp|Q91WD5|NDUS2_MOUSE;tr|D3YXT0|D3YXT0_MOUSE;tr|A0A0A6YW30|A0A0A6YW30_MOUSE;tr|A0A0A6YXD3|A0A0A6YXD3_MOUSE	sp|Q91WD5|NDUS2_MOUSE;tr|D3YXT0|D3YXT0_MOUSE	Q91WD5	Ndufs2	NADH dehydrogenase [ubiquinone] iron-sulfur protein 2, mitochondrial OS=Mus musculus OX=10090 GN=Ndufs2 PE=1 SV=1; NADH dehydrogenase [ubiquinone] iron-sulfur protein 2, mitochondrial OS=Mus musculus OX=10090 GN=Ndufs2 PE=1 SV=1	4	20	20	20	52.625	1509900000	1629600000	1798800000	165930000	97023000	120610000	68565000	74386000	52194000	176700000	189190000	219510000	237040000	208450000	201470000	228140000	208280000	229790000
sp|Q9CZU6|CISY_MOUSE;tr|Q0QEL9|Q0QEL9_MOUSE;tr|Q9DAM4|Q9DAM4_MOUSE;tr|Q80X68|Q80X68_MOUSE	sp|Q9CZU6|CISY_MOUSE	Q9CZU6	Cs	Citrate synthase, mitochondrial OS=Mus musculus OX=10090 GN=Cs PE=1 SV=1	4	20	20	20	51.736	6142200000	6973400000	6670300000	529000000	370680000	869820000	352710000	448740000	215360000	1231200000	1530800000	1823500000	1501300000	1693500000	1437300000	1797800000	1455700000	1304200000
sp|Q9CZW5|TOM70_MOUSE;tr|Q3TSX8|Q3TSX8_MOUSE;tr|Q80TT4|Q80TT4_MOUSE	sp|Q9CZW5|TOM70_MOUSE;tr|Q3TSX8|Q3TSX8_MOUSE;tr|Q80TT4|Q80TT4_MOUSE	Q9CZW5	Tomm70	Mitochondrial import receptor subunit TOM70 OS=Mus musculus OX=10090 GN=Tomm70 PE=1 SV=2; TPR_REGION domain-containing protein OS=Mus musculus OX=10090 GN=Tomm70a PE=2 SV=1; MKIAA0719 protein (Fragment) OS=Mus musculus OX=10090 GN=Tomm70a PE=2 SV=1	3	20	20	20	67.589	1547600000	1508700000	1421600000	209370000	193470000	203380000	151560000	162080000	134640000	276090000	287540000	270850000	350910000	385250000	328670000	464070000	447900000	386550000
tr|Q3TJ43|Q3TJ43_MOUSE;sp|Q9EQH3|VPS35_MOUSE;tr|Q3TKU6|Q3TKU6_MOUSE;tr|Q3UQJ1|Q3UQJ1_MOUSE;tr|Q3TUV7|Q3TUV7_MOUSE	tr|Q3TJ43|Q3TJ43_MOUSE;sp|Q9EQH3|VPS35_MOUSE;tr|Q3TKU6|Q3TKU6_MOUSE;tr|Q3UQJ1|Q3UQJ1_MOUSE	Q3TJ43	Vps35	Vacuolar protein sorting-associated protein 35 OS=Mus musculus OX=10090 GN=Vps35 PE=2 SV=1; Vacuolar protein sorting-associated protein 35 OS=Mus musculus OX=10090 GN=Vps35 PE=1 SV=1; Vacuolar protein sorting-associated protein 35 OS=Mus musculus OX=10090	5	20	20	20	91.689	1283100000	1271100000	1150100000	291770000	213150000	329170000	171800000	143650000	156850000	180010000	185170000	176670000	365380000	336920000	407770000	416760000	402280000	408270000
sp|Q9JMH9-4|MY18A_MOUSE;sp|Q9JMH9-1|MY18A_MOUSE;tr|K3W4L0|K3W4L0_MOUSE;tr|B2RRE2|B2RRE2_MOUSE;sp|Q9JMH9|MY18A_MOUSE;sp|Q9JMH9-6|MY18A_MOUSE;tr|E9QAX2|E9QAX2_MOUSE;tr|E9Q405|E9Q405_MOUSE;sp|Q9JMH9-5|MY18A_MOUSE;sp|Q9JMH9-7|MY18A_MOUSE;sp|Q9JMH9-2|MY18A_MOUSE;tr|A0A1C7ZN10|A0A1C7ZN10_MOUSE;tr|A0A4Y5WWJ7|A0A4Y5WWJ7_MOUSE;tr|E9QA74|E9QA74_MOUSE;tr|Q3UIM4|Q3UIM4_MOUSE;tr|Q6PER1|Q6PER1_MOUSE	sp|Q9JMH9-4|MY18A_MOUSE;sp|Q9JMH9-1|MY18A_MOUSE;tr|K3W4L0|K3W4L0_MOUSE;tr|B2RRE2|B2RRE2_MOUSE;sp|Q9JMH9|MY18A_MOUSE;sp|Q9JMH9-6|MY18A_MOUSE;tr|E9QAX2|E9QAX2_MOUSE;tr|E9Q405|E9Q405_MOUSE;sp|Q9JMH9-5|MY18A_MOUSE;sp|Q9JMH9-7|MY18A_MOUSE;sp|Q9JMH9-2|MY18A_MOUSE;tr|A0A1C7ZN10|A0A1C7ZN10_MOUSE;tr|A0A4Y5WWJ7|A0A4Y5WWJ7_MOUSE;tr|E9QA74|E9QA74_MOUSE	Q9JMH9	Myo18a	Isoform 4 of Unconventional myosin-XVIIIa OS=Mus musculus OX=10090 GN=Myo18a; Isoform 1 of Unconventional myosin-XVIIIa OS=Mus musculus OX=10090 GN=Myo18a; Unconventional myosin-XVIIIa OS=Mus musculus OX=10090 GN=Myo18a PE=1 SV=1; Myo18a protein OS=Mus mu	16	20	20	20	226.35	358510000	437870000	388300000	25368000	20407000	38564000	9203800	6747600	11795000	45891000	50391000	55000000	52050000	59897000	70372000	54577000	50141000	55088000
sp|Q9R111|GUAD_MOUSE;tr|Q69ZN0|Q69ZN0_MOUSE;tr|Q3U0C4|Q3U0C4_MOUSE;tr|Q6DFY1|Q6DFY1_MOUSE;tr|A0A494B982|A0A494B982_MOUSE;tr|D3YU09|D3YU09_MOUSE;tr|Q8BRJ7|Q8BRJ7_MOUSE	sp|Q9R111|GUAD_MOUSE;tr|Q69ZN0|Q69ZN0_MOUSE;tr|Q3U0C4|Q3U0C4_MOUSE;tr|Q6DFY1|Q6DFY1_MOUSE;tr|A0A494B982|A0A494B982_MOUSE;tr|D3YU09|D3YU09_MOUSE;tr|Q8BRJ7|Q8BRJ7_MOUSE	Q9R111	Gda	Guanine deaminase OS=Mus musculus OX=10090 GN=Gda PE=1 SV=1; Guanine deaminase (Fragment) OS=Mus musculus OX=10090 GN=Gda PE=2 SV=1; Guanine deaminase OS=Mus musculus OX=10090 GN=Gda PE=2 SV=1; Guanine deaminase OS=Mus musculus OX=10090 GN=Gda PE=2 SV=1;	7	20	20	20	51.012	3499100000	4008100000	2981300000	95826000	61840000	35622000	36324000	30271000	17858000	362220000	433570000	444910000	117080000	102270000	69074000	93324000	85023000	58288000
sp|Q9Z2I9|SUCB1_MOUSE;tr|Q3UCC6|Q3UCC6_MOUSE;tr|Q3U6C7|Q3U6C7_MOUSE;tr|Q05BC6|Q05BC6_MOUSE;tr|Q9CTE2|Q9CTE2_MOUSE	sp|Q9Z2I9|SUCB1_MOUSE;tr|Q3UCC6|Q3UCC6_MOUSE;tr|Q3U6C7|Q3U6C7_MOUSE	Q9Z2I9	Sucla2	Succinate--CoA ligase [ADP-forming] subunit beta, mitochondrial OS=Mus musculus OX=10090 GN=Sucla2 PE=1 SV=2; Succinate-CoA ligase subunit beta (Fragment) OS=Mus musculus OX=10090 GN=Sucla2 PE=2 SV=1; Succinate-CoA ligase subunit beta (Fragment) OS=Mus mu	5	20	20	20	50.113	2982000000	3207400000	2201300000	157560000	115680000	139650000	92144000	76782000	53899000	558050000	477240000	397070000	237110000	230190000	232630000	263580000	256940000	236310000
sp|P10852-2|4F2_MOUSE;sp|P10852|4F2_MOUSE;tr|Q3TN39|Q3TN39_MOUSE;tr|Q8BTJ9|Q8BTJ9_MOUSE;tr|Q60849|Q60849_MOUSE;tr|Q3U144|Q3U144_MOUSE;tr|A0A0U1RP98|A0A0U1RP98_MOUSE;tr|A0A0U1RPK4|A0A0U1RPK4_MOUSE;tr|A0A0U1RPL8|A0A0U1RPL8_MOUSE;tr|Q3TIP1|Q3TIP1_MOUSE;tr|A0A0U1RPG5|A0A0U1RPG5_MOUSE;tr|A0A0U1RP32|A0A0U1RP32_MOUSE;tr|A0A0U1RPQ7|A0A0U1RPQ7_MOUSE	sp|P10852-2|4F2_MOUSE;sp|P10852|4F2_MOUSE;tr|Q3TN39|Q3TN39_MOUSE;tr|Q8BTJ9|Q8BTJ9_MOUSE;tr|Q60849|Q60849_MOUSE;tr|Q3U144|Q3U144_MOUSE;tr|A0A0U1RP98|A0A0U1RP98_MOUSE	P10852	Slc3a2	Isoform 2 of 4F2 cell-surface antigen heavy chain OS=Mus musculus OX=10090 GN=Slc3a2; 4F2 cell-surface antigen heavy chain OS=Mus musculus OX=10090 GN=Slc3a2 PE=1 SV=1; Aamy domain-containing protein OS=Mus musculus OX=10090 GN=Slc3a2 PE=2 SV=1; Aamy doma	13	19	19	19	62.239	2279700000	2336800000	2505900000	349900000	209780000	358380000	136570000	188140000	149940000	537450000	546100000	470350000	631740000	504860000	585220000	517130000	711430000	691900000
sp|P17182|ENOA_MOUSE;tr|Q6PHC1|Q6PHC1_MOUSE;tr|Q8CF78|Q8CF78_MOUSE;tr|B0QZL1|B0QZL1_MOUSE;tr|B1ARR7|B1ARR7_MOUSE;tr|B1ARR6|B1ARR6_MOUSE;tr|A0A0N4SUW8|A0A0N4SUW8_MOUSE	sp|P17182|ENOA_MOUSE;tr|Q6PHC1|Q6PHC1_MOUSE	P17182	Eno1	Alpha-enolase OS=Mus musculus OX=10090 GN=Eno1 PE=1 SV=3; Alpha-enolase OS=Mus musculus OX=10090 GN=Eno1 PE=1 SV=1	7	24	24	19	47.14	29079000000	29599000000	27034000000	531580000	163410000	186140000	93846000	94355000	43926000	2920700000	3343800000	3900200000	627690000	380460000	273970000	311330000	270220000	193800000
sp|P27773|PDIA3_MOUSE;tr|F6Q404|F6Q404_MOUSE	sp|P27773|PDIA3_MOUSE	P27773	Pdia3	Protein disulfide-isomerase A3 OS=Mus musculus OX=10090 GN=Pdia3 PE=1 SV=2	2	19	19	19	56.678	2585500000	3062800000	1996600000	7299600	0	0	0	0	0	354470000	264630000	298750000	4295500	0	0	0	0	0
sp|P38647|GRP75_MOUSE	sp|P38647|GRP75_MOUSE	P38647	Hspa9	Stress-70 protein, mitochondrial OS=Mus musculus OX=10090 GN=Hspa9 PE=1 SV=3	1	19	19	19	73.46	2895900000	3009000000	2279300000	3787800	3783600	3912600	1402500	0	1837500	482650000	460910000	258110000	741810	1261700	1068100	510730	0	1423000
sp|P48678|LMNA_MOUSE;sp|P48678-2|LMNA_MOUSE;sp|P48678-3|LMNA_MOUSE;tr|D3YUF7|D3YUF7_MOUSE;tr|Q8BNX5|Q8BNX5_MOUSE;tr|Q9CTL2|Q9CTL2_MOUSE	sp|P48678|LMNA_MOUSE;sp|P48678-2|LMNA_MOUSE;sp|P48678-3|LMNA_MOUSE	P48678	Lmna	Prelamin-A/C OS=Mus musculus OX=10090 GN=Lmna PE=1 SV=2; Isoform C of Prelamin-A/C OS=Mus musculus OX=10090 GN=Lmna; Isoform C2 of Prelamin-A/C OS=Mus musculus OX=10090 GN=Lmna	6	19	19	19	74.237	456500000	605580000	648970000	9111900	570240	3617500	0	1814500	2363800	42943000	136720000	148900000	4512800	3390800	1406300	0	6618700	7820900
sp|P60879|SNP25_MOUSE;sp|P60879-2|SNP25_MOUSE;tr|B0R029|B0R029_MOUSE;tr|E9Q8A1|E9Q8A1_MOUSE;tr|B0R030|B0R030_MOUSE;sp|O09044|SNP23_MOUSE;tr|Q9D3L3|Q9D3L3_MOUSE	sp|P60879|SNP25_MOUSE;sp|P60879-2|SNP25_MOUSE	P60879	Snap25	Synaptosomal-associated protein 25 OS=Mus musculus OX=10090 GN=Snap25 PE=1 SV=1; Isoform 2 of Synaptosomal-associated protein 25 OS=Mus musculus OX=10090 GN=Snap25	7	19	19	19	23.315	12750000000	14024000000	11139000000	95154000	61781000	61328000	45978000	58880000	41880000	2349800000	2236600000	2040700000	189130000	190240000	138320000	164580000	219010000	162360000
sp|Q3UNH4|GRIN1_MOUSE	sp|Q3UNH4|GRIN1_MOUSE	Q3UNH4	Gprin1	G protein-regulated inducer of neurite outgrowth 1 OS=Mus musculus OX=10090 GN=Gprin1 PE=1 SV=2	1	19	19	19	95.495	873190000	983230000	728280000	92462000	43364000	80416000	2134500	3639900	2236600	196510000	150480000	132250000	145030000	65860000	126520000	8311000	11462000	7243200
tr|Q3TT92|Q3TT92_MOUSE;sp|Q62188|DPYL3_MOUSE;tr|E9PWE8|E9PWE8_MOUSE;tr|Q3TAS8|Q3TAS8_MOUSE;tr|Q71H74|Q71H74_MOUSE	tr|Q3TT92|Q3TT92_MOUSE;sp|Q62188|DPYL3_MOUSE;tr|E9PWE8|E9PWE8_MOUSE;tr|Q3TAS8|Q3TAS8_MOUSE	Q3TT92	Dpysl3	Dihydropyrimidinase-related protein 3 OS=Mus musculus OX=10090 GN=Dpysl3 PE=1 SV=1; Dihydropyrimidinase-related protein 3 OS=Mus musculus OX=10090 GN=Dpysl3 PE=1 SV=1; Dihydropyrimidinase-related protein 3 OS=Mus musculus OX=10090 GN=Dpysl3 PE=1 SV=1; Ami	5	23	19	19	61.779	3381400000	3965700000	2644700000	40501000	17615000	18285000	12086000	7870600	5224900	488490000	496140000	438510000	55302000	20769000	23285000	19096000	11992000	21215000
sp|Q6PB66|LPPRC_MOUSE	sp|Q6PB66|LPPRC_MOUSE	Q6PB66	Lrpprc	Leucine-rich PPR motif-containing protein, mitochondrial OS=Mus musculus OX=10090 GN=Lrpprc PE=1 SV=2	1	19	19	19	156.61	394630000	354300000	302990000	44482000	24357000	59654000	32958000	32969000	17818000	68721000	56737000	54615000	57656000	60447000	80547000	92193000	86068000	75431000
sp|Q8BFR5|EFTU_MOUSE;sp|Q8BFR5-2|EFTU_MOUSE;tr|A0A0U1RPC4|A0A0U1RPC4_MOUSE;tr|A0A0U1RNQ6|A0A0U1RNQ6_MOUSE	sp|Q8BFR5|EFTU_MOUSE;sp|Q8BFR5-2|EFTU_MOUSE	Q8BFR5	Tufm	Elongation factor Tu, mitochondrial OS=Mus musculus OX=10090 GN=Tufm PE=1 SV=1; Isoform 2 of Elongation factor Tu, mitochondrial OS=Mus musculus OX=10090 GN=Tufm	4	19	19	19	49.508	2268900000	2511000000	2342600000	65159000	53986000	50917000	37574000	25147000	22170000	433250000	384410000	377700000	95397000	118990000	100850000	146050000	108810000	81944000
sp|Q8K2B3|SDHA_MOUSE;tr|A0A1Y7VJ55|A0A1Y7VJ55_MOUSE;tr|Q6IWE1|Q6IWE1_MOUSE	sp|Q8K2B3|SDHA_MOUSE	Q8K2B3	Sdha	Succinate dehydrogenase [ubiquinone] flavoprotein subunit, mitochondrial OS=Mus musculus OX=10090 GN=Sdha PE=1 SV=1	3	19	19	19	72.585	3197300000	3512000000	2877900000	136920000	80302000	61393000	50922000	47995000	39480000	445660000	389550000	396460000	131590000	137530000	96107000	189820000	169290000	106910000
tr|A0A338P6J0|A0A338P6J0_MOUSE;sp|Q91XM9-7|DLG2_MOUSE;sp|Q91XM9|DLG2_MOUSE;sp|Q91XM9-2|DLG2_MOUSE;tr|E9Q2L2|E9Q2L2_MOUSE;tr|D3YUZ8|D3YUZ8_MOUSE;sp|Q91XM9-3|DLG2_MOUSE;sp|Q91XM9-6|DLG2_MOUSE;tr|A0A571BEK3|A0A571BEK3_MOUSE;sp|Q91XM9-4|DLG2_MOUSE;tr|A0A571BEZ4|A0A571BEZ4_MOUSE;sp|Q91XM9-8|DLG2_MOUSE;tr|A0A2L2P590|A0A2L2P590_MOUSE;tr|D3YWU0|D3YWU0_MOUSE;tr|A0A2L2P595|A0A2L2P595_MOUSE;sp|Q91XM9-5|DLG2…	tr|A0A338P6J0|A0A338P6J0_MOUSE;sp|Q91XM9-7|DLG2_MOUSE;sp|Q91XM9|DLG2_MOUSE;sp|Q91XM9-2|DLG2_MOUSE;tr|E9Q2L2|E9Q2L2_MOUSE;tr|D3YUZ8|D3YUZ8_MOUSE;sp|Q91XM9-3|DLG2_MOUSE;sp|Q91XM9-6|DLG2_MOUSE;tr|A0A571BEK3|A0A571BEK3_MOUSE;sp|Q91XM9-4|DLG2_MOUSE;tr|A0A571BEZ4|A0A571BEZ4_MOUSE;sp|Q91XM9-8|DLG2_MOUSE;tr|A0A2L2P590|A0A2L2P590_MOUSE;tr|D3YWU0|D3YWU0_MOUSE;tr|A0A2L2P595|A0A2L2P595_MOUSE	A0A338P6J0	Dlg2	Disks large homolog 2 OS=Mus musculus OX=10090 GN=Dlg2 PE=1 SV=2; Isoform 7 of Disks large homolog 2 OS=Mus musculus OX=10090 GN=Dlg2; Disks large homolog 2 OS=Mus musculus OX=10090 GN=Dlg2 PE=1 SV=2; Isoform 2 of Disks large homolog 2 OS=Mus musculus OX=	17	22	20	19	111.12	1313500000	1422400000	1034100000	305230000	266200000	340200000	117870000	131080000	112110000	153420000	138800000	152820000	394230000	369210000	377970000	257310000	279600000	333550000
sp|Q9EQF6|DPYL5_MOUSE;tr|Q3SYJ1|Q3SYJ1_MOUSE	sp|Q9EQF6|DPYL5_MOUSE	Q9EQF6	Dpysl5	Dihydropyrimidinase-related protein 5 OS=Mus musculus OX=10090 GN=Dpysl5 PE=1 SV=1	2	19	19	19	61.516	2261000000	1935200000	1884600000	73556000	48076000	59319000	31372000	22280000	17984000	341910000	342620000	291630000	144960000	126930000	119840000	106800000	83079000	87798000
tr|Q3TG21|Q3TG21_MOUSE;sp|Q9Z1G3|VATC1_MOUSE;tr|Q9D9Z4|Q9D9Z4_MOUSE;tr|A0A2I3BPD0|A0A2I3BPD0_MOUSE;tr|A0A2I3BQD9|A0A2I3BQD9_MOUSE;tr|D3Z5W3|D3Z5W3_MOUSE;sp|Q99L60-3|VATC2_MOUSE;sp|Q99L60|VATC2_MOUSE;sp|Q99L60-2|VATC2_MOUSE	tr|Q3TG21|Q3TG21_MOUSE;sp|Q9Z1G3|VATC1_MOUSE;tr|Q9D9Z4|Q9D9Z4_MOUSE	Q3TG21	Atp6v1c1	V-type proton ATPase subunit C OS=Mus musculus OX=10090 GN=Atp6v1c1 PE=2 SV=1; V-type proton ATPase subunit C 1 OS=Mus musculus OX=10090 GN=Atp6v1c1 PE=1 SV=4; V-type proton ATPase subunit C OS=Mus musculus OX=10090 GN=Atp6v1c1 PE=2 SV=1	9	19	19	19	43.815	1792900000	1949700000	1560900000	303470000	211040000	229580000	122300000	107230000	114390000	218220000	217080000	229480000	314580000	306270000	330330000	323280000	324990000	343870000
tr|A0A087WPL5|A0A087WPL5_MOUSE;tr|E9QNN1|E9QNN1_MOUSE;sp|O70133|DHX9_MOUSE;sp|O70133-2|DHX9_MOUSE;sp|O70133-3|DHX9_MOUSE;tr|Q3UR42|Q3UR42_MOUSE;tr|A0A0R4J2C3|A0A0R4J2C3_MOUSE;tr|Q05BR6|Q05BR6_MOUSE;tr|Q3TF92|Q3TF92_MOUSE;tr|Q3TEB2|Q3TEB2_MOUSE;tr|A0A087WRT3|A0A087WRT3_MOUSE	tr|A0A087WPL5|A0A087WPL5_MOUSE;tr|E9QNN1|E9QNN1_MOUSE;sp|O70133|DHX9_MOUSE;sp|O70133-2|DHX9_MOUSE;sp|O70133-3|DHX9_MOUSE;tr|Q3UR42|Q3UR42_MOUSE	A0A087WPL5	Dhx9	ATP-dependent RNA helicase A OS=Mus musculus OX=10090 GN=Dhx9 PE=1 SV=1; ATP-dependent RNA helicase A OS=Mus musculus OX=10090 GN=Dhx9 PE=1 SV=1; ATP-dependent RNA helicase A OS=Mus musculus OX=10090 GN=Dhx9 PE=1 SV=2; Isoform 2 of ATP-dependent RNA helic	11	19	19	19	149.62	596480000	488860000	400670000	54052000	37841000	89673000	26661000	24816000	20742000	105070000	84403000	66806000	89413000	86262000	99595000	102480000	106460000	73771000
tr|A2ALL9|A2ALL9_MOUSE;tr|Q8C048|Q8C048_MOUSE;tr|Q0VF55|Q0VF55_MOUSE;tr|Q0VF54|Q0VF54_MOUSE	tr|A2ALL9|A2ALL9_MOUSE;tr|Q8C048|Q8C048_MOUSE;tr|Q0VF55|Q0VF55_MOUSE;tr|Q0VF54|Q0VF54_MOUSE	A2ALL9	Atp2b3	Calcium-transporting ATPase OS=Mus musculus OX=10090 GN=Atp2b3 PE=1 SV=1; Calcium-transporting ATPase OS=Mus musculus OX=10090 GN=Atp2b3 PE=1 SV=1; Calcium-transporting ATPase OS=Mus musculus OX=10090 GN=Atp2b3 PE=1 SV=1; Calcium-transporting ATPase OS=Mu	4	33	19	19	128.74	949670000	1090000000	940310000	286750000	152300000	266990000	118470000	157670000	119380000	160490000	158320000	123680000	331450000	301710000	299240000	305600000	341370000	340620000
tr|B2RY09|B2RY09_MOUSE;tr|D3Z781|D3Z781_MOUSE;sp|A2AQ25|SKT_MOUSE;tr|E9QAU4|E9QAU4_MOUSE;sp|A2AQ25-4|SKT_MOUSE;sp|A2AQ25-3|SKT_MOUSE;sp|A2AQ25-9|SKT_MOUSE;sp|A2AQ25-6|SKT_MOUSE;sp|A2AQ25-5|SKT_MOUSE;sp|A2AQ25-8|SKT_MOUSE;sp|A2AQ25-2|SKT_MOUSE;tr|Q3UFL8|Q3UFL8_MOUSE;tr|Q8BHR1|Q8BHR1_MOUSE;sp|A2AQ25-7|SKT_MOUSE;tr|A0A5F8MPV1|A0A5F8MPV1_MOUSE;tr|Q3TYN4|Q3TYN4_MOUSE	tr|B2RY09|B2RY09_MOUSE;tr|D3Z781|D3Z781_MOUSE;sp|A2AQ25|SKT_MOUSE;tr|E9QAU4|E9QAU4_MOUSE;sp|A2AQ25-4|SKT_MOUSE;sp|A2AQ25-3|SKT_MOUSE;sp|A2AQ25-9|SKT_MOUSE;sp|A2AQ25-6|SKT_MOUSE;sp|A2AQ25-5|SKT_MOUSE;sp|A2AQ25-8|SKT_MOUSE;sp|A2AQ25-2|SKT_MOUSE;tr|Q3UFL8|Q3UFL8_MOUSE	B2RY09	Etl4	Etl4 protein OS=Mus musculus OX=10090 GN=Etl4 PE=2 SV=1; Enhancer trap locus 4 OS=Mus musculus OX=10090 GN=Etl4 PE=1 SV=2; Sickle tail protein OS=Mus musculus OX=10090 GN=Skt PE=1 SV=1; Enhancer trap locus 4 OS=Mus musculus OX=10090 GN=Etl4 PE=1 SV=1; Iso	16	19	19	19	146.61	221060000	87935000	198840000	109560000	78284000	127010000	0	0	865850	47819000	20652000	41017000	147970000	173550000	255720000	0	0	15560000
sp|E9Q557|DESP_MOUSE;tr|E9PZW0|E9PZW0_MOUSE;tr|Q9CV95|Q9CV95_MOUSE;tr|Q8BP77|Q8BP77_MOUSE	sp|E9Q557|DESP_MOUSE;tr|E9PZW0|E9PZW0_MOUSE	E9Q557	Dsp	Desmoplakin OS=Mus musculus OX=10090 GN=Dsp PE=1 SV=1; Desmoplakin OS=Mus musculus OX=10090 GN=Dsp PE=1 SV=1	4	18	18	18	332.91	0	19638000	0	70042000	58199000	63633000	42882000	35254000	54229000	0	13883000	0	123690000	232570000	116050000	166960000	114930000	172780000
sp|P08249|MDHM_MOUSE;tr|A0A0G2JF23|A0A0G2JF23_MOUSE;tr|A0A0G2JGY4|A0A0G2JGY4_MOUSE	sp|P08249|MDHM_MOUSE	P08249	Mdh2	Malate dehydrogenase, mitochondrial OS=Mus musculus OX=10090 GN=Mdh2 PE=1 SV=3	3	18	18	18	35.611	31634000000	34336000000	29024000000	503510000	268150000	335660000	214710000	192600000	102950000	3624600000	3939100000	3289000000	511590000	462280000	493270000	496370000	463630000	371270000
sp|P12382|PFKAL_MOUSE;tr|Q8CD98|Q8CD98_MOUSE;tr|A0A1W2P7T1|A0A1W2P7T1_MOUSE	sp|P12382|PFKAL_MOUSE;tr|Q8CD98|Q8CD98_MOUSE	P12382	Pfkl	ATP-dependent 6-phosphofructokinase, liver type OS=Mus musculus OX=10090 GN=Pfkl PE=1 SV=4; PFK domain-containing protein OS=Mus musculus OX=10090 GN=Pfkl PE=2 SV=1	3	22	18	18	85.359	1327600000	1478500000	1032100000	149360000	118830000	172510000	81756000	62640000	57433000	292710000	304990000	242700000	244110000	223570000	270910000	269660000	206260000	223400000
sp|P16054|KPCE_MOUSE;tr|Q3U1I0|Q3U1I0_MOUSE;tr|Q3UKY1|Q3UKY1_MOUSE;sp|P23298|KPCL_MOUSE;tr|Q8C944|Q8C944_MOUSE	sp|P16054|KPCE_MOUSE	P16054	Prkce	Protein kinase C epsilon type OS=Mus musculus OX=10090 GN=Prkce PE=1 SV=1	5	18	18	18	83.56	492820000	575850000	391910000	50152000	42851000	48791000	28023000	25775000	16556000	84325000	84070000	64715000	92319000	100770000	94222000	100450000	120540000	86438000
sp|P61979-2|HNRPK_MOUSE;sp|P61979|HNRPK_MOUSE;tr|Q3TUA1|Q3TUA1_MOUSE;tr|Q3TJ38|Q3TJ38_MOUSE;tr|Q3TG17|Q3TG17_MOUSE;tr|Q3TL71|Q3TL71_MOUSE;tr|B2M1R6|B2M1R6_MOUSE;sp|P61979-3|HNRPK_MOUSE;tr|H3BLL4|H3BLL4_MOUSE;tr|Q3U6X2|Q3U6X2_MOUSE;tr|Q3U9Q3|Q3U9Q3_MOUSE;tr|A0A286YDM3|A0A286YDM3_MOUSE;tr|H3BK96|H3BK96_MOUSE;tr|H3BKD0|H3BKD0_MOUSE;tr|A0A286YCM2|A0A286YCM2_MOUSE;tr|H3BKI8|H3BKI8_MOUSE;tr|A0A286YEC4|…	sp|P61979-2|HNRPK_MOUSE;sp|P61979|HNRPK_MOUSE;tr|Q3TUA1|Q3TUA1_MOUSE;tr|Q3TJ38|Q3TJ38_MOUSE;tr|Q3TG17|Q3TG17_MOUSE;tr|Q3TL71|Q3TL71_MOUSE;tr|B2M1R6|B2M1R6_MOUSE;sp|P61979-3|HNRPK_MOUSE;tr|H3BLL4|H3BLL4_MOUSE;tr|Q3U6X2|Q3U6X2_MOUSE;tr|Q3U9Q3|Q3U9Q3_MOUSE;tr|A0A286YDM3|A0A286YDM3_MOUSE;tr|H3BK96|H3BK96_MOUSE;tr|H3BKD0|H3BKD0_MOUSE;tr|A0A286YCM2|A0A286YCM2_MOUSE	P61979	Hnrnpk	Isoform 2 of Heterogeneous nuclear ribonucleoprotein K OS=Mus musculus OX=10090 GN=Hnrnpk; Heterogeneous nuclear ribonucleoprotein K OS=Mus musculus OX=10090 GN=Hnrnpk PE=1 SV=1; Uncharacterized protein OS=Mus musculus OX=10090 GN=Hnrnpk PE=2 SV=1; Unchar	23	18	18	18	51.028	2951800000	2456400000	2514200000	32698000	20765000	13748000	10717000	8015500	6662300	446340000	380240000	454000000	86762000	60289000	55122000	76709000	50196000	42127000
tr|Q5DTG0|Q5DTG0_MOUSE;sp|P70704|AT8A1_MOUSE;sp|P70704-3|AT8A1_MOUSE;sp|P70704-2|AT8A1_MOUSE;tr|A0A0M3HEP7|A0A0M3HEP7_MOUSE;tr|A1L332|A1L332_MOUSE;tr|Q8CA15|Q8CA15_MOUSE;tr|Q52KQ7|Q52KQ7_MOUSE;tr|A0A0J9YV34|A0A0J9YV34_MOUSE;tr|Q3TRP7|Q3TRP7_MOUSE;tr|A2ANX3|A2ANX3_MOUSE;tr|F6Q8P7|F6Q8P7_MOUSE;sp|P98200|AT8A2_MOUSE;tr|E9Q4J5|E9Q4J5_MOUSE;tr|Q69Z59|Q69Z59_MOUSE;tr|A1L3S5|A1L3S5_MOUSE;tr|A0A494BB33|A…	tr|Q5DTG0|Q5DTG0_MOUSE;sp|P70704|AT8A1_MOUSE;sp|P70704-3|AT8A1_MOUSE;sp|P70704-2|AT8A1_MOUSE;tr|A0A0M3HEP7|A0A0M3HEP7_MOUSE;tr|A1L332|A1L332_MOUSE;tr|Q8CA15|Q8CA15_MOUSE;tr|Q52KQ7|Q52KQ7_MOUSE	Q5DTG0	Atp8a1	Phospholipid-transporting ATPase (Fragment) OS=Mus musculus OX=10090 GN=Atp8a1 PE=2 SV=1; Phospholipid-transporting ATPase IA OS=Mus musculus OX=10090 GN=Atp8a1 PE=1 SV=2; Isoform 3 of Phospholipid-transporting ATPase IA OS=Mus musculus OX=10090 GN=Atp8a1	19	18	18	18	134.68	345320000	328820000	203360000	71515000	54553000	72355000	61266000	80406000	54343000	112910000	110750000	83339000	212100000	188030000	139810000	210460000	303650000	295860000
sp|P80314|TCPB_MOUSE;tr|Q9JJD8|Q9JJD8_MOUSE;tr|A0A1W2P7B7|A0A1W2P7B7_MOUSE;tr|A0A1W2P6Q3|A0A1W2P6Q3_MOUSE;tr|A0A1W2P871|A0A1W2P871_MOUSE;tr|A0A1W2P828|A0A1W2P828_MOUSE;tr|A0A1W2P8B6|A0A1W2P8B6_MOUSE	sp|P80314|TCPB_MOUSE;tr|Q9JJD8|Q9JJD8_MOUSE	P80314	Cct2	T-complex protein 1 subunit beta OS=Mus musculus OX=10090 GN=Cct2 PE=1 SV=4; Brain cDNA, clone MNCb-1272, similar to Mus musculus chaperonin subunit 2 (beta) (Cct2), mRNA OS=Mus musculus OX=10090 GN=Cct2 PE=2 SV=1	7	18	18	18	57.477	1360200000	1200400000	1128100000	31794000	4893900	5460900	1333500	2320900	0	250560000	198860000	184500000	31919000	4498200	3392600	2369300	4455500	0
tr|G3X9V4|G3X9V4_MOUSE;sp|Q01097|NMDE2_MOUSE;tr|A0A0G2JEA7|A0A0G2JEA7_MOUSE;tr|Q61984|Q61984_MOUSE;sp|Q01098|NMDE3_MOUSE;tr|C9K0Z4|C9K0Z4_MOUSE;sp|Q03391|NMDE4_MOUSE	tr|G3X9V4|G3X9V4_MOUSE;sp|Q01097|NMDE2_MOUSE	G3X9V4	Grin2b	Glutamate receptor ionotropic, NMDA 2B OS=Mus musculus OX=10090 GN=Grin2b PE=1 SV=1; Glutamate receptor ionotropic, NMDA 2B OS=Mus musculus OX=10090 GN=Grin2b PE=1 SV=3	7	19	19	18	165.99	421730000	310120000	243530000	107760000	80518000	105760000	67985000	56252000	59955000	69765000	60002000	54032000	157840000	155020000	177480000	210130000	221400000	216250000
tr|Q3THQ5|Q3THQ5_MOUSE;sp|Q60864|STIP1_MOUSE	tr|Q3THQ5|Q3THQ5_MOUSE;sp|Q60864|STIP1_MOUSE	Q3THQ5	Stip1	Uncharacterized protein OS=Mus musculus OX=10090 GN=Stip1 PE=2 SV=1; Stress-induced-phosphoprotein 1 OS=Mus musculus OX=10090 GN=Stip1 PE=1 SV=1	2	18	18	18	62.5	2290200000	2760400000	2155300000	22072000	9310700	31249000	0	0	0	443150000	315490000	245290000	54188000	27269000	59964000	0	0	0
sp|Q80Z38-2|SHAN2_MOUSE;sp|Q80Z38|SHAN2_MOUSE;tr|A0A1C7ZMY3|A0A1C7ZMY3_MOUSE;sp|Q80Z38-3|SHAN2_MOUSE;tr|D3Z5K8|D3Z5K8_MOUSE;tr|A0A1L1SQP7|A0A1L1SQP7_MOUSE	sp|Q80Z38-2|SHAN2_MOUSE;sp|Q80Z38|SHAN2_MOUSE;tr|A0A1C7ZMY3|A0A1C7ZMY3_MOUSE;sp|Q80Z38-3|SHAN2_MOUSE;tr|D3Z5K8|D3Z5K8_MOUSE	Q80Z38	Shank2	Isoform 2 of SH3 and multiple ankyrin repeat domains protein 2 OS=Mus musculus OX=10090 GN=Shank2; SH3 and multiple ankyrin repeat domains protein 2 OS=Mus musculus OX=10090 GN=Shank2 PE=1 SV=2; SH3 and multiple ankyrin repeat domains protein 2 OS=Mus mus	6	19	19	18	158.6	221580000	282920000	294130000	98457000	43979000	90610000	550390	0	2537800	40147000	39430000	55103000	162180000	78753000	123360000	5504900	0	12098000
sp|Q8CAA7|PGM2L_MOUSE;tr|I6L9A5|I6L9A5_MOUSE;tr|E0CX81|E0CX81_MOUSE	sp|Q8CAA7|PGM2L_MOUSE;tr|I6L9A5|I6L9A5_MOUSE	Q8CAA7	Pgm2l1	Glucose 1,6-bisphosphate synthase OS=Mus musculus OX=10090 GN=Pgm2l1 PE=1 SV=1; Pgm2l1 protein OS=Mus musculus OX=10090 GN=Pgm2l1 PE=2 SV=1	3	18	18	18	70.279	873090000	858230000	718900000	142690000	82546000	124500000	65750000	69248000	62627000	138850000	141470000	121010000	183840000	180500000	214100000	204920000	217040000	205610000
sp|Q8CGY8-2|OGT1_MOUSE;sp|Q8CGY8|OGT1_MOUSE;tr|Q80XU6|Q80XU6_MOUSE;tr|Q8C676|Q8C676_MOUSE;tr|Q3TQV0|Q3TQV0_MOUSE	sp|Q8CGY8-2|OGT1_MOUSE;sp|Q8CGY8|OGT1_MOUSE	Q8CGY8	Ogt	Isoform 2 of UDP-N-acetylglucosamine--peptide N-acetylglucosaminyltransferase 110 kDa subunit OS=Mus musculus OX=10090 GN=Ogt; UDP-N-acetylglucosamine--peptide N-acetylglucosaminyltransferase 110 kDa subunit OS=Mus musculus OX=10090 GN=Ogt PE=1 SV=2	5	18	18	18	115.73	500170000	588760000	427240000	57286000	43835000	47030000	39256000	32387000	21370000	101780000	97864000	94106000	107640000	119760000	138780000	130420000	113860000	135910000
sp|Q8K0T0|RTN1_MOUSE;tr|Q4FZ95|Q4FZ95_MOUSE;tr|Q05CD8|Q05CD8_MOUSE	sp|Q8K0T0|RTN1_MOUSE	Q8K0T0	Rtn1	Reticulon-1 OS=Mus musculus OX=10090 GN=Rtn1 PE=1 SV=1	3	22	22	18	83.571	2526700000	3126100000	2132400000	417590000	266190000	417470000	176910000	205810000	153930000	492820000	801130000	641330000	661670000	530590000	628110000	533990000	632800000	529460000
sp|Q8VD37-8|SGIP1_MOUSE;sp|Q8VD37|SGIP1_MOUSE;sp|Q8VD37-6|SGIP1_MOUSE;sp|Q8VD37-3|SGIP1_MOUSE;sp|Q8VD37-4|SGIP1_MOUSE;tr|F7CPX0|F7CPX0_MOUSE;sp|Q8VD37-2|SGIP1_MOUSE;tr|Q3UGH4|Q3UGH4_MOUSE;sp|Q8VD37-5|SGIP1_MOUSE	sp|Q8VD37-8|SGIP1_MOUSE;sp|Q8VD37|SGIP1_MOUSE;sp|Q8VD37-6|SGIP1_MOUSE;sp|Q8VD37-3|SGIP1_MOUSE;sp|Q8VD37-4|SGIP1_MOUSE;tr|F7CPX0|F7CPX0_MOUSE;sp|Q8VD37-2|SGIP1_MOUSE	Q8VD37	Sgip1	Isoform 7 of SH3-containing GRB2-like protein 3-interacting protein 1 OS=Mus musculus OX=10090 GN=Sgip1; SH3-containing GRB2-like protein 3-interacting protein 1 OS=Mus musculus OX=10090 GN=Sgip1 PE=1 SV=1; Isoform 6 of SH3-containing GRB2-like protein 3-	9	18	18	18	88.55	779330000	700880000	455460000	48851000	33747000	41074000	2579800	3961000	2389100	182520000	174750000	99016000	108540000	77180000	102250000	12258000	13819000	12486000
sp|Q9CZ13|QCR1_MOUSE;tr|Q3TIC8|Q3TIC8_MOUSE;tr|Q3THM1|Q3THM1_MOUSE;tr|Q8K2S8|Q8K2S8_MOUSE;tr|Q8VEJ2|Q8VEJ2_MOUSE;tr|A0A0A6YW82|A0A0A6YW82_MOUSE;tr|A0A0A6YWX6|A0A0A6YWX6_MOUSE;tr|A0A0A6YVZ0|A0A0A6YVZ0_MOUSE;tr|Q3TET5|Q3TET5_MOUSE;sp|Q9CXT8|MPPB_MOUSE	sp|Q9CZ13|QCR1_MOUSE;tr|Q3TIC8|Q3TIC8_MOUSE;tr|Q3THM1|Q3THM1_MOUSE;tr|Q8K2S8|Q8K2S8_MOUSE	Q9CZ13	Uqcrc1	Cytochrome b-c1 complex subunit 1, mitochondrial OS=Mus musculus OX=10090 GN=Uqcrc1 PE=1 SV=2; Uncharacterized protein OS=Mus musculus OX=10090 GN=Uqcrc1 PE=2 SV=1; Uncharacterized protein OS=Mus musculus OX=10090 GN=Uqcrc1 PE=2 SV=1; Uqcrc1 protein OS=Mu	10	18	18	18	52.851	8771800000	8571000000	5770700000	184430000	128080000	147630000	79751000	79965000	58138000	1170200000	1258200000	1126000000	299640000	290490000	261350000	293750000	290850000	249940000
tr|Q8CHG1|Q8CHG1_MOUSE;sp|Q9JLM8|DCLK1_MOUSE;tr|A3KN70|A3KN70_MOUSE;tr|A0A0G2JGQ6|A0A0G2JGQ6_MOUSE;tr|Q9JLM7|Q9JLM7_MOUSE;sp|Q9JLM8-2|DCLK1_MOUSE;tr|Q3UGP0|Q3UGP0_MOUSE;tr|Q8VDT3|Q8VDT3_MOUSE;tr|Q8BRN4|Q8BRN4_MOUSE;tr|Q80VB6|Q80VB6_MOUSE;tr|Q8CCN4|Q8CCN4_MOUSE;tr|A0A0G2JE54|A0A0G2JE54_MOUSE;tr|Q9JLM6|Q9JLM6_MOUSE;tr|Q8BQN2|Q8BQN2_MOUSE;tr|A0A0G2JEN4|A0A0G2JEN4_MOUSE;tr|H7BX36|H7BX36_MOUSE;tr|Q1ED…	tr|Q8CHG1|Q8CHG1_MOUSE;sp|Q9JLM8|DCLK1_MOUSE;tr|A3KN70|A3KN70_MOUSE;tr|A0A0G2JGQ6|A0A0G2JGQ6_MOUSE;tr|Q9JLM7|Q9JLM7_MOUSE;sp|Q9JLM8-2|DCLK1_MOUSE;tr|Q3UGP0|Q3UGP0_MOUSE;tr|Q8VDT3|Q8VDT3_MOUSE;tr|Q8BRN4|Q8BRN4_MOUSE;tr|Q80VB6|Q80VB6_MOUSE	Q8CHG1	Dclk1	MKIAA0369 protein (Fragment) OS=Mus musculus OX=10090 GN=Dclk1 PE=2 SV=1; Serine/threonine-protein kinase DCLK1 OS=Mus musculus OX=10090 GN=Dclk1 PE=1 SV=1; Dclk1 protein OS=Mus musculus OX=10090 GN=Dclk1 PE=2 SV=1; Serine/threonine-protein kinase DCLK1 O	19	19	19	18	87.402	1380400000	1084600000	827030000	67233000	54245000	83516000	52002000	35270000	28424000	213120000	181110000	145810000	141560000	132460000	149900000	164150000	156510000	134000000
sp|Q9QXL2|KI21A_MOUSE;sp|Q9QXL2-2|KI21A_MOUSE;tr|E9Q0J5|E9Q0J5_MOUSE;tr|F8WGN6|F8WGN6_MOUSE;tr|Q3UHE7|Q3UHE7_MOUSE;sp|Q9QXL2-4|KI21A_MOUSE;sp|Q9QXL2-3|KI21A_MOUSE;tr|Q3TQJ5|Q3TQJ5_MOUSE;tr|Q3V416|Q3V416_MOUSE;tr|F8VQE2|F8VQE2_MOUSE;tr|E9Q0A4|E9Q0A4_MOUSE;sp|Q9QXL1|KI21B_MOUSE;tr|A0A2R8VKM5|A0A2R8VKM5_MOUSE;tr|A0A2R8VJN0|A0A2R8VJN0_MOUSE;tr|J3QNW9|J3QNW9_MOUSE;sp|B7ZNG0|KIF7_MOUSE;sp|Q7M6Z4|KIF27_…	sp|Q9QXL2|KI21A_MOUSE;sp|Q9QXL2-2|KI21A_MOUSE;tr|E9Q0J5|E9Q0J5_MOUSE;tr|F8WGN6|F8WGN6_MOUSE;tr|Q3UHE7|Q3UHE7_MOUSE;sp|Q9QXL2-4|KI21A_MOUSE;sp|Q9QXL2-3|KI21A_MOUSE;tr|Q3TQJ5|Q3TQJ5_MOUSE;tr|Q3V416|Q3V416_MOUSE	Q9QXL2	Kif21a	Kinesin-like protein KIF21A OS=Mus musculus OX=10090 GN=Kif21a PE=1 SV=2; Isoform 2 of Kinesin-like protein KIF21A OS=Mus musculus OX=10090 GN=Kif21a; Kinesin-like protein KIF21A OS=Mus musculus OX=10090 GN=Kif21a PE=1 SV=2; Kinesin-like protein KIF21A OS	20	18	18	18	186.53	608570000	498130000	185980000	16731000	6928900	17757000	3158500	6339200	1918900	108940000	113420000	77394000	31053000	29464000	21764000	7765300	14412000	12309000
sp|Q9QYB8|ADDB_MOUSE;tr|Q8C0Y2|Q8C0Y2_MOUSE;sp|Q9QYB8-2|ADDB_MOUSE;sp|Q9QYB8-3|ADDB_MOUSE;tr|A0A0N4SWF0|A0A0N4SWF0_MOUSE	sp|Q9QYB8|ADDB_MOUSE;tr|Q8C0Y2|Q8C0Y2_MOUSE;sp|Q9QYB8-2|ADDB_MOUSE	Q9QYB8	Add2	Beta-adducin OS=Mus musculus OX=10090 GN=Add2 PE=1 SV=4; Aldolase_II domain-containing protein (Fragment) OS=Mus musculus OX=10090 GN=Add2 PE=2 SV=1; Isoform 2 of Beta-adducin OS=Mus musculus OX=10090 GN=Add2	5	19	18	18	80.641	2241500000	2118500000	1458000000	64493000	38788000	60723000	23330000	14301000	8010200	255250000	254310000	207690000	105940000	105130000	105620000	76115000	56843000	43730000
sp|Q9WUB3|PYGM_MOUSE;tr|E9PUM3|E9PUM3_MOUSE;tr|Q9CTZ0|Q9CTZ0_MOUSE;tr|Q8BLV0|Q8BLV0_MOUSE	sp|Q9WUB3|PYGM_MOUSE;tr|E9PUM3|E9PUM3_MOUSE	Q9WUB3	Pygm	Glycogen phosphorylase, muscle form OS=Mus musculus OX=10090 GN=Pygm PE=1 SV=3; Alpha-1,4 glucan phosphorylase OS=Mus musculus OX=10090 GN=Pygm PE=1 SV=1	4	27	19	18	97.285	548340000	645250000	434250000	68996000	56263000	92811000	28514000	31713000	35546000	82088000	91570000	53385000	99316000	106630000	144740000	103460000	113610000	110890000
tr|F8VPK5|F8VPK5_MOUSE;tr|A0A1Y7VMN0|A0A1Y7VMN0_MOUSE;sp|P70336|ROCK2_MOUSE;sp|P70336-2|ROCK2_MOUSE;tr|Q6A035|Q6A035_MOUSE;tr|Q3UMT5|Q3UMT5_MOUSE;tr|Q8CC95|Q8CC95_MOUSE;tr|Q3TR46|Q3TR46_MOUSE;tr|Q3UEZ9|Q3UEZ9_MOUSE;tr|A0A1Y7VLD1|A0A1Y7VLD1_MOUSE;tr|A0A3Q4EGR2|A0A3Q4EGR2_MOUSE;sp|P70335-2|ROCK1_MOUSE;sp|P70335|ROCK1_MOUSE;tr|Q3UE22|Q3UE22_MOUSE;tr|A0A3Q4L2X0|A0A3Q4L2X0_MOUSE;tr|Q3TBE0|Q3TBE0_MOUSE	tr|F8VPK5|F8VPK5_MOUSE;tr|A0A1Y7VMN0|A0A1Y7VMN0_MOUSE;sp|P70336|ROCK2_MOUSE;sp|P70336-2|ROCK2_MOUSE;tr|Q6A035|Q6A035_MOUSE;tr|Q3UMT5|Q3UMT5_MOUSE	F8VPK5	Rock2	Rho-associated protein kinase OS=Mus musculus OX=10090 GN=Rock2 PE=1 SV=1; Rho-associated protein kinase 2 (Fragment) OS=Mus musculus OX=10090 GN=Rock2 PE=1 SV=1; Rho-associated protein kinase 2 OS=Mus musculus OX=10090 GN=Rock2 PE=1 SV=1; Isoform 2 of Rh	16	18	18	18	160.61	424610000	505690000	482090000	61687000	27571000	62438000	24381000	12359000	15665000	99163000	85193000	64097000	74353000	84139000	97193000	88074000	57732000	74756000
tr|B6ZHC7|B6ZHC7_MOUSE;tr|Q80UE4|Q80UE4_MOUSE;tr|B6ZHC6|B6ZHC6_MOUSE;tr|B6ZHD0|B6ZHD0_MOUSE;tr|Q3UNQ6|Q3UNQ6_MOUSE;tr|Q80UE3|Q80UE3_MOUSE;tr|Q80UE5|Q80UE5_MOUSE;tr|B6ZHC5|B6ZHC5_MOUSE;sp|O70318|E41L2_MOUSE;tr|Q811B2|Q811B2_MOUSE;tr|Q8C928|Q8C928_MOUSE;tr|A0A1W2P6I5|A0A1W2P6I5_MOUSE;tr|Q8CGJ6|Q8CGJ6_MOUSE;tr|Q811C0|Q811C0_MOUSE;tr|A0A1W2P7I4|A0A1W2P7I4_MOUSE;tr|A0A1W2P7H7|A0A1W2P7H7_MOUSE;tr|A0A1W…	tr|B6ZHC7|B6ZHC7_MOUSE;tr|Q80UE4|Q80UE4_MOUSE;tr|B6ZHC6|B6ZHC6_MOUSE;tr|B6ZHD0|B6ZHD0_MOUSE;tr|Q3UNQ6|Q3UNQ6_MOUSE;tr|Q80UE3|Q80UE3_MOUSE;tr|Q80UE5|Q80UE5_MOUSE;tr|B6ZHC5|B6ZHC5_MOUSE;sp|O70318|E41L2_MOUSE;tr|Q811B2|Q811B2_MOUSE;tr|Q8C928|Q8C928_MOUSE;tr|A0A1W2P6I5|A0A1W2P6I5_MOUSE;tr|Q8CGJ6|Q8CGJ6_MOUSE;tr|Q811C0|Q811C0_MOUSE	B6ZHC7	Epb41l2	Erythrocyte protein band 4.1-like 2 OS=Mus musculus OX=10090 GN=Epb41l2 PE=2 SV=1; Band 4.1-like protein 2 OS=Mus musculus OX=10090 GN=Epb41l2 PE=1 SV=1; Erythrocyte protein band 4.1-like 2 OS=Mus musculus OX=10090 GN=Epb41l2 PE=2 SV=1; Erythrocyte protei	18	20	18	18	87.311	4541500000	4281500000	3253500000	17028000	9637900	32951000	16078000	16761000	10764000	1666300000	3309000000	1594100000	701840000	546120000	692920000	740980000	891630000	467520000
tr|Q80VM5|Q80VM5_MOUSE;tr|Q5U4C2|Q5U4C2_MOUSE;sp|Q9Z218|DPP6_MOUSE;tr|E9PWX1|E9PWX1_MOUSE;tr|Q3TY19|Q3TY19_MOUSE	tr|Q80VM5|Q80VM5_MOUSE;tr|Q5U4C2|Q5U4C2_MOUSE;sp|Q9Z218|DPP6_MOUSE;tr|E9PWX1|E9PWX1_MOUSE;tr|Q3TY19|Q3TY19_MOUSE	Q80VM5	Dpp6	Dipeptidyl aminopeptidase-like protein 6 OS=Mus musculus OX=10090 GN=Dpp6 PE=1 SV=1; Dipeptidyl aminopeptidase-like protein 6 OS=Mus musculus OX=10090 GN=Dpp6 PE=1 SV=1; Dipeptidyl aminopeptidase-like protein 6 OS=Mus musculus OX=10090 GN=Dpp6 PE=1 SV=1;	5	20	20	18	91.213	1635900000	1633200000	927180000	99585000	56464000	87907000	39686000	50089000	55058000	198220000	212820000	156660000	200070000	198380000	177750000	163700000	235370000	279630000
tr|Q91VA7|Q91VA7_MOUSE;tr|V9GXV0|V9GXV0_MOUSE	tr|Q91VA7|Q91VA7_MOUSE	Q91VA7	Idh3b	Isocitrate dehydrogenase [NAD] subunit, mitochondrial OS=Mus musculus OX=10090 GN=Idh3b PE=1 SV=1	2	18	18	18	42.194	4434000000	5035400000	3884000000	43422000	24038000	13048000	7263200	8297500	931240	789190000	667190000	552060000	22258000	8556800	3713900	3040500	3852900	984430
sp|O35136|NCAM2_MOUSE;sp|O35136-2|NCAM2_MOUSE;tr|Q3V1M4|Q3V1M4_MOUSE;tr|Q71VC5|Q71VC5_MOUSE	sp|O35136|NCAM2_MOUSE;sp|O35136-2|NCAM2_MOUSE	O35136	Ncam2	Neural cell adhesion molecule 2 OS=Mus musculus OX=10090 GN=Ncam2 PE=1 SV=1; Isoform Short of Neural cell adhesion molecule 2 OS=Mus musculus OX=10090 GN=Ncam2	4	17	17	17	93.203	944640000	892870000	944900000	114850000	55503000	113210000	66347000	68463000	39462000	163330000	203790000	203420000	130230000	141730000	153430000	155300000	183740000	152380000
tr|Q9DC08|Q9DC08_MOUSE;sp|O88342|WDR1_MOUSE;tr|Q3TE06|Q3TE06_MOUSE;tr|Q9DBM8|Q9DBM8_MOUSE;tr|Q3TNK2|Q3TNK2_MOUSE;tr|Q80ZI9|Q80ZI9_MOUSE;tr|Q3U136|Q3U136_MOUSE;tr|A0A0J9YU05|A0A0J9YU05_MOUSE	tr|Q9DC08|Q9DC08_MOUSE;sp|O88342|WDR1_MOUSE;tr|Q3TE06|Q3TE06_MOUSE;tr|Q9DBM8|Q9DBM8_MOUSE;tr|Q3TNK2|Q3TNK2_MOUSE;tr|Q80ZI9|Q80ZI9_MOUSE;tr|Q3U136|Q3U136_MOUSE;tr|A0A0J9YU05|A0A0J9YU05_MOUSE	Q9DC08	Wdr1	WD_REPEATS_REGION domain-containing protein OS=Mus musculus OX=10090 GN=Wdr1 PE=2 SV=1; WD repeat-containing protein 1 OS=Mus musculus OX=10090 GN=Wdr1 PE=1 SV=3; WD_REPEATS_REGION domain-containing protein (Fragment) OS=Mus musculus OX=10090 GN=Wdr1 PE=2	8	17	17	17	66.378	2487700000	2436500000	1970600000	134210000	96427000	118330000	63585000	72099000	51390000	301860000	372300000	307110000	170640000	177270000	184670000	166150000	214040000	151010000
tr|A0A1B0GSX0|A0A1B0GSX0_MOUSE;sp|P06151|LDHA_MOUSE;tr|Q3TI99|Q3TI99_MOUSE;tr|Q3UDU4|Q3UDU4_MOUSE;tr|Q99K20|Q99K20_MOUSE;tr|Q3TCI7|Q3TCI7_MOUSE;tr|Q3THB4|Q3THB4_MOUSE;tr|A0A1B0GSR9|A0A1B0GSR9_MOUSE;tr|D3YZQ9|D3YZQ9_MOUSE;tr|A0A1B0GQX5|A0A1B0GQX5_MOUSE;tr|A0A1B0GT41|A0A1B0GT41_MOUSE;tr|Q3UIC3|Q3UIC3_MOUSE;tr|A0A1B0GSL7|A0A1B0GSL7_MOUSE;tr|Q6NXW3|Q6NXW3_MOUSE;tr|A0A1B0GS79|A0A1B0GS79_MOUSE;tr|A0A1B…	tr|A0A1B0GSX0|A0A1B0GSX0_MOUSE;sp|P06151|LDHA_MOUSE;tr|Q3TI99|Q3TI99_MOUSE;tr|Q3UDU4|Q3UDU4_MOUSE;tr|Q99K20|Q99K20_MOUSE;tr|Q3TCI7|Q3TCI7_MOUSE;tr|Q3THB4|Q3THB4_MOUSE;tr|A0A1B0GSR9|A0A1B0GSR9_MOUSE;tr|D3YZQ9|D3YZQ9_MOUSE;tr|A0A1B0GQX5|A0A1B0GQX5_MOUSE;tr|A0A1B0GT41|A0A1B0GT41_MOUSE	A0A1B0GSX0	Ldha	L-lactate dehydrogenase OS=Mus musculus OX=10090 GN=Ldha PE=1 SV=1; L-lactate dehydrogenase A chain OS=Mus musculus OX=10090 GN=Ldha PE=1 SV=3; L-lactate dehydrogenase OS=Mus musculus OX=10090 GN=Ldha PE=2 SV=1; L-lactate dehydrogenase OS=Mus musculus OX=	24	18	17	17	39.758	6445600000	7144500000	5301300000	673980000	527540000	770150000	426530000	355350000	326600000	898170000	903370000	659230000	888860000	1128000000	1033500000	1260700000	1222200000	1045100000
sp|P11983|TCPA_MOUSE;sp|P11983-2|TCPA_MOUSE;tr|W0TYI4|W0TYI4_MOUSE;tr|F2Z483|F2Z483_MOUSE;tr|Q62291|Q62291_MOUSE;tr|Q6LBL9|Q6LBL9_MOUSE;tr|A0A3B2WDE2|A0A3B2WDE2_MOUSE;tr|Q9QZ34|Q9QZ34_MOUSE;tr|Q62289|Q62289_MOUSE;tr|Q9QZ36|Q9QZ36_MOUSE;tr|Q9QZ35|Q9QZ35_MOUSE;tr|Q62290|Q62290_MOUSE;tr|Q9QZ33|Q9QZ33_MOUSE	sp|P11983|TCPA_MOUSE;sp|P11983-2|TCPA_MOUSE	P11983	Tcp1	T-complex protein 1 subunit alpha OS=Mus musculus OX=10090 GN=Tcp1 PE=1 SV=3; Isoform 2 of T-complex protein 1 subunit alpha OS=Mus musculus OX=10090 GN=Tcp1	13	17	17	17	60.448	1244000000	1181100000	777300000	30160000	20609000	29387000	10565000	5303500	8202200	181900000	141690000	171500000	42113000	47242000	45847000	12938000	11257000	20874000
sp|P16125|LDHB_MOUSE;tr|D3Z7F0|D3Z7F0_MOUSE;tr|Q5M8R7|Q5M8R7_MOUSE;tr|A0A0N4SVV8|A0A0N4SVV8_MOUSE	sp|P16125|LDHB_MOUSE;tr|D3Z7F0|D3Z7F0_MOUSE	P16125	Ldhb	L-lactate dehydrogenase B chain OS=Mus musculus OX=10090 GN=Ldhb PE=1 SV=2; L-lactate dehydrogenase (Fragment) OS=Mus musculus OX=10090 GN=Ldhb PE=1 SV=1	4	18	18	17	36.572	9329800000	9983100000	9506000000	1172900000	785340000	1119500000	714980000	613920000	525620000	1707800000	1555700000	2053800000	2087700000	2124800000	1913200000	2312600000	2112200000	2068800000
sp|P17183|ENOG_MOUSE;tr|Q3UJ20|Q3UJ20_MOUSE;tr|A0A0N4SUX5|A0A0N4SUX5_MOUSE;tr|D3Z6E4|D3Z6E4_MOUSE;tr|Q922A0|Q922A0_MOUSE;tr|D3Z2S4|D3Z2S4_MOUSE;tr|D3YVD3|D3YVD3_MOUSE;tr|A0A0N4SUI6|A0A0N4SUI6_MOUSE;tr|Q5SX59|Q5SX59_MOUSE;tr|Q5SX61|Q5SX61_MOUSE;tr|Q5SX60|Q5SX60_MOUSE	sp|P17183|ENOG_MOUSE;tr|Q3UJ20|Q3UJ20_MOUSE;tr|A0A0N4SUX5|A0A0N4SUX5_MOUSE;tr|D3Z6E4|D3Z6E4_MOUSE;tr|Q922A0|Q922A0_MOUSE	P17183	Eno2	Gamma-enolase OS=Mus musculus OX=10090 GN=Eno2 PE=1 SV=2; Uncharacterized protein OS=Mus musculus OX=10090 GN=Eno2 PE=2 SV=1; Gamma-enolase OS=Mus musculus OX=10090 GN=Eno2 PE=1 SV=1; Gamma-enolase OS=Mus musculus OX=10090 GN=Eno2 PE=1 SV=1; Eno2 protein	11	23	19	17	47.296	16968000000	17920000000	14699000000	160970000	23026000	11319000	7007300	3459900	656850	1879500000	1931500000	1764400000	151430000	20490000	6589800	6772000	2932000	452780
sp|P43006|EAA2_MOUSE;sp|P43006-2|EAA2_MOUSE;tr|Q3USU5|Q3USU5_MOUSE;tr|A2APL5|A2APL5_MOUSE;tr|X2D841|X2D841_MOUSE;sp|P43006-3|EAA2_MOUSE;tr|A2APM7|A2APM7_MOUSE;tr|F7CAM6|F7CAM6_MOUSE;tr|A2APM8|A2APM8_MOUSE;tr|F6ZRK3|F6ZRK3_MOUSE;tr|A2AQI7|A2AQI7_MOUSE	sp|P43006|EAA2_MOUSE;sp|P43006-2|EAA2_MOUSE;tr|Q3USU5|Q3USU5_MOUSE;tr|A2APL5|A2APL5_MOUSE;tr|X2D841|X2D841_MOUSE;sp|P43006-3|EAA2_MOUSE	P43006	Slc1a2	Excitatory amino acid transporter 2 OS=Mus musculus OX=10090 GN=Slc1a2 PE=1 SV=1; Isoform Glt-1A of Excitatory amino acid transporter 2 OS=Mus musculus OX=10090 GN=Slc1a2; Amino acid transporter OS=Mus musculus OX=10090 GN=Slc1a2 PE=2 SV=1; Amino acid tra	11	17	17	17	62.03	15855000000	18201000000	16803000000	1468200000	744830000	1066700000	605120000	879320000	838370000	2912600000	3331700000	3284500000	2523500000	1949800000	1847100000	1955000000	3350200000	3564600000
tr|Q3UJW1|Q3UJW1_MOUSE;tr|Q3U9J7|Q3U9J7_MOUSE;tr|Q3TVM2|Q3TVM2_MOUSE;sp|P47738|ALDH2_MOUSE;tr|A0A0G2JEU1|A0A0G2JEU1_MOUSE;tr|Q3U6I3|Q3U6I3_MOUSE;tr|A0A0G2JF60|A0A0G2JF60_MOUSE;tr|A0A0G2JFQ0|A0A0G2JFQ0_MOUSE;tr|D3YYF3|D3YYF3_MOUSE;tr|G3UWP3|G3UWP3_MOUSE;sp|Q9JHW9|AL1A3_MOUSE;sp|Q62148|AL1A2_MOUSE	tr|Q3UJW1|Q3UJW1_MOUSE;tr|Q3U9J7|Q3U9J7_MOUSE;tr|Q3TVM2|Q3TVM2_MOUSE;sp|P47738|ALDH2_MOUSE;tr|A0A0G2JEU1|A0A0G2JEU1_MOUSE;tr|Q3U6I3|Q3U6I3_MOUSE	Q3UJW1	Aldh2	Aldedh domain-containing protein OS=Mus musculus OX=10090 GN=Aldh2 PE=2 SV=1; Aldedh domain-containing protein OS=Mus musculus OX=10090 GN=Aldh2 PE=2 SV=1; Aldedh domain-containing protein OS=Mus musculus OX=10090 GN=Aldh2 PE=2 SV=1; Aldehyde dehydrogenas	12	18	18	17	56.525	1491700000	1369900000	1331400000	85581000	71134000	82454000	42841000	36816000	38358000	230010000	222020000	179600000	110180000	99753000	114640000	118680000	106840000	113090000
sp|P63101|1433Z_MOUSE;tr|A0A2I3BQ03|A0A2I3BQ03_MOUSE;tr|Q3UA58|Q3UA58_MOUSE;tr|D3YXN6|D3YXN6_MOUSE;tr|Q8BWN0|Q8BWN0_MOUSE;tr|D3YXF4|D3YXF4_MOUSE;tr|D3YW45|D3YW45_MOUSE	sp|P63101|1433Z_MOUSE;tr|A0A2I3BQ03|A0A2I3BQ03_MOUSE	P63101	Ywhaz	14-3-3 protein zeta/delta OS=Mus musculus OX=10090 GN=Ywhaz PE=1 SV=1; 14-3-3 protein zeta/delta (Fragment) OS=Mus musculus OX=10090 GN=Ywhaz PE=1 SV=1	7	22	19	17	27.771	30516000000	34659000000	27036000000	1895000000	1429600000	1928900000	982010000	1033500000	915790000	5274400000	5523600000	5246900000	3668700000	3833400000	3780000000	4065200000	4205100000	3850700000
sp|P68404-2|KPCB_MOUSE;sp|P68404|KPCB_MOUSE;tr|Q3TQ39|Q3TQ39_MOUSE	sp|P68404-2|KPCB_MOUSE;sp|P68404|KPCB_MOUSE	P68404	Prkcb	Isoform Beta-II of Protein kinase C beta type OS=Mus musculus OX=10090 GN=Prkcb; Protein kinase C beta type OS=Mus musculus OX=10090 GN=Prkcb PE=1 SV=4	3	26	25	17	76.893	2751000000	2734800000	2847800000	319570000	226820000	307800000	170670000	146950000	141010000	273310000	337760000	269230000	318350000	339930000	335570000	395370000	361850000	381270000
sp|P80316|TCPE_MOUSE;tr|E0CZA1|E0CZA1_MOUSE	sp|P80316|TCPE_MOUSE	P80316	Cct5	T-complex protein 1 subunit epsilon OS=Mus musculus OX=10090 GN=Cct5 PE=1 SV=1	2	17	17	17	59.623	1181400000	1230800000	874890000	21015000	11699000	10177000	3678900	3655100	1458500	324590000	265980000	257820000	40347000	26549000	12812000	9076000	10362000	5154800
sp|Q4ACU6|SHAN3_MOUSE;sp|Q4ACU6-3|SHAN3_MOUSE;sp|Q4ACU6-11|SHAN3_MOUSE;sp|Q4ACU6-7|SHAN3_MOUSE;sp|Q4ACU6-10|SHAN3_MOUSE;sp|Q4ACU6-8|SHAN3_MOUSE;sp|Q4ACU6-9|SHAN3_MOUSE;sp|Q4ACU6-2|SHAN3_MOUSE;sp|Q4ACU6-12|SHAN3_MOUSE;sp|Q4ACU6-6|SHAN3_MOUSE;tr|A0A589M675|A0A589M675_MOUSE;tr|E9Q1P5|E9Q1P5_MOUSE;tr|A0A2R8VH81|A0A2R8VH81_MOUSE;tr|A0A088DEG1|A0A088DEG1_MOUSE;tr|A0A571BEU3|A0A571BEU3_MOUSE;tr|A0A088DE…	sp|Q4ACU6|SHAN3_MOUSE;sp|Q4ACU6-3|SHAN3_MOUSE;sp|Q4ACU6-11|SHAN3_MOUSE;sp|Q4ACU6-7|SHAN3_MOUSE;sp|Q4ACU6-10|SHAN3_MOUSE;sp|Q4ACU6-8|SHAN3_MOUSE;sp|Q4ACU6-9|SHAN3_MOUSE;sp|Q4ACU6-2|SHAN3_MOUSE	Q4ACU6	Shank3	SH3 and multiple ankyrin repeat domains protein 3 OS=Mus musculus OX=10090 GN=Shank3 PE=1 SV=3; Isoform 4 of SH3 and multiple ankyrin repeat domains protein 3 OS=Mus musculus OX=10090 GN=Shank3; Isoform 3 of SH3 and multiple ankyrin repeat domains protein	17	18	17	17	185.39	603910000	559050000	534190000	39007000	25800000	40813000	0	3478900	2375800	158800000	126710000	74332000	142260000	77805000	132460000	0	24082000	23482000
sp|Q61553|FSCN1_MOUSE;tr|A0A0G2JDU7|A0A0G2JDU7_MOUSE;tr|F7BDR1|F7BDR1_MOUSE	sp|Q61553|FSCN1_MOUSE;tr|A0A0G2JDU7|A0A0G2JDU7_MOUSE	Q61553	Fscn1	Fascin OS=Mus musculus OX=10090 GN=Fscn1 PE=1 SV=4; Fascin OS=Mus musculus OX=10090 GN=Fscn1 PE=1 SV=1	3	17	17	17	54.507	4228200000	3207700000	3463600000	117620000	101640000	87833000	47645000	36213000	32363000	677250000	665790000	659090000	215430000	246240000	237540000	259490000	199700000	172650000
tr|Q5F258|Q5F258_MOUSE;sp|Q68FF6|GIT1_MOUSE;tr|Q3V322|Q3V322_MOUSE;tr|F7BIK4|F7BIK4_MOUSE;tr|Q80XR8|Q80XR8_MOUSE;tr|J3QK07|J3QK07_MOUSE;tr|D3Z1I2|D3Z1I2_MOUSE;sp|Q9JLQ2|GIT2_MOUSE;tr|Q5DU47|Q5DU47_MOUSE;tr|E9PVA6|E9PVA6_MOUSE;tr|F6WV69|F6WV69_MOUSE;tr|Q3UGB1|Q3UGB1_MOUSE;tr|D3Z409|D3Z409_MOUSE;tr|F6U8T2|F6U8T2_MOUSE	tr|Q5F258|Q5F258_MOUSE;sp|Q68FF6|GIT1_MOUSE	Q5F258	Git1	ARF GTPase-activating protein GIT1 OS=Mus musculus OX=10090 GN=Git1 PE=1 SV=1; ARF GTPase-activating protein GIT1 OS=Mus musculus OX=10090 GN=Git1 PE=1 SV=1	14	17	17	17	84.194	476540000	358780000	347430000	44637000	33434000	64330000	1654200	1025200	0	118870000	78343000	109370000	129680000	101910000	177460000	20760000	16180000	0
sp|Q7TQF7|AMPH_MOUSE;tr|A0A0G2JEG8|A0A0G2JEG8_MOUSE;tr|C6EQG9|C6EQG9_MOUSE;tr|Q80YA2|Q80YA2_MOUSE;tr|Q8BXH2|Q8BXH2_MOUSE;tr|S4R2J8|S4R2J8_MOUSE;tr|S4R1B8|S4R1B8_MOUSE;sp|D3Z6Q9|BIN2_MOUSE;tr|S4R270|S4R270_MOUSE;tr|A0A5F8MQ05|A0A5F8MQ05_MOUSE	sp|Q7TQF7|AMPH_MOUSE;tr|A0A0G2JEG8|A0A0G2JEG8_MOUSE;tr|C6EQG9|C6EQG9_MOUSE	Q7TQF7	Amph	Amphiphysin OS=Mus musculus OX=10090 GN=Amph PE=1 SV=1; Amphiphysin OS=Mus musculus OX=10090 GN=Amph PE=1 SV=1; ASL1/Amph fusion protein OS=Mus musculus OX=10090 PE=2 SV=1	10	18	18	17	75.012	3216400000	3095200000	2616100000	121240000	106900000	154300000	2816900	2157100	3089100	602980000	433520000	538350000	173830000	178670000	231450000	7654400	5575100	8677900
tr|A2AGQ4|A2AGQ4_MOUSE;tr|A0A0R4J1F4|A0A0R4J1F4_MOUSE;sp|Q80U28-14|MADD_MOUSE;tr|E9QN47|E9QN47_MOUSE;tr|A2AGQ6|A2AGQ6_MOUSE;sp|Q80U28|MADD_MOUSE;tr|A2AGR0|A2AGR0_MOUSE;sp|Q80U28-15|MADD_MOUSE;sp|Q80U28-3|MADD_MOUSE;tr|A2AGQ5|A2AGQ5_MOUSE;tr|A2AGQ9|A2AGQ9_MOUSE;tr|A2AGQ7|A2AGQ7_MOUSE;sp|Q80U28-2|MADD_MOUSE;tr|A2AGQ8|A2AGQ8_MOUSE;tr|A2AGQ2|A2AGQ2_MOUSE;tr|A2AGQ3|A2AGQ3_MOUSE;tr|A2AGR1|A2AGR1_MOUSE;…	tr|A2AGQ4|A2AGQ4_MOUSE;tr|A0A0R4J1F4|A0A0R4J1F4_MOUSE;sp|Q80U28-14|MADD_MOUSE;tr|E9QN47|E9QN47_MOUSE;tr|A2AGQ6|A2AGQ6_MOUSE;sp|Q80U28|MADD_MOUSE;tr|A2AGR0|A2AGR0_MOUSE;sp|Q80U28-15|MADD_MOUSE;sp|Q80U28-3|MADD_MOUSE;tr|A2AGQ5|A2AGQ5_MOUSE;tr|A2AGQ9|A2AGQ9_MOUSE;tr|A2AGQ7|A2AGQ7_MOUSE;sp|Q80U28-2|MADD_MOUSE;tr|A2AGQ8|A2AGQ8_MOUSE;tr|A2AGQ2|A2AGQ2_MOUSE;tr|A2AGQ3|A2AGQ3_MOUSE;tr|A2AGR1|A2AGR1_MOUSE;…	A2AGQ4	Madd	MAP kinase-activating death domain protein OS=Mus musculus OX=10090 GN=Madd PE=1 SV=1; MAP kinase-activating death domain protein OS=Mus musculus OX=10090 GN=Madd PE=1 SV=1; Isoform 14 of MAP kinase-activating death domain protein OS=Mus musculus OX=10090	30	17	17	17	181.18	353260000	366260000	290850000	80975000	32529000	75362000	25762000	24346000	26467000	40538000	45896000	32877000	130600000	94624000	127080000	102830000	113100000	118060000
tr|Q50HX2|Q50HX2_MOUSE;sp|Q91V41|RAB14_MOUSE;tr|Q50HX3|Q50HX3_MOUSE;tr|Q50HX1|Q50HX1_MOUSE;tr|Q50HX0|Q50HX0_MOUSE;tr|Q50HW9|Q50HW9_MOUSE;tr|A0A2R8VHW9|A0A2R8VHW9_MOUSE;tr|Q3U9E0|Q3U9E0_MOUSE	tr|Q50HX2|Q50HX2_MOUSE;sp|Q91V41|RAB14_MOUSE;tr|Q50HX3|Q50HX3_MOUSE;tr|Q50HX1|Q50HX1_MOUSE;tr|Q50HX0|Q50HX0_MOUSE;tr|Q50HW9|Q50HW9_MOUSE	Q50HX2	Rab14	RAB14 protein OS=Mus musculus OX=10090 GN=Rab14 PE=2 SV=1; Ras-related protein Rab-14 OS=Mus musculus OX=10090 GN=Rab14 PE=1 SV=3; RAB14 protein variant OS=Mus musculus OX=10090 GN=Rab14 PE=1 SV=1; RAB14 protein variant OS=Mus musculus OX=10090 GN=Rab14 P	8	17	17	17	23.825	1977400000	2024200000	1347100000	269020000	206040000	311790000	109240000	102160000	140850000	418660000	451160000	356300000	491680000	594290000	653070000	684370000	602980000	643860000
sp|Q9DB77|QCR2_MOUSE;tr|A0A140LI98|A0A140LI98_MOUSE	sp|Q9DB77|QCR2_MOUSE	Q9DB77	Uqcrc2	Cytochrome b-c1 complex subunit 2, mitochondrial OS=Mus musculus OX=10090 GN=Uqcrc2 PE=1 SV=1	2	17	17	17	48.234	8042300000	8761000000	7489500000	93377000	85569000	90980000	56209000	35802000	38275000	1128100000	1089400000	1191400000	143270000	172810000	162520000	192010000	173950000	147230000
sp|Q9QXS6|DREB_MOUSE;sp|Q9QXS6-3|DREB_MOUSE;tr|A0A0R4J1E3|A0A0R4J1E3_MOUSE;sp|Q9QXS6-2|DREB_MOUSE;tr|F7CPL2|F7CPL2_MOUSE	sp|Q9QXS6|DREB_MOUSE;sp|Q9QXS6-3|DREB_MOUSE;tr|A0A0R4J1E3|A0A0R4J1E3_MOUSE;sp|Q9QXS6-2|DREB_MOUSE	Q9QXS6	Dbn1	Drebrin OS=Mus musculus OX=10090 GN=Dbn1 PE=1 SV=4; Isoform E2 of Drebrin OS=Mus musculus OX=10090 GN=Dbn1; Drebrin OS=Mus musculus OX=10090 GN=Dbn1 PE=1 SV=1; Isoform A2 of Drebrin OS=Mus musculus OX=10090 GN=Dbn1	5	17	17	17	77.286	3229400000	3312200000	2641900000	75215000	36089000	75745000	4044800	6727200	3737900	519250000	535520000	480830000	139100000	84170000	123120000	10787000	19249000	16477000
tr|Q7TPT7|Q7TPT7_MOUSE;sp|Q9Z1Q9|SYVC_MOUSE;tr|Q3U3D3|Q3U3D3_MOUSE;tr|G3UY93|G3UY93_MOUSE;tr|Q3TII4|Q3TII4_MOUSE;tr|G3UZ22|G3UZ22_MOUSE;tr|G3UYW2|G3UYW2_MOUSE;tr|G3UZX1|G3UZX1_MOUSE	tr|Q7TPT7|Q7TPT7_MOUSE;sp|Q9Z1Q9|SYVC_MOUSE;tr|Q3U3D3|Q3U3D3_MOUSE;tr|G3UY93|G3UY93_MOUSE;tr|Q3TII4|Q3TII4_MOUSE	Q7TPT7	Vars	Valyl-tRNA synthetase OS=Mus musculus OX=10090 GN=Vars PE=2 SV=1; Valine--tRNA ligase OS=Mus musculus OX=10090 GN=Vars1 PE=1 SV=1; GST C-terminal domain-containing protein OS=Mus musculus OX=10090 GN=Vars PE=2 SV=1; Valine--tRNA ligase (Fragment) OS=Mus m	8	17	17	17	140.23	194580000	234060000	156330000	29441000	19785000	38037000	4476700	6487900	11353000	84979000	66543000	67983000	70595000	66604000	87758000	32336000	73460000	77916000
sp|Q9Z2I0|LETM1_MOUSE	sp|Q9Z2I0|LETM1_MOUSE	Q9Z2I0	Letm1	Mitochondrial proton/calcium exchanger protein OS=Mus musculus OX=10090 GN=Letm1 PE=1 SV=1	1	17	17	17	82.988	742280000	812260000	649110000	107040000	47115000	74434000	43432000	67535000	60072000	147400000	151340000	136040000	138120000	128640000	142170000	164940000	184570000	184830000
tr|E9Q1G8|E9Q1G8_MOUSE;tr|Q8C2A3|Q8C2A3_MOUSE;sp|O55131|SEPT7_MOUSE;tr|E9Q9F5|E9Q9F5_MOUSE;tr|Q5DTS3|Q5DTS3_MOUSE;tr|Q3UNN1|Q3UNN1_MOUSE;tr|Q3UGE0|Q3UGE0_MOUSE;tr|Q8C752|Q8C752_MOUSE	tr|E9Q1G8|E9Q1G8_MOUSE;tr|Q8C2A3|Q8C2A3_MOUSE;sp|O55131|SEPT7_MOUSE;tr|E9Q9F5|E9Q9F5_MOUSE;tr|Q5DTS3|Q5DTS3_MOUSE;tr|Q3UNN1|Q3UNN1_MOUSE	E9Q1G8	Septin7	Septin-7 OS=Mus musculus OX=10090 GN=Septin7 PE=1 SV=2; Septin-type G domain-containing protein OS=Mus musculus OX=10090 GN=Septin7 PE=2 SV=1; Septin-7 OS=Mus musculus OX=10090 GN=Septin7 PE=1 SV=1; Septin-7 OS=Mus musculus OX=10090 GN=Septin7 PE=1 SV=2;	8	18	18	17	50.648	6266400000	8367100000	5368400000	294470000	194330000	322830000	153480000	140790000	125420000	969390000	1051800000	1001400000	524250000	537370000	555120000	562220000	514550000	493130000
tr|Q6GT24|Q6GT24_MOUSE;sp|O08709|PRDX6_MOUSE;tr|Q6A0D0|Q6A0D0_MOUSE;tr|D3Z0Y2|D3Z0Y2_MOUSE;tr|Q8BPD3|Q8BPD3_MOUSE;tr|Q8BG37|Q8BG37_MOUSE;tr|A0A0A6YXQ7|A0A0A6YXQ7_MOUSE	tr|Q6GT24|Q6GT24_MOUSE;sp|O08709|PRDX6_MOUSE;tr|Q6A0D0|Q6A0D0_MOUSE;tr|D3Z0Y2|D3Z0Y2_MOUSE;tr|Q8BPD3|Q8BPD3_MOUSE	Q6GT24	Prdx6	Peroxiredoxin-6 OS=Mus musculus OX=10090 GN=Prdx6 PE=1 SV=1; Peroxiredoxin-6 OS=Mus musculus OX=10090 GN=Prdx6 PE=1 SV=3; MKIAA0106 protein (Fragment) OS=Mus musculus OX=10090 GN=Prdx6 PE=2 SV=1; Peroxiredoxin-6 OS=Mus musculus OX=10090 GN=Prdx6 PE=1 SV=1	7	17	17	17	24.826	5495000000	6207100000	4599000000	141370000	98545000	118570000	59677000	48943000	35842000	666770000	671250000	597150000	174290000	198270000	178720000	159360000	161810000	126850000
sp|O08539|BIN1_MOUSE;tr|Q6P1B9|Q6P1B9_MOUSE;tr|A0A3Q4EBK4|A0A3Q4EBK4_MOUSE;sp|O08539-2|BIN1_MOUSE;tr|A0A3Q4EBR8|A0A3Q4EBR8_MOUSE;tr|Q8C5M9|Q8C5M9_MOUSE	sp|O08539|BIN1_MOUSE;tr|Q6P1B9|Q6P1B9_MOUSE;tr|A0A3Q4EBK4|A0A3Q4EBK4_MOUSE;sp|O08539-2|BIN1_MOUSE	O08539	Bin1	Myc box-dependent-interacting protein 1 OS=Mus musculus OX=10090 GN=Bin1 PE=1 SV=1; Bin1 protein OS=Mus musculus OX=10090 GN=Bin1 PE=1 SV=1; Myc box-dependent-interacting protein 1 OS=Mus musculus OX=10090 GN=Bin1 PE=1 SV=1; Isoform 2 of Myc box-dependent	6	17	16	16	64.469	2659000000	2489500000	2274000000	150440000	101750000	118140000	4676500	4405400	4574800	463120000	355090000	330870000	192170000	169460000	182480000	11675000	5805800	3489500
sp|O08749|DLDH_MOUSE;tr|Q3TIE8|Q3TIE8_MOUSE	sp|O08749|DLDH_MOUSE;tr|Q3TIE8|Q3TIE8_MOUSE	O08749	Dld	Dihydrolipoyl dehydrogenase, mitochondrial OS=Mus musculus OX=10090 GN=Dld PE=1 SV=2; Dihydrolipoyl dehydrogenase OS=Mus musculus OX=10090 GN=Dld PE=2 SV=1	2	16	16	16	54.272	3656300000	3821500000	3759100000	54918000	33881000	36576000	23027000	19597000	6426900	827770000	686650000	608120000	78380000	62243000	58076000	62656000	46754000	41777000
sp|O88569-3|ROA2_MOUSE;sp|O88569-2|ROA2_MOUSE;sp|O88569|ROA2_MOUSE;tr|B7ZP22|B7ZP22_MOUSE;tr|A0A0N4SUM2|A0A0N4SUM2_MOUSE	sp|O88569-3|ROA2_MOUSE;sp|O88569-2|ROA2_MOUSE;sp|O88569|ROA2_MOUSE;tr|B7ZP22|B7ZP22_MOUSE;tr|A0A0N4SUM2|A0A0N4SUM2_MOUSE	O88569	Hnrnpa2b1	Isoform 3 of Heterogeneous nuclear ribonucleoproteins A2/B1 OS=Mus musculus OX=10090 GN=Hnrnpa2b1; Isoform 2 of Heterogeneous nuclear ribonucleoproteins A2/B1 OS=Mus musculus OX=10090 GN=Hnrnpa2b1; Heterogeneous nuclear ribonucleoproteins A2/B1 OS=Mus mus	5	16	16	16	32.46	4512700000	5453100000	4422700000	56692000	21329000	20992000	12062000	6216200	9300900	889780000	886100000	711950000	74042000	21106000	15928000	24100000	10637000	12939000
sp|P03995|GFAP_MOUSE;sp|P03995-2|GFAP_MOUSE;tr|Q4L0E6|Q4L0E6_MOUSE	sp|P03995|GFAP_MOUSE;sp|P03995-2|GFAP_MOUSE	P03995	Gfap	Glial fibrillary acidic protein OS=Mus musculus OX=10090 GN=Gfap PE=1 SV=4; Isoform 2 of Glial fibrillary acidic protein OS=Mus musculus OX=10090 GN=Gfap	3	20	19	16	49.899	2733200000	2680000000	1840800000	230960000	326150000	230470000	124070000	74136000	311200000	2318000000	1997000000	1629600000	1052600000	1957100000	1257300000	1588400000	1010200000	4665700000
sp|P11798|KCC2A_MOUSE;tr|Q80TN1|Q80TN1_MOUSE;tr|F8WIS9|F8WIS9_MOUSE;tr|F8WHB5|F8WHB5_MOUSE;sp|P11798-2|KCC2A_MOUSE;tr|Q8C4I3|Q8C4I3_MOUSE;tr|F6WHR9|F6WHR9_MOUSE;tr|D3Z7K9|D3Z7K9_MOUSE	sp|P11798|KCC2A_MOUSE;tr|Q80TN1|Q80TN1_MOUSE;tr|F8WIS9|F8WIS9_MOUSE	P11798	Camk2a	Calcium/calmodulin-dependent protein kinase type II subunit alpha OS=Mus musculus OX=10090 GN=Camk2a PE=1 SV=2; MKIAA0968 protein (Fragment) OS=Mus musculus OX=10090 GN=Camk2a PE=2 SV=3; Calcium/calmodulin-dependent protein kinase type II subunit alpha OS	8	22	22	16	54.114	30850000000	31017000000	26581000000	3421900000	2637500000	3116500000	1723400000	1880300000	1563400000	4654700000	4782300000	4715100000	4993400000	5311700000	4891300000	5318600000	5815200000	5247100000
sp|P28663|SNAB_MOUSE;tr|D6RHL2|D6RHL2_MOUSE	sp|P28663|SNAB_MOUSE	P28663	Napb	Beta-soluble NSF attachment protein OS=Mus musculus OX=10090 GN=Napb PE=1 SV=2	2	19	19	16	33.557	6071200000	5427800000	4585500000	154440000	83196000	112010000	60867000	76358000	73149000	720930000	672260000	742560000	217730000	219240000	207070000	193010000	230470000	266540000
sp|P30275|KCRU_MOUSE;tr|A2ARP5|A2ARP5_MOUSE;tr|B0R0E9|B0R0E9_MOUSE;tr|B0R0E8|B0R0E8_MOUSE;tr|B0R0F0|B0R0F0_MOUSE;sp|Q6P8J7|KCRS_MOUSE	sp|P30275|KCRU_MOUSE;tr|A2ARP5|A2ARP5_MOUSE	P30275	Ckmt1	Creatine kinase U-type, mitochondrial OS=Mus musculus OX=10090 GN=Ckmt1 PE=1 SV=1; Creatine kinase U-type, mitochondrial (Fragment) OS=Mus musculus OX=10090 GN=Ckmt1 PE=1 SV=1	6	16	16	16	47.003	10523000000	10769000000	9648300000	138270000	32080000	45976000	28262000	17140000	22434000	1620600000	1452000000	1388200000	186660000	72128000	77724000	72394000	58022000	67759000
sp|P35486|ODPA_MOUSE	sp|P35486|ODPA_MOUSE	P35486	Pdha1	Pyruvate dehydrogenase E1 component subunit alpha, somatic form, mitochondrial OS=Mus musculus OX=10090 GN=Pdha1 PE=1 SV=1	1	16	16	16	43.231	4313800000	4864800000	3749500000	63393000	37729000	42012000	29095000	19239000	15634000	629930000	558730000	529330000	92396000	98868000	97198000	110520000	90646000	62834000
sp|P35564|CALX_MOUSE;tr|Q3TXE5|Q3TXE5_MOUSE	sp|P35564|CALX_MOUSE;tr|Q3TXE5|Q3TXE5_MOUSE	P35564	Canx	Calnexin OS=Mus musculus OX=10090 GN=Canx PE=1 SV=1; Uncharacterized protein OS=Mus musculus OX=10090 GN=Canx PE=2 SV=1	2	16	16	16	67.277	1961600000	1776800000	1466200000	107780000	76975000	116760000	62534000	66106000	66839000	437900000	423370000	346460000	237530000	238150000	283240000	261550000	296850000	299370000
sp|P47708|RP3A_MOUSE;tr|Q768S5|Q768S5_MOUSE;tr|A0A0J9YV12|A0A0J9YV12_MOUSE	sp|P47708|RP3A_MOUSE;tr|Q768S5|Q768S5_MOUSE	P47708	Rph3a	Rabphilin-3A OS=Mus musculus OX=10090 GN=Rph3a PE=1 SV=2; Rabphilin OS=Mus musculus OX=10090 GN=Rph3a PE=2 SV=1	3	16	16	16	75.488	1890600000	2012900000	1619900000	17290000	13328000	10946000	4315800	3192400	4124500	521000000	434540000	399880000	43623000	39311000	32084000	15989000	15599000	17367000
sp|P63328|PP2BA_MOUSE;sp|P63328-2|PP2BA_MOUSE;tr|Q4V9X0|Q4V9X0_MOUSE;tr|Q8C649|Q8C649_MOUSE	sp|P63328|PP2BA_MOUSE;sp|P63328-2|PP2BA_MOUSE	P63328	Ppp3ca	Serine/threonine-protein phosphatase 2B catalytic subunit alpha isoform OS=Mus musculus OX=10090 GN=Ppp3ca PE=1 SV=1; Isoform 2 of Serine/threonine-protein phosphatase 2B catalytic subunit alpha isoform OS=Mus musculus OX=10090 GN=Ppp3ca	4	23	23	16	58.643	8062300000	9118700000	7080200000	1033700000	683370000	892030000	459480000	463130000	453720000	1290200000	1222700000	1158800000	1210300000	1196900000	1155400000	1249900000	1172200000	1176400000
sp|P68040|RACK1_MOUSE	sp|P68040|RACK1_MOUSE	P68040	Rack1	Receptor of activated protein C kinase 1 OS=Mus musculus OX=10090 GN=Rack1 PE=1 SV=3	1	16	16	16	35.076	1279800000	1328000000	980950000	41661000	21438000	38068000	23218000	16394000	13550000	239750000	298520000	197610000	70601000	56044000	70824000	77515000	54023000	39668000
tr|Q3TFE8|Q3TFE8_MOUSE;tr|Q7TSZ6|Q7TSZ6_MOUSE;sp|P70168|IMB1_MOUSE;tr|Q3UHW8|Q3UHW8_MOUSE	tr|Q3TFE8|Q3TFE8_MOUSE;tr|Q7TSZ6|Q7TSZ6_MOUSE;sp|P70168|IMB1_MOUSE;tr|Q3UHW8|Q3UHW8_MOUSE	Q3TFE8	Kpnb1	Importin N-terminal domain-containing protein OS=Mus musculus OX=10090 GN=Kpnb1 PE=2 SV=1; Karyopherin (Importin) beta 1 OS=Mus musculus OX=10090 GN=Kpnb1 PE=2 SV=1; Importin subunit beta-1 OS=Mus musculus OX=10090 GN=Kpnb1 PE=1 SV=2; Importin N-terminal	4	16	16	16	97.112	928510000	796900000	796890000	107240000	72255000	115060000	63755000	30249000	37750000	148410000	137430000	156110000	144050000	160980000	161920000	168180000	138620000	178900000
sp|P80318|TCPG_MOUSE;tr|E9Q133|E9Q133_MOUSE;tr|Q3U0I3|Q3U0I3_MOUSE;tr|Q3UJP4|Q3UJP4_MOUSE;tr|Q3TBM6|Q3TBM6_MOUSE;tr|F6Q609|F6Q609_MOUSE;tr|Q9R1U1|Q9R1U1_MOUSE;tr|F6ZVG8|F6ZVG8_MOUSE	sp|P80318|TCPG_MOUSE;tr|E9Q133|E9Q133_MOUSE;tr|Q3U0I3|Q3U0I3_MOUSE;tr|Q3UJP4|Q3UJP4_MOUSE	P80318	Cct3	T-complex protein 1 subunit gamma OS=Mus musculus OX=10090 GN=Cct3 PE=1 SV=1; T-complex protein 1 subunit gamma OS=Mus musculus OX=10090 GN=Cct3 PE=1 SV=1; T-complex protein 1 subunit gamma OS=Mus musculus OX=10090 GN=Cct3 PE=1 SV=1; T-complex protein 1 s	8	16	16	16	60.629	1350900000	1501500000	979120000	15274000	6213600	11966000	4064200	6958100	3873200	196040000	183610000	177090000	13018000	3737700	15859000	7716500	17974000	12655000
sp|Q3U1J4|DDB1_MOUSE;tr|Q91YC8|Q91YC8_MOUSE;tr|Q3ULS8|Q3ULS8_MOUSE;tr|A0A494BAF6|A0A494BAF6_MOUSE;tr|A0A494B987|A0A494B987_MOUSE;tr|A0A494BBJ6|A0A494BBJ6_MOUSE	sp|Q3U1J4|DDB1_MOUSE;tr|Q91YC8|Q91YC8_MOUSE	Q3U1J4	Ddb1	DNA damage-binding protein 1 OS=Mus musculus OX=10090 GN=Ddb1 PE=1 SV=2; Damaged-DNA recognition protein 1 OS=Mus musculus OX=10090 GN=Ddb1 PE=2 SV=1	6	16	16	16	126.85	513900000	517860000	407950000	33103000	30170000	43884000	21905000	9803500	11898000	96272000	81160000	73538000	62418000	78212000	85621000	104590000	31353000	69309000
tr|E9Q4G8|E9Q4G8_MOUSE;tr|E9Q3Q6|E9Q3Q6_MOUSE;sp|Q61490|CD166_MOUSE;tr|F6QH25|F6QH25_MOUSE;tr|Q5MPX5|Q5MPX5_MOUSE	tr|E9Q4G8|E9Q4G8_MOUSE;tr|E9Q3Q6|E9Q3Q6_MOUSE;sp|Q61490|CD166_MOUSE	E9Q4G8	Alcam	CD166 antigen OS=Mus musculus OX=10090 GN=Alcam PE=1 SV=1; CD166 antigen OS=Mus musculus OX=10090 GN=Alcam PE=1 SV=1; CD166 antigen OS=Mus musculus OX=10090 GN=Alcam PE=1 SV=3	5	16	16	16	61.9	614530000	994790000	556490000	56846000	18771000	33092000	15766000	42609000	30605000	160790000	239890000	138360000	113390000	72734000	90724000	67785000	170280000	138260000
sp|Q61644|PACN1_MOUSE;tr|Q3TYF2|Q3TYF2_MOUSE;tr|A0A384DVB1|A0A384DVB1_MOUSE;tr|A0A338P6K4|A0A338P6K4_MOUSE	sp|Q61644|PACN1_MOUSE;tr|Q3TYF2|Q3TYF2_MOUSE	Q61644	Pacsin1	Protein kinase C and casein kinase substrate in neurons protein 1 OS=Mus musculus OX=10090 GN=Pacsin1 PE=1 SV=1; Uncharacterized protein OS=Mus musculus OX=10090 GN=Pacsin1 PE=2 SV=1	4	16	16	16	50.575	6327700000	6038700000	4823500000	44826000	19973000	13765000	3336200	2302300	3061500	794250000	799620000	639250000	60535000	25704000	4695500	2756700	1823300	3214200
sp|Q71LX4|TLN2_MOUSE;tr|E9PUM4|E9PUM4_MOUSE;tr|B2RY15|B2RY15_MOUSE;tr|A0A1L1SQ51|A0A1L1SQ51_MOUSE;tr|Q68FD6|Q68FD6_MOUSE;tr|Q8CDM9|Q8CDM9_MOUSE;tr|Q8CHG4|Q8CHG4_MOUSE;tr|A0A1L1SRI1|A0A1L1SRI1_MOUSE;tr|Q3TN69|Q3TN69_MOUSE;tr|Q3TKJ2|Q3TKJ2_MOUSE;tr|Q8C9Z8|Q8C9Z8_MOUSE;tr|Q6PB69|Q6PB69_MOUSE;tr|Q9CS79|Q9CS79_MOUSE;tr|A0A1L1SQP9|A0A1L1SQP9_MOUSE;tr|A0A1L1SVA8|A0A1L1SVA8_MOUSE;tr|A2AIM2|A2AIM2_MOUSE	sp|Q71LX4|TLN2_MOUSE;tr|E9PUM4|E9PUM4_MOUSE;tr|B2RY15|B2RY15_MOUSE;tr|A0A1L1SQ51|A0A1L1SQ51_MOUSE;tr|Q68FD6|Q68FD6_MOUSE	Q71LX4	Tln2	Talin-2 OS=Mus musculus OX=10090 GN=Tln2 PE=1 SV=3; Talin-2 OS=Mus musculus OX=10090 GN=Tln2 PE=1 SV=1; Tln2 protein OS=Mus musculus OX=10090 GN=Tln2 PE=2 SV=1; Talin-2 OS=Mus musculus OX=10090 GN=Tln2 PE=1 SV=1; Tln2 protein OS=Mus musculus OX=10090 GN=T	16	18	18	16	253.62	381080000	377060000	321970000	12792000	13392000	10652000	4629500	3588100	2458400	100620000	108090000	43993000	12235000	37884000	20688000	20660000	0	0
sp|Q80TL4|PHF24_MOUSE;sp|Q80TL4-2|PHF24_MOUSE;tr|F6SBE4|F6SBE4_MOUSE;tr|S4R1R0|S4R1R0_MOUSE;tr|S4R193|S4R193_MOUSE;tr|S4R202|S4R202_MOUSE	sp|Q80TL4|PHF24_MOUSE;sp|Q80TL4-2|PHF24_MOUSE;tr|F6SBE4|F6SBE4_MOUSE	Q80TL4	Phf24	PHD finger protein 24 OS=Mus musculus OX=10090 GN=Phf24 PE=1 SV=2; Isoform 2 of PHD finger protein 24 OS=Mus musculus OX=10090 GN=Phf24; PHD finger protein 24 (Fragment) OS=Mus musculus OX=10090 GN=Phf24 PE=1 SV=1	6	16	16	16	45.222	1605800000	1725900000	1225600000	43302000	26448000	34288000	13966000	19268000	14046000	175820000	202350000	173700000	71894000	65933000	69264000	60972000	76911000	61181000
tr|Q3THU8|Q3THU8_MOUSE;sp|Q8VEM8|MPCP_MOUSE;tr|Q3UB63|Q3UB63_MOUSE;tr|Q3U995|Q3U995_MOUSE;tr|G5E902|G5E902_MOUSE	tr|Q3THU8|Q3THU8_MOUSE;sp|Q8VEM8|MPCP_MOUSE;tr|Q3UB63|Q3UB63_MOUSE;tr|Q3U995|Q3U995_MOUSE;tr|G5E902|G5E902_MOUSE	Q3THU8	Slc25a3	Uncharacterized protein OS=Mus musculus OX=10090 GN=Slc25a3 PE=2 SV=1; Phosphate carrier protein, mitochondrial OS=Mus musculus OX=10090 GN=Slc25a3 PE=1 SV=1; Uncharacterized protein OS=Mus musculus OX=10090 GN=Slc25a3 PE=2 SV=1; Uncharacterized protein O	5	16	16	16	39.613	4512700000	4701200000	3909200000	777390000	854590000	1122400000	600070000	625690000	612340000	1343700000	1501800000	1220400000	3195700000	3260200000	3228600000	3238600000	3466600000	4036600000
sp|Q91XV3|BASP1_MOUSE	sp|Q91XV3|BASP1_MOUSE	Q91XV3	Basp1	Brain acid soluble protein 1 OS=Mus musculus OX=10090 GN=Basp1 PE=1 SV=3	1	16	16	16	22.086	23835000000	25312000000	22551000000	145120000	37164000	35531000	6824700	5037500	4046600	5143900000	5696500000	5558200000	178530000	90610000	85997000	28293000	17378000	16789000
tr|Q5RKP4|Q5RKP4_MOUSE;tr|Q8BMR3|Q8BMR3_MOUSE;sp|Q91YQ5|RPN1_MOUSE;tr|Q3U900|Q3U900_MOUSE;tr|Q99LY0|Q99LY0_MOUSE;tr|A0A0N4SUJ8|A0A0N4SUJ8_MOUSE	tr|Q5RKP4|Q5RKP4_MOUSE;tr|Q8BMR3|Q8BMR3_MOUSE;sp|Q91YQ5|RPN1_MOUSE;tr|Q3U900|Q3U900_MOUSE	Q5RKP4	Rpn1	Dolichyl-diphosphooligosaccharide--protein glycosyltransferase subunit 1 (Fragment) OS=Mus musculus OX=10090 GN=Rpn1 PE=2 SV=1; Dolichyl-diphosphooligosaccharide--protein glycosyltransferase subunit 1 OS=Mus musculus OX=10090 GN=Rpn1 PE=2 SV=1; Dolichyl-d	6	16	16	16	68.396	420540000	375420000	182340000	81653000	41216000	75055000	45672000	38085000	36391000	65039000	54821000	47652000	110350000	94636000	110580000	114250000	129210000	117090000
sp|Q99PU5|ACBG1_MOUSE;tr|D3Z1Z2|D3Z1Z2_MOUSE;tr|D3Z2G8|D3Z2G8_MOUSE	sp|Q99PU5|ACBG1_MOUSE	Q99PU5	Acsbg1	Long-chain-fatty-acid--CoA ligase ACSBG1 OS=Mus musculus OX=10090 GN=Acsbg1 PE=1 SV=1	3	16	16	16	80.425	353190000	392380000	232080000	66688000	69287000	96302000	43298000	41850000	44250000	61044000	64201000	60402000	97615000	140500000	126710000	129860000	142790000	122790000
sp|Q9CVB6|ARPC2_MOUSE;tr|Q3UA52|Q3UA52_MOUSE;tr|Q4FZG5|Q4FZG5_MOUSE;tr|D3YXG6|D3YXG6_MOUSE	sp|Q9CVB6|ARPC2_MOUSE;tr|Q3UA52|Q3UA52_MOUSE;tr|Q4FZG5|Q4FZG5_MOUSE;tr|D3YXG6|D3YXG6_MOUSE	Q9CVB6	Arpc2	Actin-related protein 2/3 complex subunit 2 OS=Mus musculus OX=10090 GN=Arpc2 PE=1 SV=3; Arp2/3 complex 34 kDa subunit (Fragment) OS=Mus musculus OX=10090 GN=Arpc2 PE=2 SV=1; Arp2/3 complex 34 kDa subunit (Fragment) OS=Mus musculus OX=10090 GN=Arpc2 PE=2	4	16	16	16	34.357	1556200000	1909100000	1697600000	67544000	46864000	65960000	22640000	25950000	16793000	276260000	290700000	296840000	163230000	143710000	119920000	122590000	85161000	63404000
tr|A0A1L1STE6|A0A1L1STE6_MOUSE;sp|Q9D6R2|IDH3A_MOUSE;sp|Q9D6R2-2|IDH3A_MOUSE	tr|A0A1L1STE6|A0A1L1STE6_MOUSE;sp|Q9D6R2|IDH3A_MOUSE;sp|Q9D6R2-2|IDH3A_MOUSE	A0A1L1STE6	Idh3a	Isocitrate dehydrogenase [NAD] subunit, mitochondrial OS=Mus musculus OX=10090 GN=Idh3a PE=1 SV=1; Isocitrate dehydrogenase [NAD] subunit alpha, mitochondrial OS=Mus musculus OX=10090 GN=Idh3a PE=1 SV=1; Isoform 2 of Isocitrate dehydrogenase [NAD] subunit	3	16	16	16	41.52	6051700000	6523800000	5861300000	165610000	91120000	102080000	42470000	36206000	35715000	967480000	954890000	1037900000	196210000	182410000	169900000	222210000	203370000	175380000
sp|Q9D8N0|EF1G_MOUSE;tr|Q8R1N8|Q8R1N8_MOUSE	sp|Q9D8N0|EF1G_MOUSE;tr|Q8R1N8|Q8R1N8_MOUSE	Q9D8N0	Eef1g	Elongation factor 1-gamma OS=Mus musculus OX=10090 GN=Eef1g PE=1 SV=3; Eef1g protein OS=Mus musculus OX=10090 GN=Eef1g PE=2 SV=1	2	16	16	16	50.06	1802600000	1803600000	1359300000	166690000	126300000	172880000	100520000	47797000	67705000	441380000	445270000	358150000	290880000	274790000	330660000	367230000	333670000	311880000
tr|Z4YL78|Z4YL78_MOUSE;tr|A0A0R4J0K2|A0A0R4J0K2_MOUSE;tr|K3W4R5|K3W4R5_MOUSE;sp|A2AGT5-2|CKAP5_MOUSE;sp|A2AGT5-3|CKAP5_MOUSE;sp|A2AGT5|CKAP5_MOUSE;tr|Q80U79|Q80U79_MOUSE;tr|Q4V782|Q4V782_MOUSE;tr|Q8K250|Q8K250_MOUSE;tr|Q6PB55|Q6PB55_MOUSE	tr|Z4YL78|Z4YL78_MOUSE;tr|A0A0R4J0K2|A0A0R4J0K2_MOUSE;tr|K3W4R5|K3W4R5_MOUSE;sp|A2AGT5-2|CKAP5_MOUSE;sp|A2AGT5-3|CKAP5_MOUSE;sp|A2AGT5|CKAP5_MOUSE;tr|Q80U79|Q80U79_MOUSE	Z4YL78	Ckap5	Cytoskeleton-associated protein 5 OS=Mus musculus OX=10090 GN=Ckap5 PE=1 SV=1; Cytoskeleton-associated protein 5 OS=Mus musculus OX=10090 GN=Ckap5 PE=1 SV=1; Cytoskeleton-associated protein 5 OS=Mus musculus OX=10090 GN=Ckap5 PE=1 SV=1; Isoform 2 of Cytos	10	16	16	16	218.71	216200000	144220000	165990000	65008000	43989000	75937000	30744000	29071000	30153000	44760000	56364000	39602000	100540000	98711000	114950000	107030000	112400000	97080000
tr|E9Q8N8|E9Q8N8_MOUSE;tr|A2VDF7|A2VDF7_MOUSE;tr|A7E1Z5|A7E1Z5_MOUSE;sp|O88343|S4A4_MOUSE;tr|E3VWA1|E3VWA1_MOUSE;sp|O88343-2|S4A4_MOUSE;tr|D3Z7G8|D3Z7G8_MOUSE;tr|A0A571BE55|A0A571BE55_MOUSE;tr|D3Z7I7|D3Z7I7_MOUSE	tr|E9Q8N8|E9Q8N8_MOUSE;tr|A2VDF7|A2VDF7_MOUSE;tr|A7E1Z5|A7E1Z5_MOUSE;sp|O88343|S4A4_MOUSE;tr|E3VWA1|E3VWA1_MOUSE;sp|O88343-2|S4A4_MOUSE	E9Q8N8	Slc4a4	Anion exchange protein OS=Mus musculus OX=10090 GN=Slc4a4 PE=1 SV=1; Anion exchange protein (Fragment) OS=Mus musculus OX=10090 GN=Slc4a4 PE=2 SV=1; Anion exchange protein OS=Mus musculus OX=10090 GN=Slc4a4 PE=1 SV=1; Electrogenic sodium bicarbonate cotra	9	17	16	16	123.08	874710000	996510000	753690000	107040000	64226000	77870000	50050000	86657000	78604000	207530000	241380000	168350000	228040000	212680000	165400000	227110000	341520000	341370000
sp|D3YVF0|AKAP5_MOUSE;tr|H3BIV5|H3BIV5_MOUSE	sp|D3YVF0|AKAP5_MOUSE;tr|H3BIV5|H3BIV5_MOUSE	D3YVF0	Akap5	A-kinase anchor protein 5 OS=Mus musculus OX=10090 GN=Akap5 PE=1 SV=2; A-kinase anchor protein 5 OS=Mus musculus OX=10090 GN=Akap5 PE=1 SV=1	2	15	15	15	79.396	1181100000	1257700000	1282400000	83160000	38704000	51486000	12635000	12670000	5172200	550300000	484020000	465900000	278980000	188210000	179190000	84979000	91174000	44132000
tr|B7ZNF6|B7ZNF6_MOUSE;sp|O35927-2|CTND2_MOUSE;tr|E9QKH8|E9QKH8_MOUSE;sp|O35927|CTND2_MOUSE;tr|Q3US07|Q3US07_MOUSE;tr|Q3USD8|Q3USD8_MOUSE;tr|Q3TPK9|Q3TPK9_MOUSE;tr|A0A2I3BQV7|A0A2I3BQV7_MOUSE;tr|A0A2I3BQV6|A0A2I3BQV6_MOUSE;tr|V9GXG7|V9GXG7_MOUSE	tr|B7ZNF6|B7ZNF6_MOUSE;sp|O35927-2|CTND2_MOUSE;tr|E9QKH8|E9QKH8_MOUSE;sp|O35927|CTND2_MOUSE	B7ZNF6	Ctnnd2	Catenin delta-2 OS=Mus musculus OX=10090 GN=Ctnnd2 PE=1 SV=1; Isoform 2 of Catenin delta-2 OS=Mus musculus OX=10090 GN=Ctnnd2; Catenin delta-2 OS=Mus musculus OX=10090 GN=Ctnnd2 PE=1 SV=1; Catenin delta-2 OS=Mus musculus OX=10090 GN=Ctnnd2 PE=1 SV=1	10	17	17	15	132.36	226390000	340400000	405130000	49853000	28823000	66575000	19267000	24549000	17339000	50089000	75835000	74697000	97577000	86568000	107170000	63025000	79205000	71611000
sp|O54774|AP3D1_MOUSE;tr|Q3U237|Q3U237_MOUSE;tr|Q3UR54|Q3UR54_MOUSE;tr|Q8CGH7|Q8CGH7_MOUSE;tr|Q05CQ3|Q05CQ3_MOUSE;tr|Q3U1P6|Q3U1P6_MOUSE;tr|A0A1W2P6Q6|A0A1W2P6Q6_MOUSE	sp|O54774|AP3D1_MOUSE;tr|Q3U237|Q3U237_MOUSE;tr|Q3UR54|Q3UR54_MOUSE;tr|Q8CGH7|Q8CGH7_MOUSE;tr|Q05CQ3|Q05CQ3_MOUSE	O54774	Ap3d1	AP-3 complex subunit delta-1 OS=Mus musculus OX=10090 GN=Ap3d1 PE=1 SV=1; Adaptin_N domain-containing protein (Fragment) OS=Mus musculus OX=10090 GN=Ap3d1 PE=2 SV=1; Adaptin_N domain-containing protein (Fragment) OS=Mus musculus OX=10090 GN=Ap3d1 PE=2 SV=	7	15	15	15	135.08	469100000	410110000	339400000	82404000	58234000	94984000	18460000	36474000	45466000	99089000	91889000	92786000	178790000	188520000	211960000	131240000	204200000	193510000
sp|O70161-3|PI51C_MOUSE;sp|O70161|PI51C_MOUSE;tr|F8WHW6|F8WHW6_MOUSE;sp|O70161-2|PI51C_MOUSE;tr|F7C0X9|F7C0X9_MOUSE;tr|E0CYP4|E0CYP4_MOUSE;tr|F6SMP3|F6SMP3_MOUSE;sp|P70182-2|PI51A_MOUSE;tr|D3YUY3|D3YUY3_MOUSE;tr|F8WI18|F8WI18_MOUSE;sp|P70182|PI51A_MOUSE;sp|P70182-3|PI51A_MOUSE;sp|P70181-2|PI51B_MOUSE;sp|P70181|PI51B_MOUSE	sp|O70161-3|PI51C_MOUSE;sp|O70161|PI51C_MOUSE;tr|F8WHW6|F8WHW6_MOUSE;sp|O70161-2|PI51C_MOUSE	O70161	Pip5k1c	Isoform 3 of Phosphatidylinositol 4-phosphate 5-kinase type-1 gamma OS=Mus musculus OX=10090 GN=Pip5k1c; Phosphatidylinositol 4-phosphate 5-kinase type-1 gamma OS=Mus musculus OX=10090 GN=Pip5k1c PE=1 SV=2; Phosphatidylinositol 4-phosphate 5-kinase type-1	14	15	15	15	69.501	926820000	1020300000	898510000	35863000	19583000	21392000	5984300	4527900	5194400	215080000	207560000	186090000	66448000	67323000	63981000	21130000	30754000	31489000
sp|P17751|TPIS_MOUSE;tr|H7BXC3|H7BXC3_MOUSE	sp|P17751|TPIS_MOUSE;tr|H7BXC3|H7BXC3_MOUSE	P17751	Tpi1	Triosephosphate isomerase OS=Mus musculus OX=10090 GN=Tpi1 PE=1 SV=4; Triosephosphate isomerase OS=Mus musculus OX=10090 GN=Tpi1 PE=1 SV=1	2	15	15	15	32.191	15751000000	14942000000	12398000000	238000000	59414000	46033000	18893000	22390000	13314000	3429000000	3257000000	2918200000	340870000	187090000	137400000	120730000	130460000	100160000
sp|P18760|COF1_MOUSE;tr|F8WGL3|F8WGL3_MOUSE;tr|A0A494B9A7|A0A494B9A7_MOUSE;tr|Q9CX22|Q9CX22_MOUSE	sp|P18760|COF1_MOUSE;tr|F8WGL3|F8WGL3_MOUSE;tr|A0A494B9A7|A0A494B9A7_MOUSE;tr|Q9CX22|Q9CX22_MOUSE	P18760	Cfl1	Cofilin-1 OS=Mus musculus OX=10090 GN=Cfl1 PE=1 SV=3; Cofilin-1 OS=Mus musculus OX=10090 GN=Cfl1 PE=1 SV=1; Cofilin-1 OS=Mus musculus OX=10090 GN=Cfl1 PE=1 SV=1; ADF-H domain-containing protein OS=Mus musculus OX=10090 GN=Cfl1 PE=2 SV=1	4	16	16	15	18.559	15088000000	14159000000	12586000000	252610000	159770000	216580000	118710000	108190000	77918000	3131200000	2880100000	2463100000	457910000	418640000	404750000	460770000	424320000	372210000
tr|Q3U6F6|Q3U6F6_MOUSE;sp|P26638|SYSC_MOUSE;tr|Q8C483|Q8C483_MOUSE;tr|Q3U8N1|Q3U8N1_MOUSE;tr|A2AFS0|A2AFS0_MOUSE;tr|A2AFS1|A2AFS1_MOUSE;tr|Q8CEH3|Q8CEH3_MOUSE	tr|Q3U6F6|Q3U6F6_MOUSE;sp|P26638|SYSC_MOUSE;tr|Q8C483|Q8C483_MOUSE;tr|Q3U8N1|Q3U8N1_MOUSE;tr|A2AFS0|A2AFS0_MOUSE	Q3U6F6	Sars	AA_TRNA_LIGASE_II domain-containing protein OS=Mus musculus OX=10090 GN=Sars PE=2 SV=1; Serine--tRNA ligase, cytoplasmic OS=Mus musculus OX=10090 GN=Sars1 PE=1 SV=3; Serine--tRNA ligase, cytoplasmic OS=Mus musculus OX=10090 GN=Sars PE=1 SV=1; AA_TRNA_LIGA	7	15	15	15	58.358	891200000	943580000	662750000	11560000	8642400	10303000	0	439070	938370	121220000	202500000	100250000	5872100	6654000	6242100	0	1338600	5015800
tr|Q9JJE1|Q9JJE1_MOUSE;tr|Q3U3F4|Q3U3F4_MOUSE;sp|P31938|MP2K1_MOUSE;tr|Q3UK05|Q3UK05_MOUSE;tr|Q3TMW4|Q3TMW4_MOUSE;tr|Q91YS7|Q91YS7_MOUSE;sp|Q63932|MP2K2_MOUSE;tr|Q3UPM3|Q3UPM3_MOUSE;tr|A0A1W2P7V9|A0A1W2P7V9_MOUSE;tr|M0QWN2|M0QWN2_MOUSE	tr|Q9JJE1|Q9JJE1_MOUSE;tr|Q3U3F4|Q3U3F4_MOUSE;sp|P31938|MP2K1_MOUSE;tr|Q3UK05|Q3UK05_MOUSE;tr|Q3TMW4|Q3TMW4_MOUSE	Q9JJE1	Map2k1	Brain cDNA, clone MNCb-1208, similar to Mus musculus mitogen activated protein kinase kinase 1 (Map2k1), mRNA OS=Mus musculus OX=10090 GN=Map2k1 PE=2 SV=1; Protein kinase domain-containing protein OS=Mus musculus OX=10090 GN=Map2k1 PE=2 SV=1; Dual specifi	10	15	15	15	43.374	1264700000	1338900000	1237600000	18799000	15451000	17175000	9269700	11561000	11188000	256390000	172560000	223240000	48156000	39453000	47665000	41282000	37333000	61159000
tr|Q3UVJ2|Q3UVJ2_MOUSE;sp|P40124|CAP1_MOUSE;tr|Q3U0U5|Q3U0U5_MOUSE;tr|Q3TC53|Q3TC53_MOUSE;tr|Q3UNQ0|Q3UNQ0_MOUSE;tr|B1ARS0|B1ARS0_MOUSE	tr|Q3UVJ2|Q3UVJ2_MOUSE;sp|P40124|CAP1_MOUSE;tr|Q3U0U5|Q3U0U5_MOUSE;tr|Q3TC53|Q3TC53_MOUSE;tr|Q3UNQ0|Q3UNQ0_MOUSE	Q3UVJ2	Cap1	Adenylyl cyclase-associated protein OS=Mus musculus OX=10090 GN=Cap1 PE=2 SV=1; Adenylyl cyclase-associated protein 1 OS=Mus musculus OX=10090 GN=Cap1 PE=1 SV=4; Adenylyl cyclase-associated protein OS=Mus musculus OX=10090 GN=Cap1 PE=2 SV=1; Adenylyl cycl	6	16	16	15	51.55	2255100000	2299300000	2063600000	94894000	77336000	85132000	61785000	57248000	55734000	355240000	344950000	311850000	169180000	194010000	165670000	181040000	182760000	193550000
sp|P47757-2|CAPZB_MOUSE;tr|Q3TRH8|Q3TRH8_MOUSE;tr|A2AMW0|A2AMW0_MOUSE;sp|P47757|CAPZB_MOUSE;sp|P47757-4|CAPZB_MOUSE;tr|Q3TVK4|Q3TVK4_MOUSE;tr|F7CAZ6|F7CAZ6_MOUSE;tr|A0A0A0MQI9|A0A0A0MQI9_MOUSE;tr|F6YHZ8|F6YHZ8_MOUSE;tr|P97856|P97856_MOUSE	sp|P47757-2|CAPZB_MOUSE;tr|Q3TRH8|Q3TRH8_MOUSE;tr|A2AMW0|A2AMW0_MOUSE;sp|P47757|CAPZB_MOUSE;sp|P47757-4|CAPZB_MOUSE;tr|Q3TVK4|Q3TVK4_MOUSE;tr|F7CAZ6|F7CAZ6_MOUSE;tr|A0A0A0MQI9|A0A0A0MQI9_MOUSE;tr|F6YHZ8|F6YHZ8_MOUSE	P47757	Capzb	Isoform 2 of F-actin-capping protein subunit beta OS=Mus musculus OX=10090 GN=Capzb; F-actin-capping protein subunit beta OS=Mus musculus OX=10090 GN=Capzb PE=2 SV=1; F-actin-capping protein subunit beta OS=Mus musculus OX=10090 GN=Capzb PE=1 SV=1; F-acti	10	15	15	15	30.628	2198000000	2126700000	1468600000	92013000	81275000	90235000	52661000	49856000	33426000	367550000	351960000	252470000	148720000	155640000	159600000	175010000	185560000	132950000
tr|Q3UJZ8|Q3UJZ8_MOUSE;tr|Q3TII0|Q3TII0_MOUSE;sp|P80315|TCPD_MOUSE;tr|G5E839|G5E839_MOUSE;tr|G3UYW5|G3UYW5_MOUSE	tr|Q3UJZ8|Q3UJZ8_MOUSE;tr|Q3TII0|Q3TII0_MOUSE;sp|P80315|TCPD_MOUSE;tr|G5E839|G5E839_MOUSE	Q3UJZ8	Cct4	T-complex protein 1 subunit delta OS=Mus musculus OX=10090 GN=Cct4 PE=2 SV=1; T-complex protein 1 subunit delta OS=Mus musculus OX=10090 GN=Cct4 PE=2 SV=1; T-complex protein 1 subunit delta OS=Mus musculus OX=10090 GN=Cct4 PE=1 SV=3; T-complex protein 1 s	5	15	15	15	58.047	768130000	663520000	671360000	38264000	29554000	47868000	18872000	17645000	16433000	221450000	190420000	140860000	89237000	102240000	103010000	102580000	102630000	99566000
sp|Q02257|PLAK_MOUSE	sp|Q02257|PLAK_MOUSE	Q02257	Jup	Junction plakoglobin OS=Mus musculus OX=10090 GN=Jup PE=1 SV=3	1	18	18	15	81.8	141300000	102260000	86730000	127480000	103090000	128400000	89703000	51027000	63598000	39519000	29052000	21356000	188850000	271060000	210220000	287290000	176390000	278420000
sp|Q5DTL9-2|S4A10_MOUSE;tr|Q8C943|Q8C943_MOUSE;sp|Q5DTL9-3|S4A10_MOUSE;sp|Q5DTL9|S4A10_MOUSE;sp|Q5DTL9-4|S4A10_MOUSE;tr|R4H243|R4H243_MOUSE;sp|Q5DTL9-9|S4A10_MOUSE;sp|Q5DTL9-5|S4A10_MOUSE;sp|Q5DTL9-7|S4A10_MOUSE;sp|Q5DTL9-10|S4A10_MOUSE;sp|Q5DTL9-6|S4A10_MOUSE;tr|J7H264|J7H264_MOUSE;sp|Q5DTL9-8|S4A10_MOUSE	sp|Q5DTL9-2|S4A10_MOUSE;tr|Q8C943|Q8C943_MOUSE;sp|Q5DTL9-3|S4A10_MOUSE;sp|Q5DTL9|S4A10_MOUSE;sp|Q5DTL9-4|S4A10_MOUSE;tr|R4H243|R4H243_MOUSE;sp|Q5DTL9-9|S4A10_MOUSE;sp|Q5DTL9-5|S4A10_MOUSE;sp|Q5DTL9-7|S4A10_MOUSE;sp|Q5DTL9-10|S4A10_MOUSE;sp|Q5DTL9-6|S4A10_MOUSE;tr|J7H264|J7H264_MOUSE;sp|Q5DTL9-8|S4A10_MOUSE	Q5DTL9	Slc4a10	Isoform 2 of Sodium-driven chloride bicarbonate exchanger OS=Mus musculus OX=10090 GN=Slc4a10; Anion exchange protein (Fragment) OS=Mus musculus OX=10090 GN=Slc4a10 PE=2 SV=2; Isoform 3 of Sodium-driven chloride bicarbonate exchanger OS=Mus musculus OX=10	13	19	19	15	122.55	451140000	640110000	431340000	132150000	102400000	106790000	57191000	102290000	105100000	70082000	131930000	82758000	235680000	273860000	249930000	252300000	242620000	244280000
tr|Q3U4M7|Q3U4M7_MOUSE;tr|Q3TW28|Q3TW28_MOUSE;sp|Q64514-2|TPP2_MOUSE;sp|Q64514|TPP2_MOUSE;tr|Q3TB11|Q3TB11_MOUSE;tr|A0A087WRC0|A0A087WRC0_MOUSE;tr|Q05DJ9|Q05DJ9_MOUSE;tr|Q3V451|Q3V451_MOUSE;tr|Q3V3M8|Q3V3M8_MOUSE;tr|A0A087WQR6|A0A087WQR6_MOUSE;tr|Q922K4|Q922K4_MOUSE;tr|A0A087WP19|A0A087WP19_MOUSE	tr|Q3U4M7|Q3U4M7_MOUSE;tr|Q3TW28|Q3TW28_MOUSE;sp|Q64514-2|TPP2_MOUSE;sp|Q64514|TPP2_MOUSE;tr|Q3TB11|Q3TB11_MOUSE;tr|A0A087WRC0|A0A087WRC0_MOUSE;tr|Q05DJ9|Q05DJ9_MOUSE	Q3U4M7	Tpp2	Uncharacterized protein OS=Mus musculus OX=10090 GN=Tpp2 PE=2 SV=1; Uncharacterized protein OS=Mus musculus OX=10090 GN=Tpp2 PE=2 SV=1; Isoform Short of Tripeptidyl-peptidase 2 OS=Mus musculus OX=10090 GN=Tpp2; Tripeptidyl-peptidase 2 OS=Mus musculus OX=1	12	15	15	15	138.39	368530000	330820000	286650000	37040000	19988000	41568000	31909000	25266000	23780000	71902000	66842000	54716000	63035000	59887000	78411000	95183000	98751000	77734000
tr|B7ZNJ3|B7ZNJ3_MOUSE;sp|Q6P9K8-2|CSKI1_MOUSE;sp|Q6P9K8|CSKI1_MOUSE;sp|Q6P9K8-3|CSKI1_MOUSE;sp|Q6P9K8-4|CSKI1_MOUSE;tr|F6R2B3|F6R2B3_MOUSE;sp|Q8VHK1|CSKI2_MOUSE	tr|B7ZNJ3|B7ZNJ3_MOUSE;sp|Q6P9K8-2|CSKI1_MOUSE;sp|Q6P9K8|CSKI1_MOUSE;sp|Q6P9K8-3|CSKI1_MOUSE	B7ZNJ3	Caskin1	Caskin1 protein OS=Mus musculus OX=10090 GN=Caskin1 PE=2 SV=1; Isoform 2 of Caskin-1 OS=Mus musculus OX=10090 GN=Caskin1; Caskin-1 OS=Mus musculus OX=10090 GN=Caskin1 PE=1 SV=2; Isoform 3 of Caskin-1 OS=Mus musculus OX=10090 GN=Caskin1	7	15	15	15	142.67	344130000	436160000	344820000	40502000	27047000	41737000	538550	845390	1559100	121440000	45026000	42028000	56950000	85046000	100600000	7578200	10861000	9635300
sp|Q8BGH2|SAM50_MOUSE	sp|Q8BGH2|SAM50_MOUSE	Q8BGH2	Samm50	Sorting and assembly machinery component 50 homolog OS=Mus musculus OX=10090 GN=Samm50 PE=1 SV=1	1	15	15	15	51.863	327490000	857750000	522030000	95478000	114890000	163640000	66978000	60716000	99889000	234180000	198010000	180800000	339820000	329220000	379140000	398010000	447600000	448940000
sp|Q8BKC5|IPO5_MOUSE;sp|Q8BKC5-2|IPO5_MOUSE;tr|Q3TT04|Q3TT04_MOUSE;tr|Q7TN23|Q7TN23_MOUSE;tr|Q9CYG6|Q9CYG6_MOUSE;tr|Q6NZC1|Q6NZC1_MOUSE;sp|Q8BIV3|RNBP6_MOUSE	sp|Q8BKC5|IPO5_MOUSE;sp|Q8BKC5-2|IPO5_MOUSE;tr|Q3TT04|Q3TT04_MOUSE;tr|Q7TN23|Q7TN23_MOUSE	Q8BKC5	Ipo5	Importin-5 OS=Mus musculus OX=10090 GN=Ipo5 PE=1 SV=3; Isoform 2 of Importin-5 OS=Mus musculus OX=10090 GN=Ipo5; Importin N-terminal domain-containing protein OS=Mus musculus OX=10090 GN=Ipo5 PE=2 SV=1; Ipo5 protein (Fragment) OS=Mus musculus OX=10090 GN=	7	15	15	15	123.59	166560000	244530000	72077000	43494000	30927000	42634000	28363000	25110000	21018000	38902000	42368000	34113000	75577000	79679000	105800000	90577000	97352000	83355000
sp|Q8BKX1-4|BAIP2_MOUSE;sp|Q8BKX1-3|BAIP2_MOUSE;tr|B1AZ46|B1AZ46_MOUSE;sp|Q8BKX1-2|BAIP2_MOUSE;sp|Q8BKX1|BAIP2_MOUSE;tr|Q3TV50|Q3TV50_MOUSE	sp|Q8BKX1-4|BAIP2_MOUSE;sp|Q8BKX1-3|BAIP2_MOUSE;tr|B1AZ46|B1AZ46_MOUSE;sp|Q8BKX1-2|BAIP2_MOUSE;sp|Q8BKX1|BAIP2_MOUSE;tr|Q3TV50|Q3TV50_MOUSE	Q8BKX1	Baiap2	Isoform 4 of Brain-specific angiogenesis inhibitor 1-associated protein 2 OS=Mus musculus OX=10090 GN=Baiap2; Isoform 3 of Brain-specific angiogenesis inhibitor 1-associated protein 2 OS=Mus musculus OX=10090 GN=Baiap2; Brain-specific angiogenesis inhibit	6	15	15	15	53.274	1144300000	1204200000	947590000	8553400	0	1523800	524000	0	1689300	202430000	197110000	177200000	2800200	0	1150200	775830	0	2009500
sp|Q8BMS1|ECHA_MOUSE;tr|Q3TB39|Q3TB39_MOUSE	sp|Q8BMS1|ECHA_MOUSE;tr|Q3TB39|Q3TB39_MOUSE	Q8BMS1	Hadha	Trifunctional enzyme subunit alpha, mitochondrial OS=Mus musculus OX=10090 GN=Hadha PE=1 SV=1; 3HCDH_N domain-containing protein (Fragment) OS=Mus musculus OX=10090 GN=Hadha PE=2 SV=1	2	15	15	15	82.669	898430000	883010000	582850000	4104400	634750	515400	596720	1168800	0	125750000	305410000	114290000	3309000	0	3179300	4731200	2784800	0
sp|Q8BUV3|GEPH_MOUSE;tr|A0JNY3|A0JNY3_MOUSE	sp|Q8BUV3|GEPH_MOUSE;tr|A0JNY3|A0JNY3_MOUSE	Q8BUV3	Gphn	Gephyrin OS=Mus musculus OX=10090 GN=Gphn PE=1 SV=2; Molybdopterin molybdenumtransferase OS=Mus musculus OX=10090 GN=Gphn PE=1 SV=1	2	15	15	15	83.281	780430000	668670000	513100000	33761000	24821000	33235000	10233000	7589800	9437100	120160000	124270000	109210000	66337000	63448000	69668000	31485000	23680000	29314000
sp|Q8CC35-3|SYNPO_MOUSE;tr|Q3TA13|Q3TA13_MOUSE;sp|Q8CC35-2|SYNPO_MOUSE;tr|Q3TY32|Q3TY32_MOUSE;sp|Q8CC35|SYNPO_MOUSE;tr|E9Q3E2|E9Q3E2_MOUSE;tr|Q3TBE2|Q3TBE2_MOUSE;tr|E0CYK1|E0CYK1_MOUSE	sp|Q8CC35-3|SYNPO_MOUSE;tr|Q3TA13|Q3TA13_MOUSE;sp|Q8CC35-2|SYNPO_MOUSE;tr|Q3TY32|Q3TY32_MOUSE;sp|Q8CC35|SYNPO_MOUSE;tr|E9Q3E2|E9Q3E2_MOUSE	Q8CC35	Synpo	Isoform 3 of Synaptopodin OS=Mus musculus OX=10090 GN=Synpo; Uncharacterized protein OS=Mus musculus OX=10090 GN=Synpo PE=2 SV=1; Isoform 2 of Synaptopodin OS=Mus musculus OX=10090 GN=Synpo; Uncharacterized protein (Fragment) OS=Mus musculus OX=10090 GN=S	8	15	15	15	74.016	1261300000	1142200000	1130900000	24402000	11473000	21123000	0	4335000	966770	268740000	320000000	245440000	21119000	18610000	24539000	0	7021200	3622100
tr|A0A140LHL5|A0A140LHL5_MOUSE;sp|Q8VDQ8-2|SIR2_MOUSE;sp|Q8VDQ8|SIR2_MOUSE;tr|Q3UJK6|Q3UJK6_MOUSE;sp|Q8VDQ8-4|SIR2_MOUSE;sp|Q8VDQ8-3|SIR2_MOUSE	tr|A0A140LHL5|A0A140LHL5_MOUSE;sp|Q8VDQ8-2|SIR2_MOUSE;sp|Q8VDQ8|SIR2_MOUSE;tr|Q3UJK6|Q3UJK6_MOUSE;sp|Q8VDQ8-4|SIR2_MOUSE;sp|Q8VDQ8-3|SIR2_MOUSE	A0A140LHL5	Sirt2	NAD-dependent protein deacetylase OS=Mus musculus OX=10090 GN=Sirt2 PE=1 SV=1; Isoform 2 of NAD-dependent protein deacetylase sirtuin-2 OS=Mus musculus OX=10090 GN=Sirt2; NAD-dependent protein deacetylase sirtuin-2 OS=Mus musculus OX=10090 GN=Sirt2 PE=1 S	6	15	15	15	39.425	2408300000	2249600000	1762500000	147690000	87772000	93250000	63810000	71727000	61313000	494240000	434500000	333670000	305150000	250450000	293890000	290400000	291590000	316540000
sp|Q8VEK3-2|HNRPU_MOUSE;tr|Q3TVV6|Q3TVV6_MOUSE;sp|Q8VEK3|HNRPU_MOUSE;tr|Q3TGN5|Q3TGN5_MOUSE;tr|O88568|O88568_MOUSE;tr|Q8C290|Q8C290_MOUSE;tr|Q3ULH5|Q3ULH5_MOUSE;tr|Q3TXW2|Q3TXW2_MOUSE;tr|Q3TWN5|Q3TWN5_MOUSE;tr|Q3TS50|Q3TS50_MOUSE	sp|Q8VEK3-2|HNRPU_MOUSE;tr|Q3TVV6|Q3TVV6_MOUSE;sp|Q8VEK3|HNRPU_MOUSE;tr|Q3TGN5|Q3TGN5_MOUSE;tr|O88568|O88568_MOUSE;tr|Q8C290|Q8C290_MOUSE;tr|Q3ULH5|Q3ULH5_MOUSE;tr|Q3TXW2|Q3TXW2_MOUSE;tr|Q3TWN5|Q3TWN5_MOUSE;tr|Q3TS50|Q3TS50_MOUSE	Q8VEK3	Hnrnpu	Isoform 2 of Heterogeneous nuclear ribonucleoprotein U OS=Mus musculus OX=10090 GN=Hnrnpu; Uncharacterized protein OS=Mus musculus OX=10090 GN=Hnrnpu PE=2 SV=1; Heterogeneous nuclear ribonucleoprotein U OS=Mus musculus OX=10090 GN=Hnrnpu PE=1 SV=1; B30.2/	10	15	15	15	86.805	1447900000	1413700000	1536600000	91697000	59911000	75403000	63008000	38791000	30689000	244920000	190630000	290350000	256150000	246920000	324590000	372640000	261150000	257770000
sp|Q921I1|TRFE_MOUSE;tr|F7CJN9|F7CJN9_MOUSE;tr|F7BAE9|F7BAE9_MOUSE;tr|D3YYR8|D3YYR8_MOUSE;tr|E9Q2Q7|E9Q2Q7_MOUSE	sp|Q921I1|TRFE_MOUSE	Q921I1	Tf	Serotransferrin OS=Mus musculus OX=10090 GN=Tf PE=1 SV=1	5	15	15	15	76.723	793230000	1050600000	685930000	14079000	7452600	12279000	1784300	4572100	7062800	253820000	183820000	256840000	7621200	9146300	10614000	4805900	20023000	12472000
sp|Q9CR62|M2OM_MOUSE;tr|Q9CTC7|Q9CTC7_MOUSE;tr|Q5SX46|Q5SX46_MOUSE;tr|Q5SX48|Q5SX48_MOUSE	sp|Q9CR62|M2OM_MOUSE;tr|Q9CTC7|Q9CTC7_MOUSE;tr|Q5SX46|Q5SX46_MOUSE	Q9CR62	Slc25a11	Mitochondrial 2-oxoglutarate/malate carrier protein OS=Mus musculus OX=10090 GN=Slc25a11 PE=1 SV=3; Uncharacterized protein (Fragment) OS=Mus musculus OX=10090 GN=Slc25a11 PE=2 SV=1; Mitochondrial 2-oxoglutarate/malate carrier protein (Fragment) OS=Mus mu	4	15	15	15	34.155	2144100000	2036000000	1456600000	199190000	135670000	210380000	102350000	73126000	86510000	419460000	371110000	325840000	344480000	371020000	447610000	432690000	412060000	392490000
sp|Q9CZC8|SCRN1_MOUSE;tr|A0A0N4SWD0|A0A0N4SWD0_MOUSE;tr|D3YXW0|D3YXW0_MOUSE	sp|Q9CZC8|SCRN1_MOUSE	Q9CZC8	Scrn1	Secernin-1 OS=Mus musculus OX=10090 GN=Scrn1 PE=1 SV=1	3	15	15	15	46.325	1559200000	1383400000	1327900000	27143000	5704200	7590700	11914000	2117000	1070400	290670000	199230000	421430000	92306000	7399400	9919900	30119000	20519000	18944000
sp|Q9D051|ODPB_MOUSE	sp|Q9D051|ODPB_MOUSE	Q9D051	Pdhb	Pyruvate dehydrogenase E1 component subunit beta, mitochondrial OS=Mus musculus OX=10090 GN=Pdhb PE=1 SV=1	1	15	15	15	38.937	6765800000	7426200000	5507100000	80899000	36187000	57171000	40654000	21503000	25399000	935020000	734540000	658620000	104360000	81973000	89340000	127710000	76764000	111800000
tr|Q5RJV4|Q5RJV4_MOUSE;sp|Q9D0F9|PGM1_MOUSE;tr|Q7TNU0|Q7TNU0_MOUSE;tr|Q66JR7|Q66JR7_MOUSE;tr|Q3U6X6|Q3U6X6_MOUSE;tr|A2CEK3|A2CEK3_MOUSE;tr|Q99JW6|Q99JW6_MOUSE;tr|B0LAB9|B0LAB9_MOUSE	tr|Q5RJV4|Q5RJV4_MOUSE;sp|Q9D0F9|PGM1_MOUSE;tr|Q7TNU0|Q7TNU0_MOUSE;tr|Q66JR7|Q66JR7_MOUSE;tr|Q3U6X6|Q3U6X6_MOUSE;tr|A2CEK3|A2CEK3_MOUSE	Q5RJV4	Pgm1	Phosphoglucomutase 2 OS=Mus musculus OX=10090 GN=Pgm1 PE=2 SV=1; Phosphoglucomutase-1 OS=Mus musculus OX=10090 GN=Pgm1 PE=1 SV=4; Pgm2 protein (Fragment) OS=Mus musculus OX=10090 GN=Pgm1 PE=2 SV=1; Pgm2 protein (Fragment) OS=Mus musculus OX=10090 GN=Pgm1	8	15	15	15	61.383	747920000	877350000	477340000	81047000	63973000	87548000	54220000	51048000	29920000	153120000	130560000	125490000	148660000	166580000	171450000	200470000	209750000	180090000
sp|Q9EQ20|MMSA_MOUSE;tr|Q8K0L1|Q8K0L1_MOUSE;tr|Q1LZK2|Q1LZK2_MOUSE;tr|A0A1Y7VJ32|A0A1Y7VJ32_MOUSE	sp|Q9EQ20|MMSA_MOUSE;tr|Q8K0L1|Q8K0L1_MOUSE	Q9EQ20	Aldh6a1	Methylmalonate-semialdehyde dehydrogenase [acylating], mitochondrial OS=Mus musculus OX=10090 GN=Aldh6a1 PE=1 SV=1; Aldh6a1 protein OS=Mus musculus OX=10090 GN=Aldh6a1 PE=2 SV=1	4	15	15	15	57.915	1035500000	1218300000	689390000	8326200	3116700	6336000	4336600	2914800	2569600	327680000	349870000	104130000	6794000	3114800	5959700	7286400	5534500	5234500
tr|Q3UYN2|Q3UYN2_MOUSE;sp|Q9Z140|CPNE6_MOUSE;tr|Q3UN71|Q3UN71_MOUSE;tr|E9QA77|E9QA77_MOUSE;tr|Q5DTH0|Q5DTH0_MOUSE;tr|Q8BIJ1|Q8BIJ1_MOUSE;tr|Q05D94|Q05D94_MOUSE;tr|Q3UJS6|Q3UJS6_MOUSE;sp|Q8BT60|CPNE3_MOUSE;sp|Q9DC53|CPNE8_MOUSE	tr|Q3UYN2|Q3UYN2_MOUSE;sp|Q9Z140|CPNE6_MOUSE;tr|Q3UN71|Q3UN71_MOUSE	Q3UYN2	Cpne6	Copine-6 OS=Mus musculus OX=10090 GN=Cpne6 PE=1 SV=1; Copine-6 OS=Mus musculus OX=10090 GN=Cpne6 PE=1 SV=1; Uncharacterized protein OS=Mus musculus OX=10090 GN=Cpne6 PE=2 SV=1	10	16	16	15	61.652	840850000	815850000	718280000	50508000	32962000	50369000	22916000	23712000	19156000	185260000	180180000	168850000	116820000	101950000	108150000	125050000	126560000	101290000
sp|O08917|FLOT1_MOUSE;tr|Q3TJS0|Q3TJS0_MOUSE;tr|G3UYU4|G3UYU4_MOUSE;tr|G3UZZ5|G3UZZ5_MOUSE;tr|G3UWW8|G3UWW8_MOUSE;tr|Q6Y9S2|Q6Y9S2_MOUSE;tr|G3XA73|G3XA73_MOUSE	sp|O08917|FLOT1_MOUSE;tr|Q3TJS0|Q3TJS0_MOUSE;tr|G3UYU4|G3UYU4_MOUSE	O08917	Flot1	Flotillin-1 OS=Mus musculus OX=10090 GN=Flot1 PE=1 SV=1; Flotillin OS=Mus musculus OX=10090 GN=Flot1 PE=2 SV=1; Flotillin OS=Mus musculus OX=10090 GN=Flot1 PE=1 SV=1	7	14	14	14	47.513	625600000	627820000	484700000	66633000	45225000	56660000	28404000	36742000	29776000	95378000	81060000	70815000	113270000	94303000	104900000	99971000	121670000	115950000
tr|Q5D0A4|Q5D0A4_MOUSE;sp|O35526|STX1A_MOUSE;tr|D6RFB9|D6RFB9_MOUSE;tr|A0A0J9YUA0|A0A0J9YUA0_MOUSE	tr|Q5D0A4|Q5D0A4_MOUSE;sp|O35526|STX1A_MOUSE;tr|D6RFB9|D6RFB9_MOUSE;tr|A0A0J9YUA0|A0A0J9YUA0_MOUSE	Q5D0A4	Stx1a	Stx1a protein (Fragment) OS=Mus musculus OX=10090 GN=Stx1a PE=2 SV=1; Syntaxin-1A OS=Mus musculus OX=10090 GN=Stx1a PE=1 SV=3; Syntaxin-1A OS=Mus musculus OX=10090 GN=Stx1a PE=1 SV=1; Syntaxin-1A (Fragment) OS=Mus musculus OX=10090 GN=Stx1a PE=1 SV=1	4	15	15	14	32.923	2449700000	3184400000	4037400000	193470000	92501000	112510000	75644000	94479000	86432000	630600000	608050000	682020000	432340000	351630000	340130000	369160000	463270000	494580000
tr|Q3U9K3|Q3U9K3_MOUSE;tr|Q3U232|Q3U232_MOUSE;sp|O89053|COR1A_MOUSE;tr|Q3T9L1|Q3T9L1_MOUSE;tr|G3UYK8|G3UYK8_MOUSE;tr|A0A0U1RPY8|A0A0U1RPY8_MOUSE;tr|D3YW57|D3YW57_MOUSE;tr|G3UX53|G3UX53_MOUSE;tr|D3YXM2|D3YXM2_MOUSE	tr|Q3U9K3|Q3U9K3_MOUSE;tr|Q3U232|Q3U232_MOUSE;sp|O89053|COR1A_MOUSE;tr|Q3T9L1|Q3T9L1_MOUSE;tr|G3UYK8|G3UYK8_MOUSE	Q3U9K3	Coro1a	Coronin OS=Mus musculus OX=10090 GN=Coro1a PE=2 SV=1; Coronin OS=Mus musculus OX=10090 GN=Coro1a PE=2 SV=1; Coronin-1A OS=Mus musculus OX=10090 GN=Coro1a PE=1 SV=5; Coronin OS=Mus musculus OX=10090 GN=Coro1a PE=2 SV=1; Coronin OS=Mus musculus OX=10090 GN=	9	14	14	14	50.962	2272000000	2572200000	2376400000	34101000	30708000	25670000	15484000	16260000	14008000	341690000	373330000	432490000	79901000	99674000	76174000	88914000	82166000	76658000
tr|Q8CD23|Q8CD23_MOUSE;tr|Q3TL52|Q3TL52_MOUSE;tr|Q3TGR3|Q3TGR3_MOUSE;sp|P09405|NUCL_MOUSE;tr|Q8CE30|Q8CE30_MOUSE;tr|Q3TT41|Q3TT41_MOUSE;tr|Q9CT46|Q9CT46_MOUSE	tr|Q8CD23|Q8CD23_MOUSE;tr|Q3TL52|Q3TL52_MOUSE;tr|Q3TGR3|Q3TGR3_MOUSE;sp|P09405|NUCL_MOUSE;tr|Q8CE30|Q8CE30_MOUSE;tr|Q3TT41|Q3TT41_MOUSE;tr|Q9CT46|Q9CT46_MOUSE	Q8CD23	Ncl	Uncharacterized protein OS=Mus musculus OX=10090 GN=Ncl PE=2 SV=1; Uncharacterized protein OS=Mus musculus OX=10090 GN=Ncl PE=2 SV=1; Uncharacterized protein OS=Mus musculus OX=10090 GN=Ncl PE=2 SV=1; Nucleolin OS=Mus musculus OX=10090 GN=Ncl PE=1 SV=2; U	7	14	14	14	76.864	849270000	790080000	615590000	4541700	0	2682400	693260	1246900	0	121250000	117880000	139080000	4049300	0	3808800	5594900	7417200	0
sp|P10649|GSTM1_MOUSE;tr|A2AE89|A2AE89_MOUSE;tr|F6WHQ7|F6WHQ7_MOUSE;tr|Q6PJ91|Q6PJ91_MOUSE;tr|E9QAC8|E9QAC8_MOUSE;sp|Q80W21|GSTM7_MOUSE;tr|D3YVP5|D3YVP5_MOUSE;tr|D3YVP6|D3YVP6_MOUSE;tr|D3YX76|D3YX76_MOUSE;sp|P15626|GSTM2_MOUSE;sp|P19639|GSTM3_MOUSE;tr|A2AE91|A2AE91_MOUSE;tr|D3YZ29|D3YZ29_MOUSE;tr|Q8R5I6|Q8R5I6_MOUSE;tr|D3YVP9|D3YVP9_MOUSE;sp|O35660|GSTM6_MOUSE;tr|Q7M0F4|Q7M0F4_MOUSE;tr|D3YVP8|D3Y…	sp|P10649|GSTM1_MOUSE;tr|A2AE89|A2AE89_MOUSE;tr|F6WHQ7|F6WHQ7_MOUSE	P10649	Gstm1	Glutathione S-transferase Mu 1 OS=Mus musculus OX=10090 GN=Gstm1 PE=1 SV=2; Glutathione S-transferase Mu 1 OS=Mus musculus OX=10090 GN=Gstm1 PE=1 SV=2; Glutathione S-transferase Mu 1 (Fragment) OS=Mus musculus OX=10090 GN=Gstm1 PE=1 SV=1	21	15	15	14	25.97	3243500000	4519700000	2941900000	132200000	122990000	151280000	59123000	78026000	57214000	845210000	1077200000	959970000	308600000	428600000	341190000	282410000	357390000	299960000
tr|Q3TV47|Q3TV47_MOUSE;tr|Q3TSQ1|Q3TSQ1_MOUSE;sp|P14094|AT1B1_MOUSE;tr|A0A0A6YX05|A0A0A6YX05_MOUSE;tr|Q3TRA6|Q3TRA6_MOUSE	tr|Q3TV47|Q3TV47_MOUSE;tr|Q3TSQ1|Q3TSQ1_MOUSE;sp|P14094|AT1B1_MOUSE;tr|A0A0A6YX05|A0A0A6YX05_MOUSE	Q3TV47	Atp1b1	Sodium/potassium-transporting ATPase subunit beta OS=Mus musculus OX=10090 GN=Atp1b1 PE=2 SV=1; Sodium/potassium-transporting ATPase subunit beta OS=Mus musculus OX=10090 GN=Atp1b1 PE=2 SV=1; Sodium/potassium-transporting ATPase subunit beta-1 OS=Mus musc	5	14	14	14	35.203	26856000000	28123000000	23832000000	5852800000	3577300000	4367900000	2803400000	3502300000	3287600000	8288000000	10323000000	9299000000	14660000000	13182000000	12538000000	14228000000	19620000000	18675000000
tr|Q8BN32|Q8BN32_MOUSE;tr|Q3U8U8|Q3U8U8_MOUSE;sp|P29341|PABP1_MOUSE;tr|Q99KL3|Q99KL3_MOUSE;tr|Q9D4E6|Q9D4E6_MOUSE;tr|Q792Y0|Q792Y0_MOUSE;tr|Q62029|Q62029_MOUSE;tr|Q3V2M1|Q3V2M1_MOUSE;tr|Q9DBE3|Q9DBE3_MOUSE;tr|Q6PHQ9|Q6PHQ9_MOUSE;tr|A3KFU8|A3KFU8_MOUSE;tr|Q3UX16|Q3UX16_MOUSE;tr|F6ZAX1|F6ZAX1_MOUSE;tr|A0A2I3BR37|A0A2I3BR37_MOUSE;tr|Q91YZ8|Q91YZ8_MOUSE;tr|A3KFU5|A3KFU5_MOUSE;tr|Q99LF8|Q99LF8_MOUSE;t…	tr|Q8BN32|Q8BN32_MOUSE;tr|Q3U8U8|Q3U8U8_MOUSE;sp|P29341|PABP1_MOUSE;tr|Q99KL3|Q99KL3_MOUSE	Q8BN32	Pabpc1	Polyadenylate-binding protein OS=Mus musculus OX=10090 GN=Pabpc1 PE=2 SV=1; Polyadenylate-binding protein OS=Mus musculus OX=10090 GN=Pabpc1 PE=2 SV=1; Polyadenylate-binding protein 1 OS=Mus musculus OX=10090 GN=Pabpc1 PE=1 SV=2; Polyadenylate-binding pro	23	14	14	14	70.669	635610000	615020000	590330000	5344900	3147500	2577200	894080	2000700	1322600	155330000	122180000	160230000	1785400	5095000	899150	863520	1632600	4222300
sp|P31324|KAP3_MOUSE;tr|Q3V2X9|Q3V2X9_MOUSE;tr|H3BK84|H3BK84_MOUSE	sp|P31324|KAP3_MOUSE;tr|Q3V2X9|Q3V2X9_MOUSE;tr|H3BK84|H3BK84_MOUSE	P31324	Prkar2b	cAMP-dependent protein kinase type II-beta regulatory subunit OS=Mus musculus OX=10090 GN=Prkar2b PE=1 SV=3; Uncharacterized protein OS=Mus musculus OX=10090 GN=Prkar2b PE=2 SV=1; cAMP-dependent protein kinase type II-beta regulatory subunit OS=Mus muscul	3	16	16	14	46.167	2278900000	2098600000	1638900000	77320000	52515000	80483000	14096000	13851000	3077600	519810000	405250000	364140000	142140000	99372000	161250000	64511000	53055000	8698400
sp|P48774|GSTM5_MOUSE;tr|E9PVM7|E9PVM7_MOUSE;tr|E9PV63|E9PV63_MOUSE;tr|E9Q024|E9Q024_MOUSE;tr|E9Q5L9|E9Q5L9_MOUSE	sp|P48774|GSTM5_MOUSE;tr|E9PVM7|E9PVM7_MOUSE;tr|E9PV63|E9PV63_MOUSE	P48774	Gstm5	Glutathione S-transferase Mu 5 OS=Mus musculus OX=10090 GN=Gstm5 PE=1 SV=1; Glutathione S-transferase (Fragment) OS=Mus musculus OX=10090 GN=Gstm5 PE=1 SV=1; Glutathione S-transferase Mu 5 OS=Mus musculus OX=10090 GN=Gstm5 PE=1 SV=1	5	15	14	14	26.635	1200400000	1136600000	953590000	161030000	109680000	140180000	68862000	73883000	58233000	167850000	173340000	158810000	249560000	256290000	257650000	279030000	293580000	302210000
sp|P50518|VATE1_MOUSE;tr|A0A0N4SW07|A0A0N4SW07_MOUSE;tr|A0A0N4SW34|A0A0N4SW34_MOUSE;tr|A0A0N4SWA3|A0A0N4SWA3_MOUSE;sp|Q9D593|VATE2_MOUSE	sp|P50518|VATE1_MOUSE;tr|A0A0N4SW07|A0A0N4SW07_MOUSE	P50518	Atp6v1e1	V-type proton ATPase subunit E 1 OS=Mus musculus OX=10090 GN=Atp6v1e1 PE=1 SV=2; V-type proton ATPase subunit E 1 (Fragment) OS=Mus musculus OX=10090 GN=Atp6v1e1 PE=1 SV=1	5	14	14	14	26.157	3382900000	3592700000	3652100000	4828500	8454600	4922000	3180100	0	2808600	686980000	654340000	1222000000	3312900	5832900	9201300	3002200	0	11537000
sp|P51863|VA0D1_MOUSE;tr|Q921S5|Q921S5_MOUSE	sp|P51863|VA0D1_MOUSE;tr|Q921S5|Q921S5_MOUSE	P51863	Atp6v0d1	V-type proton ATPase subunit d 1 OS=Mus musculus OX=10090 GN=Atp6v0d1 PE=1 SV=2; V-type proton ATPase subunit OS=Mus musculus OX=10090 GN=Atp6v0d1 PE=2 SV=1	2	14	14	14	40.301	3972300000	4320900000	3756800000	374970000	274870000	411040000	267970000	178610000	176890000	769320000	739830000	627010000	856580000	756920000	857680000	919820000	834470000	849610000
tr|A0A0R4IZX5|A0A0R4IZX5_MOUSE;sp|P55066|NCAN_MOUSE	tr|A0A0R4IZX5|A0A0R4IZX5_MOUSE;sp|P55066|NCAN_MOUSE	A0A0R4IZX5	Ncan	Neurocan core protein OS=Mus musculus OX=10090 GN=Ncan PE=1 SV=1; Neurocan core protein OS=Mus musculus OX=10090 GN=Ncan PE=1 SV=1	2	14	14	14	137.17	950160000	1040900000	850550000	3253500	0	2462600	782590	0	0	238620000	123640000	110330000	9714100	0	8711600	2397100	0	0
sp|P61264|STX1B_MOUSE;tr|A0A0U1RNT8|A0A0U1RNT8_MOUSE;tr|Q3TN38|Q3TN38_MOUSE;tr|Q3TJ55|Q3TJ55_MOUSE;tr|Q80W45|Q80W45_MOUSE;sp|Q00262|STX2_MOUSE	sp|P61264|STX1B_MOUSE	P61264	Stx1b	Syntaxin-1B OS=Mus musculus OX=10090 GN=Stx1b PE=1 SV=1	6	15	14	14	33.244	5442700000	5362100000	4886200000	617800000	452420000	600050000	289740000	360880000	300510000	1247100000	979750000	980380000	1197900000	1193400000	1091100000	1044200000	1259100000	1197300000
sp|P68510|1433F_MOUSE;tr|Q8BJH3|Q8BJH3_MOUSE	sp|P68510|1433F_MOUSE	P68510	Ywhah	14-3-3 protein eta OS=Mus musculus OX=10090 GN=Ywhah PE=1 SV=2	2	18	15	14	28.211	4925100000	4751500000	5350800000	333170000	236790000	340420000	201040000	229110000	157010000	1040900000	1294600000	1171000000	768630000	751290000	773330000	887710000	979920000	990340000
tr|Q3UZT7|Q3UZT7_MOUSE;sp|Q02248|CTNB1_MOUSE;tr|E9Q6A9|E9Q6A9_MOUSE;tr|Q80VE7|Q80VE7_MOUSE;tr|F7BAC9|F7BAC9_MOUSE;tr|F7CRC6|F7CRC6_MOUSE;tr|D3YUH4|D3YUH4_MOUSE;tr|D3Z5Q1|D3Z5Q1_MOUSE;tr|E9PW26|E9PW26_MOUSE;tr|F6QZ47|F6QZ47_MOUSE;tr|D3Z7S6|D3Z7S6_MOUSE	tr|Q3UZT7|Q3UZT7_MOUSE;sp|Q02248|CTNB1_MOUSE;tr|E9Q6A9|E9Q6A9_MOUSE;tr|Q80VE7|Q80VE7_MOUSE	Q3UZT7	Ctnnb1	Uncharacterized protein OS=Mus musculus OX=10090 GN=Ctnnb1 PE=2 SV=1; Catenin beta-1 OS=Mus musculus OX=10090 GN=Ctnnb1 PE=1 SV=1; Catenin beta-1 OS=Mus musculus OX=10090 GN=Ctnnb1 PE=1 SV=1; Ctnnb1 protein (Fragment) OS=Mus musculus OX=10090 GN=Ctnnb1 PE	11	17	14	14	85.496	809480000	901770000	553070000	62405000	55664000	79704000	37577000	38838000	41958000	149980000	163120000	108110000	160640000	150850000	174890000	189170000	197970000	183660000
tr|E9QM90|E9QM90_MOUSE;sp|Q148V7|RELCH_MOUSE;tr|A0A087WSS1|A0A087WSS1_MOUSE;sp|Q148V7-2|RELCH_MOUSE;tr|G3X9J4|G3X9J4_MOUSE;sp|Q148V7-3|RELCH_MOUSE;tr|A0A087WRM8|A0A087WRM8_MOUSE;tr|Q9D743|Q9D743_MOUSE;tr|Q8CAN3|Q8CAN3_MOUSE	tr|E9QM90|E9QM90_MOUSE;sp|Q148V7|RELCH_MOUSE;tr|A0A087WSS1|A0A087WSS1_MOUSE;sp|Q148V7-2|RELCH_MOUSE;tr|G3X9J4|G3X9J4_MOUSE;sp|Q148V7-3|RELCH_MOUSE	E9QM90	Relch	RAB11-binding protein RELCH OS=Mus musculus OX=10090 GN=Relch PE=1 SV=2; RAB11-binding protein RELCH OS=Mus musculus OX=10090 GN=Relch PE=1 SV=1; RAB11-binding protein RELCH OS=Mus musculus OX=10090 GN=Relch PE=1 SV=1; Isoform 2 of RAB11-binding protein R	9	14	14	14	134.57	183570000	229750000	122090000	21270000	30211000	39474000	13169000	12790000	11914000	57123000	54345000	45658000	82786000	83112000	82117000	73548000	77306000	79099000
sp|Q5SV85-2|SYNRG_MOUSE;tr|V9GXD9|V9GXD9_MOUSE;sp|Q5SV85|SYNRG_MOUSE;tr|V9GX40|V9GX40_MOUSE;tr|F6YUG5|F6YUG5_MOUSE;tr|Q3UQ32|Q3UQ32_MOUSE	sp|Q5SV85-2|SYNRG_MOUSE;tr|V9GXD9|V9GXD9_MOUSE;sp|Q5SV85|SYNRG_MOUSE;tr|V9GX40|V9GX40_MOUSE	Q5SV85	Synrg	Isoform 2 of Synergin gamma OS=Mus musculus OX=10090 GN=Synrg; Synergin gamma OS=Mus musculus OX=10090 GN=Synrg PE=1 SV=1; Synergin gamma OS=Mus musculus OX=10090 GN=Synrg PE=1 SV=1; Synergin gamma OS=Mus musculus OX=10090 GN=Synrg PE=1 SV=1	6	14	14	14	122.08	63722000	40707000	38572000	89869000	36849000	112760000	0	0	0	17658000	10037000	10152000	200400000	60767000	175650000	0	0	0
tr|Q921L6|Q921L6_MOUSE;tr|Q8BNA5|Q8BNA5_MOUSE;sp|Q60598|SRC8_MOUSE	tr|Q921L6|Q921L6_MOUSE;tr|Q8BNA5|Q8BNA5_MOUSE;sp|Q60598|SRC8_MOUSE	Q921L6	Cttn	Cttn protein OS=Mus musculus OX=10090 GN=Cttn PE=1 SV=1; SH3 domain-containing protein OS=Mus musculus OX=10090 GN=Cttn PE=2 SV=1; Src substrate cortactin OS=Mus musculus OX=10090 GN=Cttn PE=1 SV=2	3	14	14	14	57.086	781660000	740580000	723060000	150730000	107490000	170870000	0	0	0	171570000	169480000	194530000	240760000	259030000	301500000	0	0	0
sp|Q60625|ICAM5_MOUSE	sp|Q60625|ICAM5_MOUSE	Q60625	Icam5	Intercellular adhesion molecule 5 OS=Mus musculus OX=10090 GN=Icam5 PE=1 SV=2	1	14	14	14	96.944	1089200000	814840000	1001500000	91385000	59179000	73354000	34342000	21963000	34423000	174040000	154650000	160450000	119340000	89039000	108260000	112970000	98346000	107370000
sp|Q60902-4|EP15R_MOUSE;sp|Q60902-2|EP15R_MOUSE;sp|Q60902|EP15R_MOUSE;tr|A0A1D5RLS1|A0A1D5RLS1_MOUSE;sp|Q60902-3|EP15R_MOUSE	sp|Q60902-4|EP15R_MOUSE;sp|Q60902-2|EP15R_MOUSE;sp|Q60902|EP15R_MOUSE;tr|A0A1D5RLS1|A0A1D5RLS1_MOUSE;sp|Q60902-3|EP15R_MOUSE	Q60902	Eps15l1	Isoform 4 of Epidermal growth factor receptor substrate 15-like 1 OS=Mus musculus OX=10090 GN=Eps15l1; Isoform 2 of Epidermal growth factor receptor substrate 15-like 1 OS=Mus musculus OX=10090 GN=Eps15l1; Epidermal growth factor receptor substrate 15-lik	5	14	14	14	84.751	187600000	189060000	180270000	74220000	46871000	103760000	0	0	0	44298000	44807000	39545000	100800000	87964000	116630000	0	0	0
tr|D3Z5I7|D3Z5I7_MOUSE;tr|A0A5F8MPK1|A0A5F8MPK1_MOUSE;sp|Q6NXK7|DPP10_MOUSE;tr|E9QN98|E9QN98_MOUSE	tr|D3Z5I7|D3Z5I7_MOUSE;tr|A0A5F8MPK1|A0A5F8MPK1_MOUSE;sp|Q6NXK7|DPP10_MOUSE;tr|E9QN98|E9QN98_MOUSE	D3Z5I7	Dpp10	Inactive dipeptidyl peptidase 10 OS=Mus musculus OX=10090 GN=Dpp10 PE=1 SV=2; Inactive dipeptidyl peptidase 10 OS=Mus musculus OX=10090 GN=Dpp10 PE=1 SV=1; Inactive dipeptidyl peptidase 10 OS=Mus musculus OX=10090 GN=Dpp10 PE=1 SV=1; Inactive dipeptidyl p	4	16	14	14	89.99	677630000	633740000	497430000	102440000	61774000	100170000	37265000	40168000	40860000	129710000	119420000	105890000	166060000	154900000	181210000	157730000	214230000	190860000
sp|Q6ZPJ3|UBE2O_MOUSE	sp|Q6ZPJ3|UBE2O_MOUSE	Q6ZPJ3	Ube2o	(E3-independent) E2 ubiquitin-conjugating enzyme UBE2O OS=Mus musculus OX=10090 GN=Ube2o PE=1 SV=3	1	14	14	14	140.83	360240000	363590000	392840000	12506000	8751400	14370000	7006900	7487200	5453600	88266000	120180000	62708000	12120000	21108000	41484000	27492000	20192000	24506000
sp|Q8BH66|ATLA1_MOUSE;tr|Q6PGE9|Q6PGE9_MOUSE;tr|A0A1Y7VLD6|A0A1Y7VLD6_MOUSE;sp|Q91YH5-2|ATLA3_MOUSE;tr|E9PYT3|E9PYT3_MOUSE;sp|Q91YH5|ATLA3_MOUSE	sp|Q8BH66|ATLA1_MOUSE;tr|Q6PGE9|Q6PGE9_MOUSE	Q8BH66	Atl1	Atlastin-1 OS=Mus musculus OX=10090 GN=Atl1 PE=1 SV=1; Atl1 protein OS=Mus musculus OX=10090 GN=Atl1 PE=2 SV=1	6	15	15	14	63.377	480690000	369940000	270360000	142540000	91302000	151650000	81712000	87710000	76121000	61174000	65934000	56478000	195680000	158240000	201660000	220370000	254690000	266940000
sp|Q8CGC7|SYEP_MOUSE;tr|B9EIU1|B9EIU1_MOUSE;tr|Q3TLK2|Q3TLK2_MOUSE	sp|Q8CGC7|SYEP_MOUSE;tr|B9EIU1|B9EIU1_MOUSE	Q8CGC7	Eprs1	Bifunctional glutamate/proline--tRNA ligase OS=Mus musculus OX=10090 GN=Eprs1 PE=1 SV=4; Glutamyl-prolyl-tRNA synthetase OS=Mus musculus OX=10090 GN=Eprs PE=2 SV=1	3	14	14	14	170.08	301900000	267320000	261330000	31688000	17237000	38420000	15276000	18988000	15178000	57861000	50596000	44204000	59529000	52813000	59412000	58570000	73344000	67927000
sp|Q8K183|PDXK_MOUSE	sp|Q8K183|PDXK_MOUSE	Q8K183	Pdxk	Pyridoxal kinase OS=Mus musculus OX=10090 GN=Pdxk PE=1 SV=1	1	14	14	14	35.015	1975100000	2026400000	1593700000	22229000	5515100	12663000	5776200	3890200	2235600	354820000	465710000	420460000	67008000	13974000	48604000	19233000	16914000	10919000
sp|Q8K212|PACS1_MOUSE;tr|Q3TAB8|Q3TAB8_MOUSE;tr|Q3TP27|Q3TP27_MOUSE;tr|A0A494BAE9|A0A494BAE9_MOUSE;tr|A0A494BB22|A0A494BB22_MOUSE	sp|Q8K212|PACS1_MOUSE;tr|Q3TAB8|Q3TAB8_MOUSE;tr|Q3TP27|Q3TP27_MOUSE	Q8K212	Pacs1	Phosphofurin acidic cluster sorting protein 1 OS=Mus musculus OX=10090 GN=Pacs1 PE=1 SV=2; Uncharacterized protein OS=Mus musculus OX=10090 GN=Pacs1 PE=2 SV=1; Uncharacterized protein (Fragment) OS=Mus musculus OX=10090 GN=Pacs1 PE=2 SV=1	5	14	14	14	104.83	297110000	440730000	300980000	44141000	43660000	60227000	24646000	28437000	15663000	71349000	76920000	63860000	102610000	100460000	128540000	99617000	88625000	79479000
tr|Q3TTX0|Q3TTX0_MOUSE;sp|Q8K310|MATR3_MOUSE;tr|Q6ZQ61|Q6ZQ61_MOUSE;tr|Q4FJT0|Q4FJT0_MOUSE;tr|Q9R0U5|Q9R0U5_MOUSE;tr|A0A494BAZ2|A0A494BAZ2_MOUSE;tr|Q3TZN1|Q3TZN1_MOUSE;tr|A0A494BAZ7|A0A494BAZ7_MOUSE;tr|A0A494BAD4|A0A494BAD4_MOUSE;tr|A0A494B9B1|A0A494B9B1_MOUSE;tr|Q3UFN8|Q3UFN8_MOUSE;tr|A0A494B9X1|A0A494B9X1_MOUSE;tr|A0A494BAL7|A0A494BAL7_MOUSE;tr|A0A494B9Q4|A0A494B9Q4_MOUSE;tr|A0A494BAC5|A0A494BA…	tr|Q3TTX0|Q3TTX0_MOUSE;sp|Q8K310|MATR3_MOUSE;tr|Q6ZQ61|Q6ZQ61_MOUSE;tr|Q4FJT0|Q4FJT0_MOUSE;tr|Q9R0U5|Q9R0U5_MOUSE;tr|A0A494BAZ2|A0A494BAZ2_MOUSE;tr|Q3TZN1|Q3TZN1_MOUSE	Q3TTX0	Matr3	Uncharacterized protein OS=Mus musculus OX=10090 GN=Matr3 PE=2 SV=1; Matrin-3 OS=Mus musculus OX=10090 GN=Matr3 PE=1 SV=1; MKIAA0723 protein (Fragment) OS=Mus musculus OX=10090 GN=Matr3 PE=2 SV=1; Matr3 protein OS=Mus musculus OX=10090 GN=Matr3 PE=2 SV=1;	15	14	14	14	94.615	1636000000	1613700000	1221200000	2371300	845910	0	0	0	0	475680000	227290000	206520000	7899900	1905800	0	0	0	0
tr|Q3TQP7|Q3TQP7_MOUSE;sp|Q8QZT1|THIL_MOUSE	tr|Q3TQP7|Q3TQP7_MOUSE;sp|Q8QZT1|THIL_MOUSE	Q3TQP7	Acat1	Uncharacterized protein OS=Mus musculus OX=10090 GN=Acat1 PE=2 SV=1; Acetyl-CoA acetyltransferase, mitochondrial OS=Mus musculus OX=10090 GN=Acat1 PE=1 SV=1	2	14	14	14	44.802	4544200000	4643500000	3514600000	92799000	65354000	79536000	63900000	50089000	32399000	617960000	579270000	493040000	131560000	130070000	127030000	176760000	148670000	118470000
sp|Q8R071|IP3KA_MOUSE;tr|B2RXC2|B2RXC2_MOUSE	sp|Q8R071|IP3KA_MOUSE	Q8R071	Itpka	Inositol-trisphosphate 3-kinase A OS=Mus musculus OX=10090 GN=Itpka PE=1 SV=1	2	14	14	14	50.934	294590000	432500000	356770000	6312500	6718600	11218000	948780	5619600	5429200	82400000	65711000	67509000	24451000	20756000	30032000	36884000	30548000	25810000
tr|Q3TWJ4|Q3TWJ4_MOUSE;tr|Q3TGW0|Q3TGW0_MOUSE;sp|Q99JY9|ARP3_MOUSE;tr|Q3TGE1|Q3TGE1_MOUSE;tr|A0A087WRA1|A0A087WRA1_MOUSE;tr|A0A087WQ14|A0A087WQ14_MOUSE;tr|Q3UGH0|Q3UGH0_MOUSE;tr|A0A087WP86|A0A087WP86_MOUSE;tr|Q9ERF8|Q9ERF8_MOUSE;tr|A0A087WS98|A0A087WS98_MOUSE;tr|A0A087WQ83|A0A087WQ83_MOUSE;tr|A0A087WPR6|A0A087WPR6_MOUSE	tr|Q3TWJ4|Q3TWJ4_MOUSE;tr|Q3TGW0|Q3TGW0_MOUSE;sp|Q99JY9|ARP3_MOUSE;tr|Q3TGE1|Q3TGE1_MOUSE	Q3TWJ4	Actr3	Uncharacterized protein OS=Mus musculus OX=10090 GN=Actr3 PE=2 SV=1; Uncharacterized protein OS=Mus musculus OX=10090 GN=Actr3 PE=2 SV=1; Actin-related protein 3 OS=Mus musculus OX=10090 GN=Actr3 PE=1 SV=3; Uncharacterized protein OS=Mus musculus OX=10090	12	17	17	14	47.323	2687200000	2381400000	2126400000	142260000	86520000	127580000	52374000	56057000	35601000	331030000	380500000	317800000	265170000	257620000	257040000	256860000	252280000	194890000
sp|Q99LC3|NDUAA_MOUSE;tr|A0A087WR38|A0A087WR38_MOUSE	sp|Q99LC3|NDUAA_MOUSE	Q99LC3	Ndufa10	NADH dehydrogenase [ubiquinone] 1 alpha subcomplex subunit 10, mitochondrial OS=Mus musculus OX=10090 GN=Ndufa10 PE=1 SV=1	2	14	14	14	40.603	2270500000	2259300000	1680000000	22333000	26932000	35028000	18959000	20004000	9004000	411000000	516270000	384070000	25011000	44555000	74668000	71375000	69248000	33665000
tr|A0A0R3P9C8|A0A0R3P9C8_MOUSE;sp|Q9DC69|NDUA9_MOUSE	tr|A0A0R3P9C8|A0A0R3P9C8_MOUSE;sp|Q9DC69|NDUA9_MOUSE	A0A0R3P9C8	Ndufa9	NADH dehydrogenase [ubiquinone] 1 alpha subcomplex subunit 9, mitochondrial OS=Mus musculus OX=10090 GN=Ndufa9 PE=1 SV=1; NADH dehydrogenase [ubiquinone] 1 alpha subcomplex subunit 9, mitochondrial OS=Mus musculus OX=10090 GN=Ndufa9 PE=1 SV=2	2	14	14	14	42.121	2484700000	2405000000	2183500000	181260000	135660000	176520000	108360000	81870000	76241000	288520000	262780000	283620000	309130000	330640000	317680000	376410000	279520000	303090000
sp|Q9JIS5|SV2A_MOUSE	sp|Q9JIS5|SV2A_MOUSE	Q9JIS5	Sv2a	Synaptic vesicle glycoprotein 2A OS=Mus musculus OX=10090 GN=Sv2a PE=1 SV=1	1	14	14	14	82.646	1129100000	1556700000	1389600000	360800000	265360000	304600000	149330000	150370000	162590000	288750000	401290000	272870000	594820000	559810000	528500000	391370000	503610000	559730000
tr|F6RJV6|F6RJV6_MOUSE;sp|Q9JJK2|LANC2_MOUSE	tr|F6RJV6|F6RJV6_MOUSE;sp|Q9JJK2|LANC2_MOUSE	F6RJV6	Lancl2	LanC-like protein 2 (Fragment) OS=Mus musculus OX=10090 GN=Lancl2 PE=1 SV=1; LanC-like protein 2 OS=Mus musculus OX=10090 GN=Lancl2 PE=1 SV=1	2	14	14	14	49.742	834620000	737670000	427890000	110750000	75162000	92553000	67322000	68804000	67258000	108600000	109630000	84526000	187950000	165690000	178820000	210320000	224960000	240140000
sp|Q9R0Q6|ARC1A_MOUSE;tr|A0A0G2JF52|A0A0G2JF52_MOUSE;tr|D3YVI5|D3YVI5_MOUSE;tr|Q9CTB9|Q9CTB9_MOUSE;tr|F6VVE6|F6VVE6_MOUSE;tr|Q3U094|Q3U094_MOUSE;tr|Q3TCE7|Q3TCE7_MOUSE;tr|Q3TBA2|Q3TBA2_MOUSE;sp|Q9WV32|ARC1B_MOUSE;tr|Q91Z25|Q91Z25_MOUSE	sp|Q9R0Q6|ARC1A_MOUSE;tr|A0A0G2JF52|A0A0G2JF52_MOUSE	Q9R0Q6	Arpc1a	Actin-related protein 2/3 complex subunit 1A OS=Mus musculus OX=10090 GN=Arpc1a PE=1 SV=1; Actin-related protein 2/3 complex subunit 1A OS=Mus musculus OX=10090 GN=Arpc1a PE=1 SV=1	10	14	14	14	41.626	2424900000	2774700000	1887800000	74492000	67888000	71972000	31503000	22681000	17835000	598410000	633500000	448550000	198980000	192980000	173110000	215490000	148750000	114370000
sp|Q9Z1N5|DX39B_MOUSE;tr|A0A1S6GWH2|A0A1S6GWH2_MOUSE;tr|Q3TB18|Q3TB18_MOUSE;tr|Q3UVN0|Q3UVN0_MOUSE;tr|Q3U837|Q3U837_MOUSE;tr|Q3T9L0|Q3T9L0_MOUSE;sp|Q8VDW0|DX39A_MOUSE;tr|G3UXI6|G3UXI6_MOUSE;tr|Q3TPL7|Q3TPL7_MOUSE;tr|Q3TIE4|Q3TIE4_MOUSE;tr|D6RHT5|D6RHT5_MOUSE;sp|Q8VDW0-2|DX39A_MOUSE;tr|Q3UAF1|Q3UAF1_MOUSE	sp|Q9Z1N5|DX39B_MOUSE;tr|A0A1S6GWH2|A0A1S6GWH2_MOUSE;tr|Q3TB18|Q3TB18_MOUSE	Q9Z1N5	Ddx39b	Spliceosome RNA helicase Ddx39b OS=Mus musculus OX=10090 GN=Ddx39b PE=1 SV=1; Uncharacterized protein OS=Mus musculus OX=10090 GN=Ddx39b PE=2 SV=1; Uncharacterized protein OS=Mus musculus OX=10090 GN=Ddx39b PE=2 SV=1	13	14	14	14	49.035	675930000	822780000	489420000	34552000	24483000	29286000	16086000	7607600	9223300	104860000	137330000	96070000	85583000	52883000	73635000	64809000	41683000	63684000
sp|Q9Z1Z0|USO1_MOUSE;sp|Q9Z1Z0-2|USO1_MOUSE;sp|Q9Z1Z0-4|USO1_MOUSE;sp|Q9Z1Z0-3|USO1_MOUSE;tr|A0A0J9YUG0|A0A0J9YUG0_MOUSE	sp|Q9Z1Z0|USO1_MOUSE;sp|Q9Z1Z0-2|USO1_MOUSE;sp|Q9Z1Z0-4|USO1_MOUSE	Q9Z1Z0	Uso1	General vesicular transport factor p115 OS=Mus musculus OX=10090 GN=Uso1 PE=1 SV=2; Isoform 2 of General vesicular transport factor p115 OS=Mus musculus OX=10090 GN=Uso1; Isoform 4 of General vesicular transport factor p115 OS=Mus musculus OX=10090 GN=Uso	5	14	14	14	106.98	135190000	182630000	218350000	24902000	32870000	51210000	30379000	23984000	27619000	58116000	52732000	52978000	61836000	74811000	75360000	90499000	83216000	87943000
sp|Q9Z268|RASL1_MOUSE;tr|Q3TQ19|Q3TQ19_MOUSE;tr|D3Z7V8|D3Z7V8_MOUSE	sp|Q9Z268|RASL1_MOUSE	Q9Z268	Rasal1	RasGAP-activating-like protein 1 OS=Mus musculus OX=10090 GN=Rasal1 PE=1 SV=2	3	14	14	14	89.394	335750000	335660000	298060000	45374000	31433000	44071000	20718000	30163000	23697000	85884000	66854000	65171000	92923000	68330000	72901000	90713000	110820000	93833000
sp|Q9Z2Y3|HOME1_MOUSE;sp|Q9Z2Y3-2|HOME1_MOUSE;sp|Q9Z2Y3-3|HOME1_MOUSE;tr|E9Q0I7|E9Q0I7_MOUSE;tr|E9Q0I8|E9Q0I8_MOUSE;tr|D3Z6A7|D3Z6A7_MOUSE;tr|Q8C655|Q8C655_MOUSE;tr|Q3UVL6|Q3UVL6_MOUSE;sp|Q9Z2Y3-5|HOME1_MOUSE;tr|D3Z6A8|D3Z6A8_MOUSE;sp|Q9Z2Y3-4|HOME1_MOUSE;tr|D3Z6A9|D3Z6A9_MOUSE;sp|Q99JP6|HOME3_MOUSE;sp|Q99JP6-2|HOME3_MOUSE;tr|Q501M9|Q501M9_MOUSE;tr|E9Q4F9|E9Q4F9_MOUSE;tr|A0A140LJ06|A0A140LJ06_MOU…	sp|Q9Z2Y3|HOME1_MOUSE;sp|Q9Z2Y3-2|HOME1_MOUSE;sp|Q9Z2Y3-3|HOME1_MOUSE;tr|E9Q0I7|E9Q0I7_MOUSE;tr|E9Q0I8|E9Q0I8_MOUSE;tr|D3Z6A7|D3Z6A7_MOUSE;tr|Q8C655|Q8C655_MOUSE	Q9Z2Y3	Homer1	Homer protein homolog 1 OS=Mus musculus OX=10090 GN=Homer1 PE=1 SV=2; Isoform 2 of Homer protein homolog 1 OS=Mus musculus OX=10090 GN=Homer1; Isoform 3 of Homer protein homolog 1 OS=Mus musculus OX=10090 GN=Homer1; Homer protein homolog 1 OS=Mus musculus	19	15	15	14	41.412	1284400000	1278500000	1202700000	9727100	3525900	17696000	923490	1089200	0	269000000	189430000	167510000	7470100	2934300	19283000	4486500	2629000	0
tr|Q3UGY4|Q3UGY4_MOUSE;tr|Q3UGX2|Q3UGX2_MOUSE;tr|B2RX08|B2RX08_MOUSE;tr|E9Q397|E9Q397_MOUSE;sp|P15508|SPTB1_MOUSE;tr|Q5DTG9|Q5DTG9_MOUSE;tr|Q149M1|Q149M1_MOUSE	tr|Q3UGY4|Q3UGY4_MOUSE;tr|Q3UGX2|Q3UGX2_MOUSE;tr|B2RX08|B2RX08_MOUSE;tr|E9Q397|E9Q397_MOUSE;sp|P15508|SPTB1_MOUSE	Q3UGY4	Sptb	Spectrin beta chain OS=Mus musculus OX=10090 GN=Sptb PE=2 SV=1; Spectrin beta chain OS=Mus musculus OX=10090 GN=Sptb PE=1 SV=1; Spectrin beta chain OS=Mus musculus OX=10090 GN=Sptb PE=2 SV=1; Spectrin beta chain OS=Mus musculus OX=10090 GN=Sptb PE=1 SV=1;	7	19	14	14	268.09	182460000	191130000	113770000	55099000	14074000	17018000	8712600	11849000	13234000	48093000	45694000	57187000	83929000	57806000	86993000	61271000	103320000	87362000
tr|G5E924|G5E924_MOUSE;sp|Q8R081|HNRPL_MOUSE;tr|Q3UMT7|Q3UMT7_MOUSE;tr|G3UY38|G3UY38_MOUSE;tr|Q8BI42|Q8BI42_MOUSE;tr|Q9CVU5|Q9CVU5_MOUSE;tr|G3UYY3|G3UYY3_MOUSE;tr|G3UY56|G3UY56_MOUSE	tr|G5E924|G5E924_MOUSE;sp|Q8R081|HNRPL_MOUSE;tr|Q3UMT7|Q3UMT7_MOUSE;tr|G3UY38|G3UY38_MOUSE	G5E924	Hnrnpl	Heterogeneous nuclear ribonucleoprotein L (Fragment) OS=Mus musculus OX=10090 GN=Hnrnpl PE=1 SV=1; Heterogeneous nuclear ribonucleoprotein L OS=Mus musculus OX=10090 GN=Hnrnpl PE=1 SV=2; Uncharacterized protein OS=Mus musculus OX=10090 GN=Hnrnpl PE=2 SV=1	8	14	14	14	66.821	998380000	1143100000	908410000	20662000	11620000	8269600	11641000	7209400	9098700	269930000	281950000	282050000	70395000	27760000	13953000	82493000	50977000	40099000
sp|O70443|GNAZ_MOUSE;tr|Q3UYF9|Q3UYF9_MOUSE;tr|Q2NKI3|Q2NKI3_MOUSE;tr|A0A0G2JG40|A0A0G2JG40_MOUSE;sp|P27600|GNA12_MOUSE	sp|O70443|GNAZ_MOUSE;tr|Q3UYF9|Q3UYF9_MOUSE	O70443	Gnaz	Guanine nucleotide-binding protein G(z) subunit alpha OS=Mus musculus OX=10090 GN=Gnaz PE=1 SV=4; Uncharacterized protein OS=Mus musculus OX=10090 GN=Gnaz PE=2 SV=1	5	14	13	13	40.849	849780000	792480000	746320000	177950000	98959000	166240000	85278000	90139000	84759000	135540000	108320000	108620000	269160000	221960000	278870000	282780000	363750000	333530000
sp|P08752|GNAI2_MOUSE;tr|A0A0A6YWA9|A0A0A6YWA9_MOUSE;tr|Q8JZT4|Q8JZT4_MOUSE;tr|Q922Y6|Q922Y6_MOUSE;tr|A2AE32|A2AE32_MOUSE;tr|Q9D7B3|Q9D7B3_MOUSE;sp|P20612|GNAT1_MOUSE;sp|Q3V3I2|GNAT3_MOUSE;sp|P50149|GNAT2_MOUSE;tr|Q8BSY7|Q8BSY7_MOUSE;tr|F6QPU5|F6QPU5_MOUSE	sp|P08752|GNAI2_MOUSE;tr|A0A0A6YWA9|A0A0A6YWA9_MOUSE	P08752	Gnai2	Guanine nucleotide-binding protein G(i) subunit alpha-2 OS=Mus musculus OX=10090 GN=Gnai2 PE=1 SV=5; Guanine nucleotide-binding protein G(i) subunit alpha-2 (Fragment) OS=Mus musculus OX=10090 GN=Gnai2 PE=1 SV=1	11	21	21	13	40.489	6157300000	6239700000	4869800000	986150000	696670000	985800000	540470000	696600000	541740000	3057400000	3538900000	2731400000	4162700000	4073800000	4661500000	4501600000	4999300000	5451600000
tr|Q3UWP8|Q3UWP8_MOUSE;sp|P14211|CALR_MOUSE	tr|Q3UWP8|Q3UWP8_MOUSE;sp|P14211|CALR_MOUSE	Q3UWP8	Calr	Uncharacterized protein (Fragment) OS=Mus musculus OX=10090 GN=Calr PE=2 SV=1; Calreticulin OS=Mus musculus OX=10090 GN=Calr PE=1 SV=1	2	13	13	13	42.195	1586200000	1944700000	1698200000	8961000	2738900	3264400	1094500	1030900	486770	334290000	343990000	281690000	2502800	862450	801950	880120	860000	1812300
tr|Q3UE53|Q3UE53_MOUSE;sp|P53810|PIPNA_MOUSE;tr|Q3TGI6|Q3TGI6_MOUSE;tr|Q3TIQ3|Q3TIQ3_MOUSE;tr|J3QQ30|J3QQ30_MOUSE;tr|J3QPW1|J3QPW1_MOUSE;tr|F8WGG5|F8WGG5_MOUSE;sp|P53811|PIPNB_MOUSE;tr|Q8JZZ5|Q8JZZ5_MOUSE	tr|Q3UE53|Q3UE53_MOUSE;sp|P53810|PIPNA_MOUSE;tr|Q3TGI6|Q3TGI6_MOUSE;tr|Q3TIQ3|Q3TIQ3_MOUSE;tr|J3QQ30|J3QQ30_MOUSE;tr|J3QPW1|J3QPW1_MOUSE	Q3UE53	Pitpna	Uncharacterized protein OS=Mus musculus OX=10090 GN=Pitpna PE=2 SV=1; Phosphatidylinositol transfer protein alpha isoform OS=Mus musculus OX=10090 GN=Pitpna PE=1 SV=2; Uncharacterized protein (Fragment) OS=Mus musculus OX=10090 GN=Pitpna PE=2 SV=1; Unchar	9	13	13	13	31.927	1110900000	1318800000	925300000	97327000	67988000	85276000	51990000	42841000	48224000	213450000	253680000	232740000	232740000	203670000	235900000	282440000	225960000	201020000
sp|P62482|KCAB2_MOUSE;tr|Q3UPV6|Q3UPV6_MOUSE;tr|A0A571BGH0|A0A571BGH0_MOUSE;tr|A0A571BF54|A0A571BF54_MOUSE;tr|E0CXZ9|E0CXZ9_MOUSE;tr|Q3U0B0|Q3U0B0_MOUSE;tr|A0A571BEM7|A0A571BEM7_MOUSE;tr|Q3U7L1|Q3U7L1_MOUSE;tr|E0CXI4|E0CXI4_MOUSE;tr|E0CYS2|E0CYS2_MOUSE;tr|Q9D5E9|Q9D5E9_MOUSE;tr|A0A571BFX6|A0A571BFX6_MOUSE;tr|Q8CD65|Q8CD65_MOUSE;tr|Q3U6C5|Q3U6C5_MOUSE;sp|P63143|KCAB1_MOUSE;tr|A0A5F8MPA4|A0A5F8MPA4…	sp|P62482|KCAB2_MOUSE;tr|Q3UPV6|Q3UPV6_MOUSE;tr|A0A571BGH0|A0A571BGH0_MOUSE;tr|A0A571BF54|A0A571BF54_MOUSE;tr|E0CXZ9|E0CXZ9_MOUSE;tr|Q3U0B0|Q3U0B0_MOUSE;tr|A0A571BEM7|A0A571BEM7_MOUSE;tr|Q3U7L1|Q3U7L1_MOUSE	P62482	Kcnab2	Voltage-gated potassium channel subunit beta-2 OS=Mus musculus OX=10090 GN=Kcnab2 PE=1 SV=1; Voltage-gated potassium channel subunit beta-2 OS=Mus musculus OX=10090 GN=Kcnab2 PE=1 SV=1; Voltage-gated potassium channel subunit beta-2 OS=Mus musculus OX=100	18	13	13	13	41.021	512920000	605610000	582270000	12751000	11929000	15685000	7032100	4189200	6556700	147850000	96673000	137260000	33912000	41463000	43551000	42044000	22712000	39786000
sp|P62908|RS3_MOUSE;tr|Q9D0A2|Q9D0A2_MOUSE;tr|Q3UK56|Q3UK56_MOUSE;tr|Q9CZP6|Q9CZP6_MOUSE;tr|Q3UCL7|Q3UCL7_MOUSE;tr|A0A140LI77|A0A140LI77_MOUSE;tr|D3YV43|D3YV43_MOUSE;tr|O89068|O89068_MOUSE	sp|P62908|RS3_MOUSE;tr|Q9D0A2|Q9D0A2_MOUSE;tr|Q3UK56|Q3UK56_MOUSE;tr|Q9CZP6|Q9CZP6_MOUSE;tr|Q3UCL7|Q3UCL7_MOUSE;tr|A0A140LI77|A0A140LI77_MOUSE;tr|D3YV43|D3YV43_MOUSE	P62908	Rps3	40S ribosomal protein S3 OS=Mus musculus OX=10090 GN=Rps3 PE=1 SV=1; KH type-2 domain-containing protein OS=Mus musculus OX=10090 GN=Rps3 PE=2 SV=1; KH type-2 domain-containing protein OS=Mus musculus OX=10090 GN=Rps3 PE=2 SV=1; KH type-2 domain-containin	8	13	13	13	26.674	1030400000	1059100000	896690000	88248000	63174000	110610000	57730000	49591000	43056000	156540000	151500000	115720000	165080000	200800000	197520000	264980000	212370000	200310000
sp|P67778|PHB_MOUSE;tr|Q5SQG5|Q5SQG5_MOUSE;tr|Q3TV00|Q3TV00_MOUSE;tr|Q3V2K0|Q3V2K0_MOUSE	sp|P67778|PHB_MOUSE;tr|Q5SQG5|Q5SQG5_MOUSE;tr|Q3TV00|Q3TV00_MOUSE	P67778	Phb1	Prohibitin OS=Mus musculus OX=10090 GN=Phb PE=1 SV=1; Prohibitin (Fragment) OS=Mus musculus OX=10090 GN=Phb PE=1 SV=1; Prohibitin (Fragment) OS=Mus musculus OX=10090 GN=Phb PE=2 SV=1	4	13	13	13	29.82	1531500000	1750200000	1369100000	49791000	29790000	43630000	23053000	11966000	16114000	238030000	239970000	239680000	106140000	105980000	119760000	130070000	91096000	86947000
sp|P70296|PEBP1_MOUSE;tr|Q3TGC5|Q3TGC5_MOUSE;tr|D3Z1V4|D3Z1V4_MOUSE;tr|D6RHS6|D6RHS6_MOUSE	sp|P70296|PEBP1_MOUSE;tr|Q3TGC5|Q3TGC5_MOUSE;tr|D3Z1V4|D3Z1V4_MOUSE;tr|D6RHS6|D6RHS6_MOUSE	P70296	Pebp1	Phosphatidylethanolamine-binding protein 1 OS=Mus musculus OX=10090 GN=Pebp1 PE=1 SV=3; Uncharacterized protein OS=Mus musculus OX=10090 GN=Pebp1 PE=2 SV=1; Phosphatidylethanolamine-binding protein 1 OS=Mus musculus OX=10090 GN=Pebp1 PE=1 SV=1; Phosphatid	4	13	13	13	20.83	16705000000	18397000000	14391000000	289360000	172840000	204270000	86472000	91027000	50045000	3256500000	3316100000	3020300000	632990000	541760000	609230000	443980000	454220000	316660000
tr|Q8C5Q5|Q8C5Q5_MOUSE;tr|Q3UIJ0|Q3UIJ0_MOUSE;tr|Q3TET0|Q3TET0_MOUSE;sp|P80313|TCPH_MOUSE;tr|Q3UDB1|Q3UDB1_MOUSE;tr|Q3TJN2|Q3TJN2_MOUSE;tr|Q3THH8|Q3THH8_MOUSE;tr|A0A0N4SV00|A0A0N4SV00_MOUSE;tr|A0A0N4SUI8|A0A0N4SUI8_MOUSE;tr|A0A0N4SV22|A0A0N4SV22_MOUSE	tr|Q8C5Q5|Q8C5Q5_MOUSE;tr|Q3UIJ0|Q3UIJ0_MOUSE;tr|Q3TET0|Q3TET0_MOUSE;sp|P80313|TCPH_MOUSE;tr|Q3UDB1|Q3UDB1_MOUSE;tr|Q3TJN2|Q3TJN2_MOUSE;tr|Q3THH8|Q3THH8_MOUSE;tr|A0A0N4SV00|A0A0N4SV00_MOUSE	Q8C5Q5	Cct7	T-complex protein 1 subunit eta OS=Mus musculus OX=10090 GN=Cct7 PE=2 SV=1; T-complex protein 1 subunit eta OS=Mus musculus OX=10090 GN=Cct7 PE=2 SV=1; T-complex protein 1 subunit eta OS=Mus musculus OX=10090 GN=Cct7 PE=2 SV=1; T-complex protein 1 subunit	10	13	13	13	59.636	692140000	647900000	592110000	21332000	3935500	12965000	6048600	4366200	5406900	202770000	149330000	128670000	71541000	11943000	25861000	28194000	20562000	24464000
sp|P97807|FUMH_MOUSE;sp|P97807-2|FUMH_MOUSE;tr|H3BKG7|H3BKG7_MOUSE	sp|P97807|FUMH_MOUSE;sp|P97807-2|FUMH_MOUSE	P97807	Fh	Fumarate hydratase, mitochondrial OS=Mus musculus OX=10090 GN=Fh PE=1 SV=3; Isoform Cytoplasmic of Fumarate hydratase, mitochondrial OS=Mus musculus OX=10090 GN=Fh	3	13	13	13	54.356	3033700000	3067400000	2347200000	39229000	8664100	5191000	1576800	2910700	1492300	443440000	505960000	356250000	14588000	3291600	1298900	705990	1343100	614080
sp|Q14BI2|GRM2_MOUSE;tr|A0A0J9YVF0|A0A0J9YVF0_MOUSE;tr|Q80T43|Q80T43_MOUSE;tr|A0A338P6S6|A0A338P6S6_MOUSE;tr|A0A0J9YU95|A0A0J9YU95_MOUSE;tr|A0A140T8R6|A0A140T8R6_MOUSE;sp|Q68EF4-2|GRM4_MOUSE;tr|A0A338P7K6|A0A338P7K6_MOUSE;tr|G3XA00|G3XA00_MOUSE;sp|Q68EF4|GRM4_MOUSE	sp|Q14BI2|GRM2_MOUSE;tr|A0A0J9YVF0|A0A0J9YVF0_MOUSE	Q14BI2	Grm2	Metabotropic glutamate receptor 2 OS=Mus musculus OX=10090 GN=Grm2 PE=1 SV=2; Metabotropic glutamate receptor 2 OS=Mus musculus OX=10090 GN=Grm2 PE=1 SV=1	10	14	14	13	95.886	327610000	310810000	347130000	54028000	30756000	43545000	25670000	33103000	30083000	123000000	115930000	130560000	154040000	139760000	203170000	246610000	292000000	310380000
sp|Q3TXS7|PSMD1_MOUSE;tr|Q8CGI9|Q8CGI9_MOUSE;tr|Q5HZG6|Q5HZG6_MOUSE;tr|Q8BU34|Q8BU34_MOUSE;tr|Q8CGG2|Q8CGG2_MOUSE;tr|Q05CG9|Q05CG9_MOUSE;tr|J3QN38|J3QN38_MOUSE;tr|A0JLU3|A0JLU3_MOUSE	sp|Q3TXS7|PSMD1_MOUSE;tr|Q8CGI9|Q8CGI9_MOUSE;tr|Q5HZG6|Q5HZG6_MOUSE;tr|Q8BU34|Q8BU34_MOUSE;tr|Q8CGG2|Q8CGG2_MOUSE;tr|Q05CG9|Q05CG9_MOUSE	Q3TXS7	Psmd1	26S proteasome non-ATPase regulatory subunit 1 OS=Mus musculus OX=10090 GN=Psmd1 PE=1 SV=1; Psmd1 protein (Fragment) OS=Mus musculus OX=10090 GN=Psmd1 PE=2 SV=1; Psmd1 protein (Fragment) OS=Mus musculus OX=10090 GN=Psmd1 PE=2 SV=1; Uncharacterized protein	8	13	13	13	105.73	334210000	353110000	161690000	27287000	16475000	43566000	20927000	22642000	14226000	83590000	89237000	39543000	73604000	56869000	79212000	79533000	100060000	82290000
sp|Q60930|VDAC2_MOUSE;tr|G3UX26|G3UX26_MOUSE;tr|A0A286YCR8|A0A286YCR8_MOUSE;tr|D3YZT5|D3YZT5_MOUSE;tr|D3YUN8|D3YUN8_MOUSE	sp|Q60930|VDAC2_MOUSE;tr|G3UX26|G3UX26_MOUSE;tr|A0A286YCR8|A0A286YCR8_MOUSE;tr|D3YZT5|D3YZT5_MOUSE	Q60930	Vdac2	Voltage-dependent anion-selective channel protein 2 OS=Mus musculus OX=10090 GN=Vdac2 PE=1 SV=2; Voltage-dependent anion-selective channel protein 2 OS=Mus musculus OX=10090 GN=Vdac2 PE=1 SV=1; Voltage-dependent anion-selective channel protein 2 (Fragment	5	13	13	13	31.732	5401900000	5389400000	4596600000	900470000	628830000	741470000	539900000	491250000	599260000	1349000000	1413300000	1437000000	1795200000	1770400000	1845400000	2308100000	2173800000	2398400000
sp|Q80SW1|SAHH2_MOUSE;tr|D3Z2Q0|D3Z2Q0_MOUSE;tr|F7ATQ6|F7ATQ6_MOUSE	sp|Q80SW1|SAHH2_MOUSE	Q80SW1	Ahcyl1	S-adenosylhomocysteine hydrolase-like protein 1 OS=Mus musculus OX=10090 GN=Ahcyl1 PE=1 SV=1	3	20	20	13	58.951	2429300000	2248700000	1866300000	154930000	132990000	159820000	49865000	52482000	50148000	354980000	338200000	313600000	263810000	249180000	235900000	200890000	215940000	191260000
sp|Q8BWF0|SSDH_MOUSE	sp|Q8BWF0|SSDH_MOUSE	Q8BWF0	Aldh5a1	Succinate-semialdehyde dehydrogenase, mitochondrial OS=Mus musculus OX=10090 GN=Aldh5a1 PE=1 SV=1	1	13	13	13	55.968	1601500000	1824000000	1364900000	22243000	12010000	18732000	11042000	1797700	4857600	380560000	353100000	424480000	84938000	53215000	50728000	61347000	6489800	46708000
sp|Q922Q1|MARC2_MOUSE;tr|E0CZH6|E0CZH6_MOUSE	sp|Q922Q1|MARC2_MOUSE	Q922Q1	Mtarc2	Mitochondrial amidoxime reducing component 2 OS=Mus musculus OX=10090 GN=Mtarc2 PE=1 SV=1	2	13	13	13	38.194	327010000	379170000	293800000	52527000	42631000	43689000	18110000	16384000	19877000	74126000	79562000	45579000	97386000	123420000	87547000	109030000	130410000	121070000
sp|Q99LR1|ABD12_MOUSE;tr|D6RFU2|D6RFU2_MOUSE;sp|Q99LR1-2|ABD12_MOUSE;tr|F7BHM8|F7BHM8_MOUSE;tr|D6RI21|D6RI21_MOUSE	sp|Q99LR1|ABD12_MOUSE;tr|D6RFU2|D6RFU2_MOUSE;sp|Q99LR1-2|ABD12_MOUSE	Q99LR1	Abhd12	Lysophosphatidylserine lipase ABHD12 OS=Mus musculus OX=10090 GN=Abhd12 PE=1 SV=2; Lysophosphatidylserine lipase ABHD12 OS=Mus musculus OX=10090 GN=Abhd12 PE=1 SV=1; Isoform 2 of Lysophosphatidylserine lipase ABHD12 OS=Mus musculus OX=10090 GN=Abhd12	5	13	13	13	45.269	348870000	188170000	277110000	54469000	41983000	89065000	39935000	39301000	37569000	50261000	48876000	51005000	131890000	123110000	128780000	123250000	132040000	129230000
tr|Q8C1T5|Q8C1T5_MOUSE;sp|Q9CWZ7|SNAG_MOUSE;tr|A0A494BAE3|A0A494BAE3_MOUSE;tr|A0A494BA20|A0A494BA20_MOUSE;tr|D3Z4B2|D3Z4B2_MOUSE;tr|A0A494BBF5|A0A494BBF5_MOUSE;tr|A0A494BA49|A0A494BA49_MOUSE;tr|A0A494BAX2|A0A494BAX2_MOUSE	tr|Q8C1T5|Q8C1T5_MOUSE;sp|Q9CWZ7|SNAG_MOUSE;tr|A0A494BAE3|A0A494BAE3_MOUSE;tr|A0A494BA20|A0A494BA20_MOUSE;tr|D3Z4B2|D3Z4B2_MOUSE	Q8C1T5	Napg	Uncharacterized protein OS=Mus musculus OX=10090 GN=Napg PE=2 SV=1; Gamma-soluble NSF attachment protein OS=Mus musculus OX=10090 GN=Napg PE=1 SV=1; Gamma-soluble NSF attachment protein OS=Mus musculus OX=10090 GN=Napg PE=1 SV=1; Gamma-soluble NSF attachm	8	13	13	13	34.762	1191700000	1082200000	983070000	13829000	5053000	6618300	197800	0	210330	309380000	212260000	309600000	14105000	11749000	8823500	3032100	0	3381300
sp|Q9CYT6|CAP2_MOUSE;tr|D3YTR7|D3YTR7_MOUSE;tr|A0A286YCS6|A0A286YCS6_MOUSE;tr|Q8BKZ3|Q8BKZ3_MOUSE	sp|Q9CYT6|CAP2_MOUSE;tr|D3YTR7|D3YTR7_MOUSE;tr|A0A286YCS6|A0A286YCS6_MOUSE;tr|Q8BKZ3|Q8BKZ3_MOUSE	Q9CYT6	Cap2	Adenylyl cyclase-associated protein 2 OS=Mus musculus OX=10090 GN=Cap2 PE=1 SV=1; Adenylyl cyclase-associated protein OS=Mus musculus OX=10090 GN=Cap2 PE=1 SV=1; Adenylyl cyclase-associated protein OS=Mus musculus OX=10090 GN=Cap2 PE=1 SV=1; Adenylyl cycl	4	14	13	13	52.861	975270000	1452300000	1281100000	30836000	22858000	26046000	10909000	14201000	9623600	225530000	327240000	275670000	53944000	67348000	65278000	46514000	61318000	46248000
sp|Q9DBJ1|PGAM1_MOUSE;tr|Q6NWV5|Q6NWV5_MOUSE;sp|O70250|PGAM2_MOUSE	sp|Q9DBJ1|PGAM1_MOUSE;tr|Q6NWV5|Q6NWV5_MOUSE	Q9DBJ1	Pgam1	Phosphoglycerate mutase 1 OS=Mus musculus OX=10090 GN=Pgam1 PE=1 SV=3; Pgam1 protein (Fragment) OS=Mus musculus OX=10090 GN=Pgam1 PE=2 SV=1	3	13	13	13	28.832	11352000000	11468000000	8041300000	341070000	195250000	244410000	143990000	133820000	84775000	2109600000	1870500000	2061200000	688910000	640820000	666290000	678360000	655450000	544430000
sp|Q9DCT2|NDUS3_MOUSE	sp|Q9DCT2|NDUS3_MOUSE	Q9DCT2	Ndufs3	NADH dehydrogenase [ubiquinone] iron-sulfur protein 3, mitochondrial OS=Mus musculus OX=10090 GN=Ndufs3 PE=1 SV=2	1	13	13	13	30.149	1826600000	1619800000	1615900000	144270000	98589000	164140000	74726000	64490000	55106000	349000000	293140000	319360000	305490000	290400000	328240000	288180000	299230000	247040000
sp|Q9JKR6|HYOU1_MOUSE;tr|Q8VCI2|Q8VCI2_MOUSE;tr|F6TRP3|F6TRP3_MOUSE;tr|A0A1L1SQ34|A0A1L1SQ34_MOUSE;tr|E0CYZ2|E0CYZ2_MOUSE	sp|Q9JKR6|HYOU1_MOUSE;tr|Q8VCI2|Q8VCI2_MOUSE	Q9JKR6	Hyou1	Hypoxia up-regulated protein 1 OS=Mus musculus OX=10090 GN=Hyou1 PE=1 SV=1; Hyou1 protein OS=Mus musculus OX=10090 GN=Hyou1 PE=2 SV=1	5	13	13	13	111.18	374660000	383190000	260980000	9226200	4908900	5940100	0	2068700	2967200	74285000	70043000	162370000	52048000	34270000	42868000	0	24565000	30459000
sp|Q9JLV5|CUL3_MOUSE;tr|Q6ZQ84|Q6ZQ84_MOUSE;tr|E9Q4T8|E9Q4T8_MOUSE;tr|F6ZZK0|F6ZZK0_MOUSE;tr|F6R0N8|F6R0N8_MOUSE;tr|F6UY44|F6UY44_MOUSE;tr|Q9CTE0|Q9CTE0_MOUSE	sp|Q9JLV5|CUL3_MOUSE;tr|Q6ZQ84|Q6ZQ84_MOUSE;tr|E9Q4T8|E9Q4T8_MOUSE	Q9JLV5	Cul3	Cullin-3 OS=Mus musculus OX=10090 GN=Cul3 PE=1 SV=1; MKIAA0617 protein (Fragment) OS=Mus musculus OX=10090 GN=mKIAA0617 PE=3 SV=1; Cullin-3 OS=Mus musculus OX=10090 GN=Cul3 PE=1 SV=1	7	13	13	13	88.947	177620000	179390000	135870000	23813000	18719000	31790000	11416000	12492000	11828000	45136000	38304000	36020000	43083000	44113000	57118000	50948000	50446000	54508000
sp|Q9WV34|MPP2_MOUSE;sp|Q9WV34-2|MPP2_MOUSE	sp|Q9WV34|MPP2_MOUSE;sp|Q9WV34-2|MPP2_MOUSE	Q9WV34	Mpp2	MAGUK p55 subfamily member 2 OS=Mus musculus OX=10090 GN=Mpp2 PE=1 SV=1; Isoform 2 of MAGUK p55 subfamily member 2 OS=Mus musculus OX=10090 GN=Mpp2	2	13	13	13	61.554	767610000	870840000	618110000	11688000	5327500	10160000	5967500	7002000	6374900	214210000	193600000	119720000	18192000	8594200	14086000	20318000	27552000	27876000
tr|B1AQZ0|B1AQZ0_MOUSE;sp|Q8CHH9|SEPT8_MOUSE;sp|Q8CHH9-2|SEPT8_MOUSE;tr|B7ZC46|B7ZC46_MOUSE;tr|B1AQY9|B1AQY9_MOUSE;tr|E0CYM4|E0CYM4_MOUSE	tr|B1AQZ0|B1AQZ0_MOUSE;sp|Q8CHH9|SEPT8_MOUSE;sp|Q8CHH9-2|SEPT8_MOUSE;tr|B7ZC46|B7ZC46_MOUSE;tr|B1AQY9|B1AQY9_MOUSE	B1AQZ0	Septin8	Septin-8 OS=Mus musculus OX=10090 GN=Septin8 PE=1 SV=1; Septin-8 OS=Mus musculus OX=10090 GN=Septin8 PE=1 SV=4; Isoform 2 of Septin-8 OS=Mus musculus OX=10090 GN=Septin8; Septin-8 OS=Mus musculus OX=10090 GN=Septin8 PE=1 SV=1; Septin-8 OS=Mus musculus OX=	6	18	14	13	55.874	1859600000	1880800000	1531600000	110690000	79032000	100950000	54695000	49004000	53900000	386360000	398790000	279370000	164730000	181860000	191000000	194260000	178610000	232590000
tr|B1AX58|B1AX58_MOUSE;tr|A0A1C7CYV0|A0A1C7CYV0_MOUSE;sp|Q99K51|PLST_MOUSE;tr|Q3UJG9|Q3UJG9_MOUSE;tr|Q3UKB1|Q3UKB1_MOUSE;tr|Q3U9M7|Q3U9M7_MOUSE;tr|Q3U6Z1|Q3U6Z1_MOUSE;tr|Q3U6N7|Q3U6N7_MOUSE;tr|Q3TJX0|Q3TJX0_MOUSE;sp|Q61233|PLSL_MOUSE;sp|Q3V0K9|PLSI_MOUSE;tr|Q3V3X1|Q3V3X1_MOUSE	tr|B1AX58|B1AX58_MOUSE;tr|A0A1C7CYV0|A0A1C7CYV0_MOUSE;sp|Q99K51|PLST_MOUSE;tr|Q3UJG9|Q3UJG9_MOUSE;tr|Q3UKB1|Q3UKB1_MOUSE	B1AX58	Pls3	Plastin-3 OS=Mus musculus OX=10090 GN=Pls3 PE=1 SV=1; Plastin-3 (Fragment) OS=Mus musculus OX=10090 GN=Pls3 PE=1 SV=1; Plastin-3 OS=Mus musculus OX=10090 GN=Pls3 PE=1 SV=3; Uncharacterized protein OS=Mus musculus OX=10090 GN=Pls3 PE=2 SV=1; Uncharacterize	12	13	13	13	71.745	392230000	422310000	280940000	18068000	21375000	28773000	12484000	11549000	9596400	68418000	67816000	63877000	47700000	53285000	51973000	54780000	49873000	52770000
sp|A2AN08-3|UBR4_MOUSE;sp|A2AN08|UBR4_MOUSE;sp|A2AN08-5|UBR4_MOUSE;tr|F6SSP6|F6SSP6_MOUSE;tr|Z4YMA7|Z4YMA7_MOUSE;sp|A2AN08-2|UBR4_MOUSE;sp|A2AN08-4|UBR4_MOUSE;tr|Z4YLP1|Z4YLP1_MOUSE;tr|A2VCS3|A2VCS3_MOUSE	sp|A2AN08-3|UBR4_MOUSE;sp|A2AN08|UBR4_MOUSE;sp|A2AN08-5|UBR4_MOUSE;tr|F6SSP6|F6SSP6_MOUSE	A2AN08	Ubr4	Isoform 3 of E3 ubiquitin-protein ligase UBR4 OS=Mus musculus OX=10090 GN=Ubr4; E3 ubiquitin-protein ligase UBR4 OS=Mus musculus OX=10090 GN=Ubr4 PE=1 SV=1; Isoform 5 of E3 ubiquitin-protein ligase UBR4 OS=Mus musculus OX=10090 GN=Ubr4; E3 ubiquitin-prote	9	12	12	12	570.29	49365000	69481000	63679000	47364000	31938000	41039000	31237000	31326000	24054000	10133000	16899000	13984000	73967000	68216000	106230000	102630000	96368000	78783000
sp|B1AWN6|SCN2A_MOUSE;tr|A0A0R5RP29|A0A0R5RP29_MOUSE;tr|A0A5H1ZRM8|A0A5H1ZRM8_MOUSE;tr|A0A0R5RP28|A0A0R5RP28_MOUSE;tr|Q8CCS4|Q8CCS4_MOUSE;tr|Q62242|Q62242_MOUSE;sp|A2ASI5|SCN3A_MOUSE;sp|A2ASI5-2|SCN3A_MOUSE;sp|A2ASI5-3|SCN3A_MOUSE;tr|Q8CAJ8|Q8CAJ8_MOUSE;tr|F7AMU5|F7AMU5_MOUSE;tr|F8VPQ7|F8VPQ7_MOUSE;tr|B7ZWN0|B7ZWN0_MOUSE;sp|Q62205|SCN9A_MOUSE;tr|A0A0R5RP26|A0A0R5RP26_MOUSE;tr|E9PW82|E9PW82_MOUSE;…	sp|B1AWN6|SCN2A_MOUSE;tr|A0A0R5RP29|A0A0R5RP29_MOUSE;tr|A0A5H1ZRM8|A0A5H1ZRM8_MOUSE;tr|A0A0R5RP28|A0A0R5RP28_MOUSE	B1AWN6	Scn2a	Sodium channel protein type 2 subunit alpha OS=Mus musculus OX=10090 GN=Scn2a PE=1 SV=1; Sodium channel protein OS=Mus musculus OX=10090 GN=Scn2a PE=2 SV=1; Sodium channel protein OS=Mus musculus OX=10090 GN=Scn2a PE=1 SV=1; Sodium channel protein OS=Mus	22	17	17	12	227.94	380940000	448500000	349280000	84468000	45961000	49255000	36244000	48808000	49348000	84158000	90728000	70224000	143160000	122620000	125240000	158280000	207990000	199630000
tr|D3YZU5|D3YZU5_MOUSE;tr|D3YZU4|D3YZU4_MOUSE;sp|D3YZU1|SHAN1_MOUSE	tr|D3YZU5|D3YZU5_MOUSE;tr|D3YZU4|D3YZU4_MOUSE;sp|D3YZU1|SHAN1_MOUSE	D3YZU5	Shank1	SH3 and multiple ankyrin repeat domains protein 1 OS=Mus musculus OX=10090 GN=Shank1 PE=1 SV=1; SH3 and multiple ankyrin repeat domains protein 1 OS=Mus musculus OX=10090 GN=Shank1 PE=1 SV=1; SH3 and multiple ankyrin repeat domains protein 1 OS=Mus muscul	3	13	12	12	225.46	406510000	389840000	349960000	43814000	29050000	41208000	1874500	1546000	3497300	85322000	75443000	69467000	136190000	60933000	89409000	10118000	8273400	15839000
sp|O35678|MGLL_MOUSE;tr|E9Q3B9|E9Q3B9_MOUSE;tr|D3YYS6|D3YYS6_MOUSE;tr|Q3UFX6|Q3UFX6_MOUSE;tr|Q3UFN1|Q3UFN1_MOUSE;sp|O35678-2|MGLL_MOUSE;tr|A0A0N4SUZ2|A0A0N4SUZ2_MOUSE	sp|O35678|MGLL_MOUSE;tr|E9Q3B9|E9Q3B9_MOUSE;tr|D3YYS6|D3YYS6_MOUSE;tr|Q3UFX6|Q3UFX6_MOUSE;tr|Q3UFN1|Q3UFN1_MOUSE	O35678	Mgll	Monoglyceride lipase OS=Mus musculus OX=10090 GN=Mgll PE=1 SV=1; Monoglyceride lipase OS=Mus musculus OX=10090 GN=Mgll PE=1 SV=1; Monoglyceride lipase OS=Mus musculus OX=10090 GN=Mgll PE=1 SV=1; Hydrolase_4 domain-containing protein OS=Mus musculus OX=100	7	12	12	12	33.387	717550000	730060000	466770000	36489000	30203000	43689000	22286000	11347000	12276000	103720000	117970000	131340000	78972000	83082000	94906000	85866000	61035000	77936000
sp|P00920|CAH2_MOUSE;tr|A0A0A6YX78|A0A0A6YX78_MOUSE	sp|P00920|CAH2_MOUSE	P00920	Ca2	Carbonic anhydrase 2 OS=Mus musculus OX=10090 GN=Ca2 PE=1 SV=4	2	12	12	12	29.032	3297900000	2848700000	2913700000	273580000	166350000	249030000	124480000	116970000	103240000	831650000	879570000	821190000	944480000	740310000	776310000	781630000	688810000	716910000
sp|P0DP28|CALM3_MOUSE;tr|Q3UKW2|Q3UKW2_MOUSE;tr|A0A3Q4EHJ0|A0A3Q4EHJ0_MOUSE;sp|Q9D6P8|CALL3_MOUSE;tr|A0A1Y7VK66|A0A1Y7VK66_MOUSE;tr|G3UX57|G3UX57_MOUSE;tr|Q3UZY7|Q3UZY7_MOUSE;sp|P20801|TNNC2_MOUSE	sp|P0DP28|CALM3_MOUSE;tr|Q3UKW2|Q3UKW2_MOUSE;tr|A0A3Q4EHJ0|A0A3Q4EHJ0_MOUSE;sp|Q9D6P8|CALL3_MOUSE	P0DP28	Calm3	Calmodulin-3 OS=Mus musculus OX=10090 GN=Calm3 PE=1 SV=1; Calmodulin-1 OS=Mus musculus OX=10090 GN=Calm1 PE=1 SV=1; Calmodulin-1 OS=Mus musculus OX=10090 GN=Calm1 PE=1 SV=1; Calmodulin-like protein 3 OS=Mus musculus OX=10090 GN=Calml3 PE=2 SV=1	8	12	12	12	16.837	34918000000	36863000000	31927000000	493210000	135720000	399600000	188670000	222590000	218970000	7679900000	8183100000	7422300000	1041500000	814850000	720270000	882030000	1059600000	1087300000
tr|Q3UA81|Q3UA81_MOUSE;sp|P10126|EF1A1_MOUSE;tr|Q3UZQ3|Q3UZQ3_MOUSE;tr|Q3TII3|Q3TII3_MOUSE;tr|D3YZ68|D3YZ68_MOUSE;tr|D3Z3I8|D3Z3I8_MOUSE;tr|Q4FZE5|Q4FZE5_MOUSE	tr|Q3UA81|Q3UA81_MOUSE;sp|P10126|EF1A1_MOUSE;tr|Q3UZQ3|Q3UZQ3_MOUSE;tr|Q3TII3|Q3TII3_MOUSE;tr|D3YZ68|D3YZ68_MOUSE	Q3UA81	Eef1a1	Elongation factor 1-alpha OS=Mus musculus OX=10090 GN=Eef1a1 PE=2 SV=1; Elongation factor 1-alpha 1 OS=Mus musculus OX=10090 GN=Eef1a1 PE=1 SV=3; Elongation factor 1-alpha OS=Mus musculus OX=10090 GN=Eef1a1 PE=2 SV=1; Elongation factor 1-alpha OS=Mus musc	7	20	20	12	50.112	10848000000	9331600000	8620400000	395450000	356420000	358660000	225420000	170430000	147710000	1542000000	1407000000	1836700000	906780000	1240500000	884120000	1298500000	850150000	889430000
sp|P14152|MDHC_MOUSE;tr|A0A5F8MPN8|A0A5F8MPN8_MOUSE;tr|B1ATQ3|B1ATQ3_MOUSE	sp|P14152|MDHC_MOUSE;tr|A0A5F8MPN8|A0A5F8MPN8_MOUSE	P14152	Mdh1	Malate dehydrogenase, cytoplasmic OS=Mus musculus OX=10090 GN=Mdh1 PE=1 SV=3; Malate dehydrogenase OS=Mus musculus OX=10090 GN=Mdh1 PE=1 SV=1	3	12	12	12	36.511	17333000000	17459000000	13683000000	933790000	614420000	912960000	410440000	384520000	327450000	3878700000	3452900000	3030100000	1878800000	1788200000	1944000000	2009900000	1787800000	1445700000
tr|Q8BK46|Q8BK46_MOUSE;sp|P14685|PSMD3_MOUSE;tr|Q3ULJ5|Q3ULJ5_MOUSE;tr|Q3U5M8|Q3U5M8_MOUSE;tr|F7B7L8|F7B7L8_MOUSE	tr|Q8BK46|Q8BK46_MOUSE;sp|P14685|PSMD3_MOUSE;tr|Q3ULJ5|Q3ULJ5_MOUSE;tr|Q3U5M8|Q3U5M8_MOUSE	Q8BK46	Psmd3	PCI domain-containing protein OS=Mus musculus OX=10090 GN=Psmd3 PE=2 SV=1; 26S proteasome non-ATPase regulatory subunit 3 OS=Mus musculus OX=10090 GN=Psmd3 PE=1 SV=3; PCI domain-containing protein OS=Mus musculus OX=10090 GN=Psmd3 PE=2 SV=1; PCI domain-co	5	12	12	12	60.722	263850000	667600000	177560000	71406000	42933000	73855000	38009000	31806000	20707000	100050000	96561000	84116000	175460000	161850000	202810000	209160000	201260000	186840000
sp|P14733|LMNB1_MOUSE;tr|Q8C553|Q8C553_MOUSE	sp|P14733|LMNB1_MOUSE;tr|Q8C553|Q8C553_MOUSE	P14733	Lmnb1	Lamin-B1 OS=Mus musculus OX=10090 GN=Lmnb1 PE=1 SV=3; IF rod domain-containing protein (Fragment) OS=Mus musculus OX=10090 GN=Lmnb1 PE=2 SV=1	2	13	13	12	66.785	299760000	252820000	216380000	0	659420	0	0	0	0	48927000	54943000	45193000	0	0	0	0	0	0
sp|P20152|VIME_MOUSE;tr|Q3U6S1|Q3U6S1_MOUSE;tr|Q3V2S4|Q3V2S4_MOUSE;tr|Q3TFD9|Q3TFD9_MOUSE;tr|A0A0A6YWC8|A0A0A6YWC8_MOUSE;tr|Q3TWV0|Q3TWV0_MOUSE;tr|Q3UAX1|Q3UAX1_MOUSE;tr|Q3UD36|Q3UD36_MOUSE;tr|A4IF59|A4IF59_MOUSE;tr|A2AKJ2|A2AKJ2_MOUSE;sp|P31001|DESM_MOUSE;tr|Q3V2C6|Q3V2C6_MOUSE;sp|P15331-3|PERI_MOUSE;sp|P15331|PERI_MOUSE;tr|G5E846|G5E846_MOUSE;tr|A0A2R8W6R6|A0A2R8W6R6_MOUSE;tr|G3X981|G3X981_MOUS…	sp|P20152|VIME_MOUSE;tr|Q3U6S1|Q3U6S1_MOUSE;tr|Q3V2S4|Q3V2S4_MOUSE;tr|Q3TFD9|Q3TFD9_MOUSE;tr|A0A0A6YWC8|A0A0A6YWC8_MOUSE;tr|Q3TWV0|Q3TWV0_MOUSE;tr|Q3UAX1|Q3UAX1_MOUSE;tr|Q3UD36|Q3UD36_MOUSE	P20152	Vim	Vimentin OS=Mus musculus OX=10090 GN=Vim PE=1 SV=3; IF rod domain-containing protein OS=Mus musculus OX=10090 GN=Vim PE=2 SV=1; IF rod domain-containing protein OS=Mus musculus OX=10090 GN=Vim PE=2 SV=1; IF rod domain-containing protein OS=Mus musculus OX	18	16	13	12	53.687	803700000	920930000	766910000	8280600	8211600	16229000	6284800	0	673000	134690000	237360000	170720000	21004000	17154000	24985000	20657000	0	5140300
sp|P26645|MARCS_MOUSE;tr|A0A0A1HAM8|A0A0A1HAM8_MOUSE;tr|Q05BL6|Q05BL6_MOUSE	sp|P26645|MARCS_MOUSE;tr|A0A0A1HAM8|A0A0A1HAM8_MOUSE;tr|Q05BL6|Q05BL6_MOUSE	P26645	Marcks	Myristoylated alanine-rich C-kinase substrate OS=Mus musculus OX=10090 GN=Marcks PE=1 SV=2; 80K protein OS=Mus musculus OX=10090 GN=Marcks PE=2 SV=1; Marcks protein (Fragment) OS=Mus musculus OX=10090 GN=Marcks PE=2 SV=1	3	12	12	12	29.661	2232600000	2677800000	2378200000	10919000	2422500	2340500	1253400	360150	684750	589940000	650810000	587200000	11192000	1747200	1406700	1427800	351570	599650
sp|P28738|KIF5C_MOUSE;tr|Q8CHF1|Q8CHF1_MOUSE;tr|Q3TY51|Q3TY51_MOUSE;sp|P33175|KIF5A_MOUSE;tr|A2ARD4|A2ARD4_MOUSE;tr|Q3US62|Q3US62_MOUSE;tr|Q05CD7|Q05CD7_MOUSE;tr|O70402|O70402_MOUSE	sp|P28738|KIF5C_MOUSE;tr|Q8CHF1|Q8CHF1_MOUSE;tr|Q3TY51|Q3TY51_MOUSE	P28738	Kif5c	Kinesin heavy chain isoform 5C OS=Mus musculus OX=10090 GN=Kif5c PE=1 SV=3; Kinesin-like protein (Fragment) OS=Mus musculus OX=10090 GN=mKIAA0531 PE=2 SV=1; Kinesin-like protein OS=Mus musculus OX=10090 PE=2 SV=1	8	15	15	12	109.27	332990000	312070000	347830000	10824000	3940500	5423900	1881000	3987000	4116500	92917000	73812000	84958000	28933000	10434000	8494700	12309000	16582000	20377000
sp|P35436|NMDE1_MOUSE	sp|P35436|NMDE1_MOUSE	P35436	Grin2a	Glutamate receptor ionotropic, NMDA 2A OS=Mus musculus OX=10090 GN=Grin2a PE=1 SV=2	1	13	12	12	165.42	75658000	92837000	47033000	37998000	34876000	35975000	22200000	25260000	28094000	17305000	23291000	16005000	74511000	98852000	90261000	82867000	77418000	112500000
sp|P35700|PRDX1_MOUSE;tr|B1AXW5|B1AXW5_MOUSE;tr|B1AXW6|B1AXW6_MOUSE;tr|Q3U9J9|Q3U9J9_MOUSE;tr|B1AXW4|B1AXW4_MOUSE	sp|P35700|PRDX1_MOUSE;tr|B1AXW5|B1AXW5_MOUSE;tr|B1AXW6|B1AXW6_MOUSE;tr|Q3U9J9|Q3U9J9_MOUSE;tr|B1AXW4|B1AXW4_MOUSE	P35700	Prdx1	Peroxiredoxin-1 OS=Mus musculus OX=10090 GN=Prdx1 PE=1 SV=1; Peroxiredoxin-1 (Fragment) OS=Mus musculus OX=10090 GN=Prdx1 PE=1 SV=8; Peroxiredoxin-1 (Fragment) OS=Mus musculus OX=10090 GN=Prdx1 PE=1 SV=1; Thioredoxin domain-containing protein OS=Mus muscu	5	13	13	12	22.176	4241100000	4130500000	3262900000	173700000	151110000	163260000	54355000	75217000	74241000	870790000	782170000	573910000	437330000	550000000	416420000	490980000	525780000	483290000
tr|G3X9H5|G3X9H5_MOUSE;sp|P42859|HD_MOUSE;sp|P42859-2|HD_MOUSE	tr|G3X9H5|G3X9H5_MOUSE;sp|P42859|HD_MOUSE;sp|P42859-2|HD_MOUSE	G3X9H5	Htt	Huntingtin OS=Mus musculus OX=10090 GN=Htt PE=1 SV=1; Huntingtin OS=Mus musculus OX=10090 GN=Htt PE=1 SV=2; Isoform Short of Huntingtin OS=Mus musculus OX=10090 GN=Htt	3	12	12	12	344.78	83487000	83687000	39139000	182810000	216680000	179300000	153210000	92683000	126050000	324010000	284690000	182590000	1367100000	1323100000	2100200000	1427900000	2024700000	1291400000
sp|P46660|AINX_MOUSE	sp|P46660|AINX_MOUSE	P46660	Ina	Alpha-internexin OS=Mus musculus OX=10090 GN=Ina PE=1 SV=3	1	28	22	12	55.382	7356600000	6952800000	6003000000	241410000	163490000	152290000	24527000	24825000	9478800	984340000	821600000	720690000	175960000	171620000	186720000	66207000	71071000	37499000
tr|Q3U5U5|Q3U5U5_MOUSE;sp|P50247|SAHH_MOUSE;tr|Q5M9P0|Q5M9P0_MOUSE;tr|Q3U4D1|Q3U4D1_MOUSE;tr|Q8BPI7|Q8BPI7_MOUSE;tr|A2ALT5|A2ALT5_MOUSE	tr|Q3U5U5|Q3U5U5_MOUSE;sp|P50247|SAHH_MOUSE;tr|Q5M9P0|Q5M9P0_MOUSE;tr|Q3U4D1|Q3U4D1_MOUSE;tr|Q8BPI7|Q8BPI7_MOUSE	Q3U5U5	Q3U5U5	Adenosylhomocysteinase OS=Mus musculus OX=10090 PE=2 SV=1; Adenosylhomocysteinase OS=Mus musculus OX=10090 GN=Ahcy PE=1 SV=3; Adenosylhomocysteinase OS=Mus musculus OX=10090 GN=Ahcy PE=2 SV=1; Adenosylhomocysteinase OS=Mus musculus OX=10090 PE=2 SV=1; Ade	6	12	12	12	47.786	561560000	469310000	434370000	49075000	33968000	43522000	28301000	22990000	20110000	136690000	135630000	100300000	89437000	97220000	99820000	101060000	107650000	76110000
sp|P51150|RAB7A_MOUSE;tr|A0A0N4SVG9|A0A0N4SVG9_MOUSE;tr|A0A0N4SVR6|A0A0N4SVR6_MOUSE	sp|P51150|RAB7A_MOUSE;tr|A0A0N4SVG9|A0A0N4SVG9_MOUSE	P51150	Rab7a	Ras-related protein Rab-7a OS=Mus musculus OX=10090 GN=Rab7a PE=1 SV=2; RAB7, member RAS oncogene family (Fragment) OS=Mus musculus OX=10090 GN=Rab7 PE=1 SV=3	3	12	12	12	23.489	1204600000	1612800000	1150700000	149980000	72483000	116850000	46600000	62674000	53425000	212590000	247700000	199510000	233140000	211070000	291840000	222390000	280720000	243160000
sp|P61161|ARP2_MOUSE;tr|Q8BMA4|Q8BMA4_MOUSE	sp|P61161|ARP2_MOUSE;tr|Q8BMA4|Q8BMA4_MOUSE	P61161	Actr2	Actin-related protein 2 OS=Mus musculus OX=10090 GN=Actr2 PE=1 SV=1; Actin-related protein 2 OS=Mus musculus OX=10090 PE=2 SV=1	2	12	12	12	44.76	1594100000	1753600000	1032000000	193740000	163400000	157520000	83234000	88559000	63104000	265330000	283500000	223950000	289080000	316700000	240770000	296740000	287390000	246920000
sp|P62761|VISL1_MOUSE;tr|Q3TVC0|Q3TVC0_MOUSE;tr|B2L107|B2L107_MOUSE	sp|P62761|VISL1_MOUSE;tr|Q3TVC0|Q3TVC0_MOUSE;tr|B2L107|B2L107_MOUSE	P62761	Vsnl1	Visinin-like protein 1 OS=Mus musculus OX=10090 GN=Vsnl1 PE=1 SV=2; Uncharacterized protein OS=Mus musculus OX=10090 GN=Vsnl1 PE=2 SV=1; Visinin-like protein 1 OS=Mus musculus OX=10090 GN=Vsnl1 PE=2 SV=1	3	14	14	12	22.142	4111600000	5092300000	4514100000	513380000	441070000	544060000	264620000	281230000	251250000	910380000	887940000	834120000	876180000	923710000	964210000	874160000	945730000	977020000
sp|P99029-2|PRDX5_MOUSE;tr|Q3UWS9|Q3UWS9_MOUSE;tr|Q3U7H9|Q3U7H9_MOUSE;sp|P99029|PRDX5_MOUSE;tr|G3UZJ4|G3UZJ4_MOUSE;tr|H3BJQ7|H3BJQ7_MOUSE;tr|A0A494BAZ4|A0A494BAZ4_MOUSE;tr|Q9D6X2|Q9D6X2_MOUSE;tr|Q9JHL8|Q9JHL8_MOUSE;tr|Q91YU9|Q91YU9_MOUSE	sp|P99029-2|PRDX5_MOUSE;tr|Q3UWS9|Q3UWS9_MOUSE;tr|Q3U7H9|Q3U7H9_MOUSE;sp|P99029|PRDX5_MOUSE;tr|G3UZJ4|G3UZJ4_MOUSE;tr|H3BJQ7|H3BJQ7_MOUSE;tr|A0A494BAZ4|A0A494BAZ4_MOUSE;tr|Q9D6X2|Q9D6X2_MOUSE;tr|Q9JHL8|Q9JHL8_MOUSE	P99029	Prdx5	Isoform Cytoplasmic+peroxisomal of Peroxiredoxin-5, mitochondrial OS=Mus musculus OX=10090 GN=Prdx5; Peroxiredoxin (Fragment) OS=Mus musculus OX=10090 GN=Prdx5 PE=2 SV=1; Peroxiredoxin (Fragment) OS=Mus musculus OX=10090 GN=Prdx5 PE=2 SV=1; Peroxiredoxin-	10	12	12	12	17.015	4337900000	5342200000	4027600000	60801000	49546000	58740000	23469000	19698000	16879000	1160500000	1200900000	962340000	131780000	150860000	142730000	125380000	129030000	107640000
sp|Q01065|PDE1B_MOUSE;tr|Q6PDS5|Q6PDS5_MOUSE;tr|Q9DBS6|Q9DBS6_MOUSE;tr|A0A2I3BPC1|A0A2I3BPC1_MOUSE;tr|A0A2I3BR90|A0A2I3BR90_MOUSE;tr|Q8CDV2|Q8CDV2_MOUSE;tr|Q9D5W0|Q9D5W0_MOUSE;tr|Q3USZ6|Q3USZ6_MOUSE;tr|E9Q7V6|E9Q7V6_MOUSE;sp|Q64338-2|PDE1C_MOUSE;sp|Q64338-1|PDE1C_MOUSE;sp|Q64338|PDE1C_MOUSE;tr|A0A0N4SWG4|A0A0N4SWG4_MOUSE;tr|A0A5F8MPG4|A0A5F8MPG4_MOUSE	sp|Q01065|PDE1B_MOUSE;tr|Q6PDS5|Q6PDS5_MOUSE;tr|Q9DBS6|Q9DBS6_MOUSE;tr|A0A2I3BPC1|A0A2I3BPC1_MOUSE	Q01065	Pde1b	Calcium/calmodulin-dependent 3,5-cyclic nucleotide phosphodiesterase 1B OS=Mus musculus OX=10090 GN=Pde1b PE=1 SV=2; Phosphodiesterase OS=Mus musculus OX=10090 GN=Pde1b PE=1 SV=1; Phosphodiesterase OS=Mus musculus OX=10090 GN=Pde1b PE=2 SV=1; Phosphodie	14	13	13	12	61.225	599550000	633140000	552540000	60513000	44862000	62939000	36411000	31006000	26125000	98673000	94563000	91685000	86932000	94281000	127670000	137370000	120770000	110700000
tr|E9PUC5|E9PUC5_MOUSE;sp|Q2PFD7-3|PSD3_MOUSE;sp|Q2PFD7-5|PSD3_MOUSE;tr|F6Z9E6|F6Z9E6_MOUSE;tr|A0A1D5RLK2|A0A1D5RLK2_MOUSE;sp|Q2PFD7-2|PSD3_MOUSE;sp|Q2PFD7|PSD3_MOUSE;tr|A0A1D5RMH7|A0A1D5RMH7_MOUSE;sp|Q2PFD7-4|PSD3_MOUSE;tr|Q8C0E9|Q8C0E9_MOUSE	tr|E9PUC5|E9PUC5_MOUSE;sp|Q2PFD7-3|PSD3_MOUSE;sp|Q2PFD7-5|PSD3_MOUSE;tr|F6Z9E6|F6Z9E6_MOUSE;tr|A0A1D5RLK2|A0A1D5RLK2_MOUSE;sp|Q2PFD7-2|PSD3_MOUSE;sp|Q2PFD7|PSD3_MOUSE;tr|A0A1D5RMH7|A0A1D5RMH7_MOUSE;sp|Q2PFD7-4|PSD3_MOUSE;tr|Q8C0E9|Q8C0E9_MOUSE	E9PUC5	Psd3	PH and SEC7 domain-containing protein 3 OS=Mus musculus OX=10090 GN=Psd3 PE=1 SV=1; Isoform 3 of PH and SEC7 domain-containing protein 3 OS=Mus musculus OX=10090 GN=Psd3; Isoform 5 of PH and SEC7 domain-containing protein 3 OS=Mus musculus OX=10090 GN=Psd	10	12	12	12	42.299	1226800000	1203500000	1339200000	24606000	18166000	25972000	6782000	3365400	4290700	245550000	259750000	289180000	98928000	90668000	100500000	46554000	34248000	35624000
tr|D3Z5I6|D3Z5I6_MOUSE;sp|Q5DU25|IQEC2_MOUSE;tr|E9QAD8|E9QAD8_MOUSE;tr|A4GZ26|A4GZ26_MOUSE;tr|D3Z6V7|D3Z6V7_MOUSE;tr|A0A0R4J1U6|A0A0R4J1U6_MOUSE	tr|D3Z5I6|D3Z5I6_MOUSE;sp|Q5DU25|IQEC2_MOUSE;tr|E9QAD8|E9QAD8_MOUSE;tr|A4GZ26|A4GZ26_MOUSE;tr|D3Z6V7|D3Z6V7_MOUSE	D3Z5I6	Iqsec2	IQ motif and SEC7 domain-containing protein 2 OS=Mus musculus OX=10090 GN=Iqsec2 PE=1 SV=1; IQ motif and SEC7 domain-containing protein 2 OS=Mus musculus OX=10090 GN=Iqsec2 PE=1 SV=3; IQ motif and SEC7 domain-containing protein 2 OS=Mus musculus OX=10090	6	16	12	12	128.02	234640000	154840000	119470000	20487000	11152000	30025000	13227000	13533000	12887000	43373000	74363000	21253000	56634000	35725000	76275000	52073000	52403000	70911000
sp|Q61753|SERA_MOUSE;tr|F6ZSB7|F6ZSB7_MOUSE;tr|Q8C5X4|Q8C5X4_MOUSE	sp|Q61753|SERA_MOUSE	Q61753	Phgdh	D-3-phosphoglycerate dehydrogenase OS=Mus musculus OX=10090 GN=Phgdh PE=1 SV=3	3	12	12	12	56.585	1031800000	779400000	991310000	39022000	19112000	16067000	11029000	13789000	8173700	207070000	157370000	146380000	54189000	49614000	39660000	70630000	60720000	63765000
sp|Q80XN0|BDH_MOUSE;tr|D3Z2Y8|D3Z2Y8_MOUSE;tr|A1E283|A1E283_MOUSE	sp|Q80XN0|BDH_MOUSE;tr|D3Z2Y8|D3Z2Y8_MOUSE	Q80XN0	Bdh1	D-beta-hydroxybutyrate dehydrogenase, mitochondrial OS=Mus musculus OX=10090 GN=Bdh1 PE=1 SV=2; D-beta-hydroxybutyrate dehydrogenase, mitochondrial (Fragment) OS=Mus musculus OX=10090 GN=Bdh1 PE=1 SV=1	3	12	12	12	38.299	1665600000	1548500000	1112400000	76434000	60543000	94684000	49239000	43077000	33469000	389500000	385930000	324490000	182480000	179000000	214780000	211820000	218850000	184420000
sp|Q8BIZ1-2|ANS1B_MOUSE;tr|S4R1H2|S4R1H2_MOUSE;tr|S4R2H2|S4R2H2_MOUSE;tr|S4R2I2|S4R2I2_MOUSE;tr|S4R2Q2|S4R2Q2_MOUSE;tr|S4R1Q0|S4R1Q0_MOUSE;sp|Q8BIZ1-4|ANS1B_MOUSE;tr|A0A0R4J2A8|A0A0R4J2A8_MOUSE;tr|A0A0R4J2A6|A0A0R4J2A6_MOUSE;tr|E9QPP6|E9QPP6_MOUSE;sp|Q8BIZ1|ANS1B_MOUSE;tr|Q8BZM2|Q8BZM2_MOUSE;tr|S4R286|S4R286_MOUSE;tr|S4R2H3|S4R2H3_MOUSE;sp|Q8BIZ1-3|ANS1B_MOUSE;tr|A0A0R4J2A2|A0A0R4J2A2_MOUSE;tr|S4…	sp|Q8BIZ1-2|ANS1B_MOUSE;tr|S4R1H2|S4R1H2_MOUSE;tr|S4R2H2|S4R2H2_MOUSE;tr|S4R2I2|S4R2I2_MOUSE;tr|S4R2Q2|S4R2Q2_MOUSE;tr|S4R1Q0|S4R1Q0_MOUSE;sp|Q8BIZ1-4|ANS1B_MOUSE;tr|A0A0R4J2A8|A0A0R4J2A8_MOUSE;tr|A0A0R4J2A6|A0A0R4J2A6_MOUSE;tr|E9QPP6|E9QPP6_MOUSE;sp|Q8BIZ1|ANS1B_MOUSE;tr|Q8BZM2|Q8BZM2_MOUSE;tr|S4R286|S4R286_MOUSE;tr|S4R2H3|S4R2H3_MOUSE;sp|Q8BIZ1-3|ANS1B_MOUSE;tr|A0A0R4J2A2|A0A0R4J2A2_MOUSE;tr|S4…	Q8BIZ1	Anks1b	Isoform 2 of Ankyrin repeat and sterile alpha motif domain-containing protein 1B OS=Mus musculus OX=10090 GN=Anks1b; Ankyrin repeat and sterile alpha motif domain-containing protein 1B OS=Mus musculus OX=10090 GN=Anks1b PE=1 SV=1; Ankyrin repeat and steri	25	12	12	12	48.342	557050000	511550000	457760000	42059000	30548000	49830000	19339000	26684000	24261000	131410000	120060000	112900000	125540000	130890000	145550000	120420000	130980000	114170000
sp|Q8BLQ9-3|CADM2_MOUSE;sp|Q8BLQ9-2|CADM2_MOUSE;tr|G3UZM4|G3UZM4_MOUSE;sp|Q8BLQ9|CADM2_MOUSE;tr|D3Z0N3|D3Z0N3_MOUSE	sp|Q8BLQ9-3|CADM2_MOUSE;sp|Q8BLQ9-2|CADM2_MOUSE;tr|G3UZM4|G3UZM4_MOUSE;sp|Q8BLQ9|CADM2_MOUSE	Q8BLQ9	Cadm2	Isoform 3 of Cell adhesion molecule 2 OS=Mus musculus OX=10090 GN=Cadm2; Isoform 2 of Cell adhesion molecule 2 OS=Mus musculus OX=10090 GN=Cadm2; Cell adhesion molecule 2 (Fragment) OS=Mus musculus OX=10090 GN=Cadm2 PE=1 SV=1; Cell adhesion molecule 2 OS=	5	12	12	12	43.517	2035800000	2604400000	2099500000	60240000	70481000	84579000	45605000	63268000	51932000	365360000	389130000	398470000	206840000	184930000	248430000	247260000	347500000	276600000
tr|A0A498WGK2|A0A498WGK2_MOUSE;sp|Q8BP47|SYNC_MOUSE;tr|A0A494BAX5|A0A494BAX5_MOUSE;tr|A0A494BB89|A0A494BB89_MOUSE;tr|A0A494B927|A0A494B927_MOUSE;tr|A0A494BAW6|A0A494BAW6_MOUSE;tr|A0A494B9G0|A0A494B9G0_MOUSE;tr|A0A494B949|A0A494B949_MOUSE;tr|A0A494B996|A0A494B996_MOUSE	tr|A0A498WGK2|A0A498WGK2_MOUSE;sp|Q8BP47|SYNC_MOUSE;tr|A0A494BAX5|A0A494BAX5_MOUSE;tr|A0A494BB89|A0A494BB89_MOUSE	A0A498WGK2	Nars	Asparaginyl-tRNA synthetase OS=Mus musculus OX=10090 GN=Nars PE=4 SV=1; Asparagine--tRNA ligase, cytoplasmic OS=Mus musculus OX=10090 GN=NARS1 PE=1 SV=2; Asparaginyl-tRNA synthetase (Fragment) OS=Mus musculus OX=10090 GN=Nars PE=1 SV=1; Asparaginyl-tRNA s	9	12	12	12	64.208	282480000	282090000	194620000	61137000	38292000	72725000	35604000	41000000	19685000	78758000	117310000	75098000	164540000	154650000	187500000	200170000	195850000	136240000
sp|Q8K0S0|PHYIP_MOUSE;tr|E0CXJ1|E0CXJ1_MOUSE	sp|Q8K0S0|PHYIP_MOUSE	Q8K0S0	Phyhip	Phytanoyl-CoA hydroxylase-interacting protein OS=Mus musculus OX=10090 GN=Phyhip PE=1 SV=1	2	15	15	12	37.554	1385800000	1315600000	1393800000	159620000	113850000	125170000	67668000	61675000	62629000	181420000	199920000	167130000	183200000	164470000	164580000	163170000	172920000	168870000
sp|Q8R570|SNP47_MOUSE;tr|B2FDF6|B2FDF6_MOUSE;sp|Q8R570-2|SNP47_MOUSE;tr|I7HFU4|I7HFU4_MOUSE;tr|I7HPB1|I7HPB1_MOUSE;tr|J3JS29|J3JS29_MOUSE	sp|Q8R570|SNP47_MOUSE;tr|B2FDF6|B2FDF6_MOUSE;sp|Q8R570-2|SNP47_MOUSE	Q8R570	Snap47	Synaptosomal-associated protein 47 OS=Mus musculus OX=10090 GN=Snap47 PE=1 SV=1; Synaptosomal-associated protein 47 OS=Mus musculus OX=10090 GN=Snap47 PE=1 SV=1; Isoform 2 of Synaptosomal-associated protein 47 OS=Mus musculus OX=10090 GN=Snap47	6	12	12	12	46.524	350850000	308250000	316940000	53505000	29651000	75015000	14571000	17758000	14639000	146760000	102030000	102240000	106770000	106780000	137810000	100080000	104250000	71657000
sp|Q8R5H6|WASF1_MOUSE	sp|Q8R5H6|WASF1_MOUSE	Q8R5H6	Wasf1	Wiskott-Aldrich syndrome protein family member 1 OS=Mus musculus OX=10090 GN=Wasf1 PE=1 SV=2	1	12	12	12	61.508	853840000	807830000	541260000	30455000	3180100	18101000	7523900	19280000	13939000	368230000	261340000	180820000	71888000	20683000	58297000	66530000	111640000	128560000
sp|Q91V61-2|SFXN3_MOUSE;sp|Q91V61|SFXN3_MOUSE;tr|Q3U4F0|Q3U4F0_MOUSE;tr|A0A494BB84|A0A494BB84_MOUSE	sp|Q91V61-2|SFXN3_MOUSE;sp|Q91V61|SFXN3_MOUSE;tr|Q3U4F0|Q3U4F0_MOUSE;tr|A0A494BB84|A0A494BB84_MOUSE	Q91V61	Sfxn3	Isoform 2 of Sideroflexin-3 OS=Mus musculus OX=10090 GN=Sfxn3; Sideroflexin-3 OS=Mus musculus OX=10090 GN=Sfxn3 PE=1 SV=1; Sideroflexin-3 OS=Mus musculus OX=10090 GN=Sfxn3 PE=1 SV=1; Sideroflexin-3 (Fragment) OS=Mus musculus OX=10090 GN=Sfxn3 PE=1 SV=1	4	13	13	12	31.656	3284900000	3298600000	2651800000	558270000	368040000	516820000	283500000	321180000	257920000	577340000	566590000	436090000	777040000	725560000	813540000	783400000	871600000	897850000
tr|Q8BK18|Q8BK18_MOUSE;tr|Q3UJQ3|Q3UJQ3_MOUSE;tr|Q3TMC5|Q3TMC5_MOUSE;tr|Q3TF87|Q3TF87_MOUSE;sp|Q922B2|SYDC_MOUSE	tr|Q8BK18|Q8BK18_MOUSE;tr|Q3UJQ3|Q3UJQ3_MOUSE;tr|Q3TMC5|Q3TMC5_MOUSE;tr|Q3TF87|Q3TF87_MOUSE;sp|Q922B2|SYDC_MOUSE	Q8BK18	Dars	AA_TRNA_LIGASE_II domain-containing protein OS=Mus musculus OX=10090 GN=Dars PE=2 SV=1; AA_TRNA_LIGASE_II domain-containing protein OS=Mus musculus OX=10090 GN=Dars PE=2 SV=1; AA_TRNA_LIGASE_II domain-containing protein OS=Mus musculus OX=10090 GN=Dars PE	5	12	12	12	57.147	298530000	372410000	318480000	30754000	23468000	37741000	15583000	16765000	9057800	88341000	112060000	52440000	83797000	84840000	90815000	68587000	97325000	59585000
sp|Q9D0K2|SCOT1_MOUSE;tr|Q3UK61|Q3UK61_MOUSE;tr|Q3UJQ9|Q3UJQ9_MOUSE;tr|Q3U9P7|Q3U9P7_MOUSE;tr|Q9CRF4|Q9CRF4_MOUSE;tr|A1E285|A1E285_MOUSE	sp|Q9D0K2|SCOT1_MOUSE;tr|Q3UK61|Q3UK61_MOUSE;tr|Q3UJQ9|Q3UJQ9_MOUSE;tr|Q3U9P7|Q3U9P7_MOUSE;tr|Q9CRF4|Q9CRF4_MOUSE	Q9D0K2	Oxct1	Succinyl-CoA:3-ketoacid coenzyme A transferase 1, mitochondrial OS=Mus musculus OX=10090 GN=Oxct1 PE=1 SV=1; Succinyl-CoA:3-ketoacid-coenzyme A transferase OS=Mus musculus OX=10090 GN=Oxct1 PE=2 SV=1; Succinyl-CoA:3-ketoacid-coenzyme A transferase OS=Mus	6	12	12	12	55.988	2293600000	2217800000	1397200000	74111000	46406000	44274000	34693000	19483000	14676000	416070000	301350000	316460000	218460000	153390000	130090000	170440000	113550000	87080000
sp|Q9D1A2|CNDP2_MOUSE;tr|Q6KAT3|Q6KAT3_MOUSE;tr|A0A494B9S3|A0A494B9S3_MOUSE;tr|Q3TG71|Q3TG71_MOUSE;tr|A0A494B9U6|A0A494B9U6_MOUSE	sp|Q9D1A2|CNDP2_MOUSE;tr|Q6KAT3|Q6KAT3_MOUSE;tr|A0A494B9S3|A0A494B9S3_MOUSE;tr|Q3TG71|Q3TG71_MOUSE	Q9D1A2	Cndp2	Cytosolic non-specific dipeptidase OS=Mus musculus OX=10090 GN=Cndp2 PE=1 SV=1; MFLJ00064 protein (Fragment) OS=Mus musculus OX=10090 GN=Cndp2 PE=2 SV=1; Cytosolic non-specific dipeptidase (Fragment) OS=Mus musculus OX=10090 GN=Cndp2 PE=1 SV=1; Uncharacte	5	12	12	12	52.767	415320000	433950000	374960000	22978000	11430000	17519000	10399000	15827000	10529000	87560000	90738000	74277000	66636000	55578000	68406000	84915000	76104000	64387000
sp|Q9D819|IPYR_MOUSE;tr|Q8BTY3|Q8BTY3_MOUSE;tr|Q3UA53|Q3UA53_MOUSE	sp|Q9D819|IPYR_MOUSE;tr|Q8BTY3|Q8BTY3_MOUSE;tr|Q3UA53|Q3UA53_MOUSE	Q9D819	Ppa1	Inorganic pyrophosphatase OS=Mus musculus OX=10090 GN=Ppa1 PE=1 SV=1; Uncharacterized protein OS=Mus musculus OX=10090 GN=Ppa1 PE=2 SV=1; Uncharacterized protein OS=Mus musculus OX=10090 GN=Ppa1 PE=2 SV=1	3	12	12	12	32.667	1196300000	1370500000	941430000	0	4585000	12615000	5082800	1913900	1823000	291180000	285570000	201750000	0	10511000	26536000	22070000	9962000	10171000
sp|Q9DB05|SNAA_MOUSE;tr|Q9CXX1|Q9CXX1_MOUSE;tr|A0A1B0GR35|A0A1B0GR35_MOUSE	sp|Q9DB05|SNAA_MOUSE;tr|Q9CXX1|Q9CXX1_MOUSE	Q9DB05	Napa	Alpha-soluble NSF attachment protein OS=Mus musculus OX=10090 GN=Napa PE=1 SV=1; Uncharacterized protein OS=Mus musculus OX=10090 GN=Napa PE=2 SV=1	3	15	12	12	33.189	1155000000	1223400000	541880000	40778000	25489000	45446000	21659000	21944000	18357000	273680000	247580000	234700000	94765000	97240000	115960000	139140000	155060000	124790000
sp|Q9DBF1-2|AL7A1_MOUSE;sp|Q9DBF1|AL7A1_MOUSE;tr|G3UYR8|G3UYR8_MOUSE;tr|G3UY72|G3UY72_MOUSE;tr|E9Q1H3|E9Q1H3_MOUSE;tr|E9Q1G1|E9Q1G1_MOUSE	sp|Q9DBF1-2|AL7A1_MOUSE;sp|Q9DBF1|AL7A1_MOUSE;tr|G3UYR8|G3UYR8_MOUSE	Q9DBF1	Aldh7a1	Isoform 2 of Alpha-aminoadipic semialdehyde dehydrogenase OS=Mus musculus OX=10090 GN=Aldh7a1; Alpha-aminoadipic semialdehyde dehydrogenase OS=Mus musculus OX=10090 GN=Aldh7a1 PE=1 SV=4; Alpha-aminoadipic semialdehyde dehydrogenase OS=Mus musculus OX=1009	6	12	12	12	55.644	533150000	665160000	508190000	67114000	49532000	70826000	35189000	36293000	32617000	117180000	149340000	109430000	137320000	141490000	139700000	148720000	121110000	135980000
tr|Q61833|Q61833_MOUSE;tr|A2ACG7|A2ACG7_MOUSE;sp|Q9DBG6|RPN2_MOUSE;tr|Q3U505|Q3U505_MOUSE	tr|Q61833|Q61833_MOUSE;tr|A2ACG7|A2ACG7_MOUSE;sp|Q9DBG6|RPN2_MOUSE;tr|Q3U505|Q3U505_MOUSE	Q61833	Rpn2	Dolichyl-diphosphooligosaccharide--protein glycosyltransferase subunit 2 OS=Mus musculus OX=10090 GN=Rpn2 PE=2 SV=1; Dolichyl-diphosphooligosaccharide--protein glycosyltransferase subunit 2 OS=Mus musculus OX=10090 GN=Rpn2 PE=1 SV=1; Dolichyl-diphosphooli	4	12	12	12	66.301	260970000	293730000	263200000	103910000	65206000	89867000	54877000	60949000	46468000	84206000	83162000	62762000	237300000	263200000	249480000	282000000	282880000	285060000
sp|Q9EP69|SAC1_MOUSE;tr|A0A5F8MPK9|A0A5F8MPK9_MOUSE;tr|A0A1L1SR59|A0A1L1SR59_MOUSE;tr|B0LAE6|B0LAE6_MOUSE	sp|Q9EP69|SAC1_MOUSE;tr|A0A5F8MPK9|A0A5F8MPK9_MOUSE	Q9EP69	Sacm1l	Phosphatidylinositide phosphatase SAC1 OS=Mus musculus OX=10090 GN=Sacm1l PE=1 SV=1; Phosphatidylinositide phosphatase SAC1 OS=Mus musculus OX=10090 GN=Sacm1l PE=1 SV=1	4	12	12	12	66.943	11710000	87917000	65512000	58950000	40279000	64075000	28367000	24587000	25350000	2913200	15957000	17466000	124760000	107310000	116860000	120920000	101840000	81292000
sp|Q9JIA1|LGI1_MOUSE;tr|A0A0G2JGE8|A0A0G2JGE8_MOUSE;tr|A0A0G2JGB7|A0A0G2JGB7_MOUSE;tr|A0A0G2JFT0|A0A0G2JFT0_MOUSE	sp|Q9JIA1|LGI1_MOUSE;tr|A0A0G2JGE8|A0A0G2JGE8_MOUSE;tr|A0A0G2JGB7|A0A0G2JGB7_MOUSE	Q9JIA1	Lgi1	Leucine-rich glioma-inactivated protein 1 OS=Mus musculus OX=10090 GN=Lgi1 PE=1 SV=1; Leucine-rich glioma-inactivated protein 1 OS=Mus musculus OX=10090 GN=Lgi1 PE=1 SV=1; Leucine-rich glioma-inactivated protein 1 OS=Mus musculus OX=10090 GN=Lgi1 PE=1 SV=	4	12	12	12	63.643	856470000	1127700000	883150000	55852000	51846000	74489000	36301000	28267000	20730000	151140000	171110000	158340000	108680000	113430000	125610000	105550000	120000000	102360000
tr|Q8C2G0|Q8C2G0_MOUSE;tr|E9Q2A6|E9Q2A6_MOUSE;sp|Q9QVP9|FAK2_MOUSE;tr|Q3UDE9|Q3UDE9_MOUSE;tr|F7CCX1|F7CCX1_MOUSE;tr|Q8C6R5|Q8C6R5_MOUSE;tr|Q8C9L4|Q8C9L4_MOUSE	tr|Q8C2G0|Q8C2G0_MOUSE;tr|E9Q2A6|E9Q2A6_MOUSE;sp|Q9QVP9|FAK2_MOUSE;tr|Q3UDE9|Q3UDE9_MOUSE	Q8C2G0	Ptk2b	Uncharacterized protein OS=Mus musculus OX=10090 GN=Ptk2b PE=2 SV=1; Protein-tyrosine kinase 2-beta OS=Mus musculus OX=10090 GN=Ptk2b PE=1 SV=1; Protein-tyrosine kinase 2-beta OS=Mus musculus OX=10090 GN=Ptk2b PE=1 SV=2; Protein-tyrosine kinase 2-beta OS=	7	13	13	12	111.13	233060000	299340000	144900000	25584000	14799000	16862000	7493100	9693700	12287000	57362000	46529000	32659000	59676000	51297000	59020000	66649000	84558000	75673000
sp|Q9QYS2|GRM3_MOUSE;tr|Q6PAT5|Q6PAT5_MOUSE	sp|Q9QYS2|GRM3_MOUSE	Q9QYS2	Grm3	Metabotropic glutamate receptor 3 OS=Mus musculus OX=10090 GN=Grm3 PE=1 SV=1	2	13	12	12	99.113	593570000	751180000	558620000	86177000	42221000	83681000	34634000	44134000	49363000	134630000	119920000	90448000	125980000	95984000	131800000	135580000	151920000	184500000
sp|Q9R0P5|DEST_MOUSE	sp|Q9R0P5|DEST_MOUSE	Q9R0P5	Dstn	Destrin OS=Mus musculus OX=10090 GN=Dstn PE=1 SV=3	1	12	12	12	18.521	1414900000	1528800000	1348600000	45224000	16905000	43493000	31196000	17667000	16711000	315670000	365380000	352100000	165990000	118180000	137070000	128790000	119710000	128560000
sp|Q9R0P9|UCHL1_MOUSE;tr|Q3TCH2|Q3TCH2_MOUSE;tr|I7ENE7|I7ENE7_MOUSE	sp|Q9R0P9|UCHL1_MOUSE;tr|Q3TCH2|Q3TCH2_MOUSE;tr|I7ENE7|I7ENE7_MOUSE	Q9R0P9	Uchl1	Ubiquitin carboxyl-terminal hydrolase isozyme L1 OS=Mus musculus OX=10090 GN=Uchl1 PE=1 SV=1; Ubiquitin carboxyl-terminal hydrolase (Fragment) OS=Mus musculus OX=10090 GN=Uchl1 PE=2 SV=1; Ubiquitin carboxyl-terminal hydrolase (Fragment) OS=Mus musculus OX	3	12	12	12	24.838	7895700000	10716000000	9939000000	110770000	46457000	75750000	28748000	51027000	31089000	2368100000	2870900000	2427600000	301320000	194400000	218730000	157020000	232000000	175000000
tr|Q8BTU5|Q8BTU5_MOUSE;sp|Q9R1P4|PSA1_MOUSE;tr|A0A1B0GS70|A0A1B0GS70_MOUSE;tr|Q9JHS5|Q9JHS5_MOUSE	tr|Q8BTU5|Q8BTU5_MOUSE;sp|Q9R1P4|PSA1_MOUSE;tr|A0A1B0GS70|A0A1B0GS70_MOUSE	Q8BTU5	Psma1	Proteasome subunit alpha type OS=Mus musculus OX=10090 GN=Psma1 PE=2 SV=1; Proteasome subunit alpha type-1 OS=Mus musculus OX=10090 GN=Psma1 PE=1 SV=1; Proteasome endopeptidase complex OS=Mus musculus OX=10090 GN=Psma1 PE=1 SV=1	4	12	12	12	29.466	673860000	628690000	597040000	3235900	5243900	2129400	2652700	1461500	0	170560000	139320000	167310000	4654900	5695400	3636700	16502000	8250100	0
sp|Q9R1Q8|TAGL3_MOUSE;tr|Q9D6K2|Q9D6K2_MOUSE;tr|Q8BT95|Q8BT95_MOUSE	sp|Q9R1Q8|TAGL3_MOUSE;tr|Q9D6K2|Q9D6K2_MOUSE;tr|Q8BT95|Q8BT95_MOUSE	Q9R1Q8	Tagln3	Transgelin-3 OS=Mus musculus OX=10090 GN=Tagln3 PE=1 SV=1; Transgelin OS=Mus musculus OX=10090 GN=Tagln3 PE=2 SV=1; Calponin-homology (CH) domain-containing protein OS=Mus musculus OX=10090 PE=2 SV=1	3	15	15	12	22.47	2045300000	1965700000	2029400000	15237000	5245100	5971000	687390	2274200	728430	211050000	345560000	606410000	13346000	3199900	3281700	3452300	2922700	3733000
sp|Q9R1V6-12|ADA22_MOUSE;sp|Q9R1V6|ADA22_MOUSE;sp|Q9R1V6-5|ADA22_MOUSE;sp|Q9R1V6-4|ADA22_MOUSE;sp|Q9R1V6-17|ADA22_MOUSE;tr|D3YUP9|D3YUP9_MOUSE;sp|Q9R1V6-6|ADA22_MOUSE;sp|Q9R1V6-7|ADA22_MOUSE;sp|Q9R1V6-10|ADA22_MOUSE;sp|Q9R1V6-13|ADA22_MOUSE;sp|Q9R1V6-15|ADA22_MOUSE;sp|Q9R1V6-8|ADA22_MOUSE;sp|Q9R1V6-14|ADA22_MOUSE;sp|Q9R1V6-11|ADA22_MOUSE;sp|Q9R1V6-1|ADA22_MOUSE;sp|Q9R1V6-16|ADA22_MOUSE;sp|Q9R1V6-…	sp|Q9R1V6-12|ADA22_MOUSE;sp|Q9R1V6|ADA22_MOUSE;sp|Q9R1V6-5|ADA22_MOUSE;sp|Q9R1V6-4|ADA22_MOUSE;sp|Q9R1V6-17|ADA22_MOUSE;tr|D3YUP9|D3YUP9_MOUSE;sp|Q9R1V6-6|ADA22_MOUSE;sp|Q9R1V6-7|ADA22_MOUSE;sp|Q9R1V6-10|ADA22_MOUSE;sp|Q9R1V6-13|ADA22_MOUSE;sp|Q9R1V6-15|ADA22_MOUSE;sp|Q9R1V6-8|ADA22_MOUSE;sp|Q9R1V6-14|ADA22_MOUSE;sp|Q9R1V6-11|ADA22_MOUSE;sp|Q9R1V6-1|ADA22_MOUSE;sp|Q9R1V6-16|ADA22_MOUSE;sp|Q9R1V6-…	Q9R1V6	Adam22	Isoform 10 of Disintegrin and metalloproteinase domain-containing protein 22 OS=Mus musculus OX=10090 GN=Adam22; Disintegrin and metalloproteinase domain-containing protein 22 OS=Mus musculus OX=10090 GN=Adam22 PE=1 SV=2; Isoform 3 of Disintegrin and meta	35	12	12	12	107.83	621980000	805060000	523140000	62371000	44680000	71490000	25694000	31953000	32610000	202160000	214680000	208290000	148500000	146350000	163450000	165230000	184700000	147310000
tr|G3UYZ1|G3UYZ1_MOUSE;tr|A0A0R4J117|A0A0R4J117_MOUSE;sp|Q8R366|IGSF8_MOUSE;tr|D3Z4Q8|D3Z4Q8_MOUSE;tr|A0A0A6YWK7|A0A0A6YWK7_MOUSE;tr|A0A0A6YVX9|A0A0A6YVX9_MOUSE	tr|G3UYZ1|G3UYZ1_MOUSE;tr|A0A0R4J117|A0A0R4J117_MOUSE;sp|Q8R366|IGSF8_MOUSE	G3UYZ1	Igsf8	Immunoglobulin superfamily member 8 OS=Mus musculus OX=10090 GN=Igsf8 PE=1 SV=1; Immunoglobulin superfamily member 8 OS=Mus musculus OX=10090 GN=Igsf8 PE=1 SV=1; Immunoglobulin superfamily member 8 OS=Mus musculus OX=10090 GN=Igsf8 PE=1 SV=2	6	12	12	12	58.131	1155600000	1296000000	985450000	150040000	102630000	140490000	73186000	72850000	86579000	218730000	231130000	244430000	300000000	280190000	295190000	264390000	323560000	350950000
tr|A0A1D5RM83|A0A1D5RM83_MOUSE;sp|Q8R0S2|IQEC1_MOUSE;sp|Q8R0S2-2|IQEC1_MOUSE;tr|E9PUA3|E9PUA3_MOUSE;tr|A0A5F8MPT9|A0A5F8MPT9_MOUSE	tr|A0A1D5RM83|A0A1D5RM83_MOUSE;sp|Q8R0S2|IQEC1_MOUSE;sp|Q8R0S2-2|IQEC1_MOUSE;tr|E9PUA3|E9PUA3_MOUSE;tr|A0A5F8MPT9|A0A5F8MPT9_MOUSE	A0A1D5RM83	Iqsec1	IQ motif and SEC7 domain-containing protein 1 OS=Mus musculus OX=10090 GN=Iqsec1 PE=1 SV=1; IQ motif and SEC7 domain-containing protein 1 OS=Mus musculus OX=10090 GN=Iqsec1 PE=1 SV=2; Isoform 2 of IQ motif and SEC7 domain-containing protein 1 OS=Mus muscu	5	16	16	12	117.93	309420000	442030000	283200000	73406000	43751000	66723000	31124000	31697000	27724000	89982000	86313000	111980000	131300000	147980000	136200000	118470000	138590000	116960000
tr|A2AFG8|A2AFG8_MOUSE;tr|Q6PGJ3|Q6PGJ3_MOUSE;tr|A2AFG7|A2AFG7_MOUSE;tr|Q9QYQ7|Q9QYQ7_MOUSE;sp|P11627|L1CAM_MOUSE;tr|Q684Q2|Q684Q2_MOUSE;tr|B7ZCD3|B7ZCD3_MOUSE;tr|F7A5H7|F7A5H7_MOUSE	tr|A2AFG8|A2AFG8_MOUSE;tr|Q6PGJ3|Q6PGJ3_MOUSE;tr|A2AFG7|A2AFG7_MOUSE;tr|Q9QYQ7|Q9QYQ7_MOUSE;sp|P11627|L1CAM_MOUSE	A2AFG8	L1cam	Neural cell adhesion molecule L1 OS=Mus musculus OX=10090 GN=L1cam PE=1 SV=1; L1 cell adhesion molecule OS=Mus musculus OX=10090 GN=L1cam PE=1 SV=1; Neural cell adhesion molecule L1 OS=Mus musculus OX=10090 GN=L1cam PE=1 SV=1; Neural cell adhesion molecul	8	12	12	12	140.43	926750000	904400000	636890000	8031300	4736800	10248000	4829400	4827600	4397000	182120000	144230000	96383000	22946000	19575000	27352000	28137000	30564000	27369000
tr|A8DUK4|A8DUK4_MOUSE;tr|A8DUK2|A8DUK2_MOUSE;tr|A8DUK7|A8DUK7_MOUSE;tr|A8DUQ1|A8DUQ1_MOUSE;tr|A8DUN2|A8DUN2_MOUSE;tr|A8DUP0|A8DUP0_MOUSE;tr|A8DUQ5|A8DUQ5_MOUSE;tr|A8DUL0|A8DUL0_MOUSE;tr|A8DUL2|A8DUL2_MOUSE;tr|A8DUP7|A8DUP7_MOUSE;sp|P02088|HBB1_MOUSE;tr|A8DUL7|A8DUL7_MOUSE;tr|A8DUM2|A8DUM2_MOUSE;tr|A8DUL5|A8DUL5_MOUSE;tr|A8DUP3|A8DUP3_MOUSE;tr|A8DUP5|A8DUP5_MOUSE;tr|B1Q450|B1Q450_MOUSE;tr|E9Q223|…	tr|A8DUK4|A8DUK4_MOUSE;tr|A8DUK2|A8DUK2_MOUSE;tr|A8DUK7|A8DUK7_MOUSE;tr|A8DUQ1|A8DUQ1_MOUSE;tr|A8DUN2|A8DUN2_MOUSE;tr|A8DUP0|A8DUP0_MOUSE;tr|A8DUQ5|A8DUQ5_MOUSE;tr|A8DUL0|A8DUL0_MOUSE;tr|A8DUL2|A8DUL2_MOUSE;tr|A8DUP7|A8DUP7_MOUSE;sp|P02088|HBB1_MOUSE;tr|A8DUL7|A8DUL7_MOUSE;tr|A8DUM2|A8DUM2_MOUSE;tr|A8DUL5|A8DUL5_MOUSE;tr|A8DUP3|A8DUP3_MOUSE;tr|A8DUP5|A8DUP5_MOUSE;tr|B1Q450|B1Q450_MOUSE;tr|E9Q223|…	A8DUK4	Hbb-bs	Beta-globin OS=Mus musculus OX=10090 GN=Hbb-bs PE=1 SV=1; Beta-globin OS=Mus musculus OX=10090 GN=Hbbt1 PE=3 SV=1; Beta-globin OS=Mus musculus OX=10090 GN=Hbbt1 PE=3 SV=1; Beta-globin OS=Mus musculus OX=10090 GN=Hbbt1 PE=3 SV=1; Beta-globin OS=Mus musculu	27	12	12	12	15.748	52407000000	45245000000	46022000000	434240000	270960000	398300000	159700000	151280000	119710000	8926800000	7861800000	7783200000	752950000	735990000	763110000	569660000	637920000	497620000
tr|E9Q9A0|E9Q9A0_MOUSE;tr|F6V2U0|F6V2U0_MOUSE;tr|D3YUL8|D3YUL8_MOUSE;tr|D3Z230|D3Z230_MOUSE;tr|Q3UEQ1|Q3UEQ1_MOUSE;tr|D3YUD3|D3YUD3_MOUSE;sp|Q9EPW0|INP4A_MOUSE;tr|B7ZMQ9|B7ZMQ9_MOUSE;tr|F6R4N2|F6R4N2_MOUSE;tr|A0A0R4J0Q2|A0A0R4J0Q2_MOUSE;tr|Q0VBQ7|Q0VBQ7_MOUSE;tr|E9QAD0|E9QAD0_MOUSE;sp|Q9EPW0-2|INP4A_MOUSE;tr|A0A0A6YXS5|A0A0A6YXS5_MOUSE	tr|E9Q9A0|E9Q9A0_MOUSE;tr|F6V2U0|F6V2U0_MOUSE;tr|D3YUL8|D3YUL8_MOUSE;tr|D3Z230|D3Z230_MOUSE;tr|Q3UEQ1|Q3UEQ1_MOUSE;tr|D3YUD3|D3YUD3_MOUSE;sp|Q9EPW0|INP4A_MOUSE;tr|B7ZMQ9|B7ZMQ9_MOUSE;tr|F6R4N2|F6R4N2_MOUSE;tr|A0A0R4J0Q2|A0A0R4J0Q2_MOUSE;tr|Q0VBQ7|Q0VBQ7_MOUSE;tr|E9QAD0|E9QAD0_MOUSE	E9Q9A0	Inpp4a	Inositol polyphosphate-4-phosphatase type I A OS=Mus musculus OX=10090 GN=Inpp4a PE=1 SV=2; Inositol polyphosphate-4-phosphatase type I A OS=Mus musculus OX=10090 GN=Inpp4a PE=1 SV=1; Inositol polyphosphate-4-phosphatase type I A OS=Mus musculus OX=10090	14	12	12	12	105.49	258300000	199300000	190410000	34361000	23511000	42208000	21484000	17884000	20116000	86296000	77305000	56008000	76533000	71576000	86973000	97239000	98673000	78683000
tr|D3Z3B8|D3Z3B8_MOUSE;tr|E9Q9H0|E9Q9H0_MOUSE;tr|Q3UP61|Q3UP61_MOUSE;tr|H7BWY4|H7BWY4_MOUSE;sp|Q811D0-2|DLG1_MOUSE;sp|Q811D0|DLG1_MOUSE;sp|Q811D0-3|DLG1_MOUSE;tr|Q3TPP5|Q3TPP5_MOUSE;tr|F6UDT8|F6UDT8_MOUSE;tr|S4R2T8|S4R2T8_MOUSE;tr|Q571K0|Q571K0_MOUSE	tr|D3Z3B8|D3Z3B8_MOUSE;tr|E9Q9H0|E9Q9H0_MOUSE;tr|Q3UP61|Q3UP61_MOUSE;tr|H7BWY4|H7BWY4_MOUSE;sp|Q811D0-2|DLG1_MOUSE;sp|Q811D0|DLG1_MOUSE;sp|Q811D0-3|DLG1_MOUSE;tr|Q3TPP5|Q3TPP5_MOUSE;tr|F6UDT8|F6UDT8_MOUSE	D3Z3B8	Dlg1	Disks large homolog 1 OS=Mus musculus OX=10090 GN=Dlg1 PE=1 SV=1; Disks large homolog 1 OS=Mus musculus OX=10090 GN=Dlg1 PE=1 SV=1; Uncharacterized protein OS=Mus musculus OX=10090 GN=Dlg1 PE=2 SV=1; Disks large homolog 1 OS=Mus musculus OX=10090 GN=Dlg1	11	16	12	12	91.622	819430000	786440000	618130000	19610000	7242900	10428000	6437300	10618000	7381400	137790000	124020000	133590000	38474000	21989000	29318000	26357000	41448000	35016000
tr|Q8C845|Q8C845_MOUSE;sp|Q9D8Y0|EFHD2_MOUSE;sp|Q9D4J1|EFHD1_MOUSE	tr|Q8C845|Q8C845_MOUSE;sp|Q9D8Y0|EFHD2_MOUSE	Q8C845	Efhd2	EF-hand domain-containing protein D2 OS=Mus musculus OX=10090 GN=Efhd2 PE=1 SV=1; EF-hand domain-containing protein D2 OS=Mus musculus OX=10090 GN=Efhd2 PE=1 SV=1	3	12	12	12	26.8	1619200000	1269600000	929730000	28830000	16108000	24496000	1700800	974400	466890	749180000	238530000	169640000	43315000	36205000	69838000	15935000	12237000	8769700
sp|F8VPU2|FARP1_MOUSE;tr|E9Q805|E9Q805_MOUSE;tr|Q3UY58|Q3UY58_MOUSE;tr|Q8K2R0|Q8K2R0_MOUSE;tr|Q80VF7|Q80VF7_MOUSE;tr|Q8R2X2|Q8R2X2_MOUSE	sp|F8VPU2|FARP1_MOUSE;tr|E9Q805|E9Q805_MOUSE;tr|Q3UY58|Q3UY58_MOUSE	F8VPU2	Farp1	FERM, ARHGEF and pleckstrin domain-containing protein 1 OS=Mus musculus OX=10090 GN=Farp1 PE=1 SV=1; FERM, ARHGEF and pleckstrin domain-containing protein 1 (Fragment) OS=Mus musculus OX=10090 GN=Farp1 PE=1 SV=1; FERM domain-containing protein (Fragment)	6	11	11	11	118.87	287240000	267070000	226370000	27744000	15717000	33343000	10308000	8060600	14609000	57789000	50045000	46770000	59913000	63379000	70267000	62559000	66026000	65664000
sp|O08529|CAN2_MOUSE;tr|Q3U8S5|Q3U8S5_MOUSE;tr|Q3U3A8|Q3U3A8_MOUSE;tr|Q8BPV9|Q8BPV9_MOUSE;tr|Q8R486|Q8R486_MOUSE	sp|O08529|CAN2_MOUSE;tr|Q3U8S5|Q3U8S5_MOUSE;tr|Q3U3A8|Q3U3A8_MOUSE;tr|Q8BPV9|Q8BPV9_MOUSE;tr|Q8R486|Q8R486_MOUSE	O08529	Capn2	Calpain-2 catalytic subunit OS=Mus musculus OX=10090 GN=Capn2 PE=1 SV=4; Uncharacterized protein OS=Mus musculus OX=10090 GN=Capn2 PE=2 SV=1; Uncharacterized protein OS=Mus musculus OX=10090 GN=Capn2 PE=2 SV=1; Uncharacterized protein OS=Mus musculus OX=1	5	11	11	11	79.871	110500000	281440000	113080000	27396000	19921000	40273000	12863000	11531000	6468000	26228000	21276000	51484000	87200000	127930000	131610000	98178000	136730000	72979000
sp|O35129|PHB2_MOUSE;tr|Q3V2V2|Q3V2V2_MOUSE;tr|F6QPR1|F6QPR1_MOUSE;tr|F6Q8V7|F6Q8V7_MOUSE	sp|O35129|PHB2_MOUSE;tr|Q3V2V2|Q3V2V2_MOUSE;tr|F6QPR1|F6QPR1_MOUSE	O35129	Phb2	Prohibitin-2 OS=Mus musculus OX=10090 GN=Phb2 PE=1 SV=1; Prohibitin OS=Mus musculus OX=10090 GN=Phb2 PE=2 SV=1; Prohibitin (Fragment) OS=Mus musculus OX=10090 GN=Phb2 PE=1 SV=1	4	11	11	11	33.296	1639900000	1484600000	1586300000	43099000	34209000	42373000	31059000	11099000	19068000	298640000	282710000	261510000	112850000	110800000	110430000	107610000	77004000	100980000
sp|P06837|NEUM_MOUSE	sp|P06837|NEUM_MOUSE	P06837	Gap43	Neuromodulin OS=Mus musculus OX=10090 GN=Gap43 PE=1 SV=1	1	11	11	11	23.632	2731600000	2544000000	2620300000	11667000	7307600	11598000	3654300	7120200	4429100	947710000	901500000	1179400000	40173000	39794000	47383000	37583000	42681000	32766000
sp|P12023-2|A4_MOUSE;tr|A0A2I3BQZ9|A0A2I3BQZ9_MOUSE;tr|Q53ZT3|Q53ZT3_MOUSE;sp|P12023|A4_MOUSE;sp|P12023-3|A4_MOUSE;tr|A0A2I3BPT1|A0A2I3BPT1_MOUSE;tr|Q3TWF3|Q3TWF3_MOUSE;tr|Q3TVS1|Q3TVS1_MOUSE;tr|A0A2I3BR03|A0A2I3BR03_MOUSE;tr|Q3TXI9|Q3TXI9_MOUSE;tr|Q8BPC7|Q8BPC7_MOUSE;tr|Q8BPV5|Q8BPV5_MOUSE	sp|P12023-2|A4_MOUSE;tr|A0A2I3BQZ9|A0A2I3BQZ9_MOUSE;tr|Q53ZT3|Q53ZT3_MOUSE;sp|P12023|A4_MOUSE;sp|P12023-3|A4_MOUSE;tr|A0A2I3BPT1|A0A2I3BPT1_MOUSE;tr|Q3TWF3|Q3TWF3_MOUSE;tr|Q3TVS1|Q3TVS1_MOUSE;tr|A0A2I3BR03|A0A2I3BR03_MOUSE;tr|Q3TXI9|Q3TXI9_MOUSE;tr|Q8BPC7|Q8BPC7_MOUSE	P12023	App	Isoform APP695 of Amyloid-beta A4 protein OS=Mus musculus OX=10090 GN=App; Amyloid-beta A4 protein OS=Mus musculus OX=10090 GN=App PE=1 SV=1; Amyloid-beta protein-like protein long isoform OS=Mus musculus OX=10090 GN=App PE=2 SV=1; Amyloid-beta A4 protein	12	11	11	11	78.442	377880000	368360000	370580000	3826400	1012600	2071000	540160	829730	3829500	139190000	140760000	158840000	6858600	1921200	4683800	1610100	2270400	7531100
tr|Q6P1A9|Q6P1A9_MOUSE;tr|Q5EBG5|Q5EBG5_MOUSE;sp|P12970|RL7A_MOUSE;tr|Q80UT7|Q80UT7_MOUSE;tr|Q8CDE3|Q8CDE3_MOUSE;tr|V9GX35|V9GX35_MOUSE	tr|Q6P1A9|Q6P1A9_MOUSE;tr|Q5EBG5|Q5EBG5_MOUSE;sp|P12970|RL7A_MOUSE;tr|Q80UT7|Q80UT7_MOUSE	Q6P1A9	Rpl7a	Ribosomal protein L7A OS=Mus musculus OX=10090 GN=Rpl7a PE=2 SV=1; Ribosomal protein L7A OS=Mus musculus OX=10090 GN=Rpl7a PE=2 SV=1; 60S ribosomal protein L7a OS=Mus musculus OX=10090 GN=Rpl7a PE=1 SV=2; Rpl7a protein (Fragment) OS=Mus musculus OX=10090	6	11	11	11	30.024	679380000	800020000	786610000	122780000	96822000	98390000	33166000	61025000	41118000	133110000	148070000	114050000	208340000	237040000	220120000	216400000	268040000	273260000
tr|Q3UAJ1|Q3UAJ1_MOUSE;tr|Q3TE63|Q3TE63_MOUSE;sp|P17742|PPIA_MOUSE;tr|Q9CZK9|Q9CZK9_MOUSE;tr|A0A1L1SST0|A0A1L1SST0_MOUSE;tr|V9GXC1|V9GXC1_MOUSE;tr|V9GX31|V9GX31_MOUSE;tr|A0A1L1SRX5|A0A1L1SRX5_MOUSE	tr|Q3UAJ1|Q3UAJ1_MOUSE;tr|Q3TE63|Q3TE63_MOUSE;sp|P17742|PPIA_MOUSE;tr|Q9CZK9|Q9CZK9_MOUSE;tr|A0A1L1SST0|A0A1L1SST0_MOUSE	Q3UAJ1	Ppia	Peptidyl-prolyl cis-trans isomerase OS=Mus musculus OX=10090 GN=Ppia PE=2 SV=1; Peptidyl-prolyl cis-trans isomerase OS=Mus musculus OX=10090 GN=Ppia PE=2 SV=1; Peptidyl-prolyl cis-trans isomerase A OS=Mus musculus OX=10090 GN=Ppia PE=1 SV=2; Peptidyl-prol	8	11	11	11	17.943	21090000000	19085000000	15674000000	209400000	130690000	140100000	93011000	48917000	56078000	4138700000	3689000000	2861700000	600010000	467010000	443730000	488630000	343310000	281480000
sp|P24527|LKHA4_MOUSE	sp|P24527|LKHA4_MOUSE	P24527	Lta4h	Leukotriene A-4 hydrolase OS=Mus musculus OX=10090 GN=Lta4h PE=1 SV=4	1	11	11	11	69.05	237490000	150160000	190070000	49805000	29709000	52642000	20840000	22576000	18939000	85003000	75803000	55186000	88167000	99167000	114330000	105390000	124840000	103480000
sp|P28740-2|KIF2A_MOUSE;sp|P28740|KIF2A_MOUSE;sp|P28740-1|KIF2A_MOUSE;tr|E0CZ72|E0CZ72_MOUSE;tr|F8VQ42|F8VQ42_MOUSE;tr|Q9D481|Q9D481_MOUSE;sp|Q8C0N1|KIF2B_MOUSE	sp|P28740-2|KIF2A_MOUSE;sp|P28740|KIF2A_MOUSE;sp|P28740-1|KIF2A_MOUSE;tr|E0CZ72|E0CZ72_MOUSE;tr|F8VQ42|F8VQ42_MOUSE	P28740	Kif2a	Isoform 2 of Kinesin-like protein KIF2A OS=Mus musculus OX=10090 GN=Kif2a; Kinesin-like protein KIF2A OS=Mus musculus OX=10090 GN=Kif2a PE=1 SV=2; Isoform 1 of Kinesin-like protein KIF2A OS=Mus musculus OX=10090 GN=Kif2a; Kinesin-like protein OS=Mus muscu	7	11	11	11	74.844	368610000	338400000	252830000	8644100	6736700	3761300	1299700	1071700	800850	95824000	87534000	74264000	13150000	17639000	12402000	8394800	7323100	6086400
tr|A0A068BFR3|A0A068BFR3_MOUSE;sp|P46638|RB11B_MOUSE;tr|G3UY29|G3UY29_MOUSE;tr|E9Q3P9|E9Q3P9_MOUSE;tr|F8WGS1|F8WGS1_MOUSE;sp|P62492|RB11A_MOUSE;tr|G3UZD3|G3UZD3_MOUSE;tr|Q3UZ37|Q3UZ37_MOUSE;tr|G3UZL4|G3UZL4_MOUSE;tr|Q9QWU0|Q9QWU0_MOUSE;tr|E9Q6B3|E9Q6B3_MOUSE;tr|D3YYB3|D3YYB3_MOUSE;sp|Q9WTL2|RAB25_MOUSE	tr|A0A068BFR3|A0A068BFR3_MOUSE;sp|P46638|RB11B_MOUSE;tr|G3UY29|G3UY29_MOUSE;tr|E9Q3P9|E9Q3P9_MOUSE;tr|F8WGS1|F8WGS1_MOUSE;sp|P62492|RB11A_MOUSE;tr|G3UZD3|G3UZD3_MOUSE;tr|Q3UZ37|Q3UZ37_MOUSE;tr|G3UZL4|G3UZL4_MOUSE	A0A068BFR3	Rab11b	RAS oncogene family protein OS=Mus musculus OX=10090 GN=Rab11b PE=2 SV=1; Ras-related protein Rab-11B OS=Mus musculus OX=10090 GN=Rab11b PE=1 SV=3; Ras-related protein Rab-11B OS=Mus musculus OX=10090 GN=Rab11b PE=4 SV=1; Ras-related protein Rab-11A OS=Mu	13	11	11	11	24.488	958530000	790300000	974210000	46186000	28293000	54757000	21347000	19176000	10774000	236170000	256080000	272940000	160370000	115900000	124210000	117180000	118130000	106090000
tr|E0CZ78|E0CZ78_MOUSE;sp|P48453-2|PP2BB_MOUSE;sp|P48453|PP2BB_MOUSE;tr|G3X8U7|G3X8U7_MOUSE;tr|E9Q6P2|E9Q6P2_MOUSE;tr|Q3UXV4|Q3UXV4_MOUSE;tr|Q9D5R5|Q9D5R5_MOUSE;sp|P48455|PP2BC_MOUSE;tr|A0A2I3BPC5|A0A2I3BPC5_MOUSE;tr|Q80XK0|Q80XK0_MOUSE	tr|E0CZ78|E0CZ78_MOUSE;sp|P48453-2|PP2BB_MOUSE;sp|P48453|PP2BB_MOUSE;tr|G3X8U7|G3X8U7_MOUSE;tr|E9Q6P2|E9Q6P2_MOUSE;tr|Q3UXV4|Q3UXV4_MOUSE	E0CZ78	Ppp3cb	Serine/threonine-protein phosphatase OS=Mus musculus OX=10090 GN=Ppp3cb PE=1 SV=1; Isoform 1 of Serine/threonine-protein phosphatase 2B catalytic subunit beta isoform OS=Mus musculus OX=10090 GN=Ppp3cb; Serine/threonine-protein phosphatase 2B catalytic su	10	18	11	11	59.074	1184300000	1147500000	664270000	129540000	66810000	104710000	40015000	51637000	47759000	192250000	170440000	152660000	206550000	197770000	218300000	159340000	186390000	188470000
tr|Q3U7F3|Q3U7F3_MOUSE;tr|Q3TIK8|Q3TIK8_MOUSE;sp|P49312|ROA1_MOUSE;tr|Q5EBP8|Q5EBP8_MOUSE;tr|Q3UK83|Q3UK83_MOUSE;sp|P49312-2|ROA1_MOUSE;tr|Q3TFB1|Q3TFB1_MOUSE;tr|B7ZWG9|B7ZWG9_MOUSE	tr|Q3U7F3|Q3U7F3_MOUSE;tr|Q3TIK8|Q3TIK8_MOUSE;sp|P49312|ROA1_MOUSE;tr|Q5EBP8|Q5EBP8_MOUSE;tr|Q3UK83|Q3UK83_MOUSE;sp|P49312-2|ROA1_MOUSE;tr|Q3TFB1|Q3TFB1_MOUSE	Q3U7F3	Hnrnpa1	Uncharacterized protein OS=Mus musculus OX=10090 GN=Hnrnpa1 PE=2 SV=1; Uncharacterized protein OS=Mus musculus OX=10090 GN=Hnrnpa1 PE=2 SV=1; Heterogeneous nuclear ribonucleoprotein A1 OS=Mus musculus OX=10090 GN=Hnrnpa1 PE=1 SV=2; Heterogeneous nuclear r	8	11	11	11	34.238	936410000	1124500000	860270000	13029000	7557000	1138100	3289500	2479700	1911600	85807000	178860000	328540000	54057000	47857000	9995000	40515000	30783000	14185000
sp|P51881|ADT2_MOUSE;tr|B0LAB5|B0LAB5_MOUSE	sp|P51881|ADT2_MOUSE	P51881	Slc25a5	ADP/ATP translocase 2 OS=Mus musculus OX=10090 GN=Slc25a5 PE=1 SV=3	2	19	19	11	32.931	11361000000	11947000000	11986000000	2331500000	1625200000	2535500000	1509500000	1604400000	1596700000	3298000000	3158500000	4062200000	6071000000	5852500000	5977400000	6834300000	6441200000	6848800000
tr|Q5M9L9|Q5M9L9_MOUSE;sp|P62242|RS8_MOUSE;tr|Q3UJU6|Q3UJU6_MOUSE;tr|Q9CQW4|Q9CQW4_MOUSE;tr|Q3UA25|Q3UA25_MOUSE;tr|Q9CRJ5|Q9CRJ5_MOUSE	tr|Q5M9L9|Q5M9L9_MOUSE;sp|P62242|RS8_MOUSE;tr|Q3UJU6|Q3UJU6_MOUSE;tr|Q9CQW4|Q9CQW4_MOUSE;tr|Q3UA25|Q3UA25_MOUSE;tr|Q9CRJ5|Q9CRJ5_MOUSE	Q5M9L9	Rps8	40S ribosomal protein S8 OS=Mus musculus OX=10090 GN=Rps8 PE=2 SV=1; 40S ribosomal protein S8 OS=Mus musculus OX=10090 GN=Rps8 PE=1 SV=2; 40S ribosomal protein S8 (Fragment) OS=Mus musculus OX=10090 GN=Rps8 PE=2 SV=1; 40S ribosomal protein S8 (Fragment) O	6	11	11	11	24.263	987630000	968610000	804700000	124910000	109500000	130610000	65736000	56663000	50196000	178800000	157560000	149790000	247150000	360350000	315550000	306580000	240930000	242600000
sp|P62631|EF1A2_MOUSE	sp|P62631|EF1A2_MOUSE	P62631	Eef1a2	Elongation factor 1-alpha 2 OS=Mus musculus OX=10090 GN=Eef1a2 PE=1 SV=1	1	19	11	11	50.454	5969300000	6882700000	5111900000	137360000	82260000	92822000	50674000	40910000	29944000	1711300000	1364800000	1186000000	377950000	374650000	312580000	311680000	262030000	253720000
tr|Q545F8|Q545F8_MOUSE;tr|Q3UXQ6|Q3UXQ6_MOUSE;sp|P62702|RS4X_MOUSE;tr|Q3V1Z5|Q3V1Z5_MOUSE;tr|V9GWY0|V9GWY0_MOUSE	tr|Q545F8|Q545F8_MOUSE;tr|Q3UXQ6|Q3UXQ6_MOUSE;sp|P62702|RS4X_MOUSE;tr|Q3V1Z5|Q3V1Z5_MOUSE;tr|V9GWY0|V9GWY0_MOUSE	Q545F8	Rps4x	40S ribosomal protein S4 OS=Mus musculus OX=10090 GN=Rps4x PE=2 SV=1; 40S ribosomal protein S4 OS=Mus musculus OX=10090 GN=Rps4x PE=2 SV=1; 40S ribosomal protein S4, X isoform OS=Mus musculus OX=10090 GN=Rps4x PE=1 SV=2; 40S ribosomal protein S4 OS=Mus mu	5	11	11	11	27.504	317410000	402210000	326820000	21722000	17221000	27216000	10659000	13383000	8488700	171460000	147110000	137300000	45109000	60674000	88636000	95782000	73341000	65960000
sp|P68254|1433T_MOUSE;sp|P68254-2|1433T_MOUSE	sp|P68254|1433T_MOUSE;sp|P68254-2|1433T_MOUSE	P68254	Ywhaq	14-3-3 protein theta OS=Mus musculus OX=10090 GN=Ywhaq PE=1 SV=1; Isoform 2 of 14-3-3 protein theta OS=Mus musculus OX=10090 GN=Ywhaq	2	15	11	11	27.778	4611700000	5225800000	4154000000	379280000	296740000	382810000	198560000	182030000	189460000	1003000000	1207000000	1119100000	856760000	933460000	920660000	867850000	848600000	965970000
sp|Q2M3X8|PHAR1_MOUSE;sp|Q2M3X8-4|PHAR1_MOUSE;tr|B1B1B8|B1B1B8_MOUSE;sp|Q2M3X8-2|PHAR1_MOUSE;sp|Q2M3X8-3|PHAR1_MOUSE;tr|A0A5F8MPG5|A0A5F8MPG5_MOUSE;tr|A0A5F8MPI2|A0A5F8MPI2_MOUSE;tr|Q3TLK1|Q3TLK1_MOUSE;tr|Q80ZP7|Q80ZP7_MOUSE;sp|Q501J7-2|PHAR4_MOUSE;sp|Q501J7|PHAR4_MOUSE;sp|Q501J7-3|PHAR4_MOUSE	sp|Q2M3X8|PHAR1_MOUSE;sp|Q2M3X8-4|PHAR1_MOUSE;tr|B1B1B8|B1B1B8_MOUSE;sp|Q2M3X8-2|PHAR1_MOUSE;sp|Q2M3X8-3|PHAR1_MOUSE	Q2M3X8	Phactr1	Phosphatase and actin regulator 1 OS=Mus musculus OX=10090 GN=Phactr1 PE=1 SV=1; Isoform 4 of Phosphatase and actin regulator 1 OS=Mus musculus OX=10090 GN=Phactr1; Phosphatase and actin regulator OS=Mus musculus OX=10090 GN=Phactr1 PE=1 SV=1; Isoform 2 o	12	11	11	11	66.285	236930000	374610000	291640000	0	1493100	800300	0	0	0	48358000	78438000	26837000	0	6866100	4596100	0	0	0
sp|Q60634-3|FLOT2_MOUSE;tr|Q9DC36|Q9DC36_MOUSE;tr|Q8CDE0|Q8CDE0_MOUSE;tr|Q5SS83|Q5SS83_MOUSE;sp|Q60634-2|FLOT2_MOUSE;sp|Q60634|FLOT2_MOUSE;tr|Q3UEG9|Q3UEG9_MOUSE	sp|Q60634-3|FLOT2_MOUSE;tr|Q9DC36|Q9DC36_MOUSE;tr|Q8CDE0|Q8CDE0_MOUSE;tr|Q5SS83|Q5SS83_MOUSE;sp|Q60634-2|FLOT2_MOUSE;sp|Q60634|FLOT2_MOUSE;tr|Q3UEG9|Q3UEG9_MOUSE	Q60634	Flot2	Isoform 3 of Flotillin-2 OS=Mus musculus OX=10090 GN=Flot2; Flotillin OS=Mus musculus OX=10090 GN=Flot2 PE=2 SV=1; Flotillin OS=Mus musculus OX=10090 GN=Flot2 PE=2 SV=1; Flotillin OS=Mus musculus OX=10090 GN=Flot2 PE=1 SV=1; Isoform 2 of Flotillin-2 OS=Mu	7	11	11	11	41.658	424220000	390090000	369680000	30982000	22421000	47994000	18318000	18613000	13336000	79495000	82079000	49929000	94567000	71843000	89063000	80402000	95487000	106300000
sp|Q64487|PTPRD_MOUSE;tr|G3UX60|G3UX60_MOUSE;sp|Q64487-6|PTPRD_MOUSE;sp|Q64487-5|PTPRD_MOUSE;sp|Q64487-8|PTPRD_MOUSE;sp|Q64487-7|PTPRD_MOUSE;sp|Q64487-10|PTPRD_MOUSE;sp|Q64487-9|PTPRD_MOUSE;sp|Q64487-11|PTPRD_MOUSE;sp|Q64487-1|PTPRD_MOUSE;tr|G3UY75|G3UY75_MOUSE;tr|B9EJA3|B9EJA3_MOUSE;tr|E9PVW8|E9PVW8_MOUSE;tr|E9Q7I7|E9Q7I7_MOUSE;tr|G3UWK6|G3UWK6_MOUSE;sp|Q64487-12|PTPRD_MOUSE;tr|G3UYU6|G3UYU6_MOU…	sp|Q64487|PTPRD_MOUSE;tr|G3UX60|G3UX60_MOUSE;sp|Q64487-6|PTPRD_MOUSE;sp|Q64487-5|PTPRD_MOUSE;sp|Q64487-8|PTPRD_MOUSE;sp|Q64487-7|PTPRD_MOUSE;sp|Q64487-10|PTPRD_MOUSE;sp|Q64487-9|PTPRD_MOUSE;sp|Q64487-11|PTPRD_MOUSE;sp|Q64487-1|PTPRD_MOUSE;tr|G3UY75|G3UY75_MOUSE;tr|B9EJA3|B9EJA3_MOUSE;tr|E9PVW8|E9PVW8_MOUSE;tr|E9Q7I7|E9Q7I7_MOUSE;tr|G3UWK6|G3UWK6_MOUSE;sp|Q64487-12|PTPRD_MOUSE;tr|G3UYU6|G3UYU6_MOU…	Q64487	Ptprd	Receptor-type tyrosine-protein phosphatase delta OS=Mus musculus OX=10090 GN=Ptprd PE=1 SV=3; Receptor-type tyrosine-protein phosphatase delta OS=Mus musculus OX=10090 GN=Ptprd PE=1 SV=1; Isoform F of Receptor-type tyrosine-protein phosphatase delta OS=Mu	32	17	17	11	214.41	368250000	432330000	306690000	68776000	20402000	38394000	22663000	26320000	26053000	67647000	63769000	56611000	127810000	95007000	115670000	131000000	137380000	116690000
tr|Q3UA17|Q3UA17_MOUSE;sp|Q791V5|MTCH2_MOUSE;tr|A2AFW6|A2AFW6_MOUSE;tr|Q9D050|Q9D050_MOUSE;tr|Q05C68|Q05C68_MOUSE	tr|Q3UA17|Q3UA17_MOUSE;sp|Q791V5|MTCH2_MOUSE;tr|A2AFW6|A2AFW6_MOUSE;tr|Q9D050|Q9D050_MOUSE;tr|Q05C68|Q05C68_MOUSE	Q3UA17	Mtch2	Uncharacterized protein OS=Mus musculus OX=10090 GN=Mtch2 PE=2 SV=1; Mitochondrial carrier homolog 2 OS=Mus musculus OX=10090 GN=Mtch2 PE=1 SV=1; Mitochondrial carrier homolog 2 OS=Mus musculus OX=10090 GN=Mtch2 PE=1 SV=1; Mitochondrial carrier homolog 2	5	11	11	11	33.489	1139600000	1051700000	809340000	367080000	239170000	330980000	232850000	220420000	178040000	406840000	412310000	376830000	1051700000	908550000	1150100000	1440100000	1588800000	1350400000
sp|Q7TQI3|OTUB1_MOUSE;tr|D3YWF6|D3YWF6_MOUSE;tr|D3Z7K0|D3Z7K0_MOUSE	sp|Q7TQI3|OTUB1_MOUSE;tr|D3YWF6|D3YWF6_MOUSE	Q7TQI3	Otub1	Ubiquitin thioesterase OTUB1 OS=Mus musculus OX=10090 GN=Otub1 PE=1 SV=2; Ubiquitin thioesterase OTUB1 OS=Mus musculus OX=10090 GN=Otub1 PE=1 SV=1	3	11	11	11	31.27	2530400000	2508100000	1951400000	129670000	108530000	167280000	85394000	68160000	50237000	452480000	423080000	394200000	251200000	271730000	301990000	291730000	298420000	272850000
sp|Q8BG39|SV2B_MOUSE;tr|Q8JZZ9|Q8JZZ9_MOUSE;tr|Q3UVQ0|Q3UVQ0_MOUSE;tr|A2RSH4|A2RSH4_MOUSE;sp|Q69ZS6|SV2C_MOUSE	sp|Q8BG39|SV2B_MOUSE	Q8BG39	Sv2b	Synaptic vesicle glycoprotein 2B OS=Mus musculus OX=10090 GN=Sv2b PE=1 SV=1	5	11	11	11	77.456	1300600000	1472900000	1236700000	173330000	91346000	130380000	81886000	114220000	110440000	293360000	272060000	206460000	291330000	258380000	301690000	312960000	430870000	490700000
sp|Q8BG51|MIRO1_MOUSE;sp|Q8BG51-2|MIRO1_MOUSE;sp|Q8BG51-3|MIRO1_MOUSE;sp|Q8BG51-4|MIRO1_MOUSE;tr|F7ASU3|F7ASU3_MOUSE;tr|Q7TPW0|Q7TPW0_MOUSE;tr|A0A494BBK2|A0A494BBK2_MOUSE	sp|Q8BG51|MIRO1_MOUSE;sp|Q8BG51-2|MIRO1_MOUSE;sp|Q8BG51-3|MIRO1_MOUSE;sp|Q8BG51-4|MIRO1_MOUSE	Q8BG51	Rhot1	Mitochondrial Rho GTPase 1 OS=Mus musculus OX=10090 GN=Rhot1 PE=1 SV=1; Isoform 2 of Mitochondrial Rho GTPase 1 OS=Mus musculus OX=10090 GN=Rhot1; Isoform 3 of Mitochondrial Rho GTPase 1 OS=Mus musculus OX=10090 GN=Rhot1; Isoform 4 of Mitochondrial Rho GT	7	12	12	11	72.241	161100000	172130000	155010000	55322000	57420000	63820000	38758000	37928000	40015000	43510000	35358000	31457000	104120000	131190000	155250000	148510000	189280000	161810000
sp|Q8BGT8|PHIPL_MOUSE;sp|Q8BGT8-2|PHIPL_MOUSE;tr|F7D3N3|F7D3N3_MOUSE;tr|F6U6Z2|F6U6Z2_MOUSE;tr|E0CXW9|E0CXW9_MOUSE	sp|Q8BGT8|PHIPL_MOUSE;sp|Q8BGT8-2|PHIPL_MOUSE;tr|F7D3N3|F7D3N3_MOUSE;tr|F6U6Z2|F6U6Z2_MOUSE	Q8BGT8	Phyhipl	Phytanoyl-CoA hydroxylase-interacting protein-like OS=Mus musculus OX=10090 GN=Phyhipl PE=1 SV=1; Isoform 2 of Phytanoyl-CoA hydroxylase-interacting protein-like OS=Mus musculus OX=10090 GN=Phyhipl; Phytanoyl-CoA hydroxylase-interacting protein-like OS=Mu	5	14	11	11	42.34	823080000	766050000	531050000	49590000	34979000	43685000	15107000	13009000	11411000	167370000	127010000	119190000	81988000	105870000	90692000	90504000	81015000	66904000
sp|Q8BGZ1|HPCL4_MOUSE;tr|F2Z3Z1|F2Z3Z1_MOUSE	sp|Q8BGZ1|HPCL4_MOUSE;tr|F2Z3Z1|F2Z3Z1_MOUSE	Q8BGZ1	Hpcal4	Hippocalcin-like protein 4 OS=Mus musculus OX=10090 GN=Hpcal4 PE=1 SV=3; Hippocalcin-like protein 4 (Fragment) OS=Mus musculus OX=10090 GN=Hpcal4 PE=1 SV=1	2	13	11	11	22.215	1854300000	1132000000	1472900000	96235000	40928000	66847000	59383000	40419000	24357000	420560000	362260000	342560000	275140000	226930000	260240000	237690000	283890000	273730000
sp|Q8BWT1|THIM_MOUSE;tr|Q3UKH3|Q3UKH3_MOUSE;tr|A0A494B9J2|A0A494B9J2_MOUSE	sp|Q8BWT1|THIM_MOUSE;tr|Q3UKH3|Q3UKH3_MOUSE	Q8BWT1	Acaa2	3-ketoacyl-CoA thiolase, mitochondrial OS=Mus musculus OX=10090 GN=Acaa2 PE=1 SV=3; Uncharacterized protein OS=Mus musculus OX=10090 GN=Acaa2 PE=2 SV=1	3	11	11	11	41.829	348910000	320860000	268070000	2982300	0	2196600	1143500	1210500	0	33775000	136460000	43811000	12081000	0	10687000	10664000	11132000	0
tr|Q3V2D0|Q3V2D0_MOUSE;sp|Q8CGK3|LONM_MOUSE;tr|Q56A16|Q56A16_MOUSE	tr|Q3V2D0|Q3V2D0_MOUSE;sp|Q8CGK3|LONM_MOUSE	Q3V2D0	Lonp1	Lon protease homolog, mitochondrial OS=Mus musculus OX=10090 GN=Lonp1 PE=2 SV=1; Lon protease homolog, mitochondrial OS=Mus musculus OX=10090 GN=Lonp1 PE=1 SV=2	3	11	11	11	106.48	513410000	448150000	283610000	5909300	3689900	1837500	0	1055200	0	200140000	124450000	70505000	16289000	19743000	8938800	0	6444400	0
sp|Q8CHT1-2|NGEF_MOUSE;tr|E9QK62|E9QK62_MOUSE;sp|Q8CHT1|NGEF_MOUSE;tr|F6SWQ9|F6SWQ9_MOUSE	sp|Q8CHT1-2|NGEF_MOUSE;tr|E9QK62|E9QK62_MOUSE;sp|Q8CHT1|NGEF_MOUSE;tr|F6SWQ9|F6SWQ9_MOUSE	Q8CHT1	Ngef	Isoform 2 of Ephexin-1 OS=Mus musculus OX=10090 GN=Ngef; Ephexin-1 OS=Mus musculus OX=10090 GN=Ngef PE=1 SV=1; Ephexin-1 OS=Mus musculus OX=10090 GN=Ngef PE=1 SV=1; Ephexin-1 (Fragment) OS=Mus musculus OX=10090 GN=Ngef PE=1 SV=1	4	11	11	11	71.415	428010000	354370000	365970000	26123000	6722100	24165000	12101000	13861000	10569000	81076000	74096000	106910000	62755000	52388000	77119000	56195000	84073000	67613000
sp|Q8R1Q8|DC1L1_MOUSE;tr|Q3TVT4|Q3TVT4_MOUSE;tr|A2VDF8|A2VDF8_MOUSE	sp|Q8R1Q8|DC1L1_MOUSE;tr|Q3TVT4|Q3TVT4_MOUSE	Q8R1Q8	Dync1li1	Cytoplasmic dynein 1 light intermediate chain 1 OS=Mus musculus OX=10090 GN=Dync1li1 PE=1 SV=1; Dynein light intermediate chain (Fragment) OS=Mus musculus OX=10090 GN=Dync1li1 PE=2 SV=1	3	11	11	11	56.614	609000000	516570000	508440000	12398000	4069200	22683000	9317400	3440800	2566800	162060000	111040000	134770000	33177000	18454000	64055000	10574000	29749000	21801000
tr|Q3U9Y8|Q3U9Y8_MOUSE;tr|Q3TXV1|Q3TXV1_MOUSE;tr|Q3TWL6|Q3TWL6_MOUSE;tr|Q3TIP0|Q3TIP0_MOUSE;tr|Q3TI61|Q3TI61_MOUSE;sp|Q8VDM4|PSMD2_MOUSE;tr|Q3TW71|Q3TW71_MOUSE;tr|Q80V77|Q80V77_MOUSE;tr|A0A338P6M5|A0A338P6M5_MOUSE;tr|Q99JX8|Q99JX8_MOUSE;tr|Q9CRK7|Q9CRK7_MOUSE;tr|E9Q2S8|E9Q2S8_MOUSE;tr|A0A338P6S9|A0A338P6S9_MOUSE;tr|A0A338P7H4|A0A338P7H4_MOUSE	tr|Q3U9Y8|Q3U9Y8_MOUSE;tr|Q3TXV1|Q3TXV1_MOUSE;tr|Q3TWL6|Q3TWL6_MOUSE;tr|Q3TIP0|Q3TIP0_MOUSE;tr|Q3TI61|Q3TI61_MOUSE;sp|Q8VDM4|PSMD2_MOUSE;tr|Q3TW71|Q3TW71_MOUSE;tr|Q80V77|Q80V77_MOUSE	Q3U9Y8	Psmd2	26S proteasome non-ATPase regulatory subunit 2 OS=Mus musculus OX=10090 GN=Psmd2 PE=2 SV=1; 26S proteasome non-ATPase regulatory subunit 2 OS=Mus musculus OX=10090 GN=Psmd2 PE=2 SV=1; 26S proteasome non-ATPase regulatory subunit 2 OS=Mus musculus OX=10090	14	11	11	11	100.13	271180000	354110000	334970000	38334000	23164000	45845000	14830000	8722300	12374000	76067000	89505000	71846000	83632000	74787000	79477000	72983000	74720000	75907000
sp|Q91V12-2|BACH_MOUSE;sp|Q91V12-4|BACH_MOUSE;sp|Q91V12|BACH_MOUSE;tr|E9PYH2|E9PYH2_MOUSE;sp|Q91V12-3|BACH_MOUSE	sp|Q91V12-2|BACH_MOUSE;sp|Q91V12-4|BACH_MOUSE;sp|Q91V12|BACH_MOUSE;tr|E9PYH2|E9PYH2_MOUSE;sp|Q91V12-3|BACH_MOUSE	Q91V12	Acot7	Isoform A of Cytosolic acyl coenzyme A thioester hydrolase OS=Mus musculus OX=10090 GN=Acot7; Isoform D of Cytosolic acyl coenzyme A thioester hydrolase OS=Mus musculus OX=10090 GN=Acot7; Cytosolic acyl coenzyme A thioester hydrolase OS=Mus musculus OX=10	5	11	11	11	37.555	2201600000	2503200000	2372500000	147460000	117530000	152180000	77064000	62494000	53073000	462140000	480650000	491500000	298510000	297250000	377940000	336610000	291040000	246590000
tr|Q8BTJ1|Q8BTJ1_MOUSE;tr|Q3ULZ3|Q3ULZ3_MOUSE;sp|Q99K85|SERC_MOUSE;tr|Q3U6K9|Q3U6K9_MOUSE;tr|E9Q6P1|E9Q6P1_MOUSE;tr|Q99JU9|Q99JU9_MOUSE	tr|Q8BTJ1|Q8BTJ1_MOUSE;tr|Q3ULZ3|Q3ULZ3_MOUSE;sp|Q99K85|SERC_MOUSE;tr|Q3U6K9|Q3U6K9_MOUSE	Q8BTJ1	Psat1	Phosphoserine aminotransferase OS=Mus musculus OX=10090 GN=Psat1 PE=2 SV=1; Phosphoserine aminotransferase OS=Mus musculus OX=10090 GN=Psat1 PE=2 SV=1; Phosphoserine aminotransferase OS=Mus musculus OX=10090 GN=Psat1 PE=1 SV=1; Phosphoserine aminotransfer	6	11	11	11	40.473	730430000	579330000	535460000	55006000	35247000	61218000	37509000	27003000	21652000	151130000	128000000	143970000	135770000	117520000	114560000	131400000	120560000	112420000
sp|Q9CPU0|LGUL_MOUSE;tr|A0A494BAF7|A0A494BAF7_MOUSE;tr|A0A494BBE7|A0A494BBE7_MOUSE;tr|A0A494B970|A0A494B970_MOUSE	sp|Q9CPU0|LGUL_MOUSE;tr|A0A494BAF7|A0A494BAF7_MOUSE;tr|A0A494BBE7|A0A494BBE7_MOUSE	Q9CPU0	Glo1	Lactoylglutathione lyase OS=Mus musculus OX=10090 GN=Glo1 PE=1 SV=3; Lactoylglutathione lyase OS=Mus musculus OX=10090 GN=Glo1 PE=1 SV=1; Lactoylglutathione lyase OS=Mus musculus OX=10090 GN=Glo1 PE=1 SV=1	4	11	11	11	20.809	954220000	931910000	1008000000	18845000	10149000	23375000	744520	0	0	273170000	249340000	286070000	27426000	21020000	56103000	3695000	0	0
tr|E9Q197|E9Q197_MOUSE;sp|Q9CPV4-2|GLOD4_MOUSE;sp|Q9CPV4|GLOD4_MOUSE;sp|Q9CPV4-3|GLOD4_MOUSE;tr|F6ZTG3|F6ZTG3_MOUSE;tr|F7BB55|F7BB55_MOUSE;tr|Q7TMP4|Q7TMP4_MOUSE;tr|E9Q055|E9Q055_MOUSE;tr|E9Q2R6|E9Q2R6_MOUSE	tr|E9Q197|E9Q197_MOUSE;sp|Q9CPV4-2|GLOD4_MOUSE;sp|Q9CPV4|GLOD4_MOUSE;sp|Q9CPV4-3|GLOD4_MOUSE;tr|F6ZTG3|F6ZTG3_MOUSE	E9Q197	Glod4	Glyoxalase domain-containing protein 4 OS=Mus musculus OX=10090 GN=Glod4 PE=1 SV=1; Isoform 2 of Glyoxalase domain-containing protein 4 OS=Mus musculus OX=10090 GN=Glod4; Glyoxalase domain-containing protein 4 OS=Mus musculus OX=10090 GN=Glod4 PE=1 SV=1;	9	11	11	11	31.207	523710000	550510000	438140000	2494600	2063400	3211000	350690	1557700	1051700	205910000	292800000	62731000	4715400	5130300	5809900	2725900	5634900	4541900
sp|Q9CR68|UCRI_MOUSE	sp|Q9CR68|UCRI_MOUSE	Q9CR68	Uqcrfs1	Cytochrome b-c1 complex subunit Rieske, mitochondrial OS=Mus musculus OX=10090 GN=Uqcrfs1 PE=1 SV=1	1	11	11	11	29.367	2610000000	2725000000	2753200000	81307000	60900000	50669000	35348000	32480000	36188000	728140000	650780000	670910000	386960000	329340000	246480000	234830000	199650000	264870000
sp|Q9D8E6|RL4_MOUSE;tr|Q9CSM5|Q9CSM5_MOUSE;tr|Q5ZEY2|Q5ZEY2_MOUSE	sp|Q9D8E6|RL4_MOUSE;tr|Q9CSM5|Q9CSM5_MOUSE	Q9D8E6	Rpl4	60S ribosomal protein L4 OS=Mus musculus OX=10090 GN=Rpl4 PE=1 SV=3; Ribos_L4_asso_C domain-containing protein OS=Mus musculus OX=10090 GN=Rpl4 PE=2 SV=2	3	11	11	11	47.153	694120000	787390000	519640000	93867000	83095000	98756000	38902000	41007000	32956000	166070000	175600000	132580000	219860000	279240000	279190000	210790000	218220000	195760000
sp|Q9DCN2-2|NB5R3_MOUSE;sp|Q9DCN2|NB5R3_MOUSE;tr|Q9CY59|Q9CY59_MOUSE;tr|F2Z456|F2Z456_MOUSE	sp|Q9DCN2-2|NB5R3_MOUSE;sp|Q9DCN2|NB5R3_MOUSE;tr|Q9CY59|Q9CY59_MOUSE;tr|F2Z456|F2Z456_MOUSE	Q9DCN2	Cyb5r3	Isoform 2 of NADH-cytochrome b5 reductase 3 OS=Mus musculus OX=10090 GN=Cyb5r3; NADH-cytochrome b5 reductase 3 OS=Mus musculus OX=10090 GN=Cyb5r3 PE=1 SV=3; NADH-cytochrome b5 reductase OS=Mus musculus OX=10090 GN=Cyb5r3 PE=2 SV=1; NADH-cytochrome b5 redu	4	11	11	11	31.549	626880000	574910000	298600000	46062000	100440000	42534000	26305000	25056000	18678000	179070000	230560000	139280000	216530000	196920000	284780000	246420000	290750000	251700000
sp|Q9DCX2|ATP5H_MOUSE;tr|B1ASE2|B1ASE2_MOUSE	sp|Q9DCX2|ATP5H_MOUSE;tr|B1ASE2|B1ASE2_MOUSE	Q9DCX2	Atp5pd	ATP synthase subunit d, mitochondrial OS=Mus musculus OX=10090 GN=Atp5pd PE=1 SV=3; ATP synthase, H+-transporting, mitochondrial F0 complex, subunit D (Fragment) OS=Mus musculus OX=10090 GN=Atp5h PE=1 SV=1	2	11	11	11	18.749	5001800000	5505400000	4791600000	15756000	3678200	10963000	3508800	7494500	1565900	1130000000	1299100000	1333600000	9380000	2339200	4432700	5314800	9745600	1782000
sp|Q9WU78-3|PDC6I_MOUSE;sp|Q9WU78|PDC6I_MOUSE;tr|Q80Y09|Q80Y09_MOUSE;tr|Q6ZPS9|Q6ZPS9_MOUSE	sp|Q9WU78-3|PDC6I_MOUSE;sp|Q9WU78|PDC6I_MOUSE;tr|Q80Y09|Q80Y09_MOUSE;tr|Q6ZPS9|Q6ZPS9_MOUSE	Q9WU78	Pdcd6ip	Isoform 3 of Programmed cell death 6-interacting protein OS=Mus musculus OX=10090 GN=Pdcd6ip; Programmed cell death 6-interacting protein OS=Mus musculus OX=10090 GN=Pdcd6ip PE=1 SV=3; Pdcd6ip protein OS=Mus musculus OX=10090 GN=Pdcd6ip PE=2 SV=1; MKIAA13	4	11	11	11	96.772	832450000	271330000	90422000	19449000	10537000	16248000	9407100	8665700	12460000	136700000	123410000	59446000	90406000	94938000	114060000	108570000	137910000	119190000
tr|Q5PPQ7|Q5PPQ7_MOUSE;tr|Q3TEU8|Q3TEU8_MOUSE;sp|Q9WUM4|COR1C_MOUSE;tr|Q3TF74|Q3TF74_MOUSE;tr|Q3U8F0|Q3U8F0_MOUSE;tr|E9PX03|E9PX03_MOUSE;tr|E9PZJ0|E9PZJ0_MOUSE;tr|E9PVJ1|E9PVJ1_MOUSE	tr|Q5PPQ7|Q5PPQ7_MOUSE;tr|Q3TEU8|Q3TEU8_MOUSE;sp|Q9WUM4|COR1C_MOUSE;tr|Q3TF74|Q3TF74_MOUSE	Q5PPQ7	Coro1c	Coronin OS=Mus musculus OX=10090 GN=Coro1c PE=2 SV=1; Coronin OS=Mus musculus OX=10090 GN=Coro1c PE=2 SV=1; Coronin-1C OS=Mus musculus OX=10090 GN=Coro1c PE=1 SV=2; Coronin OS=Mus musculus OX=10090 GN=Coro1c PE=2 SV=1	8	11	11	11	53.092	500210000	636920000	636600000	23542000	22925000	32583000	6288800	6081000	3284000	142230000	197610000	117370000	82479000	87334000	101400000	15127000	22956000	18745000
sp|Q9WVK8|CP46A_MOUSE;tr|A0A1Y7VM34|A0A1Y7VM34_MOUSE	sp|Q9WVK8|CP46A_MOUSE	Q9WVK8	Cyp46a1	Cholesterol 24-hydroxylase OS=Mus musculus OX=10090 GN=Cyp46a1 PE=1 SV=1	2	11	11	11	56.813	120620000	113550000	111850000	12654000	13882000	23091000	12763000	13476000	7272100	35933000	54877000	29406000	50184000	61379000	77859000	91010000	105870000	72451000
tr|E9Q0N0|E9Q0N0_MOUSE;sp|Q9Z0R4|ITSN1_MOUSE;tr|E9Q3I5|E9Q3I5_MOUSE;sp|Q9Z0R4-2|ITSN1_MOUSE;tr|E9Q3I4|E9Q3I4_MOUSE;tr|E9Q3I9|E9Q3I9_MOUSE;tr|E9Q3I8|E9Q3I8_MOUSE;tr|Q3TUF4|Q3TUF4_MOUSE;tr|Q8C4B5|Q8C4B5_MOUSE;tr|Q6NZJ5|Q6NZJ5_MOUSE;tr|Q8CGU5|Q8CGU5_MOUSE;tr|Q6IZF3|Q6IZF3_MOUSE;tr|Q3U2A1|Q3U2A1_MOUSE;tr|B2RR82|B2RR82_MOUSE;sp|Q9Z0R6|ITSN2_MOUSE;tr|E9QNG1|E9QNG1_MOUSE;tr|Q80TG5|Q80TG5_MOUSE;tr|F6ZX53…	tr|E9Q0N0|E9Q0N0_MOUSE;sp|Q9Z0R4|ITSN1_MOUSE;tr|E9Q3I5|E9Q3I5_MOUSE;sp|Q9Z0R4-2|ITSN1_MOUSE;tr|E9Q3I4|E9Q3I4_MOUSE;tr|E9Q3I9|E9Q3I9_MOUSE;tr|E9Q3I8|E9Q3I8_MOUSE	E9Q0N0	Itsn1	Intersectin-1 OS=Mus musculus OX=10090 GN=Itsn1 PE=1 SV=1; Intersectin-1 OS=Mus musculus OX=10090 GN=Itsn1 PE=1 SV=2; Intersectin-1 OS=Mus musculus OX=10090 GN=Itsn1 PE=1 SV=1; Isoform 2 of Intersectin-1 OS=Mus musculus OX=10090 GN=Itsn1; Intersectin-1 OS	27	11	11	11	194.89	174130000	177660000	147110000	47770000	25362000	43534000	515500	448470	888500	25967000	28220000	25468000	118350000	83063000	157740000	3636500	4066500	7011000
tr|Q3TN31|Q3TN31_MOUSE;sp|Q9Z2U0|PSA7_MOUSE;tr|A0A338P7D7|A0A338P7D7_MOUSE;tr|Q3UIT9|Q3UIT9_MOUSE;tr|Q3THL2|Q3THL2_MOUSE;sp|Q9CWH6|PSMA8_MOUSE;tr|B7ZMS4|B7ZMS4_MOUSE;tr|B7ZMS3|B7ZMS3_MOUSE;tr|A0A3Q4L361|A0A3Q4L361_MOUSE;tr|A0A3Q4EHS3|A0A3Q4EHS3_MOUSE;tr|A0A3Q4EG42|A0A3Q4EG42_MOUSE;tr|Q8VEB8|Q8VEB8_MOUSE	tr|Q3TN31|Q3TN31_MOUSE;sp|Q9Z2U0|PSA7_MOUSE;tr|A0A338P7D7|A0A338P7D7_MOUSE;tr|Q3UIT9|Q3UIT9_MOUSE;tr|Q3THL2|Q3THL2_MOUSE	Q3TN31	Psma7	Proteasome subunit alpha type OS=Mus musculus OX=10090 GN=Psma7 PE=2 SV=1; Proteasome subunit alpha type-7 OS=Mus musculus OX=10090 GN=Psma7 PE=1 SV=1; Proteasome subunit alpha type OS=Mus musculus OX=10090 GN=Psma7 PE=1 SV=1; Proteasome subunit alpha typ	12	11	11	11	27.908	1104600000	1163000000	857760000	0	4510500	12357000	5157900	847960	2916400	321710000	213280000	179550000	0	16308000	25108000	23013000	6508400	15159000
tr|A0A1B0GRV0|A0A1B0GRV0_MOUSE;tr|Q3UBN8|Q3UBN8_MOUSE;tr|Q3U449|Q3U449_MOUSE;sp|Q9Z0S1|BPNT1_MOUSE;tr|D3Z0E6|D3Z0E6_MOUSE;tr|D3Z5X0|D3Z5X0_MOUSE	tr|A0A1B0GRV0|A0A1B0GRV0_MOUSE;tr|Q3UBN8|Q3UBN8_MOUSE;tr|Q3U449|Q3U449_MOUSE;sp|Q9Z0S1|BPNT1_MOUSE;tr|D3Z0E6|D3Z0E6_MOUSE	A0A1B0GRV0	Bpnt1	3(2),5-bisphosphate nucleotidase 1 OS=Mus musculus OX=10090 GN=Bpnt1 PE=1 SV=1; Uncharacterized protein OS=Mus musculus OX=10090 GN=Bpnt1 PE=2 SV=1; Uncharacterized protein OS=Mus musculus OX=10090 GN=Bpnt1 PE=2 SV=1; 3(2),5-bisphosphate nucleotidas	6	11	11	11	34.973	848150000	820590000	557880000	27754000	18120000	10480000	5830900	10059000	3566800	198590000	196150000	112730000	63874000	42164000	11488000	27892000	52180000	20869000
tr|E9PZ43|E9PZ43_MOUSE;tr|A0A0G2JDN7|A0A0G2JDN7_MOUSE;sp|P27546-4|MAP4_MOUSE	tr|E9PZ43|E9PZ43_MOUSE;tr|A0A0G2JDN7|A0A0G2JDN7_MOUSE;sp|P27546-4|MAP4_MOUSE	E9PZ43	Map4	Microtubule-associated protein OS=Mus musculus OX=10090 GN=Map4 PE=1 SV=3; Microtubule-associated protein OS=Mus musculus OX=10090 GN=Map4 PE=1 SV=1; Isoform 4 of Microtubule-associated protein 4 OS=Mus musculus OX=10090 GN=Map4	3	20	20	11	97.795	548130000	634470000	385370000	95709000	47793000	73719000	0	396560	1083700	60384000	62465000	48085000	221300000	143000000	133960000	0	3991000	5990900
tr|E9QNF7|E9QNF7_MOUSE;sp|Q9CPW0|CNTP2_MOUSE;tr|A0A140LJB1|A0A140LJB1_MOUSE	tr|E9QNF7|E9QNF7_MOUSE;sp|Q9CPW0|CNTP2_MOUSE	E9QNF7	Cntnap2	Contactin-associated protein-like 2 OS=Mus musculus OX=10090 GN=Cntnap2 PE=1 SV=1; Contactin-associated protein-like 2 OS=Mus musculus OX=10090 GN=Cntnap2 PE=1 SV=2	3	11	11	11	148.25	253630000	230410000	165910000	44100000	22688000	33300000	16146000	20755000	10846000	53759000	53558000	44162000	78304000	68480000	81017000	87792000	95007000	78861000
tr|F8VPN4|F8VPN4_MOUSE;tr|A0A0G2JGI9|A0A0G2JGI9_MOUSE;tr|F6XXE6|F6XXE6_MOUSE;tr|E0CYU6|E0CYU6_MOUSE;tr|E0CX86|E0CX86_MOUSE;tr|F7CSZ6|F7CSZ6_MOUSE;tr|Q8CE68|Q8CE68_MOUSE	tr|F8VPN4|F8VPN4_MOUSE;tr|A0A0G2JGI9|A0A0G2JGI9_MOUSE	F8VPN4	Agl	Amylo-1,6-glucosidase, 4-alpha-glucanotransferase OS=Mus musculus OX=10090 GN=Agl PE=1 SV=1; Amylo-1,6-glucosidase, 4-alpha-glucanotransferase OS=Mus musculus OX=10090 GN=Agl PE=1 SV=1	7	11	11	11	174.29	106690000	122540000	97238000	23612000	24682000	31382000	8518500	11681000	11810000	29591000	33400000	26202000	42840000	67825000	55287000	56255000	61410000	50249000
tr|Q68FL0|Q68FL0_MOUSE;tr|G5E8Y0|G5E8Y0_MOUSE;tr|G3X9J1|G3X9J1_MOUSE;tr|A0A3Q4EBU5|A0A3Q4EBU5_MOUSE;sp|P70414|NAC1_MOUSE;tr|Q8BXB3|Q8BXB3_MOUSE;tr|Q27PY9|Q27PY9_MOUSE;tr|O35157|O35157_MOUSE;tr|A0A3Q4L326|A0A3Q4L326_MOUSE;tr|Q9ET74|Q9ET74_MOUSE;tr|Q91ZJ7|Q91ZJ7_MOUSE;tr|Q9ET73|Q9ET73_MOUSE;tr|Q8R505|Q8R505_MOUSE;tr|Q9ET70|Q9ET70_MOUSE	tr|Q68FL0|Q68FL0_MOUSE;tr|G5E8Y0|G5E8Y0_MOUSE;tr|G3X9J1|G3X9J1_MOUSE;tr|A0A3Q4EBU5|A0A3Q4EBU5_MOUSE;sp|P70414|NAC1_MOUSE;tr|Q8BXB3|Q8BXB3_MOUSE;tr|Q27PY9|Q27PY9_MOUSE;tr|O35157|O35157_MOUSE;tr|A0A3Q4L326|A0A3Q4L326_MOUSE;tr|Q9ET74|Q9ET74_MOUSE;tr|Q91ZJ7|Q91ZJ7_MOUSE	Q68FL0	Slc8a1	Slc8a1 protein OS=Mus musculus OX=10090 GN=Slc8a1 PE=1 SV=1; Sodium/calcium exchanger 1 OS=Mus musculus OX=10090 GN=Slc8a1 PE=1 SV=2; Sodium/calcium exchanger 1 OS=Mus musculus OX=10090 GN=Slc8a1 PE=1 SV=1; Sodium/calcium exchanger 1 OS=Mus musculus OX=10	14	11	11	11	106.66	213340000	290420000	245600000	84699000	48381000	100400000	38601000	44248000	45155000	101310000	96499000	97864000	192050000	143370000	199140000	181300000	244820000	243620000
tr|Q6DFY2|Q6DFY2_MOUSE;tr|Q3TYL3|Q3TYL3_MOUSE;tr|G5E8G3|G5E8G3_MOUSE;tr|Q8BMT5|Q8BMT5_MOUSE	tr|Q6DFY2|Q6DFY2_MOUSE;tr|Q3TYL3|Q3TYL3_MOUSE;tr|G5E8G3|G5E8G3_MOUSE	Q6DFY2	Opcml	Opioid-binding protein/cell adhesion molecule-like OS=Mus musculus OX=10090 GN=Opcml PE=1 SV=1; Uncharacterized protein OS=Mus musculus OX=10090 GN=Opcml PE=2 SV=1; Opioid-binding protein/cell adhesion molecule-like OS=Mus musculus OX=10090 GN=Opcml PE=1	4	12	12	11	37.156	1729800000	1490600000	1359300000	50316000	31220000	49100000	31154000	31175000	52592000	270230000	194410000	472840000	150550000	150740000	190800000	221620000	217410000	262310000
tr|Q5EBQ0|Q5EBQ0_MOUSE;tr|Q3TTN3|Q3TTN3_MOUSE;sp|Q60931|VDAC3_MOUSE;tr|J3QMG3|J3QMG3_MOUSE;tr|Q3UFA8|Q3UFA8_MOUSE	tr|Q5EBQ0|Q5EBQ0_MOUSE;tr|Q3TTN3|Q3TTN3_MOUSE;sp|Q60931|VDAC3_MOUSE;tr|J3QMG3|J3QMG3_MOUSE	Q5EBQ0	Vdac3	Voltage-dependent anion channel 3 OS=Mus musculus OX=10090 GN=Vdac3 PE=2 SV=1; Uncharacterized protein OS=Mus musculus OX=10090 GN=Vdac3 PE=2 SV=1; Voltage-dependent anion-selective channel protein 3 OS=Mus musculus OX=10090 GN=Vdac3 PE=1 SV=1; Voltage-de	5	11	11	11	30.884	4395100000	4932300000	3964300000	599730000	408440000	547360000	336630000	332680000	325600000	1357400000	1356500000	1351000000	1256100000	1235100000	1288700000	1605900000	1632500000	1539600000
tr|Q80TH1|Q80TH1_MOUSE;tr|Q52KF7|Q52KF7_MOUSE;tr|A2BEE9|A2BEE9_MOUSE;sp|P70175|DLG3_MOUSE;tr|A2BEF2|A2BEF2_MOUSE	tr|Q80TH1|Q80TH1_MOUSE;tr|Q52KF7|Q52KF7_MOUSE;tr|A2BEE9|A2BEE9_MOUSE;sp|P70175|DLG3_MOUSE	Q80TH1	Dlg3	MKIAA1232 protein (Fragment) OS=Mus musculus OX=10090 GN=Dlg3 PE=2 SV=1; Disks large homolog 3 OS=Mus musculus OX=10090 GN=Dlg3 PE=1 SV=1; Disks large homolog 3 OS=Mus musculus OX=10090 GN=Dlg3 PE=1 SV=1; Disks large homolog 3 OS=Mus musculus OX=10090 GN=	5	12	11	11	103.83	250980000	455060000	212020000	16190000	4348300	6069600	0	3698500	808410	72593000	128990000	51731000	42455000	33651000	16238000	0	35344000	27637000
tr|Q99N15|Q99N15_MOUSE;tr|Q9CYT3|Q9CYT3_MOUSE;tr|A2AFQ2|A2AFQ2_MOUSE;sp|O08756|HCD2_MOUSE	tr|Q99N15|Q99N15_MOUSE;tr|Q9CYT3|Q9CYT3_MOUSE;tr|A2AFQ2|A2AFQ2_MOUSE;sp|O08756|HCD2_MOUSE	Q99N15	Hsd17b10	17beta-hydroxysteroid dehydrogenase type 10/short chain L-3-hydroxyacyl-CoA dehydrogenase OS=Mus musculus OX=10090 GN=Hsd17b10 PE=1 SV=1; Uncharacterized protein OS=Mus musculus OX=10090 GN=Hsd17b10 PE=2 SV=1; 3-hydroxyacyl-CoA dehydrogenase type-2 OS=Mus	4	11	11	11	27.273	525090000	542860000	378800000	23146000	10599000	0	1824000	1885600	0	123630000	124460000	121510000	28662000	28019000	0	9477800	9930100	0
sp|O55125|NIPS1_MOUSE;tr|Q3UGS1|Q3UGS1_MOUSE;tr|Q5SVG6|Q5SVG6_MOUSE	sp|O55125|NIPS1_MOUSE;tr|Q3UGS1|Q3UGS1_MOUSE;tr|Q5SVG6|Q5SVG6_MOUSE	O55125	Nipsnap1	Protein NipSnap homolog 1 OS=Mus musculus OX=10090 GN=Nipsnap1 PE=1 SV=1; NIPSNAP domain-containing protein OS=Mus musculus OX=10090 GN=Nipsnap1 PE=2 SV=1; Protein NipSnap homolog 1 (Fragment) OS=Mus musculus OX=10090 GN=Nipsnap1 PE=1 SV=1	3	10	10	10	33.363	960450000	1088800000	805920000	3806700	7684500	15496000	8062300	5920200	0	390170000	362700000	156350000	1643200	1480600	2898000	2836400	1541900	0
sp|O70589|CSKP_MOUSE;sp|O70589-2|CSKP_MOUSE;tr|A0A067XG53|A0A067XG53_MOUSE;tr|B9EJ23|B9EJ23_MOUSE;sp|O70589-3|CSKP_MOUSE;sp|O70589-4|CSKP_MOUSE;tr|B7ZP42|B7ZP42_MOUSE;sp|O70589-5|CSKP_MOUSE;tr|F6ZQR2|F6ZQR2_MOUSE;tr|F6Y9I5|F6Y9I5_MOUSE;tr|Q91VJ0|Q91VJ0_MOUSE	sp|O70589|CSKP_MOUSE;sp|O70589-2|CSKP_MOUSE;tr|A0A067XG53|A0A067XG53_MOUSE;tr|B9EJ23|B9EJ23_MOUSE;sp|O70589-3|CSKP_MOUSE;sp|O70589-4|CSKP_MOUSE;tr|B7ZP42|B7ZP42_MOUSE;sp|O70589-5|CSKP_MOUSE	O70589	Cask	Peripheral plasma membrane protein CASK OS=Mus musculus OX=10090 GN=Cask PE=1 SV=2; Isoform 2 of Peripheral plasma membrane protein CASK OS=Mus musculus OX=10090 GN=Cask; Peripheral plasma membrane protein CASK (Fragment) OS=Mus musculus OX=10090 GN=Cask	11	10	10	10	105.11	282970000	260200000	129570000	12404000	4905700	11060000	7303200	5791000	4759600	60276000	58249000	41816000	32780000	25551000	41509000	55641000	47391000	36488000
tr|Q5HZJ8|Q5HZJ8_MOUSE;sp|O88844|IDHC_MOUSE;tr|Q8C338|Q8C338_MOUSE;tr|Q3TJ51|Q3TJ51_MOUSE;tr|Q0QER9|Q0QER9_MOUSE;tr|D3YVY3|D3YVY3_MOUSE;tr|A0A087WPT4|A0A087WPT4_MOUSE;tr|A0A087WRS9|A0A087WRS9_MOUSE;tr|A0A087WRM4|A0A087WRM4_MOUSE	tr|Q5HZJ8|Q5HZJ8_MOUSE;sp|O88844|IDHC_MOUSE;tr|Q8C338|Q8C338_MOUSE;tr|Q3TJ51|Q3TJ51_MOUSE;tr|Q0QER9|Q0QER9_MOUSE	Q5HZJ8	Idh1	Isocitrate dehydrogenase [NADP] OS=Mus musculus OX=10090 GN=Idh1 PE=2 SV=1; Isocitrate dehydrogenase [NADP] cytoplasmic OS=Mus musculus OX=10090 GN=Idh1 PE=1 SV=2; Isocitrate dehydrogenase [NADP] OS=Mus musculus OX=10090 GN=Idh1 PE=2 SV=1; Isocitrate dehy	9	10	10	10	46.674	383760000	313440000	276210000	6616000	1586000	2951700	0	0	550150	91690000	69131000	98982000	15162000	3986100	6885500	0	0	5929600
sp|P13707|GPDA_MOUSE;tr|E0CXN5|E0CXN5_MOUSE	sp|P13707|GPDA_MOUSE;tr|E0CXN5|E0CXN5_MOUSE	P13707	Gpd1	Glycerol-3-phosphate dehydrogenase [NAD(+)], cytoplasmic OS=Mus musculus OX=10090 GN=Gpd1 PE=1 SV=3; Glycerol-3-phosphate dehydrogenase [NAD(+)] OS=Mus musculus OX=10090 GN=Gpd1 PE=1 SV=1	2	11	10	10	37.572	435800000	481620000	410830000	24258000	7668300	25799000	13385000	6781000	13193000	119420000	128610000	129800000	67912000	51762000	56360000	60429000	50910000	62669000
sp|P21279|GNAQ_MOUSE;tr|Q8C3M7|Q8C3M7_MOUSE;sp|P30677|GNA14_MOUSE;tr|A0A494BBL5|A0A494BBL5_MOUSE;tr|Q8CBT5|Q8CBT5_MOUSE	sp|P21279|GNAQ_MOUSE	P21279	Gnaq	Guanine nucleotide-binding protein G(q) subunit alpha OS=Mus musculus OX=10090 GN=Gnaq PE=1 SV=4	5	15	15	10	42.158	1537100000	1407700000	1212100000	261430000	196930000	240460000	117980000	151380000	135560000	293920000	277350000	258590000	558180000	546260000	563680000	482990000	703030000	675810000
sp|P42669|PURA_MOUSE;tr|Q8C6E9|Q8C6E9_MOUSE	sp|P42669|PURA_MOUSE;tr|Q8C6E9|Q8C6E9_MOUSE	P42669	Pura	Transcriptional activator protein Pur-alpha OS=Mus musculus OX=10090 GN=Pura PE=1 SV=1; Uncharacterized protein OS=Mus musculus OX=10090 GN=Pura PE=2 SV=1	2	11	11	10	34.883	2540300000	2812600000	2481900000	53068000	21430000	27898000	11525000	18056000	5286700	481150000	461440000	429350000	83118000	57254000	68832000	51557000	63056000	34975000
sp|P48036|ANXA5_MOUSE;tr|A0A0G2JGQ0|A0A0G2JGQ0_MOUSE	sp|P48036|ANXA5_MOUSE	P48036	Anxa5	Annexin A5 OS=Mus musculus OX=10090 GN=Anxa5 PE=1 SV=1	2	10	10	10	35.752	791340000	949100000	709490000	0	1941200	0	1096200	2207800	4501500	205350000	263750000	186910000	0	0	0	0	5854200	26071000
sp|P48320|DCE2_MOUSE;tr|Q3URJ3|Q3URJ3_MOUSE	sp|P48320|DCE2_MOUSE	P48320	Gad2	Glutamate decarboxylase 2 OS=Mus musculus OX=10090 GN=Gad2 PE=1 SV=1	2	11	11	10	65.223	365200000	344740000	153060000	39922000	40420000	42850000	34112000	26371000	21564000	136430000	103730000	112560000	156670000	139230000	106860000	155070000	135280000	146050000
sp|P48758|CBR1_MOUSE;tr|A0A338P684|A0A338P684_MOUSE	sp|P48758|CBR1_MOUSE	P48758	Cbr1	Carbonyl reductase [NADPH] 1 OS=Mus musculus OX=10090 GN=Cbr1 PE=1 SV=3	2	15	15	10	30.641	2052700000	2060000000	1536300000	8539000	3971400	9062900	2730700	0	1618100	314960000	313950000	418280000	4716400	4360800	10986000	6276900	0	7871700
sp|P48962|ADT1_MOUSE;tr|Q8BVI9|Q8BVI9_MOUSE;sp|Q3V132|ADT4_MOUSE	sp|P48962|ADT1_MOUSE;tr|Q8BVI9|Q8BVI9_MOUSE	P48962	Slc25a4	ADP/ATP translocase 1 OS=Mus musculus OX=10090 GN=Slc25a4 PE=1 SV=4; Uncharacterized protein OS=Mus musculus OX=10090 GN=Slc25a4 PE=2 SV=1	3	18	10	10	32.904	9397400000	10398000000	8342200000	2372000000	1600000000	2151600000	1309000000	1383700000	1064700000	2341800000	2446200000	2642800000	4815200000	4450100000	4550300000	5375100000	5710400000	5204300000
sp|P49615|CDK5_MOUSE;tr|A0A0G2JDL3|A0A0G2JDL3_MOUSE;tr|Q8R4A4|Q8R4A4_MOUSE;sp|O35495-2|CDK14_MOUSE;sp|Q3V3A1-3|CDK15_MOUSE;sp|Q3V3A1|CDK15_MOUSE;tr|E3W997|E3W997_MOUSE;tr|E9PVC7|E9PVC7_MOUSE;sp|Q04899|CDK18_MOUSE;sp|Q04735-2|CDK16_MOUSE;sp|O35495|CDK14_MOUSE;sp|Q99J95|CDK9_MOUSE;tr|Q91WP4|Q91WP4_MOUSE;tr|Q3UPI3|Q3UPI3_MOUSE;sp|Q04735|CDK16_MOUSE;sp|Q8K0D0|CDK17_MOUSE;tr|A0A1Y7VLM0|A0A1Y7VLM0_MOUS…	sp|P49615|CDK5_MOUSE;tr|A0A0G2JDL3|A0A0G2JDL3_MOUSE	P49615	Cdk5	Cyclin-dependent-like kinase 5 OS=Mus musculus OX=10090 GN=Cdk5 PE=1 SV=1; Cyclin-dependent-like kinase 5 OS=Mus musculus OX=10090 GN=Cdk5 PE=1 SV=1	43	10	10	10	33.288	545360000	457440000	303090000	33530000	21126000	34921000	16590000	18922000	14003000	113190000	111380000	97598000	75429000	88871000	82307000	102570000	95738000	91081000
tr|Q8C7W8|Q8C7W8_MOUSE;tr|Q8C3T7|Q8C3T7_MOUSE;sp|P56564|EAA1_MOUSE;tr|Q99NG1|Q99NG1_MOUSE;tr|Q3TXM3|Q3TXM3_MOUSE;sp|O35544|EAA4_MOUSE;tr|D3YY51|D3YY51_MOUSE;tr|A0A1W2P762|A0A1W2P762_MOUSE	tr|Q8C7W8|Q8C7W8_MOUSE;tr|Q8C3T7|Q8C3T7_MOUSE;sp|P56564|EAA1_MOUSE	Q8C7W8	Slc1a3	Amino acid transporter OS=Mus musculus OX=10090 GN=Slc1a3 PE=2 SV=1; Amino acid transporter OS=Mus musculus OX=10090 GN=Slc1a3 PE=2 SV=1; Excitatory amino acid transporter 1 OS=Mus musculus OX=10090 GN=Slc1a3 PE=1 SV=2	8	10	10	10	59.592	6183400000	6391500000	4013900000	340510000	142970000	179230000	147740000	173110000	169980000	1526400000	1459800000	924510000	778030000	653400000	633950000	735990000	852380000	944830000
tr|Q3UJH5|Q3UJH5_MOUSE;sp|P57746|VATD_MOUSE;tr|Q3UK81|Q3UK81_MOUSE;tr|Q3U684|Q3U684_MOUSE;tr|Q9CTI8|Q9CTI8_MOUSE	tr|Q3UJH5|Q3UJH5_MOUSE;sp|P57746|VATD_MOUSE;tr|Q3UK81|Q3UK81_MOUSE;tr|Q3U684|Q3U684_MOUSE;tr|Q9CTI8|Q9CTI8_MOUSE	Q3UJH5	Atp6v1d	Uncharacterized protein OS=Mus musculus OX=10090 GN=Atp6v1d PE=2 SV=1; V-type proton ATPase subunit D OS=Mus musculus OX=10090 GN=Atp6v1d PE=1 SV=1; Uncharacterized protein (Fragment) OS=Mus musculus OX=10090 GN=Atp6v1d PE=2 SV=1; Uncharacterized protein	5	10	10	10	28.355	1298500000	1367700000	912810000	3029300	0	0	0	1903500	0	228230000	202690000	215130000	0	0	0	0	0	0
sp|P60335|PCBP1_MOUSE	sp|P60335|PCBP1_MOUSE	P60335	Pcbp1	Poly(rC)-binding protein 1 OS=Mus musculus OX=10090 GN=Pcbp1 PE=1 SV=1	1	13	13	10	37.497	1489800000	1530100000	1116900000	75602000	54280000	71942000	27777000	27125000	23734000	302700000	293860000	264830000	155030000	158410000	145540000	143060000	138900000	123080000
tr|Q3UGR6|Q3UGR6_MOUSE;tr|Q3TJG1|Q3TJG1_MOUSE;sp|P63005|LIS1_MOUSE;tr|Q3UH92|Q3UH92_MOUSE;tr|Q3TIK0|Q3TIK0_MOUSE;sp|P63005-2|LIS1_MOUSE;tr|Q5SW16|Q5SW16_MOUSE;tr|Q3TUH5|Q3TUH5_MOUSE	tr|Q3UGR6|Q3UGR6_MOUSE;tr|Q3TJG1|Q3TJG1_MOUSE;sp|P63005|LIS1_MOUSE;tr|Q3UH92|Q3UH92_MOUSE;tr|Q3TIK0|Q3TIK0_MOUSE;sp|P63005-2|LIS1_MOUSE	Q3UGR6	Pafah1b1	Platelet-activating factor acetylhydrolase IB subunit alpha OS=Mus musculus OX=10090 GN=Pafah1b1 PE=2 SV=1; Platelet-activating factor acetylhydrolase IB subunit alpha OS=Mus musculus OX=10090 GN=Pafah1b1 PE=2 SV=1; Platelet-activating factor acetylhydrol	8	10	10	10	46.742	1057400000	1054400000	568840000	11227000	10918000	10265000	3157700	5782700	1694800	216870000	295660000	246840000	13907000	19014000	12093000	15468000	38483000	12967000
sp|P63085|MK01_MOUSE;tr|Q3UF82|Q3UF82_MOUSE;tr|O35558|O35558_MOUSE;tr|Q922X7|Q922X7_MOUSE;tr|A0A338P781|A0A338P781_MOUSE;tr|A0A338P736|A0A338P736_MOUSE;tr|E9PXX5|E9PXX5_MOUSE;tr|E9Q3I6|E9Q3I6_MOUSE;tr|Q8C8P0|Q8C8P0_MOUSE;tr|Q8BV72|Q8BV72_MOUSE;sp|Q6P5G0|MK04_MOUSE;sp|Q61532|MK06_MOUSE	sp|P63085|MK01_MOUSE;tr|Q3UF82|Q3UF82_MOUSE;tr|O35558|O35558_MOUSE	P63085	Mapk1	Mitogen-activated protein kinase 1 OS=Mus musculus OX=10090 GN=Mapk1 PE=1 SV=3; Mitogen-activated protein kinase OS=Mus musculus OX=10090 GN=Mapk1 PE=2 SV=1; Mitogen-activated protein kinase OS=Mus musculus OX=10090 GN=Erk2 PE=3 SV=1	12	15	15	10	41.275	1552500000	1702100000	1336900000	181350000	116690000	160960000	93187000	69714000	71825000	236580000	263240000	165180000	313880000	300360000	258370000	359100000	314410000	311000000
tr|Z4YKV1|Z4YKV1_MOUSE;sp|P63094-2|GNAS2_MOUSE;sp|P63094|GNAS2_MOUSE;sp|Q6R0H7-4|GNAS1_MOUSE;sp|Q6R0H7|GNAS1_MOUSE;tr|A0A571BEI3|A0A571BEI3_MOUSE;sp|P63094-3|GNAS2_MOUSE;tr|A0A571BEM2|A0A571BEM2_MOUSE;tr|A0A571BE25|A0A571BE25_MOUSE;tr|A0A571BEG2|A0A571BEG2_MOUSE	tr|Z4YKV1|Z4YKV1_MOUSE;sp|P63094-2|GNAS2_MOUSE;sp|P63094|GNAS2_MOUSE;sp|Q6R0H7-4|GNAS1_MOUSE;sp|Q6R0H7|GNAS1_MOUSE;tr|A0A571BEI3|A0A571BEI3_MOUSE;sp|P63094-3|GNAS2_MOUSE;tr|A0A571BEM2|A0A571BEM2_MOUSE	Z4YKV1	Gnas	Guanine nucleotide-binding protein G(s) subunit alpha isoforms short OS=Mus musculus OX=10090 GN=Gnas PE=1 SV=1; Isoform Gnas-2 of Guanine nucleotide-binding protein G(s) subunit alpha isoforms short OS=Mus musculus OX=10090 GN=Gnas; Guanine nucleotide-bi	10	14	13	10	44.178	529740000	543080000	432560000	62329000	67638000	86012000	47968000	40202000	33827000	137160000	132530000	116360000	153360000	169880000	206820000	191680000	198820000	197550000
tr|Q3TKM5|Q3TKM5_MOUSE;sp|P70404|IDHG1_MOUSE;tr|Q684I8|Q684I8_MOUSE;tr|Q9CW65|Q9CW65_MOUSE	tr|Q3TKM5|Q3TKM5_MOUSE;sp|P70404|IDHG1_MOUSE;tr|Q684I8|Q684I8_MOUSE	Q3TKM5	Idh3g	Isocitrate dehydrogenase [NAD] subunit, mitochondrial OS=Mus musculus OX=10090 GN=Idh3g PE=2 SV=1; Isocitrate dehydrogenase [NAD] subunit gamma 1, mitochondrial OS=Mus musculus OX=10090 GN=Idh3g PE=1 SV=1; Isocitrate dehydrogenase [NAD] subunit, mitochond	4	10	10	10	42.314	3076500000	3618000000	2974100000	31891000	31462000	21710000	16135000	10681000	5729500	723150000	763350000	699790000	59013000	71858000	34181000	64418000	44041000	36534000
tr|Q52KG9|Q52KG9_MOUSE;tr|Q3TIX8|Q3TIX8_MOUSE;sp|P80317|TCPZ_MOUSE;tr|Q3TW97|Q3TW97_MOUSE;tr|Q3TI62|Q3TI62_MOUSE;tr|A0A571BEL9|A0A571BEL9_MOUSE;tr|Q8VEI1|Q8VEI1_MOUSE;tr|Q8BVT1|Q8BVT1_MOUSE;tr|B1AT05|B1AT05_MOUSE;sp|Q61390|TCPW_MOUSE	tr|Q52KG9|Q52KG9_MOUSE;tr|Q3TIX8|Q3TIX8_MOUSE;sp|P80317|TCPZ_MOUSE;tr|Q3TW97|Q3TW97_MOUSE;tr|Q3TI62|Q3TI62_MOUSE;tr|A0A571BEL9|A0A571BEL9_MOUSE;tr|Q8VEI1|Q8VEI1_MOUSE	Q52KG9	Cct6a	Chaperonin containing Tcp1, subunit 6a (Zeta) OS=Mus musculus OX=10090 GN=Cct6a PE=2 SV=1; Uncharacterized protein OS=Mus musculus OX=10090 GN=Cct6a PE=2 SV=1; T-complex protein 1 subunit zeta OS=Mus musculus OX=10090 GN=Cct6a PE=1 SV=3; Uncharacterized p	10	10	10	10	58.076	852820000	819360000	732720000	27795000	6977500	8645500	6529100	3082800	2798100	151200000	191890000	130600000	57511000	35941000	28716000	37210000	12447000	22937000
sp|P84309|ADCY5_MOUSE;sp|P84309-2|ADCY5_MOUSE;sp|Q01341|ADCY6_MOUSE;tr|A0A2I3BRC5|A0A2I3BRC5_MOUSE;tr|F8VQ52|F8VQ52_MOUSE;tr|Q80U07|Q80U07_MOUSE;tr|A0A2I3BRS6|A0A2I3BRS6_MOUSE;tr|Q6RSD4|Q6RSD4_MOUSE;tr|Q3UR61|Q3UR61_MOUSE;tr|Q3TSQ4|Q3TSQ4_MOUSE;sp|Q91WF3|ADCY4_MOUSE;tr|Q3U1X9|Q3U1X9_MOUSE;tr|Q3U1P1|Q3U1P1_MOUSE;sp|P51829|ADCY7_MOUSE;tr|Q3UU15|Q3UU15_MOUSE	sp|P84309|ADCY5_MOUSE;sp|P84309-2|ADCY5_MOUSE	P84309	Adcy5	Adenylate cyclase type 5 OS=Mus musculus OX=10090 GN=Adcy5 PE=1 SV=2; Isoform 2 of Adenylate cyclase type 5 OS=Mus musculus OX=10090 GN=Adcy5	15	11	11	10	139.12	276840000	290670000	190570000	45229000	27935000	48641000	41976000	32355000	35792000	46171000	46522000	40299000	87397000	70364000	103860000	144010000	146830000	144990000
sp|Q00PI9|HNRL2_MOUSE	sp|Q00PI9|HNRL2_MOUSE	Q00PI9	Hnrnpul2	Heterogeneous nuclear ribonucleoprotein U-like protein 2 OS=Mus musculus OX=10090 GN=Hnrnpul2 PE=1 SV=2	1	10	10	10	84.939	472770000	553810000	424590000	0	0	2215300	2469900	0	1713500	118770000	199660000	41145000	0	0	11311000	7305200	0	14452000
sp|Q3TDK6|ROGDI_MOUSE;sp|Q3TDK6-2|ROGDI_MOUSE;sp|Q3TDK6-3|ROGDI_MOUSE;tr|A0A0J9YUG1|A0A0J9YUG1_MOUSE	sp|Q3TDK6|ROGDI_MOUSE;sp|Q3TDK6-2|ROGDI_MOUSE;sp|Q3TDK6-3|ROGDI_MOUSE;tr|A0A0J9YUG1|A0A0J9YUG1_MOUSE	Q3TDK6	Rogdi	Protein rogdi homolog OS=Mus musculus OX=10090 GN=Rogdi PE=1 SV=2; Isoform 2 of Protein rogdi homolog OS=Mus musculus OX=10090 GN=Rogdi; Isoform 3 of Protein rogdi homolog OS=Mus musculus OX=10090 GN=Rogdi; Protein rogdi homolog (Fragment) OS=Mus musculus	4	10	10	10	32.1	430140000	428060000	368990000	36780000	18198000	40636000	24358000	17860000	7483700	133480000	93149000	87325000	114430000	89600000	124240000	124680000	140480000	72452000
sp|Q3ULJ0|GPD1L_MOUSE;sp|Q3ULJ0-2|GPD1L_MOUSE;tr|D3Z0L6|D3Z0L6_MOUSE	sp|Q3ULJ0|GPD1L_MOUSE;sp|Q3ULJ0-2|GPD1L_MOUSE	Q3ULJ0	Gpd1l	Glycerol-3-phosphate dehydrogenase 1-like protein OS=Mus musculus OX=10090 GN=Gpd1l PE=1 SV=2; Isoform 2 of Glycerol-3-phosphate dehydrogenase 1-like protein OS=Mus musculus OX=10090 GN=Gpd1l	3	11	11	10	38.225	465270000	559540000	477750000	18953000	14832000	32817000	9898600	11508000	9940600	164960000	124350000	126540000	74228000	82175000	93547000	96303000	80271000	63495000
tr|Q3UZJ4|Q3UZJ4_MOUSE;sp|Q61151|2A5E_MOUSE;tr|A0A1W2P838|A0A1W2P838_MOUSE;tr|A0PJ98|A0PJ98_MOUSE;tr|A0A1W2P7D8|A0A1W2P7D8_MOUSE;REV__tr|D3Z4M1|D3Z4M1_MOUSE	tr|Q3UZJ4|Q3UZJ4_MOUSE;sp|Q61151|2A5E_MOUSE	Q3UZJ4	Ppp2r5e	Serine/threonine-protein phosphatase 2A 56 kDa regulatory subunit OS=Mus musculus OX=10090 GN=Ppp2r5e PE=1 SV=1; Serine/threonine-protein phosphatase 2A 56 kDa regulatory subunit epsilon isoform OS=Mus musculus OX=10090 GN=Ppp2r5e PE=1 SV=3	6	12	12	10	50.83	233150000	205230000	248330000	44057000	45704000	58627000	30771000	31582000	30072000	80020000	74359000	66557000	127090000	149200000	162810000	137700000	207730000	165700000
sp|Q61290|CAC1E_MOUSE;tr|A0A087WS83|A0A087WS83_MOUSE;tr|B2RWX7|B2RWX7_MOUSE;tr|E9QK20|E9QK20_MOUSE;tr|A0A1D5RLU3|A0A1D5RLU3_MOUSE;tr|A0A571BF18|A0A571BF18_MOUSE	sp|Q61290|CAC1E_MOUSE;tr|A0A087WS83|A0A087WS83_MOUSE;tr|B2RWX7|B2RWX7_MOUSE;tr|E9QK20|E9QK20_MOUSE;tr|A0A1D5RLU3|A0A1D5RLU3_MOUSE	Q61290	Cacna1e	Voltage-dependent R-type calcium channel subunit alpha-1E OS=Mus musculus OX=10090 GN=Cacna1e PE=1 SV=1; Voltage-dependent R-type calcium channel subunit alpha OS=Mus musculus OX=10090 GN=Cacna1e PE=1 SV=1; Voltage-dependent R-type calcium channel subunit	6	10	10	10	257.23	10527000	68779000	60774000	38049000	15811000	32247000	22610000	29040000	27813000	6643400	30933000	17363000	101380000	64870000	73437000	86996000	178870000	119140000
sp|Q61292|LAMB2_MOUSE;tr|Q3USI2|Q3USI2_MOUSE;tr|A0A0A6YY71|A0A0A6YY71_MOUSE;tr|A0A0A6YWY6|A0A0A6YWY6_MOUSE;tr|A0A0A6YWI2|A0A0A6YWI2_MOUSE	sp|Q61292|LAMB2_MOUSE	Q61292	Lamb2	Laminin subunit beta-2 OS=Mus musculus OX=10090 GN=Lamb2 PE=1 SV=2	5	10	10	10	196.58	0	0	0	18151000	26148000	29894000	18812000	17699000	24242000	0	0	0	56350000	73936000	68078000	85367000	79611000	96571000
tr|Q3TPD9|Q3TPD9_MOUSE;tr|Q3U2X5|Q3U2X5_MOUSE;sp|Q64133|AOFA_MOUSE;tr|Q3UJ53|Q3UJ53_MOUSE	tr|Q3TPD9|Q3TPD9_MOUSE;tr|Q3U2X5|Q3U2X5_MOUSE;sp|Q64133|AOFA_MOUSE;tr|Q3UJ53|Q3UJ53_MOUSE	Q3TPD9	Maoa	Amine oxidase (Fragment) OS=Mus musculus OX=10090 GN=Maoa PE=2 SV=1; Amine oxidase OS=Mus musculus OX=10090 GN=Maoa PE=2 SV=1; Amine oxidase [flavin-containing] A OS=Mus musculus OX=10090 GN=Maoa PE=1 SV=3; Amine oxidase OS=Mus musculus OX=10090 GN=Maoa P	4	10	10	10	58.786	194820000	360600000	246840000	146960000	82990000	144080000	90825000	82653000	79040000	66122000	67525000	58205000	219470000	180330000	236630000	295950000	281100000	273200000
sp|Q6PER3|MARE3_MOUSE;tr|D3Z6G3|D3Z6G3_MOUSE;tr|A0A0J9YVB9|A0A0J9YVB9_MOUSE	sp|Q6PER3|MARE3_MOUSE;tr|D3Z6G3|D3Z6G3_MOUSE;tr|A0A0J9YVB9|A0A0J9YVB9_MOUSE	Q6PER3	Mapre3	Microtubule-associated protein RP/EB family member 3 OS=Mus musculus OX=10090 GN=Mapre3 PE=1 SV=1; Microtubule-associated protein RP/EB family member 3 OS=Mus musculus OX=10090 GN=Mapre3 PE=1 SV=1; Microtubule-associated protein RP/EB family member 3 (Fra	3	13	13	10	31.966	1024200000	1000900000	1132700000	13854000	9122200	7546900	3699700	2305100	1392300	244920000	254020000	233340000	16225000	6567400	6432400	5529100	3564700	3013000
sp|Q80T41|GABR2_MOUSE	sp|Q80T41|GABR2_MOUSE	Q80T41	Gabbr2	Gamma-aminobutyric acid type B receptor subunit 2 OS=Mus musculus OX=10090 GN=Gabbr2 PE=1 SV=2	1	10	10	10	105.67	128640000	84340000	55193000	39703000	17588000	33350000	19535000	22838000	22276000	31362000	29496000	20576000	82942000	72095000	93965000	96185000	117860000	115130000
tr|A0A571BEA5|A0A571BEA5_MOUSE;sp|Q80TE7|LRRC7_MOUSE;tr|A0A0G2JDT9|A0A0G2JDT9_MOUSE;tr|A0A0G2JFZ5|A0A0G2JFZ5_MOUSE;tr|E9Q6L9|E9Q6L9_MOUSE;tr|B9EHV0|B9EHV0_MOUSE;tr|Q3URB9|Q3URB9_MOUSE;tr|B2RUJ2|B2RUJ2_MOUSE;sp|Q80TH2-1|ERBIN_MOUSE;tr|B7ZNY4|B7ZNY4_MOUSE;sp|Q80TH2|ERBIN_MOUSE;tr|B7ZNX6|B7ZNX6_MOUSE;sp|Q80TH2-2|ERBIN_MOUSE	tr|A0A571BEA5|A0A571BEA5_MOUSE;sp|Q80TE7|LRRC7_MOUSE;tr|A0A0G2JDT9|A0A0G2JDT9_MOUSE;tr|A0A0G2JFZ5|A0A0G2JFZ5_MOUSE;tr|E9Q6L9|E9Q6L9_MOUSE;tr|B9EHV0|B9EHV0_MOUSE	A0A571BEA5	Lrrc7	Leucine-rich repeat-containing protein 7 OS=Mus musculus OX=10090 GN=Lrrc7 PE=1 SV=2; Leucine-rich repeat-containing protein 7 OS=Mus musculus OX=10090 GN=Lrrc7 PE=1 SV=2; Leucine-rich repeat-containing protein 7 OS=Mus musculus OX=10090 GN=Lrrc7 PE=1 SV=	13	10	10	10	166.98	152610000	154080000	139770000	43674000	25946000	43952000	14051000	22156000	21543000	36445000	45897000	54927000	88756000	80950000	91595000	72410000	98324000	84122000
tr|Q3UGM1|Q3UGM1_MOUSE;tr|Q3TEX7|Q3TEX7_MOUSE;sp|Q80U63|MFN2_MOUSE;sp|Q80U63-2|MFN2_MOUSE;tr|A8Y5E5|A8Y5E5_MOUSE;tr|A2A7Y8|A2A7Y8_MOUSE	tr|Q3UGM1|Q3UGM1_MOUSE;tr|Q3TEX7|Q3TEX7_MOUSE;sp|Q80U63|MFN2_MOUSE;sp|Q80U63-2|MFN2_MOUSE	Q3UGM1	Mfn2	Dynamin-type G domain-containing protein OS=Mus musculus OX=10090 GN=Mfn2 PE=2 SV=1; Dynamin-type G domain-containing protein OS=Mus musculus OX=10090 GN=Mfn2 PE=2 SV=1; Mitofusin-2 OS=Mus musculus OX=10090 GN=Mfn2 PE=1 SV=3; Isoform 2 of Mitofusin-2 OS=M	6	10	10	10	86.259	103850000	64613000	53978000	26787000	24255000	26701000	13854000	15320000	10981000	97752000	41101000	52954000	107730000	146920000	118390000	115120000	124460000	95342000
tr|A2A6U3|A2A6U3_MOUSE;sp|Q80UG5-3|SEPT9_MOUSE;sp|Q80UG5|SEPT9_MOUSE;tr|Q3TDR9|Q3TDR9_MOUSE;sp|Q80UG5-2|SEPT9_MOUSE;tr|A2A6U5|A2A6U5_MOUSE;tr|A8Y5D3|A8Y5D3_MOUSE	tr|A2A6U3|A2A6U3_MOUSE;sp|Q80UG5-3|SEPT9_MOUSE;sp|Q80UG5|SEPT9_MOUSE;tr|Q3TDR9|Q3TDR9_MOUSE;sp|Q80UG5-2|SEPT9_MOUSE	A2A6U3	Septin9	Septin-9 OS=Mus musculus OX=10090 GN=Septin9 PE=1 SV=1; Isoform 3 of Septin-9 OS=Mus musculus OX=10090 GN=Septin9; Septin-9 OS=Mus musculus OX=10090 GN=Septin9 PE=1 SV=1; Septin-type G domain-containing protein OS=Mus musculus OX=10090 GN=Septin9 PE=2 SV=	7	10	10	10	63.772	446390000	654680000	465180000	5001900	6674300	4108100	620100	0	0	77844000	185090000	102030000	7961500	22066000	9961700	3927100	0	0
tr|D3Z4T6|D3Z4T6_MOUSE;tr|A0A4W9|A0A4W9_MOUSE;sp|Q80Z24|NEGR1_MOUSE;tr|H3BKU7|H3BKU7_MOUSE	tr|D3Z4T6|D3Z4T6_MOUSE;tr|A0A4W9|A0A4W9_MOUSE;sp|Q80Z24|NEGR1_MOUSE	D3Z4T6	Negr1	Neuronal growth regulator 1 OS=Mus musculus OX=10090 GN=Negr1 PE=1 SV=1; Neuronal growth regulator 1 OS=Mus musculus OX=10090 GN=Negr1 PE=1 SV=1; Neuronal growth regulator 1 OS=Mus musculus OX=10090 GN=Negr1 PE=1 SV=1	4	10	10	10	36.208	1414700000	1388600000	1230500000	62448000	35518000	56708000	28221000	38829000	27917000	442660000	470410000	400580000	191590000	153000000	178420000	191550000	275670000	200990000
sp|Q8BHN3|GANAB_MOUSE;sp|Q8BHN3-2|GANAB_MOUSE;sp|Q8BHN3-3|GANAB_MOUSE;tr|Q3UE86|Q3UE86_MOUSE;REV__tr|A0A5H1ZRL6|A0A5H1ZRL6_MOUSE;REV__sp|Q3T9X0-2|GTR9_MOUSE;REV__sp|Q3T9X0|GTR9_MOUSE	sp|Q8BHN3|GANAB_MOUSE;sp|Q8BHN3-2|GANAB_MOUSE;sp|Q8BHN3-3|GANAB_MOUSE;tr|Q3UE86|Q3UE86_MOUSE	Q8BHN3	Ganab	Neutral alpha-glucosidase AB OS=Mus musculus OX=10090 GN=Ganab PE=1 SV=1; Isoform 2 of Neutral alpha-glucosidase AB OS=Mus musculus OX=10090 GN=Ganab; Isoform 3 of Neutral alpha-glucosidase AB OS=Mus musculus OX=10090 GN=Ganab; Gal_mutarotas_2 domain-cont	7	10	10	10	106.91	391290000	343310000	313290000	26762000	9297000	38293000	14538000	5211600	9786200	91918000	102360000	83382000	85493000	58143000	74852000	83175000	48016000	59584000
sp|Q8BVQ5|PPME1_MOUSE;tr|A0A140LI84|A0A140LI84_MOUSE	sp|Q8BVQ5|PPME1_MOUSE	Q8BVQ5	Ppme1	Protein phosphatase methylesterase 1 OS=Mus musculus OX=10090 GN=Ppme1 PE=1 SV=5	2	10	10	10	42.256	412220000	520200000	474500000	45615000	34649000	59722000	28861000	27609000	18095000	72478000	84196000	85882000	107360000	107610000	130970000	126410000	102720000	95447000
tr|A0A0J9YTY0|A0A0J9YTY0_MOUSE;sp|Q8C1B7-3|SEP11_MOUSE;sp|Q8C1B7-2|SEP11_MOUSE;sp|Q8C1B7|SEP11_MOUSE;tr|A0A0J9YUL3|A0A0J9YUL3_MOUSE;tr|A0A0J9YVA6|A0A0J9YVA6_MOUSE;tr|A0A0J9YUV6|A0A0J9YUV6_MOUSE;tr|A0A1W2P866|A0A1W2P866_MOUSE	tr|A0A0J9YTY0|A0A0J9YTY0_MOUSE;sp|Q8C1B7-3|SEP11_MOUSE;sp|Q8C1B7-2|SEP11_MOUSE;sp|Q8C1B7|SEP11_MOUSE;tr|A0A0J9YUL3|A0A0J9YUL3_MOUSE	A0A0J9YTY0	Septin11	Septin-11 OS=Mus musculus OX=10090 GN=Septin11 PE=1 SV=1; Isoform 3 of Septin-11 OS=Mus musculus OX=10090 GN=Septin11; Isoform 2 of Septin-11 OS=Mus musculus OX=10090 GN=Septin11; Septin-11 OS=Mus musculus OX=10090 GN=Septin11 PE=1 SV=4; Septin-11 OS=Mus	8	19	19	10	48.978	3553100000	4048700000	3624200000	95284000	61364000	82457000	49249000	54982000	38177000	498290000	550770000	489330000	145610000	174780000	168140000	197110000	169650000	155170000
sp|Q8R2R9|AP3M2_MOUSE;tr|Q3TRH5|Q3TRH5_MOUSE;tr|Q921U0|Q921U0_MOUSE;tr|A0A286YDZ6|A0A286YDZ6_MOUSE;tr|H7BWY2|H7BWY2_MOUSE;tr|Q9DBU8|Q9DBU8_MOUSE;sp|Q9JKC8|AP3M1_MOUSE	sp|Q8R2R9|AP3M2_MOUSE;tr|Q3TRH5|Q3TRH5_MOUSE	Q8R2R9	Ap3m2	AP-3 complex subunit mu-2 OS=Mus musculus OX=10090 GN=Ap3m2 PE=1 SV=1; MHD domain-containing protein (Fragment) OS=Mus musculus OX=10090 GN=Ap3m2 PE=2 SV=1	7	10	10	10	46.916	365610000	306440000	217240000	28386000	25069000	25878000	23417000	21136000	15206000	75831000	72983000	52068000	78439000	70360000	94819000	98402000	107640000	78244000
sp|Q8R5M8-4|CADM1_MOUSE;tr|Q1WIL9|Q1WIL9_MOUSE;sp|Q8R5M8-3|CADM1_MOUSE;sp|Q8R5M8-2|CADM1_MOUSE;sp|Q8R5M8|CADM1_MOUSE;tr|E9PYN1|E9PYN1_MOUSE;sp|Q8R5M8-5|CADM1_MOUSE;tr|E0CY16|E0CY16_MOUSE;sp|Q8R5M8-7|CADM1_MOUSE;sp|Q8R5M8-6|CADM1_MOUSE;tr|Q9QYL3|Q9QYL3_MOUSE;tr|Q9QYL4|Q9QYL4_MOUSE	sp|Q8R5M8-4|CADM1_MOUSE;tr|Q1WIL9|Q1WIL9_MOUSE;sp|Q8R5M8-3|CADM1_MOUSE;sp|Q8R5M8-2|CADM1_MOUSE;sp|Q8R5M8|CADM1_MOUSE;tr|E9PYN1|E9PYN1_MOUSE;sp|Q8R5M8-5|CADM1_MOUSE;tr|E0CY16|E0CY16_MOUSE;sp|Q8R5M8-7|CADM1_MOUSE;sp|Q8R5M8-6|CADM1_MOUSE;tr|Q9QYL3|Q9QYL3_MOUSE;tr|Q9QYL4|Q9QYL4_MOUSE	Q8R5M8	Cadm1	Isoform 4 of Cell adhesion molecule 1 OS=Mus musculus OX=10090 GN=Cadm1; Nectin-like 2 (Fragment) OS=Mus musculus OX=10090 GN=Cadm1 PE=2 SV=1; Isoform 3 of Cell adhesion molecule 1 OS=Mus musculus OX=10090 GN=Cadm1; Isoform 2 of Cell adhesion molecule 1 O	12	10	10	10	45.779	1096500000	1018100000	823870000	29109000	16993000	18486000	9942600	21484000	21672000	397170000	415000000	344500000	117330000	61354000	74551000	49817000	76095000	105650000
sp|Q8VCW8|ACSF2_MOUSE	sp|Q8VCW8|ACSF2_MOUSE	Q8VCW8	Acsf2	Medium-chain acyl-CoA ligase ACSF2, mitochondrial OS=Mus musculus OX=10090 GN=Acsf2 PE=1 SV=1	1	10	10	10	67.95	259320000	245710000	200670000	7912700	2863500	7156000	5004400	1739700	4355500	76785000	55667000	71290000	35764000	34094000	38034000	40744000	39397000	36992000
tr|Q922B8|Q922B8_MOUSE;sp|Q91VR5|DDX1_MOUSE;tr|Q3V1Z7|Q3V1Z7_MOUSE;tr|A0A1Y7VM48|A0A1Y7VM48_MOUSE	tr|Q922B8|Q922B8_MOUSE;sp|Q91VR5|DDX1_MOUSE;tr|Q3V1Z7|Q3V1Z7_MOUSE	Q922B8	Ddx1	DEAD (Asp-Glu-Ala-Asp) box polypeptide 1 OS=Mus musculus OX=10090 GN=Ddx1 PE=2 SV=1; ATP-dependent RNA helicase DDX1 OS=Mus musculus OX=10090 GN=Ddx1 PE=1 SV=1; Uncharacterized protein OS=Mus musculus OX=10090 GN=Ddx1 PE=2 SV=1	4	10	10	10	82.612	372850000	479740000	324010000	1940500	788240	1750100	0	1303000	0	85307000	98940000	88153000	2591500	1671600	2510000	0	3343900	0
sp|Q922U2|K2C5_MOUSE;tr|Q9CRS6|Q9CRS6_MOUSE	sp|Q922U2|K2C5_MOUSE	Q922U2	Krt5	Keratin, type II cytoskeletal 5 OS=Mus musculus OX=10090 GN=Krt5 PE=1 SV=1	2	21	20	10	61.766	112230000	828350000	118150000	2115600000	2079500000	1691200000	1874800000	1014300000	1753900000	44556000	296980000	34130000	9187100000	11782000000	8484900000	12966000000	10139000000	16060000000
sp|Q99JY0|ECHB_MOUSE;tr|D3YXU1|D3YXU1_MOUSE	sp|Q99JY0|ECHB_MOUSE	Q99JY0	Hadhb	Trifunctional enzyme subunit beta, mitochondrial OS=Mus musculus OX=10090 GN=Hadhb PE=1 SV=1	2	10	10	10	51.386	378570000	599460000	361440000	3034600	0	1653000	1931000	0	823100	101100000	83655000	130500000	14330000	0	9323000	28815000	0	17426000
sp|Q99KJ8|DCTN2_MOUSE	sp|Q99KJ8|DCTN2_MOUSE	Q99KJ8	Dctn2	Dynactin subunit 2 OS=Mus musculus OX=10090 GN=Dctn2 PE=1 SV=3	1	10	10	10	44.116	1331400000	1153300000	1130600000	2930100	5029600	527470	0	0	0	252110000	217220000	312590000	5108600	2833400	4718600	0	0	0
sp|Q99LD4|CSN1_MOUSE;tr|Q3MIA8|Q3MIA8_MOUSE;tr|G3UXW9|G3UXW9_MOUSE;tr|A0A140LJB7|A0A140LJB7_MOUSE;sp|Q99LD4-2|CSN1_MOUSE;tr|B1ATU4|B1ATU4_MOUSE	sp|Q99LD4|CSN1_MOUSE;tr|Q3MIA8|Q3MIA8_MOUSE;tr|G3UXW9|G3UXW9_MOUSE;tr|A0A140LJB7|A0A140LJB7_MOUSE;sp|Q99LD4-2|CSN1_MOUSE;tr|B1ATU4|B1ATU4_MOUSE	Q99LD4	Gps1	COP9 signalosome complex subunit 1 OS=Mus musculus OX=10090 GN=Gps1 PE=1 SV=1; COP9 signalosome complex subunit 1 OS=Mus musculus OX=10090 GN=Gps1 PE=1 SV=1; COP9 signalosome complex subunit 1 OS=Mus musculus OX=10090 GN=Gps1 PE=1 SV=1; COP9 signalosome c	6	10	10	10	53.442	100310000	50597000	61860000	18920000	14434000	26646000	14275000	13606000	12443000	48337000	47861000	45209000	53207000	59538000	63804000	59780000	75557000	58766000
sp|Q9CS84-5|NRX1A_MOUSE;tr|E0CY11|E0CY11_MOUSE;sp|Q9CS84-4|NRX1A_MOUSE;sp|Q9CS84-3|NRX1A_MOUSE;sp|Q9CS84-2|NRX1A_MOUSE;sp|Q9CS84|NRX1A_MOUSE;tr|E0CZA5|E0CZA5_MOUSE;tr|A0A0H2UH29|A0A0H2UH29_MOUSE;sp|P0DI97|NRX1B_MOUSE;tr|A0A0G2JES8|A0A0G2JES8_MOUSE;tr|H3BK41|H3BK41_MOUSE	sp|Q9CS84-5|NRX1A_MOUSE;tr|E0CY11|E0CY11_MOUSE;sp|Q9CS84-4|NRX1A_MOUSE;sp|Q9CS84-3|NRX1A_MOUSE;sp|Q9CS84-2|NRX1A_MOUSE;sp|Q9CS84|NRX1A_MOUSE	Q9CS84	Nrxn1	Isoform 5a of Neurexin-1 OS=Mus musculus OX=10090 GN=Nrxn1; Neurexin-1 OS=Mus musculus OX=10090 GN=Nrxn1 PE=1 SV=2; Isoform 4a of Neurexin-1 OS=Mus musculus OX=10090 GN=Nrxn1; Isoform 3a of Neurexin-1 OS=Mus musculus OX=10090 GN=Nrxn1; Isoform 2a of Neure	11	12	12	10	161.82	273540000	289630000	287880000	46844000	25125000	44319000	20557000	22821000	29458000	136700000	126180000	150030000	107710000	94315000	89153000	84397000	133200000	141780000
sp|Q9D6M3|GHC1_MOUSE;tr|E9PV90|E9PV90_MOUSE;tr|E9PY45|E9PY45_MOUSE;tr|E9Q6M6|E9Q6M6_MOUSE;tr|A0A0J9YTY6|A0A0J9YTY6_MOUSE;tr|Q80X52|Q80X52_MOUSE;tr|E9Q579|E9Q579_MOUSE;tr|V9GWS2|V9GWS2_MOUSE;tr|A0A0J9YUX4|A0A0J9YUX4_MOUSE;tr|A0A0J9YUJ4|A0A0J9YUJ4_MOUSE;tr|A0A0J9YVJ3|A0A0J9YVJ3_MOUSE;tr|V9GWV4|V9GWV4_MOUSE;tr|G3UX09|G3UX09_MOUSE	sp|Q9D6M3|GHC1_MOUSE;tr|E9PV90|E9PV90_MOUSE;tr|E9PY45|E9PY45_MOUSE;tr|E9Q6M6|E9Q6M6_MOUSE;tr|A0A0J9YTY6|A0A0J9YTY6_MOUSE	Q9D6M3	Slc25a22	Mitochondrial glutamate carrier 1 OS=Mus musculus OX=10090 GN=Slc25a22 PE=1 SV=1; Mitochondrial glutamate carrier 1 (Fragment) OS=Mus musculus OX=10090 GN=Slc25a22 PE=1 SV=1; Mitochondrial glutamate carrier 1 (Fragment) OS=Mus musculus OX=10090 GN=Slc25a2	13	13	13	10	34.67	1614200000	2002200000	1671100000	364450000	282500000	321210000	195650000	181610000	153170000	700280000	719380000	433670000	556060000	601390000	537260000	603630000	598840000	708670000
sp|Q9ERK4|XPO2_MOUSE;tr|E9Q1T9|E9Q1T9_MOUSE;tr|F6ZEW4|F6ZEW4_MOUSE;tr|E9QAX7|E9QAX7_MOUSE	sp|Q9ERK4|XPO2_MOUSE;tr|E9Q1T9|E9Q1T9_MOUSE;tr|F6ZEW4|F6ZEW4_MOUSE;tr|E9QAX7|E9QAX7_MOUSE	Q9ERK4	Cse1l	Exportin-2 OS=Mus musculus OX=10090 GN=Cse1l PE=1 SV=1; Exportin-2 OS=Mus musculus OX=10090 GN=Cse1l PE=1 SV=1; Exportin-2 (Fragment) OS=Mus musculus OX=10090 GN=Cse1l PE=1 SV=1; Exportin-2 OS=Mus musculus OX=10090 GN=Cse1l PE=1 SV=1	4	10	10	10	110.45	142430000	127790000	117120000	46797000	30317000	54449000	25712000	28971000	26286000	33359000	31245000	27855000	90834000	104110000	116130000	102090000	108190000	99518000
tr|Q3UJW9|Q3UJW9_MOUSE;sp|Q9JII6|AK1A1_MOUSE;tr|Q80XJ7|Q80XJ7_MOUSE;tr|Q810X5|Q810X5_MOUSE;tr|B1AXW3|B1AXW3_MOUSE	tr|Q3UJW9|Q3UJW9_MOUSE;sp|Q9JII6|AK1A1_MOUSE;tr|Q80XJ7|Q80XJ7_MOUSE	Q3UJW9	Akr1a1	Aldo_ket_red domain-containing protein OS=Mus musculus OX=10090 GN=Akr1a1 PE=2 SV=1; Aldo-keto reductase family 1 member A1 OS=Mus musculus OX=10090 GN=Akr1a1 PE=1 SV=3; Aldo-keto reductase family 1, member A4 (Aldehyde reductase) OS=Mus musculus OX=10090	5	10	10	10	36.615	895400000	846450000	726700000	6141000	3987400	5821200	0	2207000	0	174200000	115770000	135490000	5431800	6903200	6626300	0	3854500	0
sp|Q9QXY6|EHD3_MOUSE;tr|Q8R0V6|Q8R0V6_MOUSE	sp|Q9QXY6|EHD3_MOUSE;tr|Q8R0V6|Q8R0V6_MOUSE	Q9QXY6	Ehd3	EH domain-containing protein 3 OS=Mus musculus OX=10090 GN=Ehd3 PE=1 SV=2; Ehd3 protein (Fragment) OS=Mus musculus OX=10090 GN=Ehd3 PE=2 SV=1	2	18	18	10	60.82	961810000	1068300000	675180000	42021000	35856000	49943000	13577000	12680000	12204000	115780000	105660000	68525000	97141000	92715000	115440000	71712000	69482000	60494000
tr|Q8BM29|Q8BM29_MOUSE;tr|Q05DT0|Q05DT0_MOUSE;sp|Q9QYB5-2|ADDG_MOUSE;tr|Q05C56|Q05C56_MOUSE;sp|Q9QYB5|ADDG_MOUSE;tr|A0A494B9K4|A0A494B9K4_MOUSE;tr|Q8BJH2|Q8BJH2_MOUSE;tr|A0A494BAX9|A0A494BAX9_MOUSE;tr|Q9JLE2|Q9JLE2_MOUSE	tr|Q8BM29|Q8BM29_MOUSE;tr|Q05DT0|Q05DT0_MOUSE;sp|Q9QYB5-2|ADDG_MOUSE;tr|Q05C56|Q05C56_MOUSE;sp|Q9QYB5|ADDG_MOUSE;tr|A0A494B9K4|A0A494B9K4_MOUSE;tr|Q8BJH2|Q8BJH2_MOUSE	Q8BM29	Add3	Aldolase_II domain-containing protein (Fragment) OS=Mus musculus OX=10090 GN=Add3 PE=2 SV=1; Add3 protein (Fragment) OS=Mus musculus OX=10090 GN=Add3 PE=2 SV=1; Isoform 1 of Gamma-adducin OS=Mus musculus OX=10090 GN=Add3; Add3 protein (Fragment) OS=Mus mu	9	10	10	10	72.604	604330000	687000000	548610000	25735000	21335000	28277000	9477500	18317000	5417500	94334000	124510000	98417000	90296000	78949000	87791000	70216000	89748000	35542000
sp|Q9QZX7-2|SRR_MOUSE;sp|Q9QZX7|SRR_MOUSE;tr|Z4YMF3|Z4YMF3_MOUSE;sp|Q9QZX7-3|SRR_MOUSE;tr|A8Y5D6|A8Y5D6_MOUSE	sp|Q9QZX7-2|SRR_MOUSE;sp|Q9QZX7|SRR_MOUSE	Q9QZX7	Srr	Isoform 2 of Serine racemase OS=Mus musculus OX=10090 GN=Srr; Serine racemase OS=Mus musculus OX=10090 GN=Srr PE=1 SV=1	5	10	10	10	34.03	653240000	609750000	563930000	19600000	6216400	13326000	4200400	4847900	1896300	153170000	104880000	146060000	42434000	41109000	31112000	34693000	31733000	17860000
sp|Q9R1T4-2|SEPT6_MOUSE;sp|Q9R1T4-3|SEPT6_MOUSE;sp|Q9R1T4|SEPT6_MOUSE;tr|Q3UUU4|Q3UUU4_MOUSE;tr|A2A3W1|A2A3W1_MOUSE	sp|Q9R1T4-2|SEPT6_MOUSE;sp|Q9R1T4-3|SEPT6_MOUSE;sp|Q9R1T4|SEPT6_MOUSE;tr|Q3UUU4|Q3UUU4_MOUSE	Q9R1T4	Septin6	Isoform I of Septin-6 OS=Mus musculus OX=10090 GN=Septin6; Isoform V of Septin-6 OS=Mus musculus OX=10090 GN=Septin6; Septin-6 OS=Mus musculus OX=10090 GN=Septin6 PE=1 SV=4; Septin-type G domain-containing protein OS=Mus musculus OX=10090 GN=Septin6 PE=2	5	18	10	10	48.763	1445900000	2166700000	1723500000	80892000	46555000	73191000	38779000	26850000	15267000	491940000	493000000	476940000	265190000	198700000	190300000	212710000	196290000	157960000
tr|A0A0A6YWG7|A0A0A6YWG7_MOUSE;tr|E9QNQ4|E9QNQ4_MOUSE;sp|Q8CHG7|RPGF2_MOUSE;tr|Q6NXI4|Q6NXI4_MOUSE;tr|Q562E3|Q562E3_MOUSE;tr|Q8R3E5|Q8R3E5_MOUSE;tr|Q5DTR1|Q5DTR1_MOUSE;tr|Q5NCJ4|Q5NCJ4_MOUSE;tr|Q5NCJ5|Q5NCJ5_MOUSE;tr|Q3UPQ2|Q3UPQ2_MOUSE;tr|A0A5F8MPT3|A0A5F8MPT3_MOUSE;tr|Q5NCJ0|Q5NCJ0_MOUSE;tr|B2RUJ6|B2RUJ6_MOUSE;tr|Q5NCJ1|Q5NCJ1_MOUSE	tr|A0A0A6YWG7|A0A0A6YWG7_MOUSE;tr|E9QNQ4|E9QNQ4_MOUSE;sp|Q8CHG7|RPGF2_MOUSE;tr|Q6NXI4|Q6NXI4_MOUSE	A0A0A6YWG7	Rapgef2	Rap guanine nucleotide exchange factor 2 OS=Mus musculus OX=10090 GN=Rapgef2 PE=1 SV=1; Rap guanine nucleotide exchange factor 2 OS=Mus musculus OX=10090 GN=Rapgef2 PE=1 SV=1; Rap guanine nucleotide exchange factor 2 OS=Mus musculus OX=10090 GN=Rapgef2 PE	14	10	10	10	184.11	159650000	226050000	157910000	18640000	17758000	20151000	7952200	8343000	8827800	56621000	49175000	48131000	41877000	40069000	52164000	34547000	42296000	38865000
tr|A0A2C9F2C1|A0A2C9F2C1_MOUSE;tr|A0A498WGM0|A0A498WGM0_MOUSE;sp|Q9R0N7-3|SYT7_MOUSE;tr|A0A286YCR9|A0A286YCR9_MOUSE;sp|Q9R0N7-4|SYT7_MOUSE;tr|A0A494BB44|A0A494BB44_MOUSE;sp|Q9R0N7|SYT7_MOUSE;tr|A0A494B9N4|A0A494B9N4_MOUSE;sp|Q9R0N7-2|SYT7_MOUSE;tr|A0A494B991|A0A494B991_MOUSE;tr|A0A494B8X6|A0A494B8X6_MOUSE	tr|A0A2C9F2C1|A0A2C9F2C1_MOUSE;tr|A0A498WGM0|A0A498WGM0_MOUSE;sp|Q9R0N7-3|SYT7_MOUSE;tr|A0A286YCR9|A0A286YCR9_MOUSE;sp|Q9R0N7-4|SYT7_MOUSE;tr|A0A494BB44|A0A494BB44_MOUSE;sp|Q9R0N7|SYT7_MOUSE;tr|A0A494B9N4|A0A494B9N4_MOUSE;sp|Q9R0N7-2|SYT7_MOUSE;tr|A0A494B991|A0A494B991_MOUSE	A0A2C9F2C1	Syt7	Synaptotagmin-7 OS=Mus musculus OX=10090 GN=Syt7 PE=1 SV=1; Synaptotagmin-7 OS=Mus musculus OX=10090 GN=Syt7 PE=1 SV=1; Isoform 3 of Synaptotagmin-7 OS=Mus musculus OX=10090 GN=Syt7; Synaptotagmin-7 OS=Mus musculus OX=10090 GN=Syt7 PE=1 SV=2; Isoform 4 of	11	10	10	10	68.297	318990000	354230000	327370000	38173000	25379000	32935000	16253000	16387000	23397000	99294000	92089000	85147000	98596000	99155000	105030000	78311000	102740000	120330000
tr|A2AWI7|A2AWI7_MOUSE;sp|Q8R3V5-1|SHLB2_MOUSE;sp|Q8R3V5|SHLB2_MOUSE;tr|A2AWI9|A2AWI9_MOUSE;sp|Q8R3V5-3|SHLB2_MOUSE;tr|B0LDS3|B0LDS3_MOUSE	tr|A2AWI7|A2AWI7_MOUSE;sp|Q8R3V5-1|SHLB2_MOUSE;sp|Q8R3V5|SHLB2_MOUSE;tr|A2AWI9|A2AWI9_MOUSE;sp|Q8R3V5-3|SHLB2_MOUSE;tr|B0LDS3|B0LDS3_MOUSE	A2AWI7	Sh3glb2	Endophilin-B2 OS=Mus musculus OX=10090 GN=Sh3glb2 PE=1 SV=1; Isoform 1 of Endophilin-B2 OS=Mus musculus OX=10090 GN=Sh3glb2; Endophilin-B2 OS=Mus musculus OX=10090 GN=Sh3glb2 PE=1 SV=2; Endophilin-B2 OS=Mus musculus OX=10090 GN=Sh3glb2 PE=1 SV=1; Isoform	6	10	10	10	44.907	874170000	1043800000	672740000	3756300	0	3330700	0	0	0	155150000	188170000	239140000	39218000	0	6571700	0	0	0
tr|E9QKE4|E9QKE4_MOUSE;sp|Q8BMG7|RBGPR_MOUSE;tr|A0A0A6YWM5|A0A0A6YWM5_MOUSE;tr|Q3UEY3|Q3UEY3_MOUSE;tr|Q8BYZ6|Q8BYZ6_MOUSE;sp|Q8BMG7-2|RBGPR_MOUSE	tr|E9QKE4|E9QKE4_MOUSE;sp|Q8BMG7|RBGPR_MOUSE;tr|A0A0A6YWM5|A0A0A6YWM5_MOUSE;tr|Q3UEY3|Q3UEY3_MOUSE	E9QKE4	Rab3gap2	Rab3 GTPase-activating protein non-catalytic subunit OS=Mus musculus OX=10090 GN=Rab3gap2 PE=1 SV=1; Rab3 GTPase-activating protein non-catalytic subunit OS=Mus musculus OX=10090 GN=Rab3gap2 PE=1 SV=2; Rab3 GTPase-activating protein non-catalytic subunit	6	10	10	10	154.64	66929000	50134000	86021000	20641000	14788000	19890000	10117000	7460400	8032900	26516000	18702000	22015000	45385000	39963000	63919000	46695000	45036000	47394000
sp|B0V2N1-4|PTPRS_MOUSE;sp|B0V2N1-3|PTPRS_MOUSE;sp|B0V2N1-6|PTPRS_MOUSE;sp|B0V2N1-2|PTPRS_MOUSE;sp|B0V2N1|PTPRS_MOUSE;tr|Q3UNN3|Q3UNN3_MOUSE;sp|B0V2N1-5|PTPRS_MOUSE;tr|Q3TP78|Q3TP78_MOUSE;tr|Q63847|Q63847_MOUSE;tr|Q8CC54|Q8CC54_MOUSE;tr|A0A286YDS2|A0A286YDS2_MOUSE;tr|Q3TQ52|Q3TQ52_MOUSE;tr|A0A286YDF6|A0A286YDF6_MOUSE	sp|B0V2N1-4|PTPRS_MOUSE;sp|B0V2N1-3|PTPRS_MOUSE;sp|B0V2N1-6|PTPRS_MOUSE;sp|B0V2N1-2|PTPRS_MOUSE;sp|B0V2N1|PTPRS_MOUSE;tr|Q3UNN3|Q3UNN3_MOUSE;sp|B0V2N1-5|PTPRS_MOUSE	B0V2N1	Ptprs	Isoform 4 of Receptor-type tyrosine-protein phosphatase S OS=Mus musculus OX=10090 GN=Ptprs; Isoform 3 of Receptor-type tyrosine-protein phosphatase S OS=Mus musculus OX=10090 GN=Ptprs; Isoform 6 of Receptor-type tyrosine-protein phosphatase S OS=Mus musc	13	15	9	9	167.87	201500000	181730000	116010000	0	0	0	1176700	745180	0	66710000	62736000	60247000	0	0	0	0	0	0
sp|B2RSH2|GNAI1_MOUSE	sp|B2RSH2|GNAI1_MOUSE	B2RSH2	Gnai1	Guanine nucleotide-binding protein G(i) subunit alpha-1 OS=Mus musculus OX=10090 GN=Gnai1 PE=1 SV=1	1	17	9	9	40.361	1049600000	1409300000	1229200000	289330000	183750000	202310000	136130000	149510000	173680000	393790000	481370000	405920000	1062700000	969980000	1133200000	1015800000	1401000000	1745400000
sp|O54983|CRYM_MOUSE	sp|O54983|CRYM_MOUSE	O54983	Crym	Ketimine reductase mu-crystallin OS=Mus musculus OX=10090 GN=Crym PE=1 SV=1	1	9	9	9	33.523	1386800000	1311800000	1046300000	19019000	14381000	15787000	10141000	5909200	2797000	605860000	597110000	360020000	65564000	55914000	79144000	80012000	31010000	26241000
tr|G5E884|G5E884_MOUSE;sp|O88643|PAK1_MOUSE;tr|Q8K0Z3|Q8K0Z3_MOUSE;tr|S4R2K7|S4R2K7_MOUSE;tr|Q811J8|Q811J8_MOUSE;tr|Q5DTJ2|Q5DTJ2_MOUSE;tr|A0A0U1RQ87|A0A0U1RQ87_MOUSE;tr|Q9R2B2|Q9R2B2_MOUSE;tr|Q8BGF1|Q8BGF1_MOUSE;tr|Q8BVX1|Q8BVX1_MOUSE	tr|G5E884|G5E884_MOUSE;sp|O88643|PAK1_MOUSE	G5E884	Pak1	Non-specific serine/threonine protein kinase OS=Mus musculus OX=10090 GN=Pak1 PE=1 SV=1; Serine/threonine-protein kinase PAK 1 OS=Mus musculus OX=10090 GN=Pak1 PE=1 SV=1	10	14	14	9	60.607	1101400000	1172900000	999750000	14475000	4996700	13842000	3336000	1417400	3551300	218600000	256470000	233940000	16622000	5135200	9126800	5805500	3167300	5410200
tr|Q99KF5|Q99KF5_MOUSE;sp|P00493|HPRT_MOUSE;tr|A0A0H3YJA6|A0A0H3YJA6_MOUSE;tr|Q6TDG6|Q6TDG6_MOUSE	tr|Q99KF5|Q99KF5_MOUSE;sp|P00493|HPRT_MOUSE	Q99KF5	Hprt	Hypoxanthine phosphoribosyltransferase OS=Mus musculus OX=10090 GN=Hprt PE=2 SV=1; Hypoxanthine-guanine phosphoribosyltransferase OS=Mus musculus OX=10090 GN=Hprt1 PE=1 SV=3	4	9	9	9	24.544	616030000	893550000	695260000	36343000	26632000	21127000	24781000	21649000	12883000	244340000	202000000	189700000	87623000	84128000	103590000	130650000	108640000	103320000
sp|P06801|MAOX_MOUSE;tr|Q3TQP6|Q3TQP6_MOUSE;tr|Q99LF5|Q99LF5_MOUSE;tr|Q921S3|Q921S3_MOUSE;tr|Q3TQW1|Q3TQW1_MOUSE;tr|Q61829|Q61829_MOUSE	sp|P06801|MAOX_MOUSE;tr|Q3TQP6|Q3TQP6_MOUSE;tr|Q99LF5|Q99LF5_MOUSE;tr|Q921S3|Q921S3_MOUSE;tr|Q3TQW1|Q3TQW1_MOUSE	P06801	Me1	NADP-dependent malic enzyme OS=Mus musculus OX=10090 GN=Me1 PE=1 SV=2; Malic enzyme OS=Mus musculus OX=10090 GN=Me1 PE=1 SV=1; Me1 protein OS=Mus musculus OX=10090 GN=Me1 PE=2 SV=1; Malic enzyme OS=Mus musculus OX=10090 GN=Me1 PE=2 SV=1; malic domain-cont	6	9	9	9	63.953	233480000	243750000	157870000	5920700	1805800	2794200	0	1485900	857840	71493000	83489000	51976000	20796000	16932000	12395000	0	34671000	14303000
tr|Q6GTX3|Q6GTX3_MOUSE;tr|Q4FK40|Q4FK40_MOUSE;tr|Q3UBS0|Q3UBS0_MOUSE;sp|P08226|APOE_MOUSE;tr|Q3UEE7|Q3UEE7_MOUSE;tr|Q3TX45|Q3TX45_MOUSE;tr|A0A1B0GX15|A0A1B0GX15_MOUSE;tr|G3UWN5|G3UWN5_MOUSE;tr|G3UZM8|G3UZM8_MOUSE;tr|Q3UF21|Q3UF21_MOUSE;tr|G3UWW2|G3UWW2_MOUSE;tr|D3YUF0|D3YUF0_MOUSE;tr|D3Z2C5|D3Z2C5_MOUSE;tr|Q3KP75|Q3KP75_MOUSE;sp|Q8VHG0|FMO4_MOUSE	tr|Q6GTX3|Q6GTX3_MOUSE;tr|Q4FK40|Q4FK40_MOUSE;tr|Q3UBS0|Q3UBS0_MOUSE;sp|P08226|APOE_MOUSE;tr|Q3UEE7|Q3UEE7_MOUSE;tr|Q3TX45|Q3TX45_MOUSE;tr|A0A1B0GX15|A0A1B0GX15_MOUSE;tr|G3UWN5|G3UWN5_MOUSE	Q6GTX3	Apoe	Apoe protein OS=Mus musculus OX=10090 GN=Apoe PE=2 SV=1; Apoe protein OS=Mus musculus OX=10090 GN=Apoe PE=2 SV=1; Uncharacterized protein OS=Mus musculus OX=10090 GN=Apoe PE=2 SV=1; Apolipoprotein E OS=Mus musculus OX=10090 GN=Apoe PE=1 SV=2; Uncharacteri	15	9	9	9	35.852	623470000	670070000	512370000	1338500	1445800	1966200	0	830370	909370	242870000	32142000	200900000	2458300	3195300	3478200	0	2924800	3254600
sp|P12658|CALB1_MOUSE;tr|Q8CEF3|Q8CEF3_MOUSE;tr|Q8C5H2|Q8C5H2_MOUSE	sp|P12658|CALB1_MOUSE;tr|Q8CEF3|Q8CEF3_MOUSE;tr|Q8C5H2|Q8C5H2_MOUSE	P12658	Calb1	Calbindin OS=Mus musculus OX=10090 GN=Calb1 PE=1 SV=2; Uncharacterized protein OS=Mus musculus OX=10090 GN=Calb1 PE=2 SV=1; Uncharacterized protein OS=Mus musculus OX=10090 GN=Calb1 PE=2 SV=1	3	10	10	9	29.994	958050000	1083700000	816480000	28214000	12560000	30617000	6147400	11084000	5598900	483050000	489410000	403150000	159170000	91098000	157910000	86755000	131070000	62358000
tr|Q3UBI6|Q3UBI6_MOUSE;sp|P14148|RL7_MOUSE;tr|Q3TK73|Q3TK73_MOUSE;tr|F6XI62|F6XI62_MOUSE	tr|Q3UBI6|Q3UBI6_MOUSE;sp|P14148|RL7_MOUSE;tr|Q3TK73|Q3TK73_MOUSE;tr|F6XI62|F6XI62_MOUSE	Q3UBI6	Rpl7	Uncharacterized protein OS=Mus musculus OX=10090 GN=Rpl7 PE=2 SV=1; 60S ribosomal protein L7 OS=Mus musculus OX=10090 GN=Rpl7 PE=1 SV=2; Uncharacterized protein OS=Mus musculus OX=10090 GN=Rpl7 PE=2 SV=1; 60S ribosomal protein L7 (Fragment) OS=Mus musculu	4	9	9	9	31.35	468720000	397340000	515460000	113790000	72460000	127950000	51644000	52358000	48202000	179450000	201600000	157590000	282290000	283310000	309200000	296030000	272690000	287000000
sp|P14869|RLA0_MOUSE;tr|Q5FWB6|Q5FWB6_MOUSE;tr|D3YVM5|D3YVM5_MOUSE;tr|S4R1N1|S4R1N1_MOUSE;tr|O89073|O89073_MOUSE	sp|P14869|RLA0_MOUSE;tr|Q5FWB6|Q5FWB6_MOUSE;tr|D3YVM5|D3YVM5_MOUSE;tr|S4R1N1|S4R1N1_MOUSE	P14869	Rplp0	60S acidic ribosomal protein P0 OS=Mus musculus OX=10090 GN=Rplp0 PE=1 SV=3; 60S acidic ribosomal protein P0 OS=Mus musculus OX=10090 GN=Rplp0 PE=2 SV=1; 60S acidic ribosomal protein P0 (Fragment) OS=Mus musculus OX=10090 GN=Rplp0 PE=1 SV=1; 60S acidic ri	5	9	9	9	34.216	697030000	785360000	697750000	43442000	26876000	53464000	23376000	25247000	13493000	215360000	253180000	213260000	132900000	136240000	168330000	166220000	175570000	125250000
sp|P15105|GLNA_MOUSE;tr|D3YVK1|D3YVK1_MOUSE;tr|V9GZP0|V9GZP0_MOUSE	sp|P15105|GLNA_MOUSE	P15105	Glul	Glutamine synthetase OS=Mus musculus OX=10090 GN=Glul PE=1 SV=6	3	20	20	9	42.119	14098000000	14612000000	13564000000	826020000	629430000	817330000	478970000	419960000	328880000	2890400000	2830700000	2836200000	1471600000	1424300000	1375300000	1506000000	1322700000	1165900000
sp|P29758|OAT_MOUSE;tr|Q3UJK5|Q3UJK5_MOUSE;tr|Q3UKT3|Q3UKT3_MOUSE	sp|P29758|OAT_MOUSE;tr|Q3UJK5|Q3UJK5_MOUSE;tr|Q3UKT3|Q3UKT3_MOUSE	P29758	Oat	Ornithine aminotransferase, mitochondrial OS=Mus musculus OX=10090 GN=Oat PE=1 SV=1; Uncharacterized protein OS=Mus musculus OX=10090 GN=Oat PE=2 SV=1; Uncharacterized protein OS=Mus musculus OX=10090 GN=Oat PE=2 SV=1	3	9	9	9	48.354	360200000	395470000	285140000	1882200	0	0	0	0	0	48918000	48238000	95928000	13061000	0	0	0	0	0
tr|Q8BLF7|Q8BLF7_MOUSE;tr|Q4FJP8|Q4FJP8_MOUSE;sp|P32037|GTR3_MOUSE;tr|Q61607|Q61607_MOUSE;tr|E9Q2G7|E9Q2G7_MOUSE	tr|Q8BLF7|Q8BLF7_MOUSE;tr|Q4FJP8|Q4FJP8_MOUSE;sp|P32037|GTR3_MOUSE	Q8BLF7	Slc2a3	MFS domain-containing protein OS=Mus musculus OX=10090 GN=Slc2a3 PE=2 SV=1; Slc2a3 protein OS=Mus musculus OX=10090 GN=Slc2a3 PE=2 SV=1; Solute carrier family 2, facilitated glucose transporter member 3 OS=Mus musculus OX=10090 GN=Slc2a3 PE=1 SV=1	5	9	9	9	53.451	1109800000	1005700000	733610000	134540000	92390000	90771000	58477000	63277000	63783000	160340000	135810000	116870000	256820000	234670000	244790000	270950000	290850000	323480000
sp|P61982|1433G_MOUSE	sp|P61982|1433G_MOUSE	P61982	Ywhag	14-3-3 protein gamma OS=Mus musculus OX=10090 GN=Ywhag PE=1 SV=2	1	15	9	9	28.302	10218000000	10380000000	7776300000	372260000	204330000	214960000	154070000	107800000	80015000	3135900000	2974000000	2716900000	841670000	847760000	719720000	1012100000	945400000	810420000
sp|P62192|PRS4_MOUSE	sp|P62192|PRS4_MOUSE	P62192	Psmc1	26S proteasome regulatory subunit 4 OS=Mus musculus OX=10090 GN=Psmc1 PE=1 SV=1	1	9	9	9	49.184	259370000	188500000	139870000	2092600	0	2601300	0	707020	0	54886000	48445000	67352000	22748000	0	26143000	0	0	0
sp|Q00612|G6PD1_MOUSE;tr|Q3TNL1|Q3TNL1_MOUSE;tr|A3KG36|A3KG36_MOUSE;tr|G3UWD6|G3UWD6_MOUSE;sp|P97324|G6PD2_MOUSE;tr|A0FF38|A0FF38_MOUSE	sp|Q00612|G6PD1_MOUSE;tr|Q3TNL1|Q3TNL1_MOUSE;tr|A3KG36|A3KG36_MOUSE	Q00612	G6pdx	Glucose-6-phosphate 1-dehydrogenase X OS=Mus musculus OX=10090 GN=G6pdx PE=1 SV=3; Glucose-6-phosphate 1-dehydrogenase OS=Mus musculus OX=10090 GN=G6pdx PE=2 SV=1; Glucose-6-phosphate 1-dehydrogenase (Fragment) OS=Mus musculus OX=10090 GN=G6pdx PE=1 SV=1	6	9	9	9	59.262	129240000	190570000	180360000	5318700	778810	7091300	1995500	1053700	2114100	41120000	75453000	69363000	11617000	6526000	16677000	6710800	7372900	9412300
tr|E9Q1S3|E9Q1S3_MOUSE;sp|Q01405|SC23A_MOUSE;tr|Q8C1E4|Q8C1E4_MOUSE;tr|A2AN97|A2AN97_MOUSE;tr|A2AN98|A2AN98_MOUSE;tr|A2AN99|A2AN99_MOUSE;tr|A2ANA0|A2ANA0_MOUSE;tr|Q3U2Q0|Q3U2Q0_MOUSE;tr|Q3UKB4|Q3UKB4_MOUSE;tr|Q3TYS4|Q3TYS4_MOUSE;tr|Q3TIS3|Q3TIS3_MOUSE;tr|Q3TAW4|Q3TAW4_MOUSE;sp|Q9D662|SC23B_MOUSE	tr|E9Q1S3|E9Q1S3_MOUSE;sp|Q01405|SC23A_MOUSE;tr|Q8C1E4|Q8C1E4_MOUSE	E9Q1S3	Sec23a	Protein transport protein SEC23 OS=Mus musculus OX=10090 GN=Sec23a PE=1 SV=1; Protein transport protein Sec23A OS=Mus musculus OX=10090 GN=Sec23a PE=1 SV=2; Protein transport protein SEC23 OS=Mus musculus OX=10090 GN=Sec23a PE=2 SV=1	13	9	9	9	82.955	78413000	144700000	118090000	22166000	16193000	23973000	2423500	13171000	10081000	79079000	57580000	58940000	65412000	51916000	61053000	80717000	117780000	68061000
sp|Q03137-2|EPHA4_MOUSE;sp|Q03137|EPHA4_MOUSE;tr|Q99KA8|Q99KA8_MOUSE;tr|Q3V1W9|Q3V1W9_MOUSE;tr|A0A087WRH4|A0A087WRH4_MOUSE	sp|Q03137-2|EPHA4_MOUSE;sp|Q03137|EPHA4_MOUSE;tr|Q99KA8|Q99KA8_MOUSE	Q03137	Epha4	Isoform Short of Ephrin type-A receptor 4 OS=Mus musculus OX=10090 GN=Epha4; Ephrin type-A receptor 4 OS=Mus musculus OX=10090 GN=Epha4 PE=1 SV=2; Epha4 protein OS=Mus musculus OX=10090 GN=Epha4 PE=2 SV=1	5	11	11	9	103.98	221430000	227640000	178600000	24280000	17402000	42443000	17014000	31430000	24178000	49627000	48806000	52359000	94072000	71033000	75508000	76763000	108180000	112120000
sp|Q05816|FABP5_MOUSE;tr|Q3TLH6|Q3TLH6_MOUSE	sp|Q05816|FABP5_MOUSE;tr|Q3TLH6|Q3TLH6_MOUSE	Q05816	Fabp5	Fatty acid-binding protein 5 OS=Mus musculus OX=10090 GN=Fabp5 PE=1 SV=3; FABP domain-containing protein OS=Mus musculus OX=10090 GN=Fabp5 PE=2 SV=1	2	9	9	9	15.137	2153200000	1762300000	1042500000	2274600	0	815110	731180	0	0	441320000	354680000	302130000	0	0	0	0	0	0
sp|Q3U0V1|FUBP2_MOUSE;tr|A0A3B2WCD8|A0A3B2WCD8_MOUSE;tr|A0A3B2W465|A0A3B2W465_MOUSE	sp|Q3U0V1|FUBP2_MOUSE;tr|A0A3B2WCD8|A0A3B2WCD8_MOUSE	Q3U0V1	Khsrp	Far upstream element-binding protein 2 OS=Mus musculus OX=10090 GN=Khsrp PE=1 SV=2; Far upstream element-binding protein 2 OS=Mus musculus OX=10090 GN=Khsrp PE=1 SV=1	3	9	9	9	76.775	207820000	196930000	145640000	0	398280	451160	0	0	459490	30634000	85197000	65767000	0	8720900	4465200	0	0	11975000
sp|Q3UHD9|AGAP2_MOUSE;sp|Q3UHD9-2|AGAP2_MOUSE;tr|A0A5F8MPB7|A0A5F8MPB7_MOUSE	sp|Q3UHD9|AGAP2_MOUSE;sp|Q3UHD9-2|AGAP2_MOUSE	Q3UHD9	Agap2	Arf-GAP with GTPase, ANK repeat and PH domain-containing protein 2 OS=Mus musculus OX=10090 GN=Agap2 PE=1 SV=1; Isoform 2 of Arf-GAP with GTPase, ANK repeat and PH domain-containing protein 2 OS=Mus musculus OX=10090 GN=Agap2	3	9	9	9	124.51	249980000	251490000	171340000	23630000	13557000	20515000	15599000	12024000	8002100	69209000	70065000	48651000	57742000	59972000	53358000	75066000	61203000	51062000
sp|Q3UM45|PP1R7_MOUSE;tr|F6TGJ2|F6TGJ2_MOUSE;tr|A0A087WRA7|A0A087WRA7_MOUSE	sp|Q3UM45|PP1R7_MOUSE	Q3UM45	Ppp1r7	Protein phosphatase 1 regulatory subunit 7 OS=Mus musculus OX=10090 GN=Ppp1r7 PE=1 SV=2	3	9	9	9	41.291	668060000	559380000	414390000	1549200	0	3514200	0	1080000	2752400	169140000	347000000	52465000	10979000	0	17045000	0	7591400	21914000
tr|S4R2A9|S4R2A9_MOUSE;sp|Q3UPL0-2|SC31A_MOUSE;sp|Q3UPL0|SC31A_MOUSE;tr|S4R256|S4R256_MOUSE;tr|S4R192|S4R192_MOUSE;tr|Q9CVL3|Q9CVL3_MOUSE;tr|S4R1T5|S4R1T5_MOUSE;tr|Q05DS7|Q05DS7_MOUSE;sp|Q3UPL0-3|SC31A_MOUSE;tr|S4R1Y8|S4R1Y8_MOUSE	tr|S4R2A9|S4R2A9_MOUSE;sp|Q3UPL0-2|SC31A_MOUSE;sp|Q3UPL0|SC31A_MOUSE	S4R2A9	Sec31a	Protein transport protein Sec31A (Fragment) OS=Mus musculus OX=10090 GN=Sec31a PE=1 SV=1; Isoform 2 of Protein transport protein Sec31A OS=Mus musculus OX=10090 GN=Sec31a; Protein transport protein Sec31A OS=Mus musculus OX=10090 GN=Sec31a PE=1 SV=2	10	9	9	9	100.98	248650000	263740000	203430000	17788000	11376000	22546000	6252900	9421700	8668300	56804000	51224000	58814000	48537000	50695000	59863000	47134000	45965000	49749000
sp|Q5U458|DJC11_MOUSE;tr|E9Q8B3|E9Q8B3_MOUSE;tr|A2A8D1|A2A8D1_MOUSE	sp|Q5U458|DJC11_MOUSE;tr|E9Q8B3|E9Q8B3_MOUSE	Q5U458	Dnajc11	DnaJ homolog subfamily C member 11 OS=Mus musculus OX=10090 GN=Dnajc11 PE=1 SV=2; DnaJ homolog subfamily C member 11 OS=Mus musculus OX=10090 GN=Dnajc11 PE=1 SV=1	3	9	9	9	63.232	190480000	145830000	103160000	31961000	33542000	30488000	21003000	21455000	23763000	60286000	41004000	38111000	85809000	69470000	83105000	96902000	119940000	102530000
sp|Q60829|PPR1B_MOUSE;sp|Q60829-2|PPR1B_MOUSE;tr|Q9ERU0|Q9ERU0_MOUSE	sp|Q60829|PPR1B_MOUSE;sp|Q60829-2|PPR1B_MOUSE	Q60829	Ppp1r1b	Protein phosphatase 1 regulatory subunit 1B OS=Mus musculus OX=10090 GN=Ppp1r1b PE=1 SV=2; Isoform 2 of Protein phosphatase 1 regulatory subunit 1B OS=Mus musculus OX=10090 GN=Ppp1r1b	3	9	9	9	21.78	1580900000	1489400000	1225400000	0	0	0	0	69998	0	131020000	117670000	602710000	0	0	0	0	3668100	0
sp|Q61656|DDX5_MOUSE;tr|Q8BTS0|Q8BTS0_MOUSE;tr|Q5U222|Q5U222_MOUSE;tr|Q3V0Z8|Q3V0Z8_MOUSE;tr|Q3UXW3|Q3UXW3_MOUSE;tr|A1L333|A1L333_MOUSE;tr|S4R1I6|S4R1I6_MOUSE;tr|Q9CSD9|Q9CSD9_MOUSE;tr|B1ARB9|B1ARB9_MOUSE;tr|B1ARC0|B1ARC0_MOUSE;tr|O35662|O35662_MOUSE;tr|S4R1E3|S4R1E3_MOUSE	sp|Q61656|DDX5_MOUSE;tr|Q8BTS0|Q8BTS0_MOUSE;tr|Q5U222|Q5U222_MOUSE;tr|Q3V0Z8|Q3V0Z8_MOUSE;tr|Q3UXW3|Q3UXW3_MOUSE;tr|A1L333|A1L333_MOUSE;tr|S4R1I6|S4R1I6_MOUSE	Q61656	Ddx5	Probable ATP-dependent RNA helicase DDX5 OS=Mus musculus OX=10090 GN=Ddx5 PE=1 SV=2; DEAD (Asp-Glu-Ala-Asp) box polypeptide 5 OS=Mus musculus OX=10090 GN=Ddx5 PE=1 SV=1; Ddx5 protein (Fragment) OS=Mus musculus OX=10090 GN=Ddx5 PE=2 SV=1; Uncharacterized p	12	15	15	9	69.289	1066800000	874670000	517440000	4238100	2818700	16337000	3641900	1819100	1542300	277670000	290400000	188480000	5513000	7844800	5808300	6079700	7761000	7281300
sp|Q62351|TFR1_MOUSE;tr|Q8C872|Q8C872_MOUSE;tr|Q8JZS3|Q8JZS3_MOUSE	sp|Q62351|TFR1_MOUSE;tr|Q8C872|Q8C872_MOUSE	Q62351	Tfrc	Transferrin receptor protein 1 OS=Mus musculus OX=10090 GN=Tfrc PE=1 SV=1; Transferrin receptor protein 1 OS=Mus musculus OX=10090 GN=Tfrc PE=1 SV=1	3	9	9	9	85.73	70018000	90087000	70018000	27416000	31069000	29072000	14494000	18066000	18231000	38463000	46382000	26809000	61366000	72435000	51793000	67604000	63033000	62889000
sp|Q62418-3|DBNL_MOUSE;sp|Q62418-2|DBNL_MOUSE;sp|Q62418|DBNL_MOUSE	sp|Q62418-3|DBNL_MOUSE;sp|Q62418-2|DBNL_MOUSE;sp|Q62418|DBNL_MOUSE	Q62418	Dbnl	Isoform 3 of Drebrin-like protein OS=Mus musculus OX=10090 GN=Dbnl; Isoform 2 of Drebrin-like protein OS=Mus musculus OX=10090 GN=Dbnl; Drebrin-like protein OS=Mus musculus OX=10090 GN=Dbnl PE=1 SV=2	3	9	9	9	48.341	623840000	633850000	447800000	11400000	6353800	3655000	0	0	0	127970000	101360000	129910000	18061000	17060000	15462000	0	0	0
sp|Q63810-2|CANB1_MOUSE;sp|Q63810|CANB1_MOUSE	sp|Q63810-2|CANB1_MOUSE;sp|Q63810|CANB1_MOUSE	Q63810	Ppp3r1	Isoform 2 of Calcineurin subunit B type 1 OS=Mus musculus OX=10090 GN=Ppp3r1; Calcineurin subunit B type 1 OS=Mus musculus OX=10090 GN=Ppp3r1 PE=1 SV=3	2	9	9	9	18.208	3063800000	3135800000	2900500000	203320000	109760000	116580000	55598000	58607000	41535000	683090000	710060000	829190000	526550000	406770000	317710000	362990000	327520000	264760000
sp|Q64727|VINC_MOUSE	sp|Q64727|VINC_MOUSE	Q64727	Vcl	Vinculin OS=Mus musculus OX=10090 GN=Vcl PE=1 SV=4	1	9	9	9	116.72	206300000	279370000	113440000	1136200	1283400	2471800	1182300	824390	2754500	52938000	47331000	34624000	0	0	0	0	33956000	42092000
sp|Q6NZJ6|IF4G1_MOUSE;tr|E9PVC5|E9PVC5_MOUSE;tr|E9Q9E1|E9Q9E1_MOUSE;tr|E9PVC6|E9PVC6_MOUSE;tr|A0A0J9YUS5|A0A0J9YUS5_MOUSE;sp|Q6NZJ6-2|IF4G1_MOUSE;tr|E9Q770|E9Q770_MOUSE;tr|Q3UZD9|Q3UZD9_MOUSE;tr|A0A0J9YUC1|A0A0J9YUC1_MOUSE;tr|Q6PD42|Q6PD42_MOUSE;tr|A0A0J9YVC1|A0A0J9YVC1_MOUSE;tr|Q8K0J8|Q8K0J8_MOUSE;tr|Q3UYM6|Q3UYM6_MOUSE;tr|A0PJB5|A0PJB5_MOUSE;tr|Q3UQI5|Q3UQI5_MOUSE;tr|Q3UTK0|Q3UTK0_MOUSE;tr|Q8R2…	sp|Q6NZJ6|IF4G1_MOUSE;tr|E9PVC5|E9PVC5_MOUSE;tr|E9Q9E1|E9Q9E1_MOUSE;tr|E9PVC6|E9PVC6_MOUSE;tr|A0A0J9YUS5|A0A0J9YUS5_MOUSE;sp|Q6NZJ6-2|IF4G1_MOUSE;tr|E9Q770|E9Q770_MOUSE;tr|Q3UZD9|Q3UZD9_MOUSE;tr|A0A0J9YUC1|A0A0J9YUC1_MOUSE;tr|Q6PD42|Q6PD42_MOUSE;tr|A0A0J9YVC1|A0A0J9YVC1_MOUSE	Q6NZJ6	Eif4g1	Eukaryotic translation initiation factor 4 gamma 1 OS=Mus musculus OX=10090 GN=Eif4g1 PE=1 SV=1; Eukaryotic translation initiation factor 4 gamma 1 OS=Mus musculus OX=10090 GN=Eif4g1 PE=1 SV=1; Eukaryotic translation initiation factor 4 gamma 1 OS=Mus mus	17	10	10	9	176.07	73456000	69464000	68080000	21508000	5394800	9735900	7256700	9768400	1090300	29828000	26044000	26094000	50994000	27085000	56883000	33715000	46091000	19825000
sp|Q6P1F6|2ABA_MOUSE;tr|Q3TPC5|Q3TPC5_MOUSE;tr|Q571J7|Q571J7_MOUSE;tr|Q9CWU3|Q9CWU3_MOUSE;tr|Q7TPQ7|Q7TPQ7_MOUSE;tr|F6RV17|F6RV17_MOUSE;tr|A0A286YDJ9|A0A286YDJ9_MOUSE;tr|A0A494B941|A0A494B941_MOUSE;tr|A0A494B8Z0|A0A494B8Z0_MOUSE;sp|Q6ZWR4-3|2ABB_MOUSE;sp|Q6ZWR4|2ABB_MOUSE;tr|Q8BVB4|Q8BVB4_MOUSE;sp|Q6ZWR4-2|2ABB_MOUSE;sp|Q8BG02|2ABG_MOUSE	sp|Q6P1F6|2ABA_MOUSE;tr|Q3TPC5|Q3TPC5_MOUSE;tr|Q571J7|Q571J7_MOUSE;tr|Q9CWU3|Q9CWU3_MOUSE	Q6P1F6	Ppp2r2a	Serine/threonine-protein phosphatase 2A 55 kDa regulatory subunit B alpha isoform OS=Mus musculus OX=10090 GN=Ppp2r2a PE=1 SV=1; Serine/threonine-protein phosphatase 2A 55 kDa regulatory subunit B (Fragment) OS=Mus musculus OX=10090 GN=Ppp2r2a PE=2 SV=1;	14	12	12	9	51.691	852390000	898990000	714960000	26955000	13150000	13787000	10637000	1279100	0	187110000	186380000	161200000	61542000	51931000	39242000	52681000	39423000	0
sp|Q6P5F9|XPO1_MOUSE;tr|Q921J0|Q921J0_MOUSE;tr|F6YA11|F6YA11_MOUSE;tr|A2AKT6|A2AKT6_MOUSE;tr|Q8BYY5|Q8BYY5_MOUSE	sp|Q6P5F9|XPO1_MOUSE;tr|Q921J0|Q921J0_MOUSE	Q6P5F9	Xpo1	Exportin-1 OS=Mus musculus OX=10090 GN=Xpo1 PE=1 SV=1; Xpo1 protein OS=Mus musculus OX=10090 GN=Xpo1 PE=2 SV=1	5	9	9	9	123.09	88541000	122230000	111090000	28189000	25074000	32914000	18463000	12283000	18184000	39298000	54023000	45379000	74487000	98039000	90836000	107920000	77692000	109010000
tr|A0A1D5RMC1|A0A1D5RMC1_MOUSE;sp|Q6PDL0|DC1L2_MOUSE;tr|A0A1D5RM94|A0A1D5RM94_MOUSE	tr|A0A1D5RMC1|A0A1D5RMC1_MOUSE;sp|Q6PDL0|DC1L2_MOUSE;tr|A0A1D5RM94|A0A1D5RM94_MOUSE	A0A1D5RMC1	Dync1li2	Dynein light intermediate chain (Fragment) OS=Mus musculus OX=10090 GN=Dync1li2 PE=1 SV=1; Cytoplasmic dynein 1 light intermediate chain 2 OS=Mus musculus OX=10090 GN=Dync1li2 PE=1 SV=2; Dynein light intermediate chain OS=Mus musculus OX=10090 GN=Dync1li2	3	9	9	9	45.24	198080000	189580000	114100000	11434000	4038700	13627000	8695000	10615000	5994000	62732000	55758000	63681000	38685000	37927000	46667000	43060000	52803000	41074000
sp|Q7TMB8|CYFP1_MOUSE;sp|Q7TMB8-2|CYFP1_MOUSE;tr|A0A0R4J119|A0A0R4J119_MOUSE;tr|A0A0U1RQ05|A0A0U1RQ05_MOUSE;tr|Q8C8R2|Q8C8R2_MOUSE	sp|Q7TMB8|CYFP1_MOUSE;sp|Q7TMB8-2|CYFP1_MOUSE;tr|A0A0R4J119|A0A0R4J119_MOUSE;tr|A0A0U1RQ05|A0A0U1RQ05_MOUSE	Q7TMB8	Cyfip1	Cytoplasmic FMR1-interacting protein 1 OS=Mus musculus OX=10090 GN=Cyfip1 PE=1 SV=1; Isoform 2 of Cytoplasmic FMR1-interacting protein 1 OS=Mus musculus OX=10090 GN=Cyfip1; Cytoplasmic FMR1-interacting protein OS=Mus musculus OX=10090 GN=Cyfip1 PE=1 SV=1;	5	27	9	9	145.24	36214000	116840000	85636000	32290000	23398000	39177000	16033000	21144000	12387000	34628000	45218000	42075000	91257000	87290000	100960000	96821000	103200000	96754000
sp|Q80TB8|VAT1L_MOUSE;tr|Q8BL94|Q8BL94_MOUSE;tr|D3Z434|D3Z434_MOUSE	sp|Q80TB8|VAT1L_MOUSE;tr|Q8BL94|Q8BL94_MOUSE	Q80TB8	Vat1l	Synaptic vesicle membrane protein VAT-1 homolog-like OS=Mus musculus OX=10090 GN=Vat1l PE=1 SV=2; PKS_ER domain-containing protein OS=Mus musculus OX=10090 PE=2 SV=1	3	9	9	9	45.817	465290000	487880000	332020000	24360000	1241400000	27556000	9324800	12068000	7726200	1829500000	1740600000	1550100000	1615700000	1822800000	1752800000	1520000000	1897800000	1615700000
sp|Q80TL0|PPM1E_MOUSE	sp|Q80TL0|PPM1E_MOUSE	Q80TL0	Ppm1e	Protein phosphatase 1E OS=Mus musculus OX=10090 GN=Ppm1e PE=1 SV=2	1	9	9	9	83.418	648160000	632610000	534360000	35238000	22284000	23668000	17397000	12224000	5796800	260080000	207970000	185290000	117870000	101030000	106720000	145710000	107090000	90963000
tr|Q3U590|Q3U590_MOUSE;sp|Q80X80|C2C2L_MOUSE;tr|Q8CAA2|Q8CAA2_MOUSE;tr|Q9DBJ2|Q9DBJ2_MOUSE;tr|Q80U48|Q80U48_MOUSE;tr|Q6PHC0|Q6PHC0_MOUSE;tr|Q8CFV7|Q8CFV7_MOUSE;tr|A0A1L1SSP2|A0A1L1SSP2_MOUSE	tr|Q3U590|Q3U590_MOUSE;sp|Q80X80|C2C2L_MOUSE;tr|Q8CAA2|Q8CAA2_MOUSE;tr|Q9DBJ2|Q9DBJ2_MOUSE;tr|Q80U48|Q80U48_MOUSE;tr|Q6PHC0|Q6PHC0_MOUSE	Q3U590	C2cd2l	SMP_C2CD2L domain-containing protein OS=Mus musculus OX=10090 GN=C2cd2l PE=2 SV=1; Phospholipid transfer protein C2CD2L OS=Mus musculus OX=10090 GN=C2cd2l PE=1 SV=3; Phospholipid transfer protein C2CD2L OS=Mus musculus OX=10090 GN=C2cd2l PE=1 SV=1; SMP_C2	8	9	9	9	76.229	236950000	273100000	129890000	7782100	4959200	17997000	7128900	5173400	3250600	99833000	60411000	52934000	39277000	33217000	50870000	37471000	52208000	56305000
sp|Q8BL65-2|ABLM2_MOUSE;sp|Q8BL65-3|ABLM2_MOUSE;tr|E9Q0W6|E9Q0W6_MOUSE;sp|Q8BL65|ABLM2_MOUSE;sp|Q8BL65-4|ABLM2_MOUSE;tr|Q19VH2|Q19VH2_MOUSE;tr|E9Q4K0|E9Q4K0_MOUSE;sp|Q8BL65-5|ABLM2_MOUSE;tr|Q3U409|Q3U409_MOUSE;tr|F6VVW4|F6VVW4_MOUSE;tr|D3Z0Y4|D3Z0Y4_MOUSE;tr|F6UI99|F6UI99_MOUSE;tr|Q8BKD1|Q8BKD1_MOUSE;tr|F7A5C5|F7A5C5_MOUSE;tr|F6W6N3|F6W6N3_MOUSE;tr|D3YYR9|D3YYR9_MOUSE	sp|Q8BL65-2|ABLM2_MOUSE;sp|Q8BL65-3|ABLM2_MOUSE;tr|E9Q0W6|E9Q0W6_MOUSE;sp|Q8BL65|ABLM2_MOUSE;sp|Q8BL65-4|ABLM2_MOUSE;tr|Q19VH2|Q19VH2_MOUSE;tr|E9Q4K0|E9Q4K0_MOUSE;sp|Q8BL65-5|ABLM2_MOUSE;tr|Q3U409|Q3U409_MOUSE;tr|F6VVW4|F6VVW4_MOUSE;tr|D3Z0Y4|D3Z0Y4_MOUSE	Q8BL65	Ablim2	Isoform 2 of Actin-binding LIM protein 2 OS=Mus musculus OX=10090 GN=Ablim2; Isoform 3 of Actin-binding LIM protein 2 OS=Mus musculus OX=10090 GN=Ablim2; Actin-binding LIM protein 2 OS=Mus musculus OX=10090 GN=Ablim2 PE=1 SV=1; Actin-binding LIM protein 2	16	9	9	9	63.896	203030000	250000000	216460000	55085000	18049000	36256000	0	0	0	44488000	44695000	45824000	125130000	126240000	133120000	0	0	0
sp|Q8BLF1|NCEH1_MOUSE;tr|Q8BYQ0|Q8BYQ0_MOUSE;tr|D6RGP7|D6RGP7_MOUSE	sp|Q8BLF1|NCEH1_MOUSE	Q8BLF1	Nceh1	Neutral cholesterol ester hydrolase 1 OS=Mus musculus OX=10090 GN=Nceh1 PE=1 SV=1	3	9	9	9	45.739	340490000	384680000	359760000	98318000	75545000	82862000	50951000	40042000	50971000	81746000	87025000	89071000	192790000	220540000	206600000	212480000	240410000	253820000
tr|Q3TYE5|Q3TYE5_MOUSE;sp|Q8BLK3|LSAMP_MOUSE;tr|A0A087WP80|A0A087WP80_MOUSE;tr|A0A087WP70|A0A087WP70_MOUSE;tr|F6SB80|F6SB80_MOUSE	tr|Q3TYE5|Q3TYE5_MOUSE;sp|Q8BLK3|LSAMP_MOUSE;tr|A0A087WP80|A0A087WP80_MOUSE	Q3TYE5	Lsamp	Limbic system-associated membrane protein OS=Mus musculus OX=10090 GN=Lsamp PE=1 SV=1; Limbic system-associated membrane protein OS=Mus musculus OX=10090 GN=Lsamp PE=1 SV=1; Limbic system-associated membrane protein OS=Mus musculus OX=10090 GN=Lsamp PE=1	5	9	9	9	37.31	815200000	779020000	880930000	20657000	15114000	19013000	7505700	14353000	13088000	305010000	311890000	281720000	85994000	78912000	65581000	64639000	93356000	89616000
tr|D3YWR7|D3YWR7_MOUSE;sp|Q8BVI4|DHPR_MOUSE;tr|A0A0G2JGY0|A0A0G2JGY0_MOUSE;tr|A0A0G2JGJ1|A0A0G2JGJ1_MOUSE;tr|D3Z1A1|D3Z1A1_MOUSE;tr|D3Z099|D3Z099_MOUSE	tr|D3YWR7|D3YWR7_MOUSE;sp|Q8BVI4|DHPR_MOUSE;tr|A0A0G2JGY0|A0A0G2JGY0_MOUSE;tr|A0A0G2JGJ1|A0A0G2JGJ1_MOUSE	D3YWR7	Qdpr	Dihydropteridine reductase OS=Mus musculus OX=10090 GN=Qdpr PE=1 SV=1; Dihydropteridine reductase OS=Mus musculus OX=10090 GN=Qdpr PE=1 SV=2; Dihydropteridine reductase OS=Mus musculus OX=10090 GN=Qdpr PE=1 SV=1; Dihydropteridine reductase OS=Mus musculus	6	9	9	9	20.008	1889900000	1423400000	848920000	11627000	2102300	5963200	3137700	1168800	930570	392110000	259950000	182710000	7937000	2243300	3950700	3929600	2488000	2238400
sp|Q8BW75|AOFB_MOUSE;tr|E9Q3X6|E9Q3X6_MOUSE;tr|E9PVL9|E9PVL9_MOUSE	sp|Q8BW75|AOFB_MOUSE	Q8BW75	Maob	Amine oxidase [flavin-containing] B OS=Mus musculus OX=10090 GN=Maob PE=1 SV=4	3	9	9	9	58.557	301300000	336580000	335000000	71898000	57494000	70141000	64920000	61130000	49890000	78417000	103480000	112210000	166150000	191690000	165870000	268260000	218570000	241370000
sp|Q8CA95-3|PDE10_MOUSE;tr|Q7TPG1|Q7TPG1_MOUSE;sp|Q8CA95-2|PDE10_MOUSE;sp|Q8CA95|PDE10_MOUSE;tr|Q7TPG2|Q7TPG2_MOUSE;tr|A0A384DV92|A0A384DV92_MOUSE;tr|F8WHK3|F8WHK3_MOUSE;sp|Q8CA95-4|PDE10_MOUSE;tr|A0A3B2W3N3|A0A3B2W3N3_MOUSE;tr|S4R197|S4R197_MOUSE;tr|A0A3B2WCR8|A0A3B2WCR8_MOUSE	sp|Q8CA95-3|PDE10_MOUSE;tr|Q7TPG1|Q7TPG1_MOUSE;sp|Q8CA95-2|PDE10_MOUSE;sp|Q8CA95|PDE10_MOUSE;tr|Q7TPG2|Q7TPG2_MOUSE;tr|A0A384DV92|A0A384DV92_MOUSE;tr|F8WHK3|F8WHK3_MOUSE;sp|Q8CA95-4|PDE10_MOUSE	Q8CA95	Pde10a	Isoform 3 of cAMP and cAMP-inhibited cGMP 3,5-cyclic phosphodiesterase 10A OS=Mus musculus OX=10090 GN=Pde10a; Phosphodiesterase (Fragment) OS=Mus musculus OX=10090 GN=Pde10a Mus musculus PE=3 SV=1; Isoform 2 of cAMP and cAMP-inhibited cGMP 3,5-cyclic	11	9	9	9	90.338	142550000	209190000	123490000	56491000	38381000	55446000	38327000	36592000	36612000	49275000	53282000	46010000	139100000	109820000	103020000	208420000	174950000	180290000
sp|Q8JZN5|ACAD9_MOUSE;tr|A0A0G2JDY4|A0A0G2JDY4_MOUSE;tr|Q9CZC5|Q9CZC5_MOUSE;tr|Q8BTY0|Q8BTY0_MOUSE;tr|A0A0G2JF25|A0A0G2JF25_MOUSE	sp|Q8JZN5|ACAD9_MOUSE	Q8JZN5	Acad9	Complex I assembly factor ACAD9, mitochondrial OS=Mus musculus OX=10090 GN=Acad9 PE=1 SV=2	5	9	9	9	68.721	270010000	248030000	185900000	21256000	17819000	34168000	25614000	14235000	14571000	63241000	62801000	52140000	83058000	73602000	87719000	93772000	85068000	101970000
tr|Q3TA40|Q3TA40_MOUSE;sp|Q8R0A7|K0513_MOUSE;tr|Q8BQB5|Q8BQB5_MOUSE;tr|D3YUS2|D3YUS2_MOUSE	tr|Q3TA40|Q3TA40_MOUSE;sp|Q8R0A7|K0513_MOUSE;tr|Q8BQB5|Q8BQB5_MOUSE	Q3TA40	6430548M08Rik	RIKEN cDNA 6430548M08 gene OS=Mus musculus OX=10090 GN=6430548M08Rik PE=1 SV=1; Uncharacterized protein KIAA0513 OS=Mus musculus OX=10090 GN=Kiaa0513 PE=1 SV=1; RIKEN cDNA 6430548M08 gene OS=Mus musculus OX=10090 GN=6430548M08Rik PE=1 SV=1	4	9	9	9	45.218	613550000	603080000	410850000	16622000	13076000	14163000	13056000	9945000	8054600	242130000	225320000	131080000	43974000	66472000	42544000	99568000	63169000	72974000
sp|Q8R464|CADM4_MOUSE	sp|Q8R464|CADM4_MOUSE	Q8R464	Cadm4	Cell adhesion molecule 4 OS=Mus musculus OX=10090 GN=Cadm4 PE=1 SV=1	1	9	9	9	42.723	636160000	675450000	604180000	87768000	58900000	55415000	22998000	28676000	42785000	115480000	118480000	122900000	130740000	114090000	121810000	103160000	143620000	144170000
sp|Q8VCT3|AMPB_MOUSE;tr|Q8BMH2|Q8BMH2_MOUSE;tr|E9PYF1|E9PYF1_MOUSE	sp|Q8VCT3|AMPB_MOUSE;tr|Q8BMH2|Q8BMH2_MOUSE;tr|E9PYF1|E9PYF1_MOUSE	Q8VCT3	Rnpep	Aminopeptidase B OS=Mus musculus OX=10090 GN=Rnpep PE=1 SV=2; Leuk-A4-hydro_C domain-containing protein OS=Mus musculus OX=10090 GN=Rnpep PE=2 SV=1; Aminopeptidase B OS=Mus musculus OX=10090 GN=Rnpep PE=1 SV=1	3	9	9	9	72.415	242970000	283310000	96339000	19596000	26060000	42619000	17260000	19644000	9702000	55135000	59577000	49974000	58879000	67066000	84928000	75035000	92484000	68569000
tr|Q8C2Q8|Q8C2Q8_MOUSE;tr|Q9D9D7|Q9D9D7_MOUSE;sp|Q91VR2|ATPG_MOUSE;tr|A2AKU9|A2AKU9_MOUSE;tr|Q9ERA8|Q9ERA8_MOUSE;tr|A2AKV2|A2AKV2_MOUSE;tr|A2AKV3|A2AKV3_MOUSE;tr|A2AKV1|A2AKV1_MOUSE;tr|A2AKV0|A2AKV0_MOUSE;tr|Q9Z1F5|Q9Z1F5_MOUSE	tr|Q8C2Q8|Q8C2Q8_MOUSE;tr|Q9D9D7|Q9D9D7_MOUSE;sp|Q91VR2|ATPG_MOUSE;tr|A2AKU9|A2AKU9_MOUSE;tr|Q9ERA8|Q9ERA8_MOUSE;tr|A2AKV2|A2AKV2_MOUSE;tr|A2AKV3|A2AKV3_MOUSE;tr|A2AKV1|A2AKV1_MOUSE	Q8C2Q8	Atp5c1	ATP synthase subunit gamma OS=Mus musculus OX=10090 GN=Atp5c1 PE=1 SV=1; ATP synthase subunit gamma OS=Mus musculus OX=10090 GN=Atp5c1 PE=2 SV=1; ATP synthase subunit gamma, mitochondrial OS=Mus musculus OX=10090 GN=Atp5f1c PE=1 SV=1; ATP synthase subunit	10	9	9	9	30.255	2797600000	3139100000	3973400000	152000000	111330000	90930000	65725000	49920000	41663000	604790000	834070000	849980000	237900000	284940000	256960000	298090000	235460000	199570000
tr|A2A7S7|A2A7S7_MOUSE;sp|Q91WQ3|SYYC_MOUSE;tr|F6VXZ2|F6VXZ2_MOUSE	tr|A2A7S7|A2A7S7_MOUSE;sp|Q91WQ3|SYYC_MOUSE	A2A7S7	Yars	Tyrosine--tRNA ligase OS=Mus musculus OX=10090 GN=Yars PE=1 SV=1; Tyrosine--tRNA ligase, cytoplasmic OS=Mus musculus OX=10090 GN=Yars1 PE=1 SV=3	3	9	9	9	63.001	253220000	265080000	239190000	15901000	7571000	7104400	3579900	786280	4214300	77027000	225520000	68361000	25547000	19857000	17773000	28650000	13483000	33872000
sp|Q925N0|SFXN5_MOUSE;tr|Q8BRQ9|Q8BRQ9_MOUSE;tr|D3YXH5|D3YXH5_MOUSE	sp|Q925N0|SFXN5_MOUSE;tr|Q8BRQ9|Q8BRQ9_MOUSE	Q925N0	Sfxn5	Sideroflexin-5 OS=Mus musculus OX=10090 GN=Sfxn5 PE=1 SV=2; Sidoreflexin OS=Mus musculus OX=10090 GN=Sfxn5 PE=1 SV=1	3	9	9	9	37.328	936100000	1033700000	689460000	97460000	87696000	83690000	63635000	41397000	46001000	204040000	203940000	179780000	212030000	247140000	194090000	281510000	247460000	221770000
tr|Q3UH37|Q3UH37_MOUSE;tr|F7BX42|F7BX42_MOUSE;tr|E9PZM8|E9PZM8_MOUSE;sp|Q99J85|NPTXR_MOUSE;tr|Q3UH69|Q3UH69_MOUSE;tr|B9EIV5|B9EIV5_MOUSE;tr|Q6TLW2|Q6TLW2_MOUSE;tr|Q6PD36|Q6PD36_MOUSE;tr|Q6TLW1|Q6TLW1_MOUSE;tr|H3BLN6|H3BLN6_MOUSE;tr|Q6TLW0|Q6TLW0_MOUSE;tr|F8VQB8|F8VQB8_MOUSE;tr|Q6TKP2|Q6TKP2_MOUSE	tr|Q3UH37|Q3UH37_MOUSE;tr|F7BX42|F7BX42_MOUSE;tr|E9PZM8|E9PZM8_MOUSE;sp|Q99J85|NPTXR_MOUSE;tr|Q3UH69|Q3UH69_MOUSE;tr|B9EIV5|B9EIV5_MOUSE;tr|Q6TLW2|Q6TLW2_MOUSE	Q3UH37	Nptxr	Uncharacterized protein OS=Mus musculus OX=10090 GN=Nptxr PE=2 SV=1; Neuronal pentraxin receptor OS=Mus musculus OX=10090 GN=Nptxr PE=1 SV=1; Neuronal pentraxin receptor OS=Mus musculus OX=10090 GN=Nptxr PE=1 SV=2; Neuronal pentraxin receptor OS=Mus muscu	13	9	9	9	51.22	451520000	254860000	386630000	34437000	25134000	21886000	11560000	18720000	18394000	91252000	80669000	80899000	95824000	84259000	102950000	109610000	157270000	145090000
tr|Q0QEZ4|Q0QEZ4_MOUSE;tr|Q3TE45|Q3TE45_MOUSE;sp|Q9CQA3|SDHB_MOUSE;tr|Q9Z1Z5|Q9Z1Z5_MOUSE	tr|Q0QEZ4|Q0QEZ4_MOUSE;tr|Q3TE45|Q3TE45_MOUSE;sp|Q9CQA3|SDHB_MOUSE;tr|Q9Z1Z5|Q9Z1Z5_MOUSE	Q0QEZ4	Sdhb	Succinate dehydrogenase [ubiquinone] iron-sulfur subunit, mitochondrial (Fragment) OS=Mus musculus OX=10090 GN=Sdhb PE=2 SV=1; Succinate dehydrogenase [ubiquinone] iron-sulfur subunit, mitochondrial OS=Mus musculus OX=10090 GN=Sdhb PE=2 SV=1; Succinate de	4	9	9	9	27.208	1067500000	1173000000	1006800000	1354300	1806600	6391500	2344200	2864500	0	252330000	226030000	403010000	4812700	2353700	3701300	5887000	3127700	0
sp|Q9CWS0|DDAH1_MOUSE;tr|D3YU15|D3YU15_MOUSE;tr|Q3UF01|Q3UF01_MOUSE	sp|Q9CWS0|DDAH1_MOUSE;tr|D3YU15|D3YU15_MOUSE;tr|Q3UF01|Q3UF01_MOUSE	Q9CWS0	Ddah1	N(G),N(G)-dimethylarginine dimethylaminohydrolase 1 OS=Mus musculus OX=10090 GN=Ddah1 PE=1 SV=3; N(G),N(G)-dimethylarginine dimethylaminohydrolase 1 OS=Mus musculus OX=10090 GN=Ddah1 PE=1 SV=1; Uncharacterized protein (Fragment) OS=Mus musculus OX=10090 G	3	10	10	9	31.381	890870000	1442200000	1013200000	11855000	3385600	4199100	2281000	2659200	1516300	364710000	400310000	372210000	14643000	5685700	5715100	5016600	6206000	4760000
sp|Q9D172|GAL3A_MOUSE;tr|A0A1W2P7B6|A0A1W2P7B6_MOUSE;tr|A0A1W2P870|A0A1W2P870_MOUSE	sp|Q9D172|GAL3A_MOUSE;tr|A0A1W2P7B6|A0A1W2P7B6_MOUSE	Q9D172	Gatd3	Glutamine amidotransferase-like class 1 domain-containing protein 3A, mitochondrial OS=Mus musculus OX=10090 GN=Gatd3a PE=1 SV=1; Glutamine amidotransferase-like class 1 domain-containing protein 3A, mitochondrial (Fragment) OS=Mus musculus OX=10090 GN=Ga	3	9	9	9	28.09	1975400000	2030200000	1368600000	7820700	12575000	12823000	5917400	5872400	3241700	452560000	492420000	137080000	3313100	7596600	5358300	2570300	2680500	1167900
sp|Q9D1T0|LIGO1_MOUSE;tr|A9DA50|A9DA50_MOUSE;tr|B7ZN36|B7ZN36_MOUSE;sp|Q3URE9|LIGO2_MOUSE	sp|Q9D1T0|LIGO1_MOUSE;tr|A9DA50|A9DA50_MOUSE	Q9D1T0	Lingo1	Leucine-rich repeat and immunoglobulin-like domain-containing nogo receptor-interacting protein 1 OS=Mus musculus OX=10090 GN=Lingo1 PE=1 SV=1; Leucine-rich repeat and immunoglobulin-like domain-containing nogo receptor-interacting protein 1 OS=Mus muscul	4	9	9	9	69.1	170930000	193750000	161180000	47669000	10344000	31194000	10980000	11408000	12570000	65144000	67085000	64631000	115610000	36477000	104430000	53316000	79891000	109120000
sp|Q9D394|RUFY3_MOUSE;sp|Q9D394-3|RUFY3_MOUSE;sp|Q9D394-4|RUFY3_MOUSE;sp|Q9D394-2|RUFY3_MOUSE;tr|A0A0G2JFT8|A0A0G2JFT8_MOUSE;tr|Q8BLC2|Q8BLC2_MOUSE;tr|D6RET4|D6RET4_MOUSE;tr|Q9CSV9|Q9CSV9_MOUSE;tr|Q05D93|Q05D93_MOUSE;tr|D3Z4D2|D3Z4D2_MOUSE;tr|Q8C424|Q8C424_MOUSE;tr|Q8BR30|Q8BR30_MOUSE;sp|Q8R4C2|RUFY2_MOUSE;sp|Q8BIJ7|RUFY1_MOUSE	sp|Q9D394|RUFY3_MOUSE;sp|Q9D394-3|RUFY3_MOUSE;sp|Q9D394-4|RUFY3_MOUSE;sp|Q9D394-2|RUFY3_MOUSE;tr|A0A0G2JFT8|A0A0G2JFT8_MOUSE	Q9D394	Rufy3	Protein RUFY3 OS=Mus musculus OX=10090 GN=Rufy3 PE=1 SV=1; Isoform 3 of Protein RUFY3 OS=Mus musculus OX=10090 GN=Rufy3; Isoform 4 of Protein RUFY3 OS=Mus musculus OX=10090 GN=Rufy3; Isoform 2 of Protein RUFY3 OS=Mus musculus OX=10090 GN=Rufy3; Protein RU	14	9	9	9	53.006	316150000	359430000	288200000	28321000	11067000	14868000	5993200	5882500	5666600	110940000	128560000	96222000	45820000	47076000	35748000	31794000	43515000	33558000
tr|E9Q6Z0|E9Q6Z0_MOUSE;sp|Q9D5V5|CUL5_MOUSE;tr|E9PV12|E9PV12_MOUSE;tr|G3X914|G3X914_MOUSE;tr|Q8BYN6|Q8BYN6_MOUSE;tr|Q05CY9|Q05CY9_MOUSE;tr|Q78GU9|Q78GU9_MOUSE	tr|E9Q6Z0|E9Q6Z0_MOUSE;sp|Q9D5V5|CUL5_MOUSE;tr|E9PV12|E9PV12_MOUSE;tr|G3X914|G3X914_MOUSE;tr|Q8BYN6|Q8BYN6_MOUSE	E9Q6Z0	Cul5	Cullin-5 OS=Mus musculus OX=10090 GN=Cul5 PE=1 SV=1; Cullin-5 OS=Mus musculus OX=10090 GN=Cul5 PE=1 SV=3; Cullin-5 OS=Mus musculus OX=10090 GN=Cul5 PE=1 SV=1; Cullin-5 OS=Mus musculus OX=10090 GN=Cul5 PE=1 SV=1; CULLIN_2 domain-containing protein (Fragmen	7	9	9	9	75.952	178490000	125850000	64805000	10204000	6766300	8538000	5938800	5584100	4219600	43526000	39799000	21717000	31351000	26848000	41336000	39021000	28656000	35200000
sp|Q9D6J6|NDUV2_MOUSE;sp|Q9D6J6-2|NDUV2_MOUSE;tr|M0QWP9|M0QWP9_MOUSE;tr|D6RGN4|D6RGN4_MOUSE	sp|Q9D6J6|NDUV2_MOUSE;sp|Q9D6J6-2|NDUV2_MOUSE	Q9D6J6	Ndufv2	NADH dehydrogenase [ubiquinone] flavoprotein 2, mitochondrial OS=Mus musculus OX=10090 GN=Ndufv2 PE=1 SV=2; Isoform 2 of NADH dehydrogenase [ubiquinone] flavoprotein 2, mitochondrial OS=Mus musculus OX=10090 GN=Ndufv2	4	9	9	9	27.285	1591400000	1629100000	1227500000	0	1459300	0	0	0	0	312370000	327820000	261690000	0	3850300	0	0	0	0
sp|Q9DCL9|PUR6_MOUSE;tr|D3Z6P1|D3Z6P1_MOUSE;tr|D6RCU8|D6RCU8_MOUSE	sp|Q9DCL9|PUR6_MOUSE	Q9DCL9	Paics	Multifunctional protein ADE2 OS=Mus musculus OX=10090 GN=Paics PE=1 SV=4	3	9	9	9	47.006	282860000	225600000	134890000	11065000	11101000	21604000	6494800	7636100	7165500	118600000	60788000	78493000	29819000	40512000	73322000	33319000	38101000	32819000
sp|Q9ERD7|TBB3_MOUSE;tr|Q9CRT0|Q9CRT0_MOUSE;tr|D5MR34|D5MR34_MOUSE;tr|A0A1D5RM76|A0A1D5RM76_MOUSE	sp|Q9ERD7|TBB3_MOUSE;tr|Q9CRT0|Q9CRT0_MOUSE	Q9ERD7	Tubb3	Tubulin beta-3 chain OS=Mus musculus OX=10090 GN=Tubb3 PE=1 SV=1; Tubulin_C domain-containing protein (Fragment) OS=Mus musculus OX=10090 GN=Tubb3 PE=2 SV=1	4	26	12	9	50.418	17119000000	16404000000	16632000000	366000000	211040000	207100000	130550000	94709000	84079000	2273700000	2066200000	2437800000	548760000	533380000	514990000	403970000	345160000	416260000
sp|Q9JKK7|TMOD2_MOUSE;tr|A0A1L1SU70|A0A1L1SU70_MOUSE;tr|A0A1L1SRR7|A0A1L1SRR7_MOUSE;sp|Q9JKK7-2|TMOD2_MOUSE;sp|Q9JKK7-3|TMOD2_MOUSE;tr|A0A1L1ST54|A0A1L1ST54_MOUSE	sp|Q9JKK7|TMOD2_MOUSE;tr|A0A1L1SU70|A0A1L1SU70_MOUSE;tr|A0A1L1SRR7|A0A1L1SRR7_MOUSE;sp|Q9JKK7-2|TMOD2_MOUSE	Q9JKK7	Tmod2	Tropomodulin-2 OS=Mus musculus OX=10090 GN=Tmod2 PE=1 SV=2; Tropomodulin-2 OS=Mus musculus OX=10090 GN=Tmod2 PE=1 SV=1; Tropomodulin-2 (Fragment) OS=Mus musculus OX=10090 GN=Tmod2 PE=1 SV=1; Isoform 2 of Tropomodulin-2 OS=Mus musculus OX=10090 GN=Tmod2	6	9	9	9	39.51	884250000	1064100000	779620000	1826500	0	0	0	0	0	140990000	121420000	220650000	20141000	0	0	0	0	0
tr|Q8VCV2|Q8VCV2_MOUSE;sp|Q9QYF9|NDRG3_MOUSE;tr|Q8CBD0|Q8CBD0_MOUSE	tr|Q8VCV2|Q8VCV2_MOUSE;sp|Q9QYF9|NDRG3_MOUSE;tr|Q8CBD0|Q8CBD0_MOUSE	Q8VCV2	Ndrg3	Ndrg3 protein OS=Mus musculus OX=10090 GN=Ndrg3 PE=1 SV=1; Protein NDRG3 OS=Mus musculus OX=10090 GN=Ndrg3 PE=1 SV=1; Protein NDRG3 OS=Mus musculus OX=10090 GN=Ndrg3 PE=1 SV=1	3	9	9	9	42.982	709020000	742670000	541190000	43548000	34392000	46009000	22039000	19131000	12855000	142990000	143340000	138440000	155250000	122740000	135570000	154460000	189510000	141120000
sp|Q9R0P3|ESTD_MOUSE;tr|H3BKH6|H3BKH6_MOUSE;tr|H3BJP2|H3BJP2_MOUSE;tr|H3BLJ9|H3BLJ9_MOUSE;tr|H3BJL6|H3BJL6_MOUSE;tr|H3BK43|H3BK43_MOUSE;tr|H3BJC6|H3BJC6_MOUSE;tr|H3BL99|H3BL99_MOUSE	sp|Q9R0P3|ESTD_MOUSE;tr|H3BKH6|H3BKH6_MOUSE;tr|H3BJP2|H3BJP2_MOUSE;tr|H3BLJ9|H3BLJ9_MOUSE;tr|H3BJL6|H3BJL6_MOUSE;tr|H3BK43|H3BK43_MOUSE	Q9R0P3	Esd	S-formylglutathione hydrolase OS=Mus musculus OX=10090 GN=Esd PE=1 SV=1; S-formylglutathione hydrolase OS=Mus musculus OX=10090 GN=Esd PE=1 SV=1; S-formylglutathione hydrolase (Fragment) OS=Mus musculus OX=10090 GN=Esd PE=1 SV=1; S-formylglutathione hydro	8	9	9	9	31.319	813100000	993250000	855600000	40736000	32041000	37773000	29520000	21111000	16643000	215350000	221960000	178940000	152460000	117570000	129550000	176450000	138100000	129300000
sp|Q9WUM5|SUCA_MOUSE;tr|A0A0N4SVU4|A0A0N4SVU4_MOUSE	sp|Q9WUM5|SUCA_MOUSE	Q9WUM5	Suclg1	Succinate--CoA ligase [ADP/GDP-forming] subunit alpha, mitochondrial OS=Mus musculus OX=10090 GN=Suclg1 PE=1 SV=4	2	9	9	9	36.154	1015600000	1279700000	1403100000	60735000	52305000	56152000	60908000	47031000	23723000	421110000	345850000	357650000	186540000	215030000	192540000	249660000	199710000	200370000
sp|Q9WV55|VAPA_MOUSE;tr|A0A3B2W837|A0A3B2W837_MOUSE	sp|Q9WV55|VAPA_MOUSE;tr|A0A3B2W837|A0A3B2W837_MOUSE	Q9WV55	Vapa	Vesicle-associated membrane protein-associated protein A OS=Mus musculus OX=10090 GN=Vapa PE=1 SV=2; Vesicle-associated membrane protein-associated protein A (Fragment) OS=Mus musculus OX=10090 GN=Vapa PE=1 SV=1	2	10	10	9	27.855	761260000	693460000	817330000	97021000	54567000	62434000	45784000	52966000	41549000	356030000	430830000	230880000	425400000	335890000	349020000	443330000	435900000	410580000
tr|Q3UEW2|Q3UEW2_MOUSE;sp|Q9WV69-3|DEMA_MOUSE;sp|Q9WV69|DEMA_MOUSE;sp|Q9WV69-4|DEMA_MOUSE;sp|Q9WV69-2|DEMA_MOUSE;tr|A0A2I3BRR1|A0A2I3BRR1_MOUSE	tr|Q3UEW2|Q3UEW2_MOUSE;sp|Q9WV69-3|DEMA_MOUSE;sp|Q9WV69|DEMA_MOUSE;sp|Q9WV69-4|DEMA_MOUSE;sp|Q9WV69-2|DEMA_MOUSE	Q3UEW2	Dmtn	HP domain-containing protein OS=Mus musculus OX=10090 GN=Dmtn PE=2 SV=1; Isoform 3 of Dematin OS=Mus musculus OX=10090 GN=Dmtn; Dematin OS=Mus musculus OX=10090 GN=Dmtn PE=1 SV=1; Isoform 4 of Dematin OS=Mus musculus OX=10090 GN=Dmtn; Isoform 2 of Dematin	6	9	9	9	43.069	427850000	527810000	235690000	8470400	1631500	2283300	0	0	0	160930000	178080000	71031000	33178000	15165000	16436000	0	0	0
tr|Q3TRX4|Q3TRX4_MOUSE;sp|Q9Z0P4-2|PALM_MOUSE;sp|Q9Z0P4|PALM_MOUSE;tr|Q91WF5|Q91WF5_MOUSE;tr|Q6ZQE7|Q6ZQE7_MOUSE;tr|Q8CB16|Q8CB16_MOUSE;tr|Q3UZP7|Q3UZP7_MOUSE;tr|A0A1W2P879|A0A1W2P879_MOUSE;tr|A0A1W2P831|A0A1W2P831_MOUSE	tr|Q3TRX4|Q3TRX4_MOUSE;sp|Q9Z0P4-2|PALM_MOUSE;sp|Q9Z0P4|PALM_MOUSE;tr|Q91WF5|Q91WF5_MOUSE;tr|Q6ZQE7|Q6ZQE7_MOUSE;tr|Q8CB16|Q8CB16_MOUSE;tr|Q3UZP7|Q3UZP7_MOUSE	Q3TRX4	Palm	Uncharacterized protein OS=Mus musculus OX=10090 GN=Palm PE=2 SV=1; Isoform 2 of Paralemmin-1 OS=Mus musculus OX=10090 GN=Palm; Paralemmin-1 OS=Mus musculus OX=10090 GN=Palm PE=1 SV=1; Palm protein OS=Mus musculus OX=10090 GN=Palm PE=2 SV=1; MKIAA0270 pro	9	9	9	9	36.749	1104000000	1163400000	886650000	17853000	6708500	20879000	0	2443300	1320600	304240000	306710000	273490000	43095000	21922000	37982000	0	13442000	3044800
tr|B1AU25|B1AU25_MOUSE;sp|Q9Z0X1|AIFM1_MOUSE;tr|Q2QKE3|Q2QKE3_MOUSE;sp|Q9Z0X1-2|AIFM1_MOUSE	tr|B1AU25|B1AU25_MOUSE;sp|Q9Z0X1|AIFM1_MOUSE	B1AU25	Aifm1	Apoptosis-inducing factor 1, mitochondrial OS=Mus musculus OX=10090 GN=Aifm1 PE=1 SV=1; Apoptosis-inducing factor 1, mitochondrial OS=Mus musculus OX=10090 GN=Aifm1 PE=1 SV=1	4	9	9	9	66.113	223790000	292740000	131300000	0	1510500	0	3386700	2307500	1905100	77151000	107920000	48917000	0	11973000	0	28214000	27888000	24680000
tr|A0A0R4J2B2|A0A0R4J2B2_MOUSE;sp|Q6WVG3|KCD12_MOUSE;tr|Q69ZA6|Q69ZA6_MOUSE;tr|Q8CBQ4|Q8CBQ4_MOUSE;tr|Q14AX3|Q14AX3_MOUSE;tr|Q8C7J6|Q8C7J6_MOUSE	tr|A0A0R4J2B2|A0A0R4J2B2_MOUSE;sp|Q6WVG3|KCD12_MOUSE;tr|Q69ZA6|Q69ZA6_MOUSE;tr|Q8CBQ4|Q8CBQ4_MOUSE	A0A0R4J2B2	Kctd12	BTB/POZ domain-containing protein KCTD12 OS=Mus musculus OX=10090 GN=Kctd12 PE=1 SV=1; BTB/POZ domain-containing protein KCTD12 OS=Mus musculus OX=10090 GN=Kctd12 PE=1 SV=1; MKIAA1778 protein (Fragment) OS=Mus musculus OX=10090 GN=Kctd12 PE=2 SV=1; BTB_2	6	10	10	9	35.888	423220000	310710000	226970000	22945000	12603000	13642000	8425700	6933700	8505700	97179000	99709000	73203000	59163000	58108000	50785000	55563000	37091000	44488000
tr|E9PUE7|E9PUE7_MOUSE;sp|Q5SSL4|ABR_MOUSE;sp|Q5SSL4-2|ABR_MOUSE;tr|A0A571BG95|A0A571BG95_MOUSE;sp|Q5SSL4-4|ABR_MOUSE;sp|Q5SSL4-3|ABR_MOUSE;tr|H3BKT3|H3BKT3_MOUSE;tr|H3BL84|H3BL84_MOUSE;tr|H3BKV6|H3BKV6_MOUSE	tr|E9PUE7|E9PUE7_MOUSE;sp|Q5SSL4|ABR_MOUSE;sp|Q5SSL4-2|ABR_MOUSE;tr|A0A571BG95|A0A571BG95_MOUSE;sp|Q5SSL4-4|ABR_MOUSE;sp|Q5SSL4-3|ABR_MOUSE	E9PUE7	Abr	Active breakpoint cluster region-related protein OS=Mus musculus OX=10090 GN=Abr PE=1 SV=1; Active breakpoint cluster region-related protein OS=Mus musculus OX=10090 GN=Abr PE=1 SV=1; Isoform 2 of Active breakpoint cluster region-related protein OS=Mus mu	9	10	10	9	92.486	294340000	340170000	282140000	28282000	29140000	46556000	19215000	14564000	11283000	71107000	78337000	58448000	66611000	69092000	84034000	68655000	67296000	59537000
tr|E9QM38|E9QM38_MOUSE;sp|P55012|S12A2_MOUSE;tr|Q3TP36|Q3TP36_MOUSE	tr|E9QM38|E9QM38_MOUSE;sp|P55012|S12A2_MOUSE	E9QM38	Slc12a2	Solute carrier family 12 member 2 OS=Mus musculus OX=10090 GN=Slc12a2 PE=1 SV=1; Solute carrier family 12 member 2 OS=Mus musculus OX=10090 GN=Slc12a2 PE=1 SV=2	3	9	9	9	130.67	171520000	120460000	94839000	21017000	10318000	8315200	10245000	15266000	12661000	69828000	60855000	56002000	72126000	67468000	60948000	61275000	94118000	95409000
tr|F8VQJ3|F8VQJ3_MOUSE;sp|P02468|LAMC1_MOUSE;tr|Q3UNG0|Q3UNG0_MOUSE;tr|Q3UFZ9|Q3UFZ9_MOUSE;tr|Q3TRH4|Q3TRH4_MOUSE;tr|Q3URV4|Q3URV4_MOUSE;tr|Q6PHM1|Q6PHM1_MOUSE;tr|F6SFQ3|F6SFQ3_MOUSE	tr|F8VQJ3|F8VQJ3_MOUSE;sp|P02468|LAMC1_MOUSE;tr|Q3UNG0|Q3UNG0_MOUSE	F8VQJ3	Lamc1	Laminin subunit gamma-1 OS=Mus musculus OX=10090 GN=Lamc1 PE=1 SV=1; Laminin subunit gamma-1 OS=Mus musculus OX=10090 GN=Lamc1 PE=1 SV=2; Uncharacterized protein OS=Mus musculus OX=10090 GN=Lamc1 PE=2 SV=1	8	9	9	9	177.19	0	3546200	41144000	27912000	32404000	28315000	22210000	22597000	27008000	0	1664400	11242000	39897000	75116000	66564000	92880000	66903000	119550000
tr|Q9CY10|Q9CY10_MOUSE;tr|Q91VB8|Q91VB8_MOUSE;tr|Q9CWS5|Q9CWS5_MOUSE;tr|Q9CY06|Q9CY06_MOUSE;tr|Q8BPF4|Q8BPF4_MOUSE;tr|Q9QWJ3|Q9QWJ3_MOUSE;sp|P01942|HBA_MOUSE;tr|Q61287|Q61287_MOUSE;tr|A8DUV1|A8DUV1_MOUSE;tr|Q61649|Q61649_MOUSE;sp|P06467|HBAZ_MOUSE;tr|A7M7S6|A7M7S6_MOUSE	tr|Q9CY10|Q9CY10_MOUSE;tr|Q91VB8|Q91VB8_MOUSE;tr|Q9CWS5|Q9CWS5_MOUSE;tr|Q9CY06|Q9CY06_MOUSE;tr|Q8BPF4|Q8BPF4_MOUSE;tr|Q9QWJ3|Q9QWJ3_MOUSE;sp|P01942|HBA_MOUSE;tr|Q61287|Q61287_MOUSE;tr|A8DUV1|A8DUV1_MOUSE	Q9CY10	Q9CY10	GLOBIN domain-containing protein OS=Mus musculus OX=10090 PE=2 SV=1; Alpha globin 1 OS=Mus musculus OX=10090 GN=Hba-a1 PE=1 SV=1; GLOBIN domain-containing protein OS=Mus musculus OX=10090 PE=2 SV=1; GLOBIN domain-containing protein OS=Mus musculus OX=1009	12	9	9	9	15.202	51892000000	52558000000	48998000000	193360000	89353000	100960000	43598000	33590000	39115000	8565100000	7687300000	8488500000	278060000	253180000	238260000	194720000	144840000	178040000
sp|A2RT62|FXL16_MOUSE	sp|A2RT62|FXL16_MOUSE	A2RT62	Fbxl16	F-box/LRR-repeat protein 16 OS=Mus musculus OX=10090 GN=Fbxl16 PE=1 SV=1	1	8	8	8	51.878	469210000	430110000	334630000	99389000	69130000	86782000	41132000	42253000	36352000	148900000	149040000	116280000	257900000	249510000	271890000	247780000	251640000	248510000
sp|B9EJ86|OSBL8_MOUSE;tr|A0A0R4J150|A0A0R4J150_MOUSE;tr|A0A5F8MPC5|A0A5F8MPC5_MOUSE	sp|B9EJ86|OSBL8_MOUSE;tr|A0A0R4J150|A0A0R4J150_MOUSE;tr|A0A5F8MPC5|A0A5F8MPC5_MOUSE	B9EJ86	Osbpl8	Oxysterol-binding protein-related protein 8 OS=Mus musculus OX=10090 GN=Osbpl8 PE=1 SV=1; Oxysterol-binding protein OS=Mus musculus OX=10090 GN=Osbpl8 PE=1 SV=1; Oxysterol-binding protein (Fragment) OS=Mus musculus OX=10090 GN=Osbpl8 PE=1 SV=1	3	8	8	8	101.27	91060000	53740000	58684000	39026000	26982000	40306000	27444000	17918000	15973000	24006000	20206000	22960000	71170000	74121000	101270000	103330000	107260000	88597000
sp|B9EJA2-5|CTTB2_MOUSE;sp|B9EJA2-4|CTTB2_MOUSE;sp|B9EJA2|CTTB2_MOUSE;sp|B9EJA2-2|CTTB2_MOUSE;tr|R7RVD4|R7RVD4_MOUSE;sp|B9EJA2-3|CTTB2_MOUSE;tr|F6Q1W8|F6Q1W8_MOUSE	sp|B9EJA2-5|CTTB2_MOUSE;sp|B9EJA2-4|CTTB2_MOUSE;sp|B9EJA2|CTTB2_MOUSE;sp|B9EJA2-2|CTTB2_MOUSE;tr|R7RVD4|R7RVD4_MOUSE;sp|B9EJA2-3|CTTB2_MOUSE;tr|F6Q1W8|F6Q1W8_MOUSE	B9EJA2	Cttnbp2	Isoform 5 of Cortactin-binding protein 2 OS=Mus musculus OX=10090 GN=Cttnbp2; Isoform 4 of Cortactin-binding protein 2 OS=Mus musculus OX=10090 GN=Cttnbp2; Cortactin-binding protein 2 OS=Mus musculus OX=10090 GN=Cttnbp2 PE=1 SV=2; Isoform 2 of Cortactin-b	7	8	8	8	175.19	130140000	164100000	142630000	1180200	0	4734700	0	1745900	0	51745000	51153000	44822000	7287100	0	10908000	0	30672000	0
sp|O55234|PSB5_MOUSE;tr|Q8BTY5|Q8BTY5_MOUSE	sp|O55234|PSB5_MOUSE;tr|Q8BTY5|Q8BTY5_MOUSE	O55234	Psmb5	Proteasome subunit beta type-5 OS=Mus musculus OX=10090 GN=Psmb5 PE=1 SV=3; Proteasome subunit beta type-5 OS=Mus musculus OX=10090 GN=Psmb5 PE=1 SV=1	2	8	8	8	28.532	205840000	244550000	284690000	33540000	22425000	22843000	20918000	9027400	13548000	84008000	106080000	91443000	62472000	75594000	77014000	100520000	78422000	61475000
sp|O88485-2|DC1I1_MOUSE;tr|D6Q0F3|D6Q0F3_MOUSE;sp|O88485|DC1I1_MOUSE;tr|D3Z0M6|D3Z0M6_MOUSE;tr|D6Q0F4|D6Q0F4_MOUSE;tr|Q3TYJ3|Q3TYJ3_MOUSE;tr|A0A0N4SVS1|A0A0N4SVS1_MOUSE	sp|O88485-2|DC1I1_MOUSE;tr|D6Q0F3|D6Q0F3_MOUSE;sp|O88485|DC1I1_MOUSE;tr|D3Z0M6|D3Z0M6_MOUSE;tr|D6Q0F4|D6Q0F4_MOUSE;tr|Q3TYJ3|Q3TYJ3_MOUSE	O88485	Dync1i1	Isoform 1B of Cytoplasmic dynein 1 intermediate chain 1 OS=Mus musculus OX=10090 GN=Dync1i1; Cytoplasmic dynein intermediate chain 1 isoform 1.4 OS=Mus musculus OX=10090 GN=Dync1i1 PE=2 SV=1; Cytoplasmic dynein 1 intermediate chain 1 OS=Mus musculus OX=10	7	8	8	8	68.51	240360000	192670000	205880000	2114400	3379400	6468600	4763000	2257800	2294600	58037000	65354000	56597000	16503000	28123000	30188000	28576000	29081000	14618000
sp|O88543|CSN3_MOUSE;tr|Q3TEA5|Q3TEA5_MOUSE;tr|Q8BX58|Q8BX58_MOUSE;tr|D3Z036|D3Z036_MOUSE;tr|F6YCA7|F6YCA7_MOUSE	sp|O88543|CSN3_MOUSE;tr|Q3TEA5|Q3TEA5_MOUSE;tr|Q8BX58|Q8BX58_MOUSE	O88543	Cops3	COP9 signalosome complex subunit 3 OS=Mus musculus OX=10090 GN=Cops3 PE=1 SV=3; PCI domain-containing protein (Fragment) OS=Mus musculus OX=10090 GN=Cops3 PE=2 SV=1; Uncharacterized protein OS=Mus musculus OX=10090 PE=2 SV=1	5	8	8	8	47.832	123640000	144360000	142030000	13194000	9480000	14373000	10863000	10386000	11099000	54139000	74789000	37573000	60564000	59129000	60155000	65754000	75503000	67594000
sp|O88544|CSN4_MOUSE;tr|Q3TIJ1|Q3TIJ1_MOUSE;tr|D3YV99|D3YV99_MOUSE;tr|F6QTS1|F6QTS1_MOUSE;tr|D3Z1R9|D3Z1R9_MOUSE	sp|O88544|CSN4_MOUSE;tr|Q3TIJ1|Q3TIJ1_MOUSE;tr|D3YV99|D3YV99_MOUSE;tr|F6QTS1|F6QTS1_MOUSE;tr|D3Z1R9|D3Z1R9_MOUSE	O88544	Cops4	COP9 signalosome complex subunit 4 OS=Mus musculus OX=10090 GN=Cops4 PE=1 SV=1; PCI domain-containing protein OS=Mus musculus OX=10090 GN=Cops4 PE=2 SV=1; COP9 signalosome complex subunit 4 (Fragment) OS=Mus musculus OX=10090 GN=Cops4 PE=1 SV=1; COP9 sign	5	8	8	8	46.284	658620000	791870000	531130000	4854200	10733000	2702600	0	0	9835300	450190000	462410000	368190000	40067000	56812000	17508000	0	0	90489000
tr|A2AGN7|A2AGN7_MOUSE;tr|Q3THI5|Q3THI5_MOUSE;tr|Q3U8Y7|Q3U8Y7_MOUSE;tr|Q3TKC2|Q3TKC2_MOUSE;sp|O88685|PRS6A_MOUSE;tr|Q8BUP7|Q8BUP7_MOUSE;tr|B7ZCF1|B7ZCF1_MOUSE;tr|Q3TKG4|Q3TKG4_MOUSE;tr|Q3UD94|Q3UD94_MOUSE;tr|A0A087WPH7|A0A087WPH7_MOUSE;tr|F6Q2E3|F6Q2E3_MOUSE	tr|A2AGN7|A2AGN7_MOUSE;tr|Q3THI5|Q3THI5_MOUSE;tr|Q3U8Y7|Q3U8Y7_MOUSE;tr|Q3TKC2|Q3TKC2_MOUSE;sp|O88685|PRS6A_MOUSE;tr|Q8BUP7|Q8BUP7_MOUSE;tr|B7ZCF1|B7ZCF1_MOUSE;tr|Q3TKG4|Q3TKG4_MOUSE;tr|Q3UD94|Q3UD94_MOUSE;tr|A0A087WPH7|A0A087WPH7_MOUSE	A2AGN7	Psmc3	26S proteasome regulatory subunit 6A OS=Mus musculus OX=10090 GN=Psmc3 PE=1 SV=1; AAA domain-containing protein OS=Mus musculus OX=10090 GN=Psmc3 PE=2 SV=1; AAA domain-containing protein OS=Mus musculus OX=10090 GN=Psmc3 PE=2 SV=1; AAA domain-containing p	11	8	8	8	44.669	195020000	240870000	122920000	0	0	5500600	0	0	0	107430000	40328000	29450000	0	0	14838000	0	0	0
tr|A0A0J9YU62|A0A0J9YU62_MOUSE;sp|O88712-2|CTBP1_MOUSE;sp|O88712|CTBP1_MOUSE;tr|A0A0J9YUM4|A0A0J9YUM4_MOUSE;sp|O88712-3|CTBP1_MOUSE;tr|A0A0J9YUR5|A0A0J9YUR5_MOUSE;tr|A0A0J9YTW3|A0A0J9YTW3_MOUSE;tr|A0A0J9YVI3|A0A0J9YVI3_MOUSE;tr|A0A0J9YU66|A0A0J9YU66_MOUSE;tr|E9Q0T4|E9Q0T4_MOUSE;tr|E9PWQ9|E9PWQ9_MOUSE;tr|Q91YZ2|Q91YZ2_MOUSE;tr|Q3UIX8|Q3UIX8_MOUSE;sp|P56546|CTBP2_MOUSE;sp|P56546-2|CTBP2_MOUSE	tr|A0A0J9YU62|A0A0J9YU62_MOUSE;sp|O88712-2|CTBP1_MOUSE;sp|O88712|CTBP1_MOUSE;tr|A0A0J9YUM4|A0A0J9YUM4_MOUSE;sp|O88712-3|CTBP1_MOUSE;tr|A0A0J9YUR5|A0A0J9YUR5_MOUSE;tr|A0A0J9YTW3|A0A0J9YTW3_MOUSE	A0A0J9YU62	Ctbp1	C-terminal-binding protein 1 OS=Mus musculus OX=10090 GN=Ctbp1 PE=1 SV=1; Isoform 2 of C-terminal-binding protein 1 OS=Mus musculus OX=10090 GN=Ctbp1; C-terminal-binding protein 1 OS=Mus musculus OX=10090 GN=Ctbp1 PE=1 SV=2; C-terminal-binding protein 1 O	15	8	8	8	46.527	902660000	1005200000	679280000	25666000	1641900	29256000	6004900	3980900	4040100	353830000	408860000	309180000	70158000	6343800	76236000	49170000	23568000	35572000
sp|P09671|SODM_MOUSE;tr|A0A3B2WBF0|A0A3B2WBF0_MOUSE;tr|Q3TJA2|Q3TJA2_MOUSE;tr|Q3U8W4|Q3U8W4_MOUSE	sp|P09671|SODM_MOUSE;tr|A0A3B2WBF0|A0A3B2WBF0_MOUSE;tr|Q3TJA2|Q3TJA2_MOUSE;tr|Q3U8W4|Q3U8W4_MOUSE	P09671	Sod2	Superoxide dismutase [Mn], mitochondrial OS=Mus musculus OX=10090 GN=Sod2 PE=1 SV=3; Superoxide dismutase OS=Mus musculus OX=10090 GN=Sod2 PE=1 SV=1; Superoxide dismutase OS=Mus musculus OX=10090 GN=Sod2 PE=2 SV=1; Superoxide dismutase OS=Mus musculus OX=	4	8	8	8	24.603	1845000000	2245900000	1838500000	24198000	14118000	12494000	6920700	6375000	4185400	715000000	854970000	775590000	63589000	65171000	46469000	49389000	56899000	40040000
tr|B2CY77|B2CY77_MOUSE;sp|P14206|RSSA_MOUSE;tr|A0A1L1SUK3|A0A1L1SUK3_MOUSE;tr|A0A1L1SRW0|A0A1L1SRW0_MOUSE	tr|B2CY77|B2CY77_MOUSE;sp|P14206|RSSA_MOUSE;tr|A0A1L1SUK3|A0A1L1SUK3_MOUSE	B2CY77	Rpsa	Laminin receptor (Fragment) OS=Mus musculus OX=10090 GN=Rpsa PE=2 SV=1; 40S ribosomal protein SA OS=Mus musculus OX=10090 GN=Rpsa PE=1 SV=4; 40S ribosomal protein SA OS=Mus musculus OX=10090 GN=Rpsa PE=1 SV=1	4	8	8	8	32.85	994840000	959890000	596810000	2744300	0	1077500	1885100	472220	0	192160000	468620000	123940000	3296100	0	4638100	4233000	4308500	0
tr|D3YYT0|D3YYT0_MOUSE;tr|Q8BSI9|Q8BSI9_MOUSE;tr|Q3UIC2|Q3UIC2_MOUSE;sp|P15116|CADH2_MOUSE	tr|D3YYT0|D3YYT0_MOUSE;tr|Q8BSI9|Q8BSI9_MOUSE;tr|Q3UIC2|Q3UIC2_MOUSE;sp|P15116|CADH2_MOUSE	D3YYT0	Cdh2	Cadherin-2 OS=Mus musculus OX=10090 GN=Cdh2 PE=1 SV=1; Uncharacterized protein OS=Mus musculus OX=10090 GN=Cdh2 PE=2 SV=1; Uncharacterized protein OS=Mus musculus OX=10090 GN=Cdh2 PE=2 SV=1; Cadherin-2 OS=Mus musculus OX=10090 GN=Cdh2 PE=1 SV=2	4	8	8	8	93.856	586750000	488370000	350320000	9333500	5607000	11052000	3564600	2382500	3806100	268150000	180510000	97846000	37943000	16424000	33537000	21999000	8854300	45469000
tr|Q8C243|Q8C243_MOUSE;tr|Q3TWD0|Q3TWD0_MOUSE;sp|P18242|CATD_MOUSE;tr|Q3U7P0|Q3U7P0_MOUSE;tr|Q3TWR6|Q3TWR6_MOUSE;tr|Q3U651|Q3U651_MOUSE;tr|Q3U7I9|Q3U7I9_MOUSE;tr|Q3TXL5|Q3TXL5_MOUSE;tr|F8WIR1|F8WIR1_MOUSE;tr|Q3TWL1|Q3TWL1_MOUSE;tr|F6Y6L6|F6Y6L6_MOUSE;tr|Q3TJN3|Q3TJN3_MOUSE;tr|Q3U8W5|Q3U8W5_MOUSE;tr|Q3UAQ1|Q3UAQ1_MOUSE;tr|Q3UC89|Q3UC89_MOUSE;tr|Q3UCW4|Q3UCW4_MOUSE;tr|Q3TIR0|Q3TIR0_MOUSE;tr|Q8VCK2|…	tr|Q8C243|Q8C243_MOUSE;tr|Q3TWD0|Q3TWD0_MOUSE;sp|P18242|CATD_MOUSE;tr|Q3U7P0|Q3U7P0_MOUSE;tr|Q3TWR6|Q3TWR6_MOUSE;tr|Q3U651|Q3U651_MOUSE;tr|Q3U7I9|Q3U7I9_MOUSE;tr|Q3TXL5|Q3TXL5_MOUSE;tr|F8WIR1|F8WIR1_MOUSE;tr|Q3TWL1|Q3TWL1_MOUSE;tr|F6Y6L6|F6Y6L6_MOUSE;tr|Q3TJN3|Q3TJN3_MOUSE;tr|Q3U8W5|Q3U8W5_MOUSE;tr|Q3UAQ1|Q3UAQ1_MOUSE;tr|Q3UC89|Q3UC89_MOUSE;tr|Q3UCW4|Q3UCW4_MOUSE;tr|Q3TIR0|Q3TIR0_MOUSE;tr|Q8VCK2|…	Q8C243	Ctsd	Peptidase A1 domain-containing protein OS=Mus musculus OX=10090 GN=Ctsd PE=2 SV=1; Peptidase A1 domain-containing protein OS=Mus musculus OX=10090 GN=Ctsd PE=2 SV=1; Cathepsin D OS=Mus musculus OX=10090 GN=Ctsd PE=1 SV=1; Peptidase A1 domain-containing pr	20	8	8	8	48.373	888990000	758930000	574090000	20386000	3153400	12149000	8190600	3491600	3334100	183960000	141090000	283100000	68753000	34158000	50930000	28506000	57669000	38804000
sp|P19783|COX41_MOUSE;tr|M0QWX7|M0QWX7_MOUSE;tr|D6RG40|D6RG40_MOUSE	sp|P19783|COX41_MOUSE;tr|M0QWX7|M0QWX7_MOUSE	P19783	Cox4i1	Cytochrome c oxidase subunit 4 isoform 1, mitochondrial OS=Mus musculus OX=10090 GN=Cox4i1 PE=1 SV=2; Cytochrome c oxidase subunit 4 isoform 1, mitochondrial (Fragment) OS=Mus musculus OX=10090 GN=Cox4i1 PE=1 SV=1	3	8	8	8	19.53	5228600000	5782500000	5711900000	120110000	92017000	65793000	47792000	50999000	37413000	874850000	991180000	1089700000	276900000	307360000	243880000	272410000	300100000	298510000
sp|P20108|PRDX3_MOUSE;tr|Q8K4K8|Q8K4K8_MOUSE	sp|P20108|PRDX3_MOUSE;tr|Q8K4K8|Q8K4K8_MOUSE	P20108	Prdx3	Thioredoxin-dependent peroxide reductase, mitochondrial OS=Mus musculus OX=10090 GN=Prdx3 PE=1 SV=1; Antioxidant protein OS=Mus musculus OX=10090 PE=4 SV=1	2	8	8	8	28.127	1176000000	1295800000	973190000	25006000	19734000	20768000	10442000	13799000	5253000	374940000	338970000	257860000	115970000	126360000	149820000	183150000	121150000	78431000
sp|P23242|CXA1_MOUSE;tr|Q7TMQ1|Q7TMQ1_MOUSE;tr|Q8C4N2|Q8C4N2_MOUSE;tr|Q9CT20|Q9CT20_MOUSE	sp|P23242|CXA1_MOUSE;tr|Q7TMQ1|Q7TMQ1_MOUSE;tr|Q8C4N2|Q8C4N2_MOUSE	P23242	Gja1	Gap junction alpha-1 protein OS=Mus musculus OX=10090 GN=Gja1 PE=1 SV=2; Gap junction protein OS=Mus musculus OX=10090 GN=Gja1 PE=2 SV=1; Connexin43 domain-containing protein (Fragment) OS=Mus musculus OX=10090 GN=Gja1 PE=2 SV=1	4	8	8	8	43.004	387720000	334130000	222090000	16371000	6406600	5539400	3142300	8242500	4679800	105110000	81668000	62948000	35640000	23456000	25507000	18690000	64467000	44154000
sp|P24549|AL1A1_MOUSE;sp|O35945|AL1A7_MOUSE;tr|A0A286YCZ0|A0A286YCZ0_MOUSE	sp|P24549|AL1A1_MOUSE;sp|O35945|AL1A7_MOUSE	P24549	Aldh1a1	Retinal dehydrogenase 1 OS=Mus musculus OX=10090 GN=Aldh1a1 PE=1 SV=5; Aldehyde dehydrogenase, cytosolic 1 OS=Mus musculus OX=10090 GN=Aldh1a7 PE=1 SV=1	3	9	8	8	54.467	185970000	298410000	252970000	4482200	3156300	7528600	11046000	8971300	2239900	34000000	65547000	67252000	60280000	54709000	82619000	69787000	77214000	52071000
tr|Q3UB90|Q3UB90_MOUSE;tr|Q3UB67|Q3UB67_MOUSE;tr|Q3UB15|Q3UB15_MOUSE;tr|Q3U9L3|Q3U9L3_MOUSE;tr|Q3T9U9|Q3T9U9_MOUSE;sp|P27659|RL3_MOUSE;tr|A0A2R8VHN4|A0A2R8VHN4_MOUSE;tr|Q99N25|Q99N25_MOUSE;tr|A0A087WNS0|A0A087WNS0_MOUSE;tr|A0A087WQK0|A0A087WQK0_MOUSE;tr|Q9CQ09|Q9CQ09_MOUSE;tr|Q5U470|Q5U470_MOUSE;tr|E9PWZ3|E9PWZ3_MOUSE	tr|Q3UB90|Q3UB90_MOUSE;tr|Q3UB67|Q3UB67_MOUSE;tr|Q3UB15|Q3UB15_MOUSE;tr|Q3U9L3|Q3U9L3_MOUSE;tr|Q3T9U9|Q3T9U9_MOUSE;sp|P27659|RL3_MOUSE	Q3UB90	Rpl3	Uncharacterized protein OS=Mus musculus OX=10090 GN=Rpl3 PE=2 SV=1; Uncharacterized protein OS=Mus musculus OX=10090 GN=Rpl3 PE=2 SV=1; Uncharacterized protein OS=Mus musculus OX=10090 GN=Rpl3 PE=2 SV=1; Uncharacterized protein OS=Mus musculus OX=10090 GN	13	8	8	8	46.079	412490000	448650000	603960000	23958000	29358000	24323000	13987000	9754300	9436200	117790000	137580000	159440000	59821000	53047000	59433000	68060000	59825000	56750000
sp|P28652|KCC2B_MOUSE;tr|Q5SVJ0|Q5SVJ0_MOUSE;tr|Q5SVI3|Q5SVI3_MOUSE;tr|Q5SVI0|Q5SVI0_MOUSE;tr|Q5SVI2|Q5SVI2_MOUSE;tr|Q8BL41|Q8BL41_MOUSE;tr|Q5SVI9|Q5SVI9_MOUSE;tr|Q5SVJ1|Q5SVJ1_MOUSE;tr|Q68EG2|Q68EG2_MOUSE;tr|Q5SVI1|Q5SVI1_MOUSE;tr|Q3TY93|Q3TY93_MOUSE	sp|P28652|KCC2B_MOUSE;tr|Q5SVJ0|Q5SVJ0_MOUSE;tr|Q5SVI3|Q5SVI3_MOUSE;tr|Q5SVI0|Q5SVI0_MOUSE;tr|Q5SVI2|Q5SVI2_MOUSE;tr|Q8BL41|Q8BL41_MOUSE;tr|Q5SVI9|Q5SVI9_MOUSE;tr|Q5SVJ1|Q5SVJ1_MOUSE;tr|Q68EG2|Q68EG2_MOUSE;tr|Q5SVI1|Q5SVI1_MOUSE;tr|Q3TY93|Q3TY93_MOUSE	P28652	Camk2b	Calcium/calmodulin-dependent protein kinase type II subunit beta OS=Mus musculus OX=10090 GN=Camk2b PE=1 SV=2; Calcium/calmodulin-dependent protein kinase type II subunit beta OS=Mus musculus OX=10090 GN=Camk2b PE=1 SV=1; Calcium/calmodulin-dependent prot	11	17	12	8	60.46	7309500000	7879400000	5824300000	502610000	389670000	477190000	251620000	247130000	182200000	1014200000	1038700000	817380000	756430000	748490000	737900000	742830000	793800000	674700000
sp|P33173|KIF1A_MOUSE;tr|Q6TA13|Q6TA13_MOUSE;tr|A0A087WQE8|A0A087WQE8_MOUSE;tr|E9Q9G6|E9Q9G6_MOUSE;tr|Q6P5H4|Q6P5H4_MOUSE;tr|E9QAN4|E9QAN4_MOUSE;tr|Q3UH16|Q3UH16_MOUSE;tr|G3UW47|G3UW47_MOUSE;tr|Q5DTN3|Q5DTN3_MOUSE;sp|Q60575|KIF1B_MOUSE;sp|Q60575-2|KIF1B_MOUSE;tr|Q3UUN4|Q3UUN4_MOUSE;tr|Q05BI6|Q05BI6_MOUSE;tr|A2AH75|A2AH75_MOUSE;sp|Q60575-3|KIF1B_MOUSE;tr|Q3UY61|Q3UY61_MOUSE;tr|Q05BP4|Q05BP4_MOUSE;…	sp|P33173|KIF1A_MOUSE;tr|Q6TA13|Q6TA13_MOUSE;tr|A0A087WQE8|A0A087WQE8_MOUSE;tr|E9Q9G6|E9Q9G6_MOUSE;tr|Q6P5H4|Q6P5H4_MOUSE;tr|E9QAN4|E9QAN4_MOUSE;tr|Q3UH16|Q3UH16_MOUSE;tr|G3UW47|G3UW47_MOUSE;tr|Q5DTN3|Q5DTN3_MOUSE	P33173	Kif1a	Kinesin-like protein KIF1A OS=Mus musculus OX=10090 GN=Kif1a PE=1 SV=2; Kinesin-like protein KIF1A OS=Mus musculus OX=10090 GN=Kif1a PE=1 SV=1; Kinesin-like protein KIF1A OS=Mus musculus OX=10090 GN=Kif1a PE=1 SV=1; Kinesin-like protein KIF1A OS=Mus muscu	18	8	8	8	191.72	164010000	180290000	125600000	18460000	9058100	11706000	9198300	5093100	5438000	41935000	56432000	42524000	67057000	47849000	53413000	47760000	53796000	44763000
sp|P35585|AP1M1_MOUSE;tr|D3YZ71|D3YZ71_MOUSE;tr|A0A0R4IZX6|A0A0R4IZX6_MOUSE;sp|Q9WVP1|AP1M2_MOUSE;tr|A0A0R4J1L4|A0A0R4J1L4_MOUSE;sp|Q9WVP1-2|AP1M2_MOUSE;tr|Q8C9K8|Q8C9K8_MOUSE;tr|S4R1Q4|S4R1Q4_MOUSE;tr|A0A1L1SUA0|A0A1L1SUA0_MOUSE	sp|P35585|AP1M1_MOUSE	P35585	Ap1m1	AP-1 complex subunit mu-1 OS=Mus musculus OX=10090 GN=Ap1m1 PE=1 SV=3	9	8	8	8	48.542	187210000	147870000	141380000	24198000	18462000	31230000	18318000	18315000	13546000	69154000	57942000	49617000	76207000	76945000	103070000	118120000	117910000	79322000
sp|P37040|NCPR_MOUSE;tr|Q05DV1|Q05DV1_MOUSE;tr|E9PVT9|E9PVT9_MOUSE;tr|E9Q997|E9Q997_MOUSE	sp|P37040|NCPR_MOUSE;tr|Q05DV1|Q05DV1_MOUSE	P37040	Por	NADPH--cytochrome P450 reductase OS=Mus musculus OX=10090 GN=Por PE=1 SV=2; NADPH--cytochrome P450 reductase OS=Mus musculus OX=10090 GN=Por PE=1 SV=1	4	8	8	8	77.043	30435000	236980000	141340000	9882900	9410200	12871000	896950	2339000	1682200	17186000	134200000	64747000	35900000	33964000	38025000	12516000	35471000	29183000
tr|Q3UBZ3|Q3UBZ3_MOUSE;sp|P47754|CAZA2_MOUSE;tr|Q3UCD2|Q3UCD2_MOUSE;tr|D6RCW7|D6RCW7_MOUSE;tr|Q3U7G3|Q3U7G3_MOUSE;tr|A0A0N4SVM0|A0A0N4SVM0_MOUSE	tr|Q3UBZ3|Q3UBZ3_MOUSE;sp|P47754|CAZA2_MOUSE;tr|Q3UCD2|Q3UCD2_MOUSE;tr|D6RCW7|D6RCW7_MOUSE;tr|Q3U7G3|Q3U7G3_MOUSE;tr|A0A0N4SVM0|A0A0N4SVM0_MOUSE	Q3UBZ3	Capza2	F-actin-capping protein subunit alpha OS=Mus musculus OX=10090 GN=Capza2 PE=2 SV=1; F-actin-capping protein subunit alpha-2 OS=Mus musculus OX=10090 GN=Capza2 PE=1 SV=3; F-actin-capping protein subunit alpha OS=Mus musculus OX=10090 GN=Capza2 PE=2 SV=1; F	6	10	10	8	32.985	2819000000	3006100000	2469400000	148220000	102960000	178000000	69778000	54263000	53071000	433630000	463320000	362410000	194140000	221630000	255210000	249060000	216750000	203230000
sp|P47809|MP2K4_MOUSE;tr|Q8K2U0|Q8K2U0_MOUSE;tr|B1ATL6|B1ATL6_MOUSE;tr|M0QWR0|M0QWR0_MOUSE;tr|M0QWG5|M0QWG5_MOUSE;tr|M0QW52|M0QW52_MOUSE	sp|P47809|MP2K4_MOUSE;tr|Q8K2U0|Q8K2U0_MOUSE	P47809	Map2k4	Dual specificity mitogen-activated protein kinase kinase 4 OS=Mus musculus OX=10090 GN=Map2k4 PE=1 SV=2; Map2k4 protein OS=Mus musculus OX=10090 GN=Map2k4 PE=2 SV=1	6	8	8	8	44.113	226680000	396360000	121260000	40062000	27730000	48854000	24057000	16342000	22037000	94999000	105650000	94311000	123460000	102730000	123580000	149070000	146750000	129760000
sp|P47911|RL6_MOUSE;tr|Q3UFI4|Q3UFI4_MOUSE;tr|A0A0J9YU32|A0A0J9YU32_MOUSE	sp|P47911|RL6_MOUSE;tr|Q3UFI4|Q3UFI4_MOUSE	P47911	Rpl6	60S ribosomal protein L6 OS=Mus musculus OX=10090 GN=Rpl6 PE=1 SV=3; 60S ribosomal protein L6 OS=Mus musculus OX=10090 GN=Rpl6 PE=2 SV=1	3	8	8	8	33.509	547000000	566850000	519060000	48762000	31845000	42229000	15339000	10108000	11556000	147620000	128260000	126370000	126230000	114080000	115040000	83377000	57262000	84810000
sp|P54071|IDHP_MOUSE;tr|D6RIL6|D6RIL6_MOUSE;tr|A0A0U1RPR1|A0A0U1RPR1_MOUSE;tr|A0A0U1RP68|A0A0U1RP68_MOUSE	sp|P54071|IDHP_MOUSE;tr|D6RIL6|D6RIL6_MOUSE	P54071	Idh2	Isocitrate dehydrogenase [NADP], mitochondrial OS=Mus musculus OX=10090 GN=Idh2 PE=1 SV=3; Isocitrate dehydrogenase [NADP], mitochondrial OS=Mus musculus OX=10090 GN=Idh2 PE=1 SV=1	4	8	8	8	50.906	330870000	528420000	325030000	2611600	0	3051200	1131700	790410	0	66022000	176580000	61327000	4467300	0	9280700	9578400	6628000	0
tr|A0A140LIZ5|A0A140LIZ5_MOUSE;tr|Q569X4|Q569X4_MOUSE;tr|Q3TUN5|Q3TUN5_MOUSE;sp|P54775|PRS6B_MOUSE;tr|Q3UBF0|Q3UBF0_MOUSE;tr|Q8BKU2|Q8BKU2_MOUSE;tr|Q3TFA5|Q3TFA5_MOUSE;tr|Q3TJ97|Q3TJ97_MOUSE;tr|Q52L53|Q52L53_MOUSE	tr|A0A140LIZ5|A0A140LIZ5_MOUSE;tr|Q569X4|Q569X4_MOUSE;tr|Q3TUN5|Q3TUN5_MOUSE;sp|P54775|PRS6B_MOUSE;tr|Q3UBF0|Q3UBF0_MOUSE;tr|Q8BKU2|Q8BKU2_MOUSE;tr|Q3TFA5|Q3TFA5_MOUSE;tr|Q3TJ97|Q3TJ97_MOUSE;tr|Q52L53|Q52L53_MOUSE	A0A140LIZ5	Psmc4	26S proteasome regulatory subunit 6B OS=Mus musculus OX=10090 GN=Psmc4 PE=1 SV=1; Proteasome (Prosome, macropain) 26S subunit, ATPase, 4 OS=Mus musculus OX=10090 GN=Psmc4 PE=2 SV=1; AAA domain-containing protein OS=Mus musculus OX=10090 GN=Psmc4 PE=2 SV=1	9	8	8	8	43.549	217750000	200970000	178180000	0	0	10474000	0	0	0	94853000	78984000	70517000	0	0	60242000	0	0	0
tr|Q3UN10|Q3UN10_MOUSE;tr|Q80UI9|Q80UI9_MOUSE;sp|P56695|WFS1_MOUSE;tr|Q3UMA8|Q3UMA8_MOUSE;tr|F7D926|F7D926_MOUSE	tr|Q3UN10|Q3UN10_MOUSE;tr|Q80UI9|Q80UI9_MOUSE;sp|P56695|WFS1_MOUSE;tr|Q3UMA8|Q3UMA8_MOUSE	Q3UN10	Wfs1	Wolframin OS=Mus musculus OX=10090 GN=Wfs1 PE=1 SV=1; Wolfram syndrome 1 homolog (Human) OS=Mus musculus OX=10090 GN=Wfs1 PE=2 SV=1; Wolframin OS=Mus musculus OX=10090 GN=Wfs1 PE=1 SV=1; Uncharacterized protein OS=Mus musculus OX=10090 GN=Wfs1 PE=2 SV=1	5	8	8	8	91.816	56161000	41373000	62289000	33224000	25572000	52852000	36804000	36016000	23703000	47583000	49778000	38204000	150420000	144170000	190550000	239870000	206640000	239420000
sp|P60469-2|LIPA3_MOUSE;sp|P60469|LIPA3_MOUSE;tr|C7G3P1|C7G3P1_MOUSE;tr|A0A1B0GRM4|A0A1B0GRM4_MOUSE;tr|B2RXW8|B2RXW8_MOUSE;tr|B2RXQ2|B2RXQ2_MOUSE;tr|B8QI33|B8QI33_MOUSE;tr|S4R1I7|S4R1I7_MOUSE;tr|S4R1D4|S4R1D4_MOUSE;tr|Q69ZW5|Q69ZW5_MOUSE;tr|A0A087WPM2|A0A087WPM2_MOUSE;tr|B8QI36|B8QI36_MOUSE	sp|P60469-2|LIPA3_MOUSE;sp|P60469|LIPA3_MOUSE;tr|C7G3P1|C7G3P1_MOUSE;tr|A0A1B0GRM4|A0A1B0GRM4_MOUSE	P60469	Ppfia3	Isoform 2 of Liprin-alpha-3 OS=Mus musculus OX=10090 GN=Ppfia3; Liprin-alpha-3 OS=Mus musculus OX=10090 GN=Ppfia3 PE=1 SV=2; MKIAA0654 protein (Fragment) OS=Mus musculus OX=10090 GN=Ppfia3 PE=2 SV=1; Liprin-alpha-3 (Fragment) OS=Mus musculus OX=10090 GN=P	12	10	10	8	116.28	289630000	334630000	248350000	7983800	2865900	1413000	0	0	0	47261000	98837000	48882000	12848000	6304600	8407500	0	0	0
sp|P60487|PLPP_MOUSE;tr|Q6IS27|Q6IS27_MOUSE;tr|Q5U5Y4|Q5U5Y4_MOUSE;tr|A0A2R8W6I7|A0A2R8W6I7_MOUSE	sp|P60487|PLPP_MOUSE;tr|Q6IS27|Q6IS27_MOUSE	P60487	Pdxp	Pyridoxal phosphate phosphatase OS=Mus musculus OX=10090 GN=Pdxp PE=1 SV=1; Pdxp protein (Fragment) OS=Mus musculus OX=10090 GN=Pdxp PE=2 SV=1	4	8	8	8	31.512	976400000	989450000	809280000	11161000	4533200	4452500	3231500	4584100	1592500	320420000	279750000	53178000	34053000	11873000	10203000	12109000	6494000	5955300
sp|P62141|PP1B_MOUSE;tr|A0A0J9YUU8|A0A0J9YUU8_MOUSE;tr|A0A0J9YUG2|A0A0J9YUG2_MOUSE	sp|P62141|PP1B_MOUSE	P62141	Ppp1cb	Serine/threonine-protein phosphatase PP1-beta catalytic subunit OS=Mus musculus OX=10090 GN=Ppp1cb PE=1 SV=3	3	19	19	8	37.186	2028600000	2355300000	1844700000	49527000	43169000	46174000	35015000	33997000	18179000	379150000	358490000	240800000	110750000	121500000	119130000	123430000	138880000	98796000
tr|Q99KR1|Q99KR1_MOUSE;sp|P62196|PRS8_MOUSE;tr|A0A1S6GWH1|A0A1S6GWH1_MOUSE;tr|Q8K1K2|Q8K1K2_MOUSE	tr|Q99KR1|Q99KR1_MOUSE;sp|P62196|PRS8_MOUSE;tr|A0A1S6GWH1|A0A1S6GWH1_MOUSE;tr|Q8K1K2|Q8K1K2_MOUSE	Q99KR1	Psmc5	Psmc5 protein (Fragment) OS=Mus musculus OX=10090 GN=Psmc5 PE=2 SV=1; 26S proteasome regulatory subunit 8 OS=Mus musculus OX=10090 GN=Psmc5 PE=1 SV=1; AAA domain-containing protein OS=Mus musculus OX=10090 GN=Psmc5 PE=2 SV=1; 26S proteasome regulatory sub	4	8	8	8	34.165	177100000	241750000	100480000	2676200	5366500	2508300	244980	0	0	50517000	87018000	56383000	16945000	44480000	16704000	23296000	0	0
tr|Q3ULW0|Q3ULW0_MOUSE;sp|P62827|RAN_MOUSE;tr|Q14AA6|Q14AA6_MOUSE;sp|Q61820|RANT_MOUSE	tr|Q3ULW0|Q3ULW0_MOUSE;sp|P62827|RAN_MOUSE;tr|Q14AA6|Q14AA6_MOUSE;sp|Q61820|RANT_MOUSE	Q3ULW0	Ran	GTP-binding nuclear protein Ran OS=Mus musculus OX=10090 GN=Ran PE=2 SV=1; GTP-binding nuclear protein Ran OS=Mus musculus OX=10090 GN=Ran PE=1 SV=3; GTP-binding nuclear protein Ran OS=Mus musculus OX=10090 GN=1700009N14Rik PE=2 SV=1; GTP-binding nuclear	4	8	8	8	24.351	1302000000	1568300000	1330000000	98903000	71677000	91927000	53422000	57446000	43144000	387580000	345450000	312960000	240600000	247950000	232300000	273180000	298940000	243000000
sp|P62880|GBB2_MOUSE;tr|E9QKR0|E9QKR0_MOUSE;tr|D3YZX3|D3YZX3_MOUSE;tr|D3Z1M1|D3Z1M1_MOUSE;tr|D3Z1T4|D3Z1T4_MOUSE;tr|E9PWM7|E9PWM7_MOUSE;tr|V9GWY1|V9GWY1_MOUSE;tr|Q9QWG2|Q9QWG2_MOUSE	sp|P62880|GBB2_MOUSE;tr|E9QKR0|E9QKR0_MOUSE;tr|D3YZX3|D3YZX3_MOUSE;tr|D3Z1M1|D3Z1M1_MOUSE;tr|D3Z1T4|D3Z1T4_MOUSE;tr|E9PWM7|E9PWM7_MOUSE	P62880	Gnb2	Guanine nucleotide-binding protein G(I)/G(S)/G(T) subunit beta-2 OS=Mus musculus OX=10090 GN=Gnb2 PE=1 SV=3; Guanine nucleotide-binding protein G(I)/G(S)/G(T) subunit beta-2 OS=Mus musculus OX=10090 GN=Gnb2 PE=1 SV=1; Guanine nucleotide-binding protein G(	8	16	16	8	37.331	12357000000	12622000000	11472000000	536530000	354660000	353820000	187330000	155820000	135440000	2357100000	2338900000	2420400000	1116700000	1078700000	838710000	954110000	747560000	628640000
tr|Q3V331|Q3V331_MOUSE;sp|P62881-2|GNB5_MOUSE;sp|P62881|GNB5_MOUSE;tr|Q9CU21|Q9CU21_MOUSE;tr|A0A1L1STC5|A0A1L1STC5_MOUSE;tr|Q3TSE8|Q3TSE8_MOUSE	tr|Q3V331|Q3V331_MOUSE;sp|P62881-2|GNB5_MOUSE;sp|P62881|GNB5_MOUSE;tr|Q9CU21|Q9CU21_MOUSE	Q3V331	Gnb5	WD_REPEATS_REGION domain-containing protein OS=Mus musculus OX=10090 GN=Gnb5 PE=2 SV=1; Isoform 2 of Guanine nucleotide-binding protein subunit beta-5 OS=Mus musculus OX=10090 GN=Gnb5; Guanine nucleotide-binding protein subunit beta-5 OS=Mus musculus OX=1	6	8	8	8	38.765	1493200000	1389100000	1062100000	42909000	23264000	35422000	16186000	12576000	14162000	312600000	323750000	351570000	107650000	153340000	115490000	87466000	72723000	94861000
tr|Q8CEH8|Q8CEH8_MOUSE;sp|P62962|PROF1_MOUSE;tr|Q5SX49|Q5SX49_MOUSE;tr|Q3U7V7|Q3U7V7_MOUSE;tr|J3QMC2|J3QMC2_MOUSE	tr|Q8CEH8|Q8CEH8_MOUSE;sp|P62962|PROF1_MOUSE;tr|Q5SX49|Q5SX49_MOUSE;tr|Q3U7V7|Q3U7V7_MOUSE	Q8CEH8	Pfn1	Profilin OS=Mus musculus OX=10090 GN=Pfn1 PE=2 SV=1; Profilin-1 OS=Mus musculus OX=10090 GN=Pfn1 PE=1 SV=2; Profilin OS=Mus musculus OX=10090 GN=Pfn1 PE=1 SV=1; Profilin OS=Mus musculus OX=10090 GN=Pfn1 PE=2 SV=1	5	8	8	8	14.934	1347400000	1458800000	1232100000	126730000	96424000	120760000	63828000	59603000	54032000	419630000	467670000	481030000	450550000	453670000	433260000	496850000	503520000	418910000
tr|Q9D859|Q9D859_MOUSE;tr|Q8BPG5|Q8BPG5_MOUSE;sp|P63001|RAC1_MOUSE;tr|Q3TLP8|Q3TLP8_MOUSE;tr|Q8C4N8|Q8C4N8_MOUSE;sp|P60764|RAC3_MOUSE;tr|A2AC13|A2AC13_MOUSE;sp|Q05144|RAC2_MOUSE;tr|Q8QZS2|Q8QZS2_MOUSE;tr|A0A2R8VHH0|A0A2R8VHH0_MOUSE	tr|Q9D859|Q9D859_MOUSE;tr|Q8BPG5|Q8BPG5_MOUSE;sp|P63001|RAC1_MOUSE;tr|Q3TLP8|Q3TLP8_MOUSE;tr|Q8C4N8|Q8C4N8_MOUSE;sp|P60764|RAC3_MOUSE	Q9D859	Rac1	Uncharacterized protein OS=Mus musculus OX=10090 GN=Rac1 PE=2 SV=1; Uncharacterized protein OS=Mus musculus OX=10090 GN=Rac1 PE=2 SV=1; Ras-related C3 botulinum toxin substrate 1 OS=Mus musculus OX=10090 GN=Rac1 PE=1 SV=1; Ras-related C3 botulinum toxin s	10	9	8	8	21.464	3623100000	4509000000	3609400000	347580000	230020000	289690000	207330000	229630000	161690000	924240000	1093700000	871060000	772530000	842150000	707730000	947270000	937770000	850580000
sp|P63011|RAB3A_MOUSE;tr|D3YZP5|D3YZP5_MOUSE;tr|Q05D37|Q05D37_MOUSE	sp|P63011|RAB3A_MOUSE	P63011	Rab3a	Ras-related protein Rab-3A OS=Mus musculus OX=10090 GN=Rab3a PE=1 SV=1	3	10	10	8	24.97	6797900000	7685600000	7161800000	1060600000	678860000	958340000	520250000	567790000	492360000	1301600000	1321500000	1219800000	1828800000	1673300000	1852000000	1868100000	1998800000	2017000000
sp|P63158|HMGB1_MOUSE;tr|A0A0J9YUZ4|A0A0J9YUZ4_MOUSE;tr|A0A0J9YUD8|A0A0J9YUD8_MOUSE;tr|Q8C7C4|Q8C7C4_MOUSE;tr|Q8BNM0|Q8BNM0_MOUSE;tr|Q497Z6|Q497Z6_MOUSE;tr|Q8BQ02|Q8BQ02_MOUSE;tr|Q3UBK2|Q3UBK2_MOUSE;tr|Q6P202|Q6P202_MOUSE;tr|Q3UJK0|Q3UJK0_MOUSE;tr|D3YZ18|D3YZ18_MOUSE;tr|D3YVC6|D3YVC6_MOUSE;tr|Q8CH24|Q8CH24_MOUSE;sp|P30681|HMGB2_MOUSE;tr|A0A1B0GQX9|A0A1B0GQX9_MOUSE;tr|Q9CT19|Q9CT19_MOUSE;tr|Q3UAZ7…	sp|P63158|HMGB1_MOUSE;tr|A0A0J9YUZ4|A0A0J9YUZ4_MOUSE;tr|A0A0J9YUD8|A0A0J9YUD8_MOUSE;tr|Q8C7C4|Q8C7C4_MOUSE;tr|Q8BNM0|Q8BNM0_MOUSE;tr|Q497Z6|Q497Z6_MOUSE;tr|Q8BQ02|Q8BQ02_MOUSE;tr|Q3UBK2|Q3UBK2_MOUSE;tr|Q6P202|Q6P202_MOUSE;tr|Q3UJK0|Q3UJK0_MOUSE;tr|D3YZ18|D3YZ18_MOUSE;tr|D3YVC6|D3YVC6_MOUSE	P63158	Hmgb1	High mobility group protein B1 OS=Mus musculus OX=10090 GN=Hmgb1 PE=1 SV=2; High mobility group protein B1 (Fragment) OS=Mus musculus OX=10090 GN=Hmgb1 PE=1 SV=1; High mobility group protein B1 OS=Mus musculus OX=10090 GN=Hmgb1 PE=1 SV=1; Uncharacterized	18	8	8	8	24.893	1539600000	1378400000	1057900000	1322100	0	2085600	1071300	0	0	358780000	295300000	277080000	1079100	0	1589600	1568600	0	0
sp|P70349|HINT1_MOUSE;tr|B0R1E3|B0R1E3_MOUSE	sp|P70349|HINT1_MOUSE	P70349	Hint1	Histidine triad nucleotide-binding protein 1 OS=Mus musculus OX=10090 GN=Hint1 PE=1 SV=3	2	8	8	8	13.777	2194700000	1480600000	1657600000	32017000	12088000	21885000	0	9935500	9828800	632600000	1154600000	526280000	42454000	29697000	29624000	0	19012000	24437000
sp|P97315|CSRP1_MOUSE	sp|P97315|CSRP1_MOUSE	P97315	Csrp1	Cysteine and glycine-rich protein 1 OS=Mus musculus OX=10090 GN=Csrp1 PE=1 SV=3	1	8	8	8	20.583	1444300000	1338500000	1117000000	3848300	2198200	1950500	0	613600	0	392370000	108610000	325020000	3402300	2892000	2252000	0	1185100	0
tr|Q3UJU5|Q3UJU5_MOUSE;tr|Q3UAC2|Q3UAC2_MOUSE;tr|Q3U5P8|Q3U5P8_MOUSE;sp|P97351|RS3A_MOUSE;tr|Q9D1S3|Q9D1S3_MOUSE	tr|Q3UJU5|Q3UJU5_MOUSE;tr|Q3UAC2|Q3UAC2_MOUSE;tr|Q3U5P8|Q3U5P8_MOUSE;sp|P97351|RS3A_MOUSE;tr|Q9D1S3|Q9D1S3_MOUSE	Q3UJU5	Rps3a1	40S ribosomal protein S3a OS=Mus musculus OX=10090 GN=Rps3a1 PE=2 SV=1; 40S ribosomal protein S3a OS=Mus musculus OX=10090 GN=Rps3a1 PE=2 SV=1; 40S ribosomal protein S3a OS=Mus musculus OX=10090 GN=Rps3a1 PE=2 SV=1; 40S ribosomal protein S3a OS=Mus muscul	5	8	8	8	29.943	316400000	319730000	346060000	21210000	15299000	17490000	7751700	6290300	3775200	204770000	214480000	154830000	50637000	54179000	50342000	56567000	56295000	26406000
sp|Q02357-6|ANK1_MOUSE;tr|G8JL84|G8JL84_MOUSE;tr|A0A0R4J1N7|A0A0R4J1N7_MOUSE;tr|Q0VGY9|Q0VGY9_MOUSE;sp|Q02357-4|ANK1_MOUSE;tr|D3Z5M4|D3Z5M4_MOUSE;tr|D3YTV8|D3YTV8_MOUSE;sp|Q02357-3|ANK1_MOUSE;tr|E9QNT8|E9QNT8_MOUSE;sp|Q02357|ANK1_MOUSE;tr|B7ZW98|B7ZW98_MOUSE;tr|G5E8J2|G5E8J2_MOUSE;sp|Q02357-2|ANK1_MOUSE;sp|Q02357-5|ANK1_MOUSE;tr|G3UY11|G3UY11_MOUSE;tr|F7D1P5|F7D1P5_MOUSE;tr|Q61304|Q61304_MOUSE;tr…	sp|Q02357-6|ANK1_MOUSE;tr|G8JL84|G8JL84_MOUSE;tr|A0A0R4J1N7|A0A0R4J1N7_MOUSE;tr|Q0VGY9|Q0VGY9_MOUSE;sp|Q02357-4|ANK1_MOUSE;tr|D3Z5M4|D3Z5M4_MOUSE;tr|D3YTV8|D3YTV8_MOUSE;sp|Q02357-3|ANK1_MOUSE;tr|E9QNT8|E9QNT8_MOUSE;sp|Q02357|ANK1_MOUSE;tr|B7ZW98|B7ZW98_MOUSE;tr|G5E8J2|G5E8J2_MOUSE;sp|Q02357-2|ANK1_MOUSE;sp|Q02357-5|ANK1_MOUSE;tr|G3UY11|G3UY11_MOUSE;tr|F7D1P5|F7D1P5_MOUSE;tr|Q61304|Q61304_MOUSE	Q02357	Ank1	Isoform 6 of Ankyrin-1 OS=Mus musculus OX=10090 GN=Ank1; Ankyrin-1 OS=Mus musculus OX=10090 GN=Ank1 PE=1 SV=1; Ankyrin-1 OS=Mus musculus OX=10090 GN=Ank1 PE=1 SV=1; Ank1 protein OS=Mus musculus OX=10090 GN=Ank1 PE=1 SV=1; Isoform Br4 of Ankyrin-1 OS=Mus m	18	10	8	8	209.55	47396000	16553000	39873000	29814000	20449000	29619000	1576900	0	0	14795000	12494000	10695000	54327000	64636000	74081000	45609000	0	0
sp|Q04690-2|NF1_MOUSE;sp|Q04690|NF1_MOUSE;tr|A0A1W2P863|A0A1W2P863_MOUSE;sp|Q04690-4|NF1_MOUSE;sp|Q04690-3|NF1_MOUSE	sp|Q04690-2|NF1_MOUSE;sp|Q04690|NF1_MOUSE;tr|A0A1W2P863|A0A1W2P863_MOUSE;sp|Q04690-4|NF1_MOUSE;sp|Q04690-3|NF1_MOUSE	Q04690	Nf1	Isoform 1 of Neurofibromin OS=Mus musculus OX=10090 GN=Nf1; Neurofibromin OS=Mus musculus OX=10090 GN=Nf1 PE=1 SV=1; Neurofibromin (Fragment) OS=Mus musculus OX=10090 GN=Nf1 PE=1 SV=1; Isoform 4 of Neurofibromin OS=Mus musculus OX=10090 GN=Nf1; Isoform 3	5	10	10	8	317.22	97339000	56492000	127030000	43970000	22455000	47332000	22085000	20777000	18433000	33761000	21418000	33499000	87873000	64268000	101100000	83150000	95540000	92881000
tr|Q922A2|Q922A2_MOUSE;tr|Q3TJ49|Q3TJ49_MOUSE;sp|Q07076|ANXA7_MOUSE;tr|A0A2C9F2D2|A0A2C9F2D2_MOUSE;tr|Q8BP75|Q8BP75_MOUSE;tr|Q3UYL7|Q3UYL7_MOUSE;tr|Q8CCV9|Q8CCV9_MOUSE;tr|A0A286YCW4|A0A286YCW4_MOUSE	tr|Q922A2|Q922A2_MOUSE;tr|Q3TJ49|Q3TJ49_MOUSE;sp|Q07076|ANXA7_MOUSE;tr|A0A2C9F2D2|A0A2C9F2D2_MOUSE;tr|Q8BP75|Q8BP75_MOUSE;tr|Q3UYL7|Q3UYL7_MOUSE;tr|Q8CCV9|Q8CCV9_MOUSE	Q922A2	Anxa7	Annexin OS=Mus musculus OX=10090 GN=Anxa7 PE=2 SV=1; Annexin OS=Mus musculus OX=10090 GN=Anxa7 PE=2 SV=1; Annexin A7 OS=Mus musculus OX=10090 GN=Anxa7 PE=1 SV=2; Annexin OS=Mus musculus OX=10090 GN=Anxa7 PE=1 SV=1; Annexin OS=Mus musculus OX=10090 GN=Anxa	8	8	8	8	49.909	285230000	501720000	341290000	9978300	6015800	0	2592900	4616700	5063200	98298000	128360000	157550000	40278000	38960000	0	41027000	27163000	30351000
[truncated: 2,230 more rows]

## Sheet: 2_CleanDataAnalysis_SAEnriched
Perseusoutput_CleanDat_SA Enriched samples
Gene	input	input	input	SA_PV1	SA_PV2	SA_PV3	SA_Con1	SA_Con2	SA_Con3	Neglog10_PVEnrichment	NegLog10FDR	SAEnriched_Log2FC_PVvsNegcontrol	AvgPVIP
Cttn	29.542	29.4641	29.4295	27.1674	26.6796	27.3483	18.3998	18.792	17.8547	4.87564	2.0416	8.7163	27.0651
[truncated: 2,533 more rows]

## Sheet: 3_Input vs SAEnriched
Normalized log2 Abundances: Inputs (PVCIBOP) and SA Enriched (PVCIBOP)
[truncated: 2,520 more rows]

## Sheet: 4_GSEA_Fig1
Results from GSEA: PVEnriched (4fold) vs. Background (all identified 2,535 proteins)
[truncated: 185 more rows]

[truncated: 3 more sheets: 5_Protein_mRNA Discord, 6_Neuronal Localization, 7_Halflife analysis]
