# Supplementary material for: Native-state proteomics of Parvalbumin interneurons identifies unique molecular signatures and vulnerabilities to early Alzheimer’s pathology
Source: Nat Commun. 2024 Apr 1;15:2823. doi: 10.1038/s41467-024-47028-7 (PMC10985119; doi:10.1038/s41467-024-47028-7)
Supplement: Supplementary file 6 — Supplementary Data 3 [file 41467_2024_47028_MOESM6_ESM.xlsx]

## Sheet: 1_Neuronal scRNAseq markers
Curated lists of pan-excitatory, pan-inhibitory, as well as PV, SST and VIP INs from Allen scRNAseq atlas
PanExcitatory4fold	PanInhibitory4fold	PV IN Final	SST Final	VIP Final
Klf9	AI504432	Adra1a	Adcyap1r1	5330434G04Rik
Nefl	Btbd11	Afap1	AI504432	Ablim1
Epha4	Rgs10	Akain1	Arx	Aff2
Rasgef1b	Camk2n2	Ankrd29	B3gat2	Akap7
Caln1	Abat	Ankrd34b	Calb1	Ap1s2
Adgrb2	Ptchd4	Btbd11	Camk2n2	Arl4c
Adora1	Dlx6os1	Cemip	Ccdc136	Atp1b2
Ldb2	Kcnc2	Cerk	Cdh4	Bex1
Mkl2	Spock3	Cntnap4	Cdh9	Brinp3
Nell2	Grik1	Cox6a2	Cntnap3	C530008M17Rik
C1ql3	Qk	Erbb4	Col19a1	Cacna2d3
Ctxn1	Synpr	Esrrg	Crhbp	Cacnb2
Hs3st4	Gm45768	Fam210b	Cux2	Calb2
Lingo1	Rbms3	Fgf9	Eef1e1	Cdh20
Ext1	Inpp5f	Gabrd	Eya4	Cit
Rap1gap2	Rcan2	Gm13629	Frmd4b	Cnr1
Pcsk2	Npy	Gm28285	Gaa	Cntn6
Klhl3	Col19a1	Gm45881	Glce	Cntnap5c
Mast3	Bex1	Gpr176	Gm16083	Crh
Fam19a1	5330434G04Rik	Inpp5j	Gm28175	Csdc2
Ptk2b	Npas3	Kazn	Grik1	Csmd3
Gm15738	Rpp25	Kcnab3	Grik3	Dlx1
Fam81a	Cygb	Kcnip2	Grin3a	Dlx1as
Arpp21	Slc6a1	Kcnk3	Grm1	Dlx6os1
Pex5l	Fstl5	Lbh	Kctd8	Dner
Dlg1	Reln	Lgi2	Klf5	Edil3
Egr3	Csdc2	Man1c1	Laptm4b	Egfem1
Mal2	Msi2	Mitf	Lgals1	Foxn3
Lzts1	Cntnap5c	Nacc2	Lhx6	Frmd5
Slit3	Ubash3b	Nek7	Lypd6	Fstl5
Dkk3	Rasgrf2	Osbpl3	Lypd6b	Fxyd6
Kcnip3	Arl4c	Pacsin2	Mafb	Gab2
Psd3	Galntl6	Pcp4l1	Masp1	Galntl6
Gm28928	Kcnip1	Phlda1	Moxd1	Gm45768
Plk2	Cnr1	Plcxd3	Neto1	Grip1
Itpr1	Alk	Ppargc1a	Neto2	Igf1
Satb2	Vstm2a	Ptpre	Npy	Igsf3
Sv2b	Gad2	Pvalb	Nrsn2	Kcnc1
3110035E14Rik	Kcnmb2	Rims4	Ptchd4	Kcnip1
Slc8a2	Grip1	Rnd2	Ptprm	Kcnt2
2010300C02Rik	Sst	Rnf144b	Pygo1	Kit
Enc1	Maf	Slc35f3	Rab27b	Limch1
Nrgn	Gad1	Slc4a4	Rasgrf2	Maf
Atp2b4	Usp29	Slit2	Reln	Magi3
Camkv	Fchsd2	Syt2	Samd5	Mir670hg
Gda	Limch1	Tac1	Satb1	Mtss1
Slc17a7	Erbb4	Tm6sf1	Sh3kbp1	Nfib
Phf24	Zcchc12	Tmem132c	Shroom2	Npas3
Neurod6	Arx	Tmem44	Spats2l	Nr2f2
Chst1	Dlx1	Tox3	Spock3	Nr3c2
Khdrbs2	Nhs	Ttc39b	Sptb	Nrip3
Rasgrp1	Slc32a1	Vwc2	Sst	Parm1
Ddn	Frmd5	Zfp804b	Stxbp6	Pde5a
Fam131a	Igf1		Tmcc3	Penk
Zbtb18	Ptprm		Tmem91	Prox1
Cnksr2	Zfp536		Trhde	Ptprz1
Hpcal4	Nrip3		Utrn	Rbms3
Cacna2d1	Nxph1		Zcchc12	Rev3l
Klhl2	C530008M17Rik			Rgs10
Ryr3	Mtss1			Rgs12
Phyhip	Dner			Rgs8
Ano3	Rab3b			Robo1
Pde1a	Pcp4l1			Rph3a
Lmo4	Kcnc1			Sdk1
Nfix	Pitpnc1			Sema3c
Cacna1e	Dlx1as			Sgk1
Ankrd33b	Zfp608			Sh3bgrl
Galnt9	Fndc5			Slc24a3
Stx1a	Ap1s2			Slc2a13
Chrm1	Sox6			Slc35f4
Prkcg	Pdxk			Slc44a5
Ttc9b	Akap7			Slc6a1
Prkag2	Elfn1			Sorcs1
Slc1a2	Tmem130			Sorcs3
Pde4b	Lhx6			Srrm4
Xylt1	Gab2			Synpr
Sirpa	Bach2			Tac2
St3gal5	Adcyap1r1			Thrb
Slc39a10	Elavl2			Thsd7a
5730522E02Rik	Thsd7a			Tmem130
Diras2	Cited2			Ttc28
Fat3	Zeb2			Ubash3b
Csmd2	Mafb			Usp29
Rap2a	Plppr1			Vip
Wasf1	Kctd8			Vstm2a
R3hdm4	Slc24a3			Vstm2l
Sptbn2	Rims3			Zbtb16
Shisa4	Gnal			Zbtb20
Ak5	Rbp4			Zeb2
Pcp4	Vwc2			Zfp536
Fam135b	Rev3l			Zfp804a
Hpca	Utrn			Zmat4
Rgs4	Diras1
Mmd	Tmem65
Foxp1	Grin3a
Nwd2	Cacna2d2
Rapgef5	Scg2
Rab15	Osbpl9
Ngef	Enho
Shank2	Slc44a5
Itpka	Klf12
Npas2	Robo1
Osbpl1a	Rab27b
Adgrb1	Cntnap3
Homer1	Cacng2
Ly6e	Sars
Gpr22	Lypd6
Arap2	Daam1
Fxyd7	Adra1a
Rnf112	Cntnap4
Atp1a1	Use1
Nrp1	Afap1
Ldha	Frmpd3
Arpp19	Mtss1l
Syt16	Npm1
Cap2	Fgf13
Tyro3	Igsf3
Ssbp3	Shroom2
Map2k1	Myo16
Arpc5	Endod1
Stmn4	Lbh
Slc25a22	Podxl2
Gnaz	Ttc28
Ptk2	Mrpl45
Ier5	Selenom
Tusc3	Dnm3
Ncan	Laptm4b
Celf5	Dpysl5
Tbr1	Frmd4b
Miat	Nacc2
Prkg1	Atp1b2
Matk	Zfp385a
Add2	Ccdc136
Fam189a1	Clmp
Cck	Prox1
Celsr2	C130073E24Rik
44986*	Cit
Sprn	Rab3c
Grm3	Rgs8
Zfp365	Atf4
Gpm6b	Rph3a
Dgkz	Erbin
Gabra5	Arnt2
Stum	Sox2
Lmo7	Slc38a1
Rnf150	Vstm2l
Mical2	Nap1l5
Rgl1	Coprs
Fam212b
Ptn
Gpd2
Sort1
Sdcbp
Syt7
Galnt17
Hspa12a
SEPT8
Nr3c1
Psd
Rasgef1a
Vps13a
Camkk2
Ipcef1
Lmo3
Galnt18
Meis2
Brinp1
Sez6l
Rps6ka3
Ptprd
Grm8
Galnt16
Hs3st2
H2afj
R3hdm2
B230334C09Rik
Fgfr1op2
1110008P14Rik
Nsmf
D430041D05Rik
Plppr2
Gng13
Ldlrad4
Etv5
Klf13
Igsf9b
Golga7b
Mark2
Ociad2
Kpna1
Rab11fip4
Ptprk
Mmp17
Mef2d
Iqsec2
Adcy9
2010111I01Rik
Zmiz1
Tmem132a
Cdh11
Sipa1l1
Creg2
Ntng1
Skil
Gucy1a2
Tagln3
Jph4
Fam163b
Sphkap
Csnk1g1
Gm2163
Nptxr
Car10
Nuak1
Fscn1
Strn4
Pls3
Clstn2
Fzd3
Grm7
Hmgcr
Tef
Sh3gl2
Sidt1
Tspan13
Nfib
Ttyh1
Tacc1
Zdhhc14
Camk2a
Prickle2
Rapgefl1
Map6
Tuba4a
Mast4
Samd8
Lmtk2
B3galt2
Dock4
Wdr17
Arhgap20
Dgkh
Gtdc1
Dnajc1
Pip5k1a
Slitrk5
Dmtn
Actr3b
Actn4
Cnih3
St6galnac3
Numb
Gria3
Dock9
Kcnf1
Pfkp
Unc13b
Tmem151a
Kcnj6
Sox5
Rap2b
Hk1
Srebf2
Khdrbs3
Rnf165
Esyt2
Slc8a1
Prrt1
Fbxw7
Kdm7a
Klf7
Cadps2
Wasl
4930578G10Rik
Sorl1
Tshz2
Rhob
Atp9b
Usp46
Atp2b1
Nr4a2
Ctnnb1
Pop5
Adcy1
Sntb2
Arhgap32
Arsb
Prkcb
Wdr47
Cdk17
Cdkl5
Zmat2
Megf9
Pip4k2c
Wbp11
Syt5
Prickle1
Nnat
Map3k5
Jakmip1
Phlpp1
Chn1
Dcaf6
Peak1
Osbp2
Bdnf
Stim2
Gucy1b1
Clasp1
Mat2b
Dbn1
Ephx4
Mfsd4a
P4ha1
Brinp2
Ncam2
Tmem245
Prmt8
Tbl1xr1
Pgm2l1
Epha7
Kcnip4
Dennd4a
Grik5
Apba2
Faah
Hs2st1
Phactr1
Cdh2
Nos1ap
Rnf169
Igsf21
Wsb2
Kcnmb4
Fry
Mgat5
Zfand3
9530059O14Rik
Ube2g1
Ttc7b
Gfod1
Agap3
Vti1a
Tnr
Acap2
Slitrk1
Arhgap39
Dlgap4
Ccl27a
Btbd10
Ppp2r5a
Gatad2b
Msra
Gabra4
Dip2b
Epn2
Acvr2a
Fut9
Pak1
Zfand5
Pak7
2900026A02Rik
Cyb561
Dgki
Kcnc4
Nin
Itsn2
Rtn4rl1
Neo1
Camk1d
Vopp1
Dyrk2
Apbb1
Cxxc5
Fmnl1
Dmxl2
Mink1
Tnks2
Mras
Kcnq2
Mcu
Ptpra
Slc6a7
Socs7
Lypd1
Atl1
Mpped2
Abi1
Pgbd5
Diaph2
Dpy19l1
Slit2
Zfyve28
Paqr9
Kcnab2
Inpp4a
Plcl2
Ramp1
Tub
St6galnac5
Epn1
Uhrf1bp1l
Dok6
Dlgap3
Kcnb1
Cds1
Car11
Dbpht2
Adap1
Gls
Stk25
Celf3
Sh3bp5
Osbpl6
Syt17
Slc16a7
Ranbp9
Chgb
Wwc1
Tox
Apbb2
Cmtm4
Mib1
Arhgap21
Ppp1r9b
Nrg3os
Mkl1
Sbno1
Plekhg5
Hivep3
Rabl6
Tpd52
Lin7a
Ap1s1
Gm11549
Specc1
Crtc1
Ensa
Crym
Arhgdia
Sh3bgrl3
Baalc
Jmjd1c
Rap1b
Pld3
Tmem158
Sgcd
Pip5k1c
Rimbp2
Mpped1
Tmem150c
Rfx3
Ablim2
Hs6st2
Nr4a1
Tmem132d
Gt(ROSA)26Sor
Gabra2
Rogdi
Susd4
Ube2ql1
Wipf3
Cmip
Cpd
Slc20a1
Smap2
Btaf1
Kcnj9
R3hdm1
Exoc5
Spred1
Stx6
Pip4k2a
Aplp1
Fras1
Ppp1r12b
Myo18a
Rspo2
Pdp1
Rundc3a
Actr3
Snca
Nlgn1
Pnmal1
Jpt1
Kifc2
Arhgef25
Pcnx2
Asap2
Pik3r1
Ryr2
Fhod3
Nhsl2
Elmo2
Fmnl2
Cdk5r2
Cdh12
Abi2
Tpm1
Rab11fip2
Akirin2
Tet3
Osbpl10
Pdpk1
Wnk2
Ap1ar
Sgcz
Polr2g
Reep2
Kbtbd11
Arpc3
Sh3rf1
Snph
Pbx1
Bhlhe40
Map7
Nfia
Klc2
Gng12
Myrip
Rnf208
Sgsm1
Ajap1
Myo10
Kctd13
Cdh18
Hsph1
Tsnax
Asph
Galnt13
Gm1976
Garem1
Gfra4
Zc2hc1a
Cacng3
Camta2
Csnk1g3
Ndst3
Fezf2
Hace1
Arid5b
Mark3
Cyp46a1
Acsl4
Agfg1
Cpeb4
Git1
Slc2a3
Aff3
Abhd17a
Cdk14
Rc3h2
Ppp1r12a
Mpp2
Chka
Hnrnpll
Adam10
Junb
Kcnj4
Tesc
Atf6
Tpm3

## Sheet: 2_consensus19celllists_ssGSEA
Consensus markers of 19 brain cell types derived from human adult brain scRNAseq (Allen brain atlas)
Astrocyte	Endothelial	IT	L4.IT	L5.ET	L5.6.IT.Car3	L5.6.NP	L6.CT	L6b	LAMP5	Microglia	Oligodendrocyte	OPC	PAX6	Pericyte	PVALB	SST	VIP	VLMC
AQP4	A2M	ATP6V1G2	ATP1A1	CLEC2L	AK5	CDH8	ADAM11	ARPP21	ADRBK2	AIF1	ABCA2	BCAN	CACNA1B	ACTB	ANK1	AAK1	ATP1A3	ABCA8
DTNA	ABCB1	ATRNL1	ATP2B2	CNTN3	ARPP19	CPNE7	ADCY1	CAMK2D	ATP8A2	C1QA	AMER2	CCDC50	CCDC85A	ATP1A2	BTBD11	CCDC136	CALB2	AHNAK
GFAP	ALPL	CAMK1D	CACNB4	CRBN	CADPS	CRYM	ATP2B1	CDH10	CACNA2D1	C1QB	ANLN	CSPG4	CDH4	CALD1	ERBB4	CDH13	PLD3	ALDH1A2
GJA1	ANXA3	FHL1	CHGA	DGKH	CADPS2	EML6	BAIAP2	CELF2	CBLN4	C3	APLP1	EPN2	CLCN3	CD9	FLRT3	DAPK1	PODXL2	APOD
MT3	B2M	HOPX	CHN1	FAM81A	ERC2	GRM4	CLSTN2	GABRA5	CDC5L	CD14	CARNS1	HIP1R	CNR1	CYTH3	GAD1	ELAVL2	ROBO1	C1S
NCAN	CGNL1	RAPGEF2	CPNE9	FAT3	GNAO1	HMGN3	GFRA2	KIAA1549L	FXYD6	CYBB	CLDND1	HTRA1	ENTPD3	FERMT2	KCNC1	EPHB6	SCAMP5	COL6A1
NTM	CLEC3B	SYTL2	KIF5C	HOMER1	GNG2	IDS	HERC1	LY6H	GABBR2	CYFIP1	CNDP1	ITGAV	GABRA1	FN1	KCNC2	GNAS	SCG2	COL6A3
PSD2	FLT1	VSNL1	NCALD	JMY	KCTD16	KCTD8	KCNT1	NELL2	GABRB2	IFI16	CNTN2	LRRC4C	GABRG2	GGT5	OSBPL3	GRIK3	SEZ6L2	DENND4C
SLC1A2	GPCPD1		NDUFA4	LMO7	MAP2K1	MAPK10	KHDRBS3	RAP1GAP	GAD2	ITGAM	CRYAB	NAV1	GRIA2	GSTP1	PVALB	KCNA3	SMARCA2	F13A1
SLC25A18	HLA-A		OLFM1	MAP2	PDE1A	MICU1	KIAA0513	SCN3B	GRIA4	PLCB2	ERMN	NLGN3	KCNJ3	H3F3B	SERPINI1	LIMCH1	SYNPR	ITIH2
SLC4A4	HLA-B		PDP1	NEFM	PPP1R1A	OLFM3	NGEF	SH3GL2	GRIN2A	PTPRC	GPM6B	NOVA1	NRXN1	ISYNA1	SLC4A10	MAGI1	THSD7A	LAMA4
	HSPA1B		PLCB1	SCN4B	RGS12	PCDH17	NPTX1	SLC17A7	HAPLN1	RNASET2	GPRC5B	PDE4B	NRXN3	LGALS1		NETO1	TMEM35	NID2
	ITGA6		SCN1B	SOGA3	RIMS2	PCP4	PCDH7	SV2B	KIAA1107	SORL1	KLK6	PMP2	PCDH8	MCAM		PNMA2	TSPAN7	SPTBN1
	PODXL		SLC12A5	SSTR2	RPL31	PPFIA4	PDS5B	ULK3	KIT	SRGAP2	LAMP2	PTPRZ1	SEZ6L	MGLL		RAB3B		TPM1
	RHOC		SNAP25	STXBP5L	RPL5	PSMA6	PRKCB	VPS41	PCP4L1		MAG	RAB31	SHISA9	MYO1B		SPATS2L
	SHANK3		STXBP1	UNC80	RPS20	SORCS2	RYR2		PTPRT		MAP7	RPL13	SLC2A13	PDGFRB		SPOCK3
	SLC16A1		SYT13	VAT1L	SORBS2	TBC1D1	SEMA7A		RAB3C		MBP	SCD5	SLC7A14	PTEN		STXBP6
	SLC2A1		TENM2				SLC8A1		RIMBP2		MOG	SERPINE2	ZNF483	SERPING1		VGF
	SLC7A5						STX1A		RPH3A		OPALIN	SMOC1		SLC6A12
	TFRC						SYT7		SV2C		PLP1	TAOK3		TECR
	TGM2						YWHAG		UNC13C		PXK
	VWF						ZYX				QDPR
											SLC44A1
											SPP1
											TF

## Sheet: 3_HumanTMTMS_Module_Diagnosis
Module vs Diagnosis (Control, AsymAD, AD+cognitive symptoms) from Johnson et al. Nature Neuroscience 2023 (N=488 cases)
Sample ID	Diagnosis	M6 Ribosome	M17 Transcription	M9 Golgi	M35 Ambiguous	M22 Post-Synaptic Density	M5 Post-Synaptic Density	M10 Ambiguous	M44 Ribosome/Translation	M29 Glycosylation/ER	M28 Ribosome/Translation	M24 Ubiquitination	M19 Axonogenesis	M7 MAPK/Metabolism	M15 Ambiguous	M23 Ambiguous	M1 Synapse/Neuron	M4 Synapse/Neuron	M36 Neurotransmitter Regulation	M2 Mitochondria	M31 Axon Node/Ion Channel	M33 Ambiguous	M32 Ambiguous	M3 Oligo/Myelination	M34 Ambiguous	M8 Protein Transport	M37 Endosome	M30 Proteasome	M38 Heat Shock/Folding	M43 Ribonucleoprotein Binding	M39 Translation Initiation	M14 Protein Folding	M25 Sugar Metabolism	M41 Ambiguous	M26 Complement/Acute Phase	M40 Ambiguous	M21 MHC Complex/Immune	M27 Extracellular Matrix	M16 RNA Binding	M18 RNA Splicing	M20 RNA Splicing	M13 RNA Splicing	M42 Matrisome	M11 Cell-ECM Interaction	tan
2	AD	0.00213183	0.0169766	-0.0347099	0.0146657	-0.0401911	-0.027338	-0.051135	-0.0236051	-0.00460563	0.0099655	0.0842636	0.0212024	0.0492529	0.00787448	-0.0508067	-0.0174403	0.00571086	-0.0483626	-0.0443443	4.06252e-07	-0.0212019	-0.0125823	0.0220944	-0.0441219	-0.0290433	0.0461158	0.0432022	0.01171	0.0831712	0.0687296	0.0598858	0.0866127	0.0246215	0.0906435	0.0442688	0.0394948	-0.0111602	-0.0609869	-0.0387627	0.0174451	-0.0131655	-0.00305247	0.00985852	-0.103868
5	AD	-0.0202334	0.0256119	-0.00743926	-0.00835129	-0.0224526	-0.0599419	-0.0504862	0.0145773	-0.0427376	-0.0423331	0.0413609	0.0307693	0.0637627	0.0284881	0.0120548	-0.0363293	-0.00796566	0.0104539	-0.0296595	0.0188186	0.00338815	-0.0128098	-0.00337057	-0.00758351	-0.0317132	0.00932993	0.0134532	0.00013912	0.0153894	0.0101762	0.00303598	0.0312796	0.0145237	-0.0201333	-0.0343183	0.0685989	0.015216	0.0108792	-0.0208378	0.0126793	-0.032984	0.0571962	0.0642635	0.0325525
7	AD	0.0491126	0.0131238	0.0458422	0.0208366	0.000526971	0.0203911	0.0469079	0.00803939	0.0495116	0.0486196	-0.0203199	-0.0392547	-0.0334413	-0.0126796	-0.0659345	0.00291515	-0.0124635	-0.0494286	-0.0039792	0.00733772	0.00480214	0.0328537	0.0204552	0.000831192	0.0236183	-0.00421177	0.0266021	0.0111988	0.0201172	0.00585981	0.015348	0.0213777	0.00422469	0.0280132	0.0214479	0.00775195	-0.0123839	-0.0114429	-0.0383054	-0.0692576	-0.0436082	0.02364	-0.0304009	-0.0454192
9	AD	-0.013295	0.0923018	0.0139555	0.0381586	-0.125853	-0.0492674	-0.0185259	-0.0261246	-0.0106676	0.0258781	0.015101	-0.0322356	0.0143961	-0.0272775	-0.0456717	-0.046039	-0.0334209	-0.0580875	-0.0469149	-0.0129742	-0.0612545	-0.0277259	0.0405811	0.00746424	-0.0205163	0.0519626	0.0013144	0.000600609	0.00282203	0.00521735	-0.0105268	0.0298687	0.000195148	0.0361456	0.0278529	0.027995	0.11499	-0.113417	-0.0152417	0.00167789	0.0797964	0.0303445	0.0491831	-0.0672749
11	AD	-0.00938133	-0.0215753	-0.013108	-0.0247305	0.0246136	0.0370076	0.0248144	-0.000974872	0.0066234	0.00691748	-0.0288044	-0.00237884	-0.0307466	-0.0261864	0.00893596	0.0179729	-0.00715138	-0.0381095	0.00203068	-0.0393071	-0.00292108	-0.00341719	-0.0511416	-0.0115929	-0.00177127	-0.00403062	-0.0167727	-0.0221347	-0.0308611	-0.0179706	-0.0488965	-0.0634368	0.0260709	0.0141751	0.00786186	0.0237458	0.000623203	0.0218069	0.0266881	0.0167312	0.0168936	0.00909714	-0.0107048	-0.0132765
12	AD	0.0117611	0.0287057	-0.0115585	-0.0156671	-0.0931551	0.0120373	0.00114171	-0.0430308	0.0322169	0.0217152	-0.0173772	-0.0265508	-0.0392921	-0.0660282	-0.0625254	-0.0324421	-0.0530901	-0.0380477	-3.92588e-05	0.0267845	0.0246483	0.0200751	0.0520392	0.00282473	-0.00956202	0.0396541	-0.0264739	0.0268279	0.0147095	-0.000334706	-0.0438737	-0.00076221	0.0788476	0.064925	0.0292737	0.0448976	3.66591e-06	-0.108343	-0.0564809	0.0138809	0.0246697	0.0260839	0.00837102	-0.0365156
13	AD	0.0366116	0.0366532	0.00521605	0.000748731	-0.0315658	-0.0384877	-0.0163301	-0.0596065	-0.00432718	-0.00154246	-0.00511233	-0.040511	-0.034654	-0.064024	-0.0658641	-0.0759045	-0.0825105	0.0428865	0.0569969	0.0834261	0.109292	0.0644187	0.0392589	-0.0253401	-0.0561786	-0.00522882	-0.0203823	0.000659622	0.00606472	0.00599943	-0.051944	0.00233557	0.0557768	0.00444206	0.034521	0.0527334	0.0331403	-0.00264527	0.0058175	0.0194522	0.0160687	0.0140701	0.0220768	-0.00802087
16	AD	0.0184629	0.048599	0.0363044	0.0518758	0.0124118	-0.0155692	0.0169087	-0.0389537	-0.00918142	0.0272813	-0.0203205	-0.0343539	-0.0232885	-0.0313218	0.0195893	-0.0224214	-0.0337159	0.00169159	-0.0133588	0.00445486	0.00859804	-0.000433416	-0.00202424	-0.038752	-0.0507361	-0.013401	-0.0112519	-0.00664913	-0.0235713	-0.00787114	-0.0537235	-0.0261646	-0.0169256	-0.00752127	-0.0359686	-0.0170954	-0.0139993	0.0469872	0.0767824	0.0304227	0.067564	0.0358742	0.0078608	0.0110503
18	AD	0.0253324	0.0435195	0.0208823	0.0382192	-0.00930997	-0.00445516	-0.00090753	-0.0475057	-0.0245821	0.0215234	-0.0423611	-0.036942	-0.0365917	-0.0456401	-0.031065	-0.033682	-0.0467121	-0.0217248	-0.0109808	-0.0346221	0.00696743	0.00534168	-0.00122637	0.000482727	-0.0276344	-0.0125114	-0.0413917	-0.0193781	-0.0219675	-0.0314803	-0.0682388	-0.0477134	0.0731306	0.0348567	-0.0155008	0.0258512	-0.00167277	0.0188855	0.0449597	0.029272	0.0516567	0.0396246	0.0301657	0.0485593
20	AD	0.00833778	0.0378294	0.0252623	0.0290645	-0.029458	-0.0492557	-0.00671889	0.0246453	-0.0246744	0.0259085	0.00245432	-0.03657	-0.00574912	-0.0377856	-0.0217854	-0.0515724	-0.045489	-0.049416	-0.0713443	-0.0105117	-0.0255873	-0.0148824	0.0398596	-0.0357431	-0.0571001	0.0177502	0.00235095	-0.0124114	0.00317851	-0.00128457	-0.0265221	0.0122178	-0.00930627	0.00238341	0.0102563	-0.0047689	-0.00128089	0.0322653	0.0485262	0.0319024	0.0424155	0.0192251	0.00692099	-0.0165072
22	AD	0.0065438	-0.0188616	-0.00380935	-0.0384328	-0.0062831	-0.0141434	0.00491992	-0.00512402	0.031751	0.000469163	-0.0218356	0.0152034	-0.0235506	-0.01432	-0.0362334	-0.0342683	-0.0319298	-0.0250977	-0.00171624	-0.0142848	0.007291	0.0181215	-0.000969924	-0.0156742	-0.0212166	-0.0424535	-0.0390437	0.0351317	0.00325102	0.0077336	-0.0422492	-0.0441456	0.00650356	0.0373529	0.037711	0.014162	-0.0104617	0.0155799	-0.0115712	-0.00380367	-0.0393153	0.0166063	0.00585315	-0.0127466
25	AD	-0.0290521	-0.00428994	-0.0421464	-0.0238438	-0.0631789	-0.045193	-0.0204607	-0.0266657	0.0134389	0.0265554	0.0184825	-0.00820863	0.0183221	-0.044407	-0.0674845	-0.061162	-0.053601	-0.05156	-0.0199793	0.0412767	-0.00238651	0.0321891	0.083167	-0.00328143	-0.010421	0.0811421	-0.0143272	0.0646772	0.0736229	0.0607253	0.035356	0.0796305	-0.00352262	0.0430263	0.0526969	0.00579015	-0.0250416	-0.053732	-0.00822121	0.042808	0.0282541	-0.00492749	0.0137841	-0.0825815
26	AD	0.0124947	0.0321951	-0.0150254	0.018367	-0.0329658	-0.0569872	-0.0352314	-0.019182	-0.0232479	-0.0186464	-0.0164206	-0.0119251	0.000319581	-0.0132538	-0.0413146	-0.0591989	-0.048224	-0.0416571	-0.00783575	-0.0486639	-0.00638676	-0.0152002	0.00404045	0.00019959	-0.0411396	-0.0332761	-0.0338689	-0.0213245	-0.0371715	-0.0054068	-0.0596806	-0.0166572	0.0170329	0.0513887	0.0443514	0.0239739	-0.00317859	0.003427	0.0201468	0.0164933	0.00931315	-0.0355716	0.065559	-0.0169932
28	AD	-0.0122418	0.0446104	0.0342186	0.0389771	-0.0415696	-0.0423428	0.0131362	-0.0301028	-0.0112868	0.0043529	-0.0133876	-0.0217213	0.00332196	0.00842297	-0.0114734	-0.0194826	-0.00356	-0.093518	-0.0911507	-0.0521668	-0.0896136	-0.0463377	0.0334355	-0.00240409	-0.0157294	0.035395	0.0175828	-0.0334977	-0.0261699	-0.0218625	-0.016449	0.00143003	-0.0252579	0.00733051	0.0481726	-0.0163524	0.00932388	-0.0463786	-0.00618996	-0.00711707	0.0178062	0.0146306	0.0160808	-0.0031713
30	AD	-0.0304569	-0.0723501	-0.0643397	-0.0838903	0.013983	-0.00705089	-0.0184918	-0.0307906	0.0679364	0.0318339	0.0218734	0.0486813	0.0252007	0.00585778	-0.0064412	-0.0126904	-0.00265588	0.0661744	0.0412064	0.106557	0.0882379	0.0794044	0.0207514	-0.0269532	-0.0280091	0.0423279	0.0176814	0.098258	0.0908663	0.0701572	0.0506561	0.0494593	0.0186663	-0.00747043	-0.0314747	0.0163071	0.00208516	0.0353519	-0.00086225	0.0577124	0.000366297	0.0143955	-0.0164962	-0.0194867
33	AD	-0.0148541	0.0194707	-0.0031196	-0.00105525	-0.00145741	-0.028902	-0.020698	-0.0697626	-0.0411387	-0.038338	0.0361108	0.0191432	0.0148898	0.0112421	-0.00175844	-0.0202982	-0.00187672	0.0344991	0.0253766	0.026639	0.0136823	0.0320461	-0.0276635	-0.0329912	-0.0548102	0.015894	-0.033795	-0.0115875	-0.0346661	-0.0266263	-0.0357737	-0.0174868	-0.0170108	0.0122176	-0.00380053	-0.00255468	0.0270031	0.00473085	0.004744	-0.00679773	-0.0121683	0.0536721	0.0149069	-0.000139093
35	AD	-0.01809	0.0410106	-0.0147845	0.0207869	-0.048751	-0.0415688	-0.0436244	-0.0459385	-0.0328015	-0.0251128	0.0371799	0.0100855	0.0305766	0.00315625	0.0378427	-0.039037	-0.0192236	-0.0119693	-0.0598589	-0.0217336	-0.037182	-0.016354	0.0201068	-0.0252831	-0.0555419	0.0194472	-0.0213506	-0.000451888	-0.00482413	-0.00533505	-0.0436834	-0.00314493	-0.0104586	0.0280676	0.0290713	0.0186427	0.00472114	0.00769593	0.0480703	0.0771278	0.0578889	0.0517562	0.019022	0.000692457
36	AD	-0.069238	-0.00952521	-0.0604317	-0.0662423	-0.110694	-0.0642295	-0.060934	-0.0360175	-0.0211238	-0.0422919	0.0309358	0.0424133	0.0643871	0.0191777	-0.00529771	-0.0415757	-0.00573526	0.0273997	-0.0403746	0.0335646	-0.0239254	0.0110133	0.0446715	0.0244191	0.00188016	0.0585603	-0.0309202	0.0591508	0.0298087	0.0174735	-0.000855893	0.0301575	0.0461077	0.0242952	0.04388	0.00476354	0.0168596	-0.0853925	-0.0592379	0.0715519	0.0287532	0.0407766	0.00599619	-0.0116318
38	AD	-0.0170844	0.0171088	-0.0231785	-0.0159417	-0.0349816	-0.0167701	-0.0178369	0.0119987	0.0200438	0.0289016	0.0152981	0.0220874	0.0157655	-0.0180843	0.0132403	-0.0273285	-0.0250836	0.0201804	-0.0213933	0.0496417	0.0395729	0.0186583	0.0159314	-0.0350757	-0.0482558	0.0264682	0.0128656	0.0387175	0.0419698	0.0267965	0.00174387	0.0139138	0.0105228	0.00759235	-0.00918353	0.00954418	0.0122604	-0.0170662	0.0325167	0.0813267	0.0598849	0.0078352	0.01488	-0.00504237
41	AD	-0.0252433	-0.00492489	-0.0483988	-0.0380989	-0.0634829	-0.0731977	-0.0758283	-0.0396259	0.00854955	-0.00274385	0.0566164	0.0151651	0.0360705	-0.0242911	-0.0832035	-0.083191	-0.0613809	0.0180824	0.0123244	0.0938448	0.0481279	0.0659068	0.0484232	0.0312108	0.0215078	0.0257758	-0.0198359	0.0457715	0.0769168	0.0736745	0.011282	0.0815933	0.0229892	0.0462879	0.0365969	0.016212	0.0131096	-0.0506408	-0.0383041	0.0278453	-0.018234	0.0503225	0.0312578	-0.0396925
47	AD	-0.0179971	0.0392598	0.0327557	0.0300609	-0.0307633	-0.0350175	0.00308045	-0.0920991	-0.0150967	-0.0343331	-0.0319356	-0.0374043	0.000209471	-0.0117067	-0.036593	-0.0206399	-0.0149548	-0.0828674	-0.0631048	-0.0578261	-0.0850463	-0.0670032	0.0357646	0.0265636	-0.00523263	0.0203651	-0.0032562	-0.0397591	-0.0437812	-0.0653688	-0.0281842	-0.0186357	0.0172758	0.0314911	0.0599813	0.0150066	0.0224787	-0.0292182	-0.0171793	-0.0450802	-0.0161216	0.0326018	0.022327	0.0232298
48	AD	-0.0960063	-0.0498099	-0.0750895	-0.0612513	-0.0275991	-0.0395084	-0.0587542	-0.0155001	-0.00502038	-0.0206846	-0.0289394	0.00998726	0.0248154	-0.00382829	0.00444419	-0.0340531	-0.0266811	0.0355097	0.00319535	0.0235491	0.00734667	-0.0369921	0.0104548	0.0345335	-0.0140861	0.0486864	-0.0233055	0.00288297	0.00902495	-0.00145635	-0.0229187	0.0130167	0.0204117	0.079403	0.0675487	0.0101917	0.0750735	0.00474658	0.0226876	0.0543467	0.0395245	0.000251279	0.0353276	0.0126214
52	AD	0.0312029	0.0354736	0.0181671	0.0424489	0.00983747	-0.043243	-0.0163168	-0.144295	-0.0369753	-0.0214986	-0.00741177	-0.0381691	-0.0136974	-0.0293472	0.0309097	-0.0542449	-0.0491903	0.0722669	0.0365267	0.0540895	0.0513826	0.00394006	0.00497638	-0.064222	-0.0906553	0.0125305	-0.0202423	-0.0338639	-0.0385867	-0.038786	-0.0646238	-0.0167746	-0.0293716	-0.0400074	-0.00161566	-0.00565407	0.0294443	0.0478849	0.0626858	0.0341591	0.0588509	0.0480707	0.0299452	0.0447725
54	AD	-0.0261485	0.0224916	-0.0167372	-0.00444426	-0.00539653	-0.00647946	-0.0388474	-0.0193741	-0.063514	-0.0596885	0.0240272	0.0365905	0.032135	0.0394797	0.048614	0.0182487	0.0260704	-0.0038232	-0.0423893	-0.017253	-0.0420183	-0.0308766	-0.00926096	0.00685813	-0.0161927	0.0173452	-0.0044881	-0.0296251	-0.00825087	-0.0282732	-0.00621909	0.000267492	0.0075108	-0.00609067	-0.0123245	0.0206173	-0.00956693	0.00769251	-0.00150312	0.0198744	-0.00902351	0.0559596	0.0237104	0.0229722
56	AD	0.0108196	0.0655027	0.00283395	0.00456087	-0.0785199	-0.0680295	-0.058975	0.0354172	-0.0742114	-0.0542176	0.0604187	0.0166475	0.0559552	0.0137538	-0.0120603	-0.0501938	-0.0189656	-0.0015786	-0.0475578	0.0109527	-0.0274008	-0.0124905	0.00885083	0.0222448	-0.0269351	0.00910842	-0.00608372	-0.0419643	-0.0197952	-0.0135667	-0.0322243	0.0224578	-0.00722366	-0.00955984	-0.00799772	0.00756937	0.018933	-0.0836102	-0.0728214	-0.0116472	-0.0262985	0.0616216	0.0884727	0.0391177
57	AD	-0.0653101	-0.046927	-0.0113502	-0.0143608	0.0478031	0.0502522	0.0325792	-0.0488778	0.00601709	-0.0578548	-0.00775599	0.059772	0.0651997	0.126792	0.0667955	0.103601	0.129308	-0.110447	-0.087919	-0.147843	-0.151435	-0.0996825	-0.0763586	0.0164339	0.0467944	0.0209112	0.0540729	0.0115572	-0.00585832	-0.0335218	0.0668044	-0.0125136	-0.0154624	0.031999	0.00545425	-0.0123483	-0.000410699	0.00970386	-0.0269531	-0.013036	-0.0562008	0.0429093	-0.000960654	0.000663878
59	AD	0.0110323	0.00318282	-0.0120189	-0.024292	-0.0414935	-0.0248864	-0.00400461	0.0346364	0.0349967	0.025526	0.0273541	0.0125767	-0.0142399	-0.0296305	-0.0855756	-0.0479923	-0.051281	0.0408224	0.0243588	0.0967811	0.083856	0.0810924	0.0172847	-0.00243304	-0.00505875	0.0199946	-0.0317454	0.0316628	0.0470219	0.0249505	-0.0142619	0.0322685	-0.0246696	0.0642299	0.0291223	0.0239839	-0.017768	-0.0406382	-0.0459323	-0.0225727	-0.0430973	0.0122665	-0.000711976	-0.0606217
63	AD	-0.0326807	0.011371	-0.0160707	0.00328156	-0.0707393	-0.0211468	-0.0329797	0.000944729	-0.0250389	0.0249202	0.0604855	0.0337413	0.055419	0.0453242	0.0228461	0.00203377	0.0199426	0.00761363	-0.0342881	0.0184533	-0.0389385	-0.00573428	0.0118859	0.0185381	0.0289365	0.0512609	0.0307487	0.0190019	0.0522815	0.0252859	0.0376756	0.0653861	0.0439303	0.045994	-0.0224105	-0.0124221	-0.0156734	-0.0725486	-0.00978703	0.0477191	0.0426442	0.0309516	-0.00663416	-0.0552702
65	AD	-0.0656709	-0.0309035	-0.0610303	-0.0437173	-0.019403	-0.0575104	-0.0578741	-0.0702993	-0.00483987	-0.0321882	0.00922643	0.0101625	0.0434745	-0.00970274	0.035421	-0.0452673	-0.0255182	0.0183988	-0.0643145	0.0451844	0.0276163	-0.00137514	0.0614571	-0.0418378	-0.0927218	0.0291921	0.0191648	0.0344408	0.0171585	0.0298846	-0.00563944	0.0682374	-0.01477	-0.00455285	-0.00120615	-0.016428	0.0114852	0.0456654	0.0616594	0.105914	0.0572552	0.0414467	0.0850431	0.0347809
66	AD	-0.0184886	0.0521876	0.0333879	0.0180394	-0.0477484	-0.0682226	0.000112502	-0.122943	0.00892195	-0.0303607	-0.018652	-0.0341837	0.00844799	-0.0123794	-0.0255669	-0.0539898	-0.0249053	-0.0249037	-0.0498266	0.0233337	-0.0260331	-0.00311101	0.0771661	-0.0281667	-0.064078	0.0316118	-0.00252998	-0.0170542	0.00786881	-0.068583	0.00162631	0.0365409	0.000321834	0.0334909	-0.0192152	-0.038396	-0.0184929	0.00295513	-0.00971257	-0.0205823	-0.00633677	-0.00451504	0.023984	0.0153041
68	AD	-0.0101577	0.0368313	0.0387923	0.0271126	-0.00445151	1.59889e-06	0.025419	-0.0498454	-0.0211832	0.0217372	-0.0120553	-0.00841019	0.000721692	-0.00322394	0.0508078	0.000269252	-0.00288825	-0.0205424	-0.047367	-0.0131952	-0.0245684	-0.00596469	-0.00863054	-0.00335531	0.0184159	-0.0227366	0.0128255	-0.00857433	-0.00638309	-0.0178561	-0.0179903	-0.0138294	-0.00681933	-0.0405452	-0.000775803	-0.0191066	-0.022149	0.0425934	0.0694441	0.04031	0.0647778	0.0331423	-0.0369794	0.000329784
69	AD	0.0067792	0.0111741	-0.0132155	-0.0044379	-0.0321786	-0.0547258	-0.0428091	-0.0446011	-0.0489836	-0.0640949	0.021861	-0.0253111	0.0473691	0.00593121	-0.0162619	-0.0465731	-0.0203189	0.0999138	0.0273406	0.095328	0.053356	0.0378736	0.0213848	0.0192577	-0.0271441	0.010171	0.00911023	-0.0451348	-0.00977605	-0.0375014	-0.00806053	0.0435433	0.0382645	0.00273634	-0.0581538	-0.0483713	-0.0243987	-0.00298508	-0.0174785	-0.021028	-0.0129356	0.0500821	0.0304689	0.0242337
71	AD	-0.0303458	0.00254422	-0.0196702	0.0155092	-0.0304427	-0.0430858	-0.0668311	0.0573477	-0.0199964	-0.000678915	0.0814853	0.032101	0.0841836	0.0573162	0.0352757	-0.00914197	0.0143659	0.0267183	-0.0424853	-0.0013448	-0.0339675	-0.0212541	0.00450666	0.00618825	0.0175521	0.0323142	0.0446981	0.0203751	0.0593028	0.0623165	0.0549023	0.0893013	-0.0123421	0.0104526	-0.0545817	-0.017563	-0.0116777	0.00721622	0.0364052	0.0770316	0.0446619	0.0451677	0.0257708	-0.00722128
72	AD	0.0944477	0.0266841	0.0558108	0.0259157	-0.0140353	-0.0337977	0.0232189	-0.0289498	0.0348623	0.0704056	0.0199537	-0.0564371	-0.0331907	-0.0592205	-0.0892866	-0.0688399	-0.0847567	0.0517666	0.0494838	0.0974276	0.106535	0.104683	0.0452164	-0.00329153	-0.015872	0.00899186	0.010502	0.00479217	0.0473492	0.0307164	-0.0263471	0.0409072	-0.0275054	-0.00251367	-0.0142605	-0.0249407	0.00658725	0.0130756	-0.00352087	-0.037892	-0.0222982	0.0369027	0.00500504	-0.00227123
78	AD	-0.0270632	0.0268691	-0.015447	0.0130426	-0.0592197	-0.0575179	-0.0512579	-0.0636117	-0.0329546	-0.0246256	0.0571454	0.0139177	0.0637296	0.0544068	0.0328539	-0.00688405	0.0325475	0.0113387	-0.0475053	-0.00929554	-0.050344	-0.0338486	0.0396482	0.0349956	0.0281625	0.0417403	-0.012422	0.00970203	0.0197715	-0.0187942	0.0433515	0.0590559	0.00294252	0.011344	0.0208638	-0.0118862	-0.0100244	-0.0367036	0.00776695	0.035238	0.0315858	0.0161933	0.0208529	-0.00478256
79	AD	0.00999488	0.0833067	0.0719627	0.102715	-0.0259366	-0.0547535	0.00212913	-0.0597502	-0.0698024	-0.0213952	0.00119076	-0.0890529	0.0214961	0.0255362	0.0485721	-0.0137292	0.00177523	-0.0507816	-0.0869555	-0.0387886	-0.0829129	-0.0640146	-0.00144598	0.0129616	-0.022097	-0.000686041	0.0426498	-0.0967715	-0.0687231	-0.0592804	-0.0256886	-0.00255518	0.00688888	-0.0224525	0.0103212	-0.00952853	0.0519164	0.0101205	0.0442207	-0.00204047	0.0588468	0.0395838	0.0369484	0.0230026
80	AD	-0.0696248	-0.0180072	-0.0378841	-0.0304543	0.000751589	-0.00106842	-0.0167584	-0.0522747	-0.0311252	-0.0628368	-0.0494853	0.0288758	0.00729439	0.0526654	0.0131178	0.0357745	0.0490679	-0.102572	-0.0495367	-0.112023	-0.108001	-0.0715158	-0.0559239	0.0120861	-0.000713291	-0.0146766	-0.0437546	-0.000920619	-0.0509699	-0.060548	-0.0197834	-0.0625718	0.0212582	0.0726149	0.0383922	0.0435137	0.0830807	0.00581863	-0.00319099	0.0128074	-0.0209681	-0.0065403	0.0156949	0.0188068
82	AD	0.0242181	0.053613	0.0361892	0.02147	-0.032383	-0.0467794	-0.0089296	0.108851	-0.0133007	0.0188539	0.0458755	-0.0179415	0.00236055	-0.0373333	-0.0213324	-0.0625066	-0.0524276	0.0307595	-0.0352999	0.0826197	0.0567327	0.0672779	0.0145155	0.0274202	-0.0213458	-0.0193764	-0.0246422	-0.0314385	-0.0216224	-0.0182905	-0.0658017	-0.00284453	-0.0285282	0.00233573	-0.0203731	-0.00495212	-0.0175431	-0.000932273	-0.00368084	-0.023899	-0.0116298	0.0804629	0.0448219	0.0243059
84	AD	-0.0290765	0.0431785	0.0314167	0.0359534	-0.0347644	-0.055731	-0.0162635	0.0924335	-0.0239669	0.0241091	0.0122525	-0.0322109	0.0422464	0.00604573	-0.00428174	-0.0343086	-0.0149966	-0.0199124	-0.0582223	0.0382639	-0.0339064	-0.0345729	0.0447044	0.0508364	0.0119775	0.00939024	0.00360302	-0.013556	0.0137399	-0.00317044	0.00488593	0.0502349	-0.00477298	0.00885645	-0.0200095	-0.032627	-0.0414591	-0.0101819	0.00283367	-0.0173652	0.00363407	0.0463871	0.0352203	-0.00931749
89	AD	0.0280605	0.0712801	0.0345308	0.0447463	-0.025695	-0.0178571	0.00663009	0.0157292	-0.00525021	0.0459114	0.00522597	-0.0535678	-0.0313144	-0.0885049	-0.0496568	-0.0585619	-0.0810996	-0.0504585	-0.029781	0.0397606	0.0293408	0.0411402	0.0379116	-0.00173459	-0.0215327	0.00735552	-0.0282495	-0.0269694	0.00689594	-0.00530731	-0.0511756	-0.00241665	-0.0101692	-0.0216572	-0.0131006	0.0173636	0.00575812	-0.00128254	0.0225235	0.0068088	0.046473	0.0471497	0.0390376	-0.00044032
91	AD	0.00449469	0.00320361	-0.0428696	2.59616e-05	0.0134196	-0.0168248	-0.0397324	-0.116671	-0.0295908	-0.0332738	0.0546515	0.0134394	0.0152231	-0.0121504	0.0159507	-0.0305211	-0.0343658	0.00405651	-0.0395327	0.00998039	0.0252147	-0.0297791	0.0117258	-0.0198588	-0.0474893	0.000810446	0.000189962	-0.0210913	0.0291028	0.0284924	-0.0245729	0.0196103	0.0517356	0.033993	0.0270272	0.0178044	-0.00767179	0.0308035	0.044314	0.0891141	0.0518334	0.0125624	0.0226007	-0.00804731
92	AD	-0.0423464	0.051813	0.0341588	0.014696	-0.0292597	-0.084361	-0.010001	-0.0486347	-0.0119775	0.03153	0.00275778	-0.0429557	0.0378977	0.0163284	0.00773274	-0.0576606	-0.0331978	-0.023539	-0.0750095	0.0342265	-0.0250972	0.0220728	0.0446927	-0.00407213	-0.0105582	0.0362123	-0.00726031	0.00057478	0.0234451	-0.0140251	-0.00983027	0.0550233	0.0271077	-0.0213876	0.00288963	0.02643	0.0139955	0.02687	0.0639115	0.0367138	0.0593699	0.0275582	0.0277832	-0.00913515
93	AD	0.032263	0.0989905	0.0434123	0.0391698	-0.0856527	-0.0411345	0.00491719	-0.0697177	0.0267768	0.0711049	0.0271322	-0.0710846	-0.041139	-0.08502	-0.0949146	-0.0745991	-0.0929455	-0.0992597	-0.0755244	0.0207989	-0.0169554	0.0536927	0.165285	0.0431581	0.0074079	0.0769774	-0.00145596	-0.031068	0.0347502	0.0207772	-0.0107311	0.0855032	-0.0261918	0.0178273	0.0431497	-0.0109193	-0.0317442	-0.0694679	-0.00735085	-0.0137247	0.0646807	0.0115628	-0.0226976	-0.0892861
98	AD	-0.0356095	-0.00150083	-0.0505165	-0.0173222	-0.093205	-0.0814314	-0.0713787	-0.033719	-0.00592608	0.0221453	0.0330873	0.0120049	0.0513851	-0.00722274	-0.0664115	-0.0567348	-0.029939	-0.00206053	-0.0335542	0.0377652	0.00741228	0.0483044	0.0440007	0.0171275	-0.00501215	0.0738888	-0.0110679	0.0287941	0.0698205	0.0469637	0.0154587	0.0691213	0.0253312	0.0511011	0.072434	0.035075	0.0271731	-0.0798823	-0.041795	0.0274854	0.0101333	0.0459121	0.0579224	-0.0285059
99	AD	0.0270847	0.0380791	0.0161141	0.0373371	-0.0906517	-0.0699614	-0.0693058	-0.0247128	-0.0496811	0.00053172	0.0699089	-0.027506	0.0429298	-0.0159547	-0.0105734	-0.0761902	-0.0488184	0.0303128	-0.0526768	0.047642	0.0310952	0.0168219	0.0237389	-0.0190143	-0.050495	0.0172024	-0.0186902	-0.0383561	-0.0134264	0.0186733	-0.0524549	0.0387952	-0.0067736	0.069158	0.035342	0.00189004	0.00215241	-0.051158	-0.0277124	0.0152249	0.0329205	0.0654099	0.0841023	0.0366926
101	AD	0.0340673	0.0539146	0.0322444	0.0312778	0.000331128	0.00591454	0.0295461	-0.00229707	0.0181549	0.042116	-0.0510052	-0.0483281	-0.0318191	-0.03912	0.00750741	-0.0220501	-0.0395206	-0.0308177	-0.0324326	-0.016192	0.0164849	-0.00429428	0.00640248	0.0118271	-0.0195178	0.0132044	-0.00464238	-0.00807902	-0.0166429	0.00979954	-0.045897	-0.0503147	0.033613	-0.0443676	-0.082443	0.0276582	-0.00408781	0.0313158	0.072129	0.0406012	0.0785765	0.0360225	0.0397399	0.0328271
102	AD	0.00674343	0.0458823	0.0437338	0.0538095	-0.0151185	0.00887964	0.0326639	0.00236101	-0.00286247	0.0481419	0.0140521	0.00698675	-0.00401445	0.0306521	0.0393618	0.0214755	0.0216	-0.017776	-0.0311133	-0.0353697	-0.0290802	-0.0342904	-0.0108583	-0.00583713	0.022291	-0.00628974	0.0244978	0.00290686	-0.045091	-0.0302265	-0.00265718	-0.00640558	-0.0262192	-0.008379	-0.026418	-0.0316808	-0.0113268	-0.0339522	0.048353	0.0144543	0.070368	0.0287623	-0.0324293	-0.0397206
103	AD	0.095135	0.0775927	0.0605622	0.0789238	-0.00979808	0.00186791	0.0174487	0.0196275	-0.0151258	0.054339	-0.00516682	-0.0753171	-0.0756144	-0.103751	-0.0679585	-0.0685463	-0.109182	-0.0561291	0.0057593	0.0207237	0.0754316	0.0347636	0.0120088	-0.0222197	-0.0105736	-0.0165044	0.00172802	-0.0735241	-0.0351645	0.00331309	-0.0804331	-0.0410041	0.0555797	-0.018444	-0.0284038	0.032377	-0.00342589	0.0291208	0.0569919	-0.00469976	0.0655272	0.0352174	-0.0167391	-0.0275959
106	AD	-0.0169665	0.0111562	-0.0158312	-0.00261767	-0.0037627	-0.0180252	-0.0200375	-0.0512568	-0.00899611	-0.0142367	-0.0111372	-0.0132598	-0.000674058	-0.00409399	0.0110137	-0.00477847	-0.0178872	-0.0249436	-0.0289738	-0.0247157	-0.022881	-0.0285375	0.0227734	-0.0180693	-0.0263902	0.0443968	-0.00888245	-0.0104086	5.95567e-05	-0.0129612	-0.0194446	0.0104946	0.0147788	0.0493879	-0.0231175	-0.00377823	0.0220053	0.0226214	0.0289	0.039477	0.047065	0.0376382	0.000810984	-0.00225771
107	AD	-0.0315641	-0.0203603	-0.0690668	-0.0624387	-0.0159373	-0.0245435	-0.0618708	-0.016771	-0.014136	-0.0692302	0.0464443	0.0746446	0.0726479	0.0518678	0.00716436	-0.00613132	0.0208874	0.0482489	-0.0050444	0.0288534	0.00848348	-0.0129186	-0.00386221	0.00659861	-0.0166184	0.0152994	-0.0254662	0.0473987	0.0470603	0.0391768	0.0269378	0.0465865	-0.00678141	0.0106031	-0.00074771	-0.021236	0.00158606	-0.000297889	-0.040994	0.0223226	-0.0504861	0.0567847	0.0470403	0.0406224
108	AD	-0.0541382	-0.0160861	-0.0384648	-0.0543648	-0.0662343	-0.0616362	-0.0318405	-0.0346124	0.0407916	-0.00566403	0.0207693	0.0193358	0.0360666	-0.00257018	-0.0575249	-0.0540147	-0.0296891	0.00661082	-0.00736609	0.0643929	0.0220995	0.0461948	0.0727004	0.0419073	0.0261803	0.068287	-0.013302	0.0847875	0.0644685	0.0658026	0.0290203	0.0659418	0.0268272	0.02945	0.0260978	-0.00262056	0.00140863	-0.0378229	-0.0347874	0.0290543	0.00101077	-0.00650682	0.00862639	-0.0863035
110	AD	0.0306699	0.033553	0.0161586	0.0321242	-0.0180637	0.00534053	-0.00966098	-0.0198663	-0.00823972	-0.00645039	0.0409332	0.00994888	0.000236444	0.001026	0.00543925	-0.0033435	0.00233465	0.00961569	0.000960106	-0.0132041	0.013369	0.00775566	-0.0289087	-0.0360509	-0.0365912	-0.0257333	-0.000208313	-0.0301763	-0.000845431	-0.00890573	-0.0398278	-0.0172451	0.0314649	-0.0265932	0.0274019	0.0562433	-0.0210451	-0.0116752	0.0121529	0.0147472	0.0220821	0.049839	0.0116573	-0.0117183
112	AD	0.0361674	0.0401527	0.0220981	0.0160918	-0.0363111	-0.0730037	-0.0227865	0.0208508	-0.0134747	0.00475011	0.0136606	-0.04739	-0.0197233	-0.0416777	-0.0434754	-0.0760646	-0.0700576	-0.017954	-0.042053	0.0371373	0.0141511	-0.00665549	0.0428974	-0.0522451	-0.0701917	0.0121566	-0.00740743	-0.0162556	-0.00508811	-0.00234284	-0.043798	0.0131872	-0.012771	0.0788084	0.0611039	0.0371652	0.0424552	0.00723419	0.00995222	-0.0094142	-0.000970384	0.0102043	0.00507269	-0.0123115
113	AD	0.0327167	0.0385708	0.00299303	0.0317002	0.00609602	-0.0240013	-0.0250572	-0.0290441	-0.0145821	0.0310674	0.00649568	-0.0276853	-0.0382529	-0.053562	0.0112819	-0.0430418	-0.0583698	0.0152417	-0.0127548	0.0331616	0.0405932	-0.0166991	0.0102228	-0.053481	-0.0720926	-0.018767	-0.0135368	-0.0350354	-0.0120711	-0.0142318	-0.0605786	-0.0207672	0.0194723	0.082133	-0.0579408	0.0551028	0.0249152	0.0339121	0.0496251	0.0381433	0.0562931	0.0217075	0.00974799	-0.000198242
116	AD	-0.0590798	0.0123854	-0.00210629	0.0204095	-0.0377566	-0.0505267	-0.0148638	-0.0742822	-0.0452385	-0.0195422	-0.0185028	-0.00496236	0.0352362	0.00952977	0.0229602	-0.0253721	-0.0101471	-0.0808156	-0.109262	-0.0466611	-0.0757491	-0.0812936	0.0543125	0.032011	0.00948693	0.0336423	-0.00216935	0.00707513	-0.00462935	-0.0302101	0.0152589	0.0307018	0.00448444	0.0405866	-0.00203899	0.00655904	-0.0151758	0.0204228	0.0517017	0.0634667	0.0778254	0.0146079	0.0474001	0.0109701
117	AD	-0.0115624	0.011025	-0.0109336	-0.00487277	-0.055156	-0.0610134	-0.0363526	-0.0836553	0.00564043	0.0281958	0.0136313	-0.0142487	0.0248295	-0.00252097	-0.0388893	-0.0488107	-0.0358419	0.0419571	-0.0322997	0.0479396	0.0012502	0.0124703	0.0599012	0.0194678	-0.00970466	0.0527863	0.0111086	0.0277272	0.0247358	0.0414294	-0.0150374	0.052511	-0.0205044	0.00499498	-0.0170337	0.0899137	0.0331482	-0.0369731	0.00935341	0.0391216	0.0513607	0.0250427	0.0333419	0.00857512
120	AD	0.0195487	0.0513649	0.0298353	0.044921	-0.0200424	-0.0351949	-0.00832621	-0.023063	7.281e-06	0.0359734	0.0157522	-0.0427472	0.00158171	-0.0247454	0.0036494	-0.0345242	-0.028793	0.00156478	-0.0223385	0.032673	0.0247422	0.0117058	0.014452	-0.0316252	-0.0702731	0.0390227	0.00987021	-0.0162166	0.00143062	-0.00726586	-0.0318503	0.0140785	0.00103103	0.029363	0.0197937	-0.0100952	0.0069501	-0.00238549	0.0416417	0.0195478	0.0510946	0.0366796	0.0233656	-0.00530349
122	AD	0.012248	0.0422992	-0.0134088	-0.0135159	-0.0352768	-0.0493057	-0.0445441	-0.0315326	-0.00228281	-0.0025166	0.027858	-0.0202573	-0.00810585	-0.0610065	-0.091974	-0.0795764	-0.0818131	0.0408745	0.0497654	0.0971439	0.0976063	0.0854292	0.0207866	-0.0174018	-0.0258488	-0.0144552	-0.024686	0.00623986	0.0381253	0.0383369	-0.0390845	0.0204489	0.0273482	0.0256707	0.0298023	0.0298041	0.0352451	-0.0110117	-0.0300095	-0.0161385	-0.0437377	0.0389099	0.0141699	-0.013663
123	AD	-0.00361411	0.0459783	0.0385276	0.0187145	-0.00845997	-0.0311609	0.0175358	-0.0420728	-0.0012299	0.025799	-0.00324635	-0.0162387	-0.0139758	0.00153367	0.00865802	-0.016417	-0.0135921	-0.005348	-0.0271734	-0.000200566	0.00421118	0.0183043	-0.0134579	-0.0583432	-0.0476852	-0.00694314	-0.0148054	0.00480036	-0.0101888	-0.0100269	-0.0278525	-0.0155344	0.027062	-0.00609824	0.00723676	0.0136648	-0.0120443	0.0380744	0.0325939	-0.00448254	0.0148491	-0.0150081	0.00385049	0.00229944
125	AD	0.00136182	0.0170121	0.0492198	0.0332204	0.0534968	0.0547414	0.0600561	-0.0535811	-0.0388299	-0.0298136	-0.00983803	0.00998385	-0.0125223	0.0487006	0.0853675	0.0740415	0.0605373	-0.0502322	-0.0636809	-0.0921909	-0.0701335	-0.0598976	-0.0768829	-0.0289559	0.0175491	-0.0189396	0.00803321	-0.0418576	-0.0663501	-0.0652287	-0.0139905	-0.063159	0.00719318	0.01156	-0.0104269	-0.0583996	-0.0383407	0.0402679	0.0527884	0.00580903	0.0248401	0.0233731	-0.0480192	0.00417135
127	AD	-0.0110093	0.00490838	-0.0472235	-0.0416289	-0.0487737	-0.079095	-0.0660036	0.038285	-0.00837543	-0.0144362	0.000299819	-0.0126715	0.0026594	-0.0577186	-0.0669495	-0.0983093	-0.083979	0.0427139	0.0173198	0.0835413	0.0686908	0.0659324	0.0464475	0.0296893	-0.0366885	0.00695775	-0.0441006	-0.00563951	0.0215347	0.0354196	-0.05742	0.0237831	-0.0456538	0.0617004	0.0135764	0.0466215	0.0130246	0.00523344	-0.01237	0.0248385	-0.00996426	0.0493749	0.0507907	0.0244421
129	AD	-0.0151438	0.0338383	-0.0323705	0.0278071	-0.0294959	-0.033209	-0.086389	0.0161473	-0.0578493	-0.0301246	0.101406	0.0296594	0.0647883	0.0307954	0.034429	-0.0187586	0.00267518	0.0433076	-0.0286057	0.010722	-0.000479331	-0.0185371	0.018173	-0.0114608	-0.0427827	0.039109	0.0406779	-0.0171129	0.0372266	0.0399947	0.0153497	0.0741286	-0.00306027	0.0152135	-0.0517252	0.00741411	-0.00380695	0.00776711	0.0313221	0.0737018	0.0440504	0.0439003	0.0402375	0.025094
131	AD	0.0298436	0.0556564	0.0213347	0.0556222	-0.00920596	-0.0323474	-0.0176889	0.0139102	0.0104866	0.0330499	-0.0392193	-0.0676465	-0.0349243	-0.0628965	-0.013925	-0.0704175	-0.0806354	0.0193409	-0.00394072	0.0325478	0.0395038	-0.00252418	0.0164526	-0.00100611	-0.051528	-0.011086	-0.00903711	-0.0199401	-0.0414887	-0.00484128	-0.0829558	-0.0350461	-0.045805	-0.0223083	-0.0414525	0.135798	0.00304352	0.0389829	0.0592634	0.0413882	0.0743327	0.0448471	0.0602322	0.0420017
133	AD	-0.0072354	0.0975499	0.0347809	0.0344265	-0.0978444	-0.0993796	-0.0205232	-0.111551	0.0230177	0.0238401	0.0152844	-0.0593678	0.0268818	-0.0547519	-0.0655611	-0.0987535	-0.0764216	-0.042455	-0.0735126	0.0320217	-0.0128233	-0.0123191	0.117153	-0.0041735	-0.0663814	0.0457129	0.0213456	0.00146237	0.0386974	0.0104542	-0.0135095	0.0985834	-0.0228024	0.00319367	-0.0402792	0.0404539	0.0335057	-0.0614866	-0.0244106	-0.0232515	0.00579366	0.0440223	0.105076	0.00559123
138	AD	0.0394601	0.0674271	0.0795762	0.0557609	-0.0628183	0.0208951	0.0524244	0.0857455	-0.0145917	0.0674009	0.0533686	-0.0511103	-0.0106604	0.00803671	0.0628183	0.0279926	0.0207267	-0.0486573	-0.0479442	-0.0377778	-0.0530623	0.0111796	-0.0206556	0.00140089	0.03965	0.00788451	0.0486347	-0.05219	-0.0540193	-0.0260804	-0.00413636	-0.002647	-0.000109137	-0.0102585	-0.0126883	-0.0485093	-0.032749	-0.0681535	-0.0211117	-0.0755032	0.0107852	0.0385709	-0.0383379	-0.0739716
139	AD	-0.00454026	0.0441368	0.0388655	0.0375577	-0.0294114	-0.0469758	-0.0159484	0.0271311	-0.0345128	0.00866655	0.0175584	-0.0417182	-0.0121999	-0.0279995	0.0162202	-0.0583264	-0.0586637	-0.0121448	-0.0786781	0.0329354	-0.00722678	-0.0116904	0.039569	0.00387495	-0.0155005	-0.0281123	0.00194754	-0.0478237	-0.0197526	-0.0227652	-0.0611568	-0.00102243	0.0171984	0.0428208	0.0285929	-0.000374795	-0.0154725	0.0296516	0.047073	0.00665754	0.0370241	0.0493809	-0.0146082	-0.0238455
144	AD	-0.0153382	0.0303143	0.00699483	0.0173587	-0.0131335	-0.0332356	-0.0365581	-0.0511942	0.0277966	0.0482196	0.0381066	-0.000923638	0.00139207	-0.0116069	-0.0245419	-0.0386232	-0.0273279	0.0470001	0.0297497	0.0722302	0.0360339	0.0702661	0.0519724	-0.0198893	-0.0356008	0.0244433	-0.0103673	0.0383643	0.073815	0.0156068	0.000290212	0.0451599	0.0520457	-0.0300814	0.00881116	-0.0088565	-0.0115209	0.0204826	0.0160315	0.0157703	0.0371154	0.0282244	-0.02513	-0.0822692
146	AD	-0.0509343	-0.013978	-0.0453438	-0.0196031	-0.0275749	-0.0576315	-0.0556144	-0.0447724	-0.0209555	0.0203106	0.0369515	0.0102532	0.0411997	-0.00155965	0.0075545	-0.0467821	-0.0302966	0.0608846	0.00133068	0.0720119	0.0210504	0.0267196	0.0388021	-0.00166227	-0.00474284	0.0369482	-0.00431884	0.0412844	0.0353259	0.0422735	0.00811696	0.0543012	0.0063272	-0.0185098	-0.00648211	-0.0299061	-0.0277147	0.0476329	0.0624326	0.0970925	0.0848028	0.0275778	-0.0117949	-0.0024086
148	AD	-0.00841647	0.0130348	-0.00621007	-0.0327026	-0.0201653	-0.0093668	-0.0013874	0.0442064	0.0305737	0.0348725	0.00447318	0.0321524	-0.000808816	-0.00856761	-0.054409	-0.028456	-0.0245988	0.0144081	0.00084893	0.0250891	0.0498526	0.0655972	0.00266918	0.00617275	0.00985591	-0.0031712	-0.0192294	0.0552482	0.0447793	0.0279131	-0.0137005	0.0123134	0.00956569	0.0159986	-0.00152584	-0.00320452	-0.0165695	-0.0159755	-0.0277501	-0.0118186	-0.0407671	0.0448215	0.0213974	0.023835
150	AD	0.0219911	0.0658636	0.0878463	0.0940483	0.0106443	-0.0371145	0.0158456	0.0310914	-0.00664514	0.0792766	0.0176414	-0.0559753	0.00604974	0.000656404	-0.0155925	-0.0368332	-0.0327861	-0.0227873	-0.0574209	0.0170474	-0.0200508	-0.00803826	0.0286009	0.00835415	0.00316029	-0.00209365	0.0599591	-0.0116518	-0.00106893	0.0433246	-0.0177176	0.0432225	-0.0475223	-0.0611575	-0.0452837	-0.0106955	-0.0318683	0.056337	0.0525929	0.00588457	0.047241	0.0791864	0.0314285	0.0131881
151	AD	-0.0318135	0.0397386	-0.0196824	-0.0242221	-0.000937168	-0.037876	-0.0253349	-0.0479938	-0.0547625	-0.0638434	0.00114065	0.0310641	0.0100841	0.0210256	0.0593596	-0.0191809	-0.00766863	-0.0453158	-0.0807186	-0.0478949	-0.0627164	-0.0377793	-0.0288828	-0.0187061	-0.0446675	-0.0144367	-0.0589675	-0.024438	-0.0587803	-0.0504372	-0.0588221	-0.0670651	-0.0227314	0.0484228	7.11621e-05	0.0274774	0.0291317	0.0377821	0.0588012	0.079642	0.0465991	0.00580491	8.0388e-05	0.0117435
152	AD	0.0633224	0.0726027	0.0574748	0.0483602	-0.114611	-0.0702155	-0.00519459	-0.0524195	0.0357906	0.0971126	0.0454398	-0.0679993	0.0146306	-0.0414982	-0.129016	-0.0802119	-0.0735303	0.00301393	-0.004186	0.0666824	0.0356925	0.059221	0.0818068	0.0510514	0.00850241	0.0606482	0.0616059	0.00570587	0.0670458	0.0828914	0.0151249	0.0948476	-0.0349161	0.042252	0.037277	-0.00302826	0.00891456	-0.104378	-0.0740032	-0.0496725	-0.0150429	0.0366357	0.0515044	-0.0548782
153	AD	-0.0452173	-0.00756603	-0.0703455	-0.0269019	-0.0457383	-0.0649668	-0.0860455	-0.00647785	-0.0479696	-0.00747664	-0.0262936	-0.0283779	0.0477745	-0.00606645	0.00870971	-0.0510748	-0.0299476	-0.00368236	-0.0390155	-0.000525177	-0.0108424	-0.0619834	-0.0359013	0.0339677	-0.010559	0.00489226	-0.0190719	0.00267152	0.0132941	0.0193424	-0.0258011	0.0125045	0.021449	0.203261	0.02794	0.103404	0.0872464	4.43619e-05	-0.029089	0.00353188	-0.0262497	0.107846	0.114307	0.0374801
154	AD	-0.0183835	0.033957	-0.00102431	0.0221965	0.000527688	-0.0325159	-0.020065	-0.0474955	-0.0471507	-0.0466294	-0.0120207	-0.0322919	-0.00373014	-0.00989158	0.0433888	-0.0254634	-0.0285816	-0.00459487	-0.0423763	0.00410217	-0.00600684	-0.00809719	0.0261583	-0.052031	-0.0713113	-0.0226249	-0.00772702	-0.0429687	-0.0368428	-0.0539198	-0.0488991	-0.0151582	-0.0132916	0.0333205	0.016781	-0.0230347	-0.00901898	0.0282998	0.0582731	0.0537038	0.0672462	0.0462024	0.00677519	-0.00316278
156	AD	0.00793984	0.0421005	-0.00998811	0.0261941	-0.0305583	-0.0200017	-0.0281518	0.0261531	-0.0395284	-0.0053746	-0.0512153	-0.0660255	-0.0598537	-0.0887521	-0.0331614	-0.066692	-0.0878939	-0.0304482	-0.023769	-0.0360108	0.00881034	-0.0295377	-0.0302255	-0.053724	-0.0912443	-0.0106846	-0.0428995	-0.0583754	-0.0752172	-0.0366274	-0.116647	-0.0743801	0.00536859	0.133784	0.0725518	-0.0128591	0.264193	0.00473876	0.0402208	0.0170527	0.0594771	0.051058	0.0342171	-0.0159757
157	AD	0.00376401	-0.0192574	-0.0381252	-0.0198758	0.0088492	0.0316686	-0.0265115	0.0499782	0.0146321	-0.0251575	0.0739774	0.0804505	0.0400421	0.0654748	0.00835476	0.0479154	0.0669091	-0.00904344	0.00837338	-0.0143308	-0.000954216	0.0277635	-0.0555573	-0.0361995	0.0281878	-0.0109927	0.0368795	0.0501705	0.0736214	0.0806739	0.0763291	0.0458036	0.0161211	0.0351892	0.0272698	0.0043528	-0.0162575	-0.00889853	-0.0342101	0.0326032	-0.0357791	-0.0580852	-0.0609377	-0.0584065
159	AD	-0.0101415	0.08012	0.0378214	0.0789923	-0.0267113	-0.060789	-0.0039694	-0.0487766	-0.0299272	0.0498446	-0.0170844	-0.0641464	0.0220259	-0.0193174	0.0288989	-0.0501687	-0.0372244	0.00920543	-0.0790965	-0.00325071	-0.0170468	-0.040448	0.0356435	-0.02233	-0.0625446	0.0212754	0.0338459	-0.0131368	-0.00657015	-0.00245356	-0.0330256	0.0376513	-0.00695449	0.00747412	-0.00764616	-0.0199177	-0.0114593	0.0306708	0.0746131	0.0555296	0.106057	0.0399156	0.0901521	0.0566893
164	AD	-0.067855	-0.0540585	-0.0752115	-0.0537556	0.0507245	-0.0106201	-0.0579489	-0.0017861	-0.05995	-0.0853715	0.0345303	0.0924589	0.105958	0.120688	0.113265	0.0381949	0.0734027	0.0504213	-0.0107319	-0.0276401	-0.0592792	-0.00547631	-0.0573044	0.0146592	0.011864	-0.0628716	-0.0493986	0.0261546	-0.021851	-9.77684e-05	0.0242956	-0.000965719	-0.0156497	-0.0827433	-0.0370704	-0.018592	-0.04204	0.0335808	0.0110896	0.0631572	-0.0321796	0.0469549	0.0204983	0.0576486
166	AD	-0.0842393	-0.00263285	-0.0711477	-0.0296173	-0.019939	-0.0491329	-0.0981897	-0.000978129	-0.0547147	-0.0216083	0.0492576	0.0404563	0.0830399	0.0740384	0.0400115	-0.013953	0.0139063	0.043933	-0.0260325	0.0184657	-0.0153815	-0.0448931	-0.0167772	0.0364184	0.00817878	-0.0123652	-0.0073806	0.0244264	0.0266146	0.0376684	0.00742674	0.0257608	-0.0291641	-0.0243322	0.145	0.0366173	0.0344128	-0.0257126	-0.0129134	0.0340047	-0.00399338	0.0484529	0.0385626	-0.0346395
168	AD	-0.0231805	0.0104202	0.0209893	0.0400298	0.0369726	-0.0305836	-0.00684141	-0.0509691	-0.0772379	-0.0375969	0.00839673	0.0281714	0.0425274	0.0644528	0.0924449	0.017725	0.0486004	-0.0448499	-0.0683031	-0.0915356	-0.0908498	-0.0928357	-0.0652082	-0.0898065	-0.102954	-0.0420118	-0.0556374	-0.0459976	-0.0981318	-0.0430736	-0.0562384	-0.0588271	0.00487515	-0.023881	-0.00248317	0.0604377	-0.0139905	0.0268244	0.0614103	0.0440184	0.0268657	0.0905599	0.0767716	0.0788224
172	AD	0.0298516	-0.0856858	-0.0124959	-0.0411825	0.019332	0.028131	0.0376557	0.0364488	0.0341139	0.00844395	0.0178648	0.0441145	-0.0234924	-0.00209316	-0.0493795	0.00145792	-0.014051	0.0484804	0.0600237	0.117952	0.0955737	0.0921055	0.0275647	-0.00679478	0.0583683	-0.0372377	-0.0295052	0.0108659	0.0472626	0.00729754	0.0340696	0.0269222	0.00174525	-0.0116452	-0.0137788	-0.0726181	0.000685802	-0.0046367	-0.0616825	-0.0473337	-0.0791324	-0.0659135	-0.0672142	-0.070044
173	AD	0.0362967	0.00844381	0.0334658	0.0157155	0.0593799	0.0216315	0.0536191	0.0259016	0.0137521	0.0146427	0.0306119	0.00943698	-0.0431545	-0.00389897	0.0220617	0.0231354	0.0246838	0.0307481	0.0417177	0.0520642	0.0415372	0.0121193	-0.0126218	-0.102896	-0.0583677	-0.0337539	-0.00721411	-0.00149737	-0.014098	-0.0238432	0.0265327	-0.00240171	-0.0281775	-0.0133232	-0.0956172	-0.076661	-0.0325058	0.0302672	0.0122512	-0.0262289	-0.0472061	-0.0644847	-0.0580287	-0.0187383
175	AD	-0.0122295	0.0267062	0.037894	0.031409	-0.00915016	-0.0101476	-0.0133383	-0.0122398	-0.0140775	0.0238667	-0.0160268	-0.0340642	-0.001893	0.0201602	0.0172001	0.00366805	0.0136415	0.00182452	-0.0311427	-0.0435421	-0.0213384	-0.00557844	-0.0119921	0.0464614	0.00563453	-0.0300896	0.00419679	-0.0303911	-0.0314588	-0.0102712	-0.0124976	-0.00748302	-0.042071	-0.045798	0.0441984	0.0301334	0.00289683	-0.00827169	-0.00625695	-0.0347562	-0.000334769	0.0417792	0.00137399	0.0408744
177	AD	-0.0332571	-0.0275179	-0.0308783	-0.0206017	0.00187316	-0.068294	-0.0647256	-0.0123954	-0.0431053	-0.0230545	0.0534583	0.0786546	0.0849175	0.0835323	0.0500755	-0.013384	0.044876	0.0653999	-0.0294047	0.0521151	-0.0531426	0.00777723	-0.0120125	-0.0418803	-0.0688489	-0.0261393	-0.0435929	0.017549	0.0464032	0.0164087	0.0308462	0.0478523	0.0813085	-0.0712543	0.0186931	0.0398261	-0.00565311	0.000339523	-0.0431222	0.0174486	-0.0568897	0.0290117	0.0361007	-0.00143013
188	AD	-0.0698163	-0.0136315	-0.0493593	-0.00546176	-0.0255504	-0.0698462	-0.105905	-0.0590718	0.00327219	-0.0441223	0.00202005	0.023227	0.0968984	0.0868684	0.0908794	-0.012602	0.0268137	0.0528252	-0.0430764	0.013818	-0.0809613	-0.0452309	-0.00141293	-0.0215735	-0.0800268	-0.0591727	-0.00323192	0.0129762	0.0577766	0.0509829	0.0376361	0.0589585	-0.014634	0.019073	0.0715765	0.04905	-0.041791	0.00715949	-0.0170627	0.0419147	0.00530237	0.014467	0.0829204	0.0330292
195	AD	0.0383095	-0.0227668	-0.00319905	-0.0366894	0.0161733	0.0275584	0.0203118	-0.00835133	0.00611017	-0.00995614	0.0345578	0.0298293	-0.0187798	-0.00752566	-0.0262173	0.020514	0.00638954	0.0301253	0.0395834	0.00681537	0.0368827	0.0271049	-0.0274917	0.0222722	0.0272317	-0.00846995	0.00316173	0.0152962	0.0181418	0.0247979	0.00576739	0.00380326	-0.0303629	-0.00760754	-0.0124932	-0.0229722	-0.0218486	-0.0180944	-0.0426136	-0.0353103	-0.0578692	0.0331711	-0.0186672	-0.0139315
203	AD	-0.0343667	-0.0167531	-0.0439286	-0.00647124	-0.016406	-0.0355509	-0.0570448	-0.030148	-0.0162705	-0.044434	-0.00132108	0.0120263	0.0454667	0.0163811	0.00503718	-0.0131344	0.00485583	-0.0102342	-0.0216273	-0.0323356	-0.0464712	-0.0685243	0.00522193	-0.00470015	-0.0466076	0.0434583	0.0480792	0.00969174	-0.0120491	0.0105243	0.0218628	0.0251363	0.0498613	0.0381541	0.0416516	0.0068782	0.00702065	-0.0127652	-0.0254675	0.0039014	-0.0178201	0.0256676	0.0946833	0.0806756
204	AD	-0.0184716	-0.00812549	-0.0172712	-0.038352	-0.0072568	0.0378951	0.0295656	-0.0146183	0.0437986	-0.0199709	-0.0235083	0.0490219	-0.0330442	-0.00219728	-0.00523296	0.0214331	0.0121567	-0.0225597	-0.00961974	-0.0434064	-0.00836507	0.0418211	-0.0265377	0.0152629	0.0257598	-0.0271099	-0.0500272	0.0385423	-0.00076122	-0.00900334	-0.0161016	-0.0629959	0.0795495	-0.0366109	-0.00659667	0.0579126	-0.00297617	-0.0238841	-0.0186963	0.00245951	-0.0164122	-0.0341137	-0.0157125	-0.0457863
216	AD	0.00915981	0.0116842	-0.0189285	0.0245419	0.0250854	-0.000531759	-0.0336596	-0.0240425	-0.0716524	-0.0462933	0.0180671	0.0116939	0.0320676	0.0316504	0.0341213	0.0164244	0.023688	0.0166648	-0.00786671	-0.041374	-0.0364398	-0.0297366	-0.0534141	-0.00127941	-0.00376034	-0.0147866	0.00995706	-0.0364626	-0.0250304	-0.0348501	0.00645902	-0.0113536	0.068795	-0.0316064	-0.000161255	0.000420764	-0.0324141	0.0180416	0.0072952	0.01048	-0.00337196	0.0616206	0.00368412	0.026627
218	AD	-0.10674	-0.0706107	-0.102396	-0.0668882	-0.000806607	-0.0131696	-0.0719849	-0.0211194	0.00952649	-0.0373421	-0.0116108	0.107831	0.107894	0.081864	0.0816428	0.0360561	0.077573	0.019196	-0.0271947	-0.0392021	-0.0805026	-0.0980328	-0.0310556	-0.0435431	-0.0291372	0.0510077	0.043884	0.0723053	0.0196219	0.0691552	0.0839458	0.0228303	0.0111437	-0.0142347	0.0175741	0.0111729	-0.0285559	0.0170417	0.0408017	0.126509	0.0627609	0.0227906	0.0729928	0.0523809
220	AD	-0.0352688	-0.0198939	-0.0660197	-0.031803	-0.0117212	-0.0663306	-0.0859454	0.0120482	-0.0413797	-0.00433655	0.0666019	0.0459097	0.0884644	0.0446554	0.0265202	-0.026883	0.0207895	0.0544703	-0.0170765	0.0104951	-0.00541198	-0.0180956	-0.0150756	0.0312097	-0.0251656	0.0231527	-0.000556679	0.0242451	0.010213	0.0648353	-0.0180649	0.0308548	-0.0152945	0.0343835	0.00434108	0.0669421	-0.0380368	0.00334239	0.0146049	0.0751702	0.0305567	0.0603117	0.0806127	0.0166982
224	AD	0.0159522	0.0290983	-0.00231032	0.0399713	0.0200011	-4.82523e-05	-0.019095	0.00416978	-0.0644859	-0.0149097	0.0286918	-0.00934999	0.005401	-0.00148866	0.0222329	-0.00952116	-0.00749343	0.0161772	-0.00886729	-0.0194821	-0.0166713	-0.00887662	-0.0232638	-0.0124272	-0.0186959	-0.0499309	-0.0458231	-0.0433929	-0.0244105	-0.0248045	-0.0330324	-0.023232	0.045548	-0.0140323	-0.0340457	0.00599267	-0.037246	0.0326211	0.0568024	0.0228207	0.0402857	0.0556004	0.0140528	0.0153417
226	AD	0.00605685	0.032962	0.0145692	0.0060845	-0.0295517	-0.00537475	-0.0253061	0.0206445	-0.094146	-0.0268618	0.0473543	0.045764	0.0420138	0.0678105	0.0610281	0.0374176	0.0793621	0.0491499	-0.0114143	-0.0125432	-0.0501566	-0.0257978	-0.049074	0.0201095	0.036105	-0.0379161	-0.0451869	-0.0558094	-0.0656456	-0.0586259	-0.0253841	-0.0147623	-0.00154947	-0.0133723	-0.00887695	-0.0140219	-0.0370472	-0.0557311	-0.0189056	-0.012364	-0.00169417	0.0460431	-0.0192178	0.0210967
227	AD	-0.0417363	0.00905695	-0.0431294	-0.0565317	-0.0910822	-0.0455473	-0.0506055	-0.023017	-0.0746548	-0.0578097	0.0750815	0.0648586	0.0561638	0.0286763	0.0224643	-0.0346321	0.00937975	0.0490147	-0.0286969	0.072429	0.00196049	0.0361795	0.0295977	0.0461637	0.0176902	-0.0622961	-0.0863323	-0.018937	-0.036969	-0.0399306	-0.060475	0.034488	-0.0322596	0.0100445	-0.0261419	0.00110405	0.013142	-0.105426	-0.0787349	0.0180389	-0.0332893	0.0274238	0.0882388	0.0508267
230	AD	-0.0158444	0.0242888	0.0204584	0.0359455	0.0364337	-0.0084287	-0.0206088	0.00141691	-0.110292	-0.0441099	0.0876496	0.0561864	0.0449191	0.0593863	0.105111	0.0250031	0.0557805	0.0284545	-0.0190758	-0.00855021	-0.0263736	0.000286399	-0.0267227	-0.131403	-0.0731243	-0.0424597	-0.0440414	-0.0255668	-0.0760125	-0.0914741	-0.0132575	-0.00542401	0.067635	-0.0508314	-0.104018	-0.0413511	-0.0439022	0.0228789	0.0425851	0.0325524	0.0111815	-0.0191328	-0.00564524	0.0199954
233	AD	0.067649	-0.017654	0.0215793	-0.017805	0.0250122	-0.0148006	0.0331942	-0.0316715	0.0833022	0.0481766	-0.0110237	-0.0465191	-0.0365813	-0.0523044	-0.103323	-0.045489	-0.0611489	0.112407	0.0889888	0.0985152	0.123519	0.0873723	0.0358577	0.0298104	0.0340383	-0.0196278	-0.00888854	0.0412742	0.0671971	0.0655228	0.0194841	0.0344966	-0.00730619	-0.0200661	-0.0326731	-0.0428914	-0.0117274	0.0399045	-0.00759054	-0.047015	-0.0411833	-0.00923374	-0.0377048	-0.00606929
234	AD	-0.0505165	0.0198804	-0.0219469	-0.01607	-0.00662163	-0.0697812	-0.0583246	0.0242755	-0.0527156	-0.0246948	0.00926614	0.012513	0.00206502	0.0161167	-0.010611	-0.0514057	-0.0208481	-0.0356756	-0.0726353	-0.0216808	-0.0500562	0.00232669	-0.00785418	-0.0594008	-0.0673648	-0.099867	-0.114014	-0.0140358	-0.0270189	-0.00969898	-0.0671592	-0.030814	0.00602373	0.118672	0.132389	0.101825	0.0364718	0.0321839	0.042028	0.0236889	0.00253064	0.024599	0.0227817	0.0108038
235	AD	-0.0321831	-0.00623582	-0.0136286	-0.0236449	-0.0356028	-0.0311726	-0.0168528	-0.0543521	-0.0435551	-0.104003	0.00514167	0.0111706	0.0115349	0.011626	0.0138794	-0.0233774	-0.0078318	-0.00161323	-0.0271398	0.0161393	-0.0166636	-0.0156587	0.0289154	0.0200963	-0.00396858	-0.0221377	-0.0315511	-0.0270673	-0.0400104	-0.0776656	-0.0243606	-0.00880491	0.0112304	0.0475479	0.0450907	-0.00390002	-0.000124565	-0.0450851	-0.0393338	-0.0344722	-0.0481114	-0.0203369	0.0102973	0.0460435
236	AD	0.029947	-0.00572385	-0.0369459	0.00734034	-0.00373289	0.00138307	-0.0601161	0.0081536	0.00178828	-0.0112303	0.105068	0.0532472	0.0615662	0.027626	-0.00592174	0.0109741	0.0147052	0.0207436	0.0100416	-0.00504524	0.0128541	0.00576016	-0.0276235	-0.0425978	-0.0528061	0.018195	0.0525331	0.0152839	0.0652611	0.109478	0.0749987	0.0890798	-0.0107284	-0.00790205	0.032263	0.0383078	-0.0341081	-0.0478673	-0.0554523	0.0217836	-0.030136	0.00698947	0.0321852	-0.0170716
238	AD	-0.0924649	-0.107358	-0.0749207	-0.0750405	0.0589982	0.0554153	0.0358472	0.00531518	0.0584453	0.0397399	-0.0646268	0.0324756	0.000646676	0.0143616	0.027395	0.0711145	0.0598244	-0.0226013	0.0175149	-0.0324249	-0.00809377	-0.0317376	-0.0315414	0.0253007	0.0493738	0.042096	0.0129054	0.0683866	0.0164562	0.0008549	0.0514646	-0.00152559	-0.0131923	-0.0127839	-0.0266358	-0.0316097	0.0014152	0.028	0.0440721	0.0423322	0.0500563	0.0466684	0.00622484	-0.017546
246	AD	-0.075538	-0.0894622	-0.0831985	-0.0525938	0.0717375	0.0262587	-0.0300522	-0.0441188	0.028127	-0.0225285	-0.0128608	0.0786431	0.0417742	0.0761824	0.0605378	0.0639773	0.0776071	0.0391766	0.0211991	-0.0465355	-0.0241038	-0.0342889	-0.0776787	-0.0526485	-0.02309	0.0226877	-0.00221701	0.077797	0.040769	0.0296499	0.029179	-0.0141508	-0.0205306	0.00919073	0.0639037	-0.00519821	0.0196326	0.0693558	0.035011	0.0698736	0.00785003	0.0439044	0.00912858	0.0330164
249	AD	-0.0184418	0.00660177	-0.0114483	0.0335182	0.0432034	-0.00802091	-0.025463	-0.0214878	-0.0775165	-0.0596485	0.0438827	0.0289146	0.0729241	0.0594476	0.0769993	0.0339862	0.0578318	-0.0606841	-0.0830555	-0.0845371	-0.087584	-0.0956958	-0.0328878	-0.00044423	-0.00345709	0.00929966	0.0260757	-0.0378017	-0.0373571	-0.00820776	0.0314188	0.0161518	-0.0712861	-0.0332796	-0.00936453	0.00481557	-0.0242114	0.0325818	0.00387283	0.0115266	-0.00792028	0.00922469	0.0642591	0.0598546
251	AD	-0.0389737	-0.0123328	-0.0329269	-0.0313475	0.0421529	-0.0158051	0.00355154	-0.0165859	0.00217379	-0.00205415	-0.0676034	-0.00217865	-0.000109572	-0.0242098	0.0516886	-0.017447	-0.0200719	-0.0463168	-0.0329593	-0.0425932	-0.0147453	-0.034705	0.0206146	-0.0277083	-0.0793998	0.0056944	-0.0158976	0.0155057	-0.0254421	-0.0232429	-0.0277503	-0.0321163	-0.0520558	0.00794169	-0.0608979	-0.0104746	0.0182241	0.0673004	0.0894112	0.0902011	0.0709031	0.00293314	0.0574975	0.081279
255	AD	-0.0155994	-0.0263794	-0.0556586	-0.0490779	0.0244617	-0.0045756	-0.0189192	0.00707994	0.00102787	0.00796128	0.0298136	0.0635388	0.033392	0.0328415	-0.00456448	0.0106887	0.0320128	-0.048924	0.00936497	-0.0405384	-0.0349563	0.00214	-0.017137	-0.0647726	0.00444135	0.00619392	-0.0280414	0.0743507	0.0269046	0.0386424	0.0339064	0.01347	0.00186176	-0.010569	0.0375226	0.00700944	-0.00727773	0.0348416	0.0114481	0.0494998	-0.00482564	0.0281834	-0.0206896	-0.0291843
259	AD	-0.024264	0.0175672	-0.0597135	0.0120777	-0.0905223	-0.0842719	-0.111808	-0.0346226	-0.0538555	-0.0539507	0.0770375	0.0252852	0.0917887	0.0110699	-0.0118819	-0.0769477	-0.0393808	-0.000881381	-0.117395	0.0037269	-0.0520378	-0.046685	0.0218836	0.0450708	-0.0194044	-0.0194774	-0.00174344	-0.020386	0.0310923	0.129786	-0.041716	0.0762992	-0.0210003	0.0700039	0.0147665	0.144407	0.0209408	-0.0747505	-0.0428324	0.0811545	0.00889458	0.0952796	0.158236	0.0377836
260	AD	0.00976231	-0.0308062	0.0178775	0.0191605	0.102452	0.0346931	0.0595314	0.0306499	0.0469598	0.0384339	-0.0492424	0.0028287	-0.0177634	0.010195	0.0573439	0.0488327	0.0344612	0.0118652	0.0323865	-0.0273008	0.00288486	-0.00393534	-0.0246132	-0.0889368	-0.0665627	-0.0131653	0.0180084	0.0238619	0.0188688	-0.00460663	0.0328998	-0.0184239	-0.00391382	-0.0447363	-0.0358404	-0.0750798	-0.0604905	0.101466	0.0827239	0.0302864	0.0367793	0.0307406	-0.0453989	0.0196532
263	AD	0.0111469	0.00480091	-0.0247869	-0.0573194	-0.0256539	-0.0450448	-0.0394058	-0.0517	-0.065587	-0.0607469	0.0867263	0.064965	0.0373953	0.0175859	-0.0171088	-0.0516755	-0.00665754	0.0551038	0.0173177	0.0675155	0.0372543	0.0611203	-0.00457859	-0.0381627	-0.0349648	0.0177069	-0.0568112	0.0240704	0.00120947	0.000873224	-0.0241927	0.015932	0.0336543	0.0026272	0.0167985	-0.0168551	-0.0360831	-0.0311029	-0.0551064	-0.0155205	-0.0716196	0.072278	0.0177384	-0.022289
267	AD	0.00122356	0.0342643	0.0322336	0.0505001	0.0160555	-0.0267927	-0.00529357	-0.00663076	-0.0929312	-0.0488088	0.0449434	0.000959129	0.0317884	0.0716005	0.110583	0.0205207	0.0474428	0.0438891	-0.0478373	-0.000873206	-0.0601321	-0.0400009	-0.00779613	-0.0121644	-0.0127771	-0.0322631	-0.0144983	-0.0708673	-0.0543623	-0.0665872	-0.0141881	-0.00567919	-0.0320572	-0.0332056	0.013191	-0.0601744	-0.0360568	0.0189404	0.0264678	-0.00660333	-0.000952298	0.0230826	-0.0103142	0.0171787
268	AD	-0.0589415	-0.00623864	-0.0244527	-0.0267244	-0.0499879	-0.123402	-0.0455997	-0.0612325	-0.0195199	-0.0371246	-0.020194	0.00420994	0.0438336	0.0131229	-0.0142991	-0.0805415	-0.0381043	-0.0658784	-0.116084	-0.0167441	-0.0902435	-0.0568012	0.12058	0.0446115	-0.0180537	-0.0282564	-0.0421388	0.0303267	0.0496975	-0.0004346	0.0149845	0.0817012	0.0183755	0.0567275	0.0707527	0.0139891	-0.0230964	0.0280909	0.0188352	0.0341592	0.0195477	0.0189951	0.0600926	0.0515725
270	AD	-0.0369363	0.0101375	-0.00328217	-0.0030062	-0.00165012	-0.0322742	-0.0320604	0.0178597	-0.0591406	-0.0254037	0.0645468	0.0134683	0.0546042	0.0760116	0.0515167	0.023149	0.0619733	0.0646898	-0.050963	0.0119898	-0.0504848	-0.0468754	-0.01525	0.0142894	-0.00251748	-0.0044667	0.0122834	-0.0238394	-0.00943057	-0.00968793	0.0397823	0.0405086	-0.030275	0.0196988	-0.0162086	0.00893297	-0.00250959	0.00483946	-0.00401968	-0.000145248	-0.0151003	0.0233142	0.0140757	0.01303
273	AD	0.0254352	0.0421921	0.0610227	0.038887	0.0336488	0.00537401	0.0485728	0.0264234	0.00848903	0.0491239	-0.00085973	-0.0423801	-0.0527023	-0.045012	-0.0112834	-0.0143752	-0.0377836	-0.0232165	-0.000515248	-0.00265345	0.00310858	0.0167583	-0.00301988	0.0104721	0.0093686	-0.0250298	-0.0136062	-0.0209058	-0.0216049	0.00741392	-0.0485479	-0.0355003	-0.0389199	-0.0385156	-0.0722846	-0.00213163	-0.00733964	0.0617583	0.0489684	-0.00649682	0.0181729	-0.0483061	-0.00958329	0.019455
274	AD	-0.0173419	0.000985669	0.0392608	0.0254218	0.0266404	-0.050055	0.0231504	-0.0237034	-0.0253997	-0.00566424	-0.0149224	0.00723843	0.039771	0.0594955	0.0564284	0.0110561	0.0448739	-0.0133768	-0.0587179	-0.0309096	-0.0721989	-0.0585435	0.0163538	-0.0542896	-0.0667143	-0.0443311	-0.0304419	-0.00522229	-0.0180529	-0.0583848	0.00346534	0.0178124	-0.0388939	-0.0725334	-0.0724208	-0.0369159	-0.0143843	0.0626695	0.0417643	-0.00222708	-0.00300564	0.0142578	0.0220783	0.044085
275	AD	-0.0220125	0.0095518	0.00296686	0.00059872	0.0459278	0.00384829	0.0105715	-0.00913888	-0.000542824	-0.0213857	-0.0471028	0.0104518	-0.0018722	0.0217094	0.0395561	0.0207885	0.0181003	-0.0302575	-0.0564834	-0.0749796	-0.0706093	-0.0622984	-0.00577942	0.0185879	0.00769684	-0.0169837	-0.00426848	-0.00382488	-0.0183791	-0.0224374	-0.000993355	-0.0232453	0.011411	-0.0273666	-0.0194009	0.0193521	-0.0277622	0.0532477	0.0485834	0.0270723	0.0256626	0.00090953	0.0191429	0.0342361
276	AD	-0.0277344	-0.100334	-0.0457974	0.0175601	0.0763075	-0.021612	-0.0489964	-0.0238867	0.109291	0.087231	-0.105262	-0.038903	0.0735286	0.0437124	-0.00400032	0.0454864	0.0411204	0.0774216	0.0697078	0.0115039	0.0365905	-0.0886934	0.0087493	0.0192122	-0.0208103	0.330689	0.279788	0.132727	0.0764501	0.13244	0.181735	0.111684	-0.0275252	-0.0105617	-0.0844866	-0.0195819	-0.0365704	0.0786094	0.0672153	0.0645484	0.100733	-0.00539573	0.0255531	0.072784
278	AD	0.00282735	0.0527689	-0.029843	-0.0297351	-0.0639714	-0.00451802	-0.0619102	-0.0238396	-0.0534859	-0.0963226	0.133539	0.0778602	0.0396561	0.0300842	0.0279683	0.00361078	0.0335974	0.0574905	0.0265654	0.0286506	0.00926081	0.0489722	-0.00447132	-0.0462772	-0.0480463	-0.0150963	-0.0504808	-0.00718793	0.0165024	-0.0106809	-0.000661242	0.0102605	0.00495748	-0.0407709	-0.0509741	0.020086	0.00822552	-0.107553	-0.117754	-0.0104112	-0.0839294	0.0313483	0.0218817	-0.0225808
280	AD	-0.0546628	-0.127765	-0.0539594	-0.0263525	0.0495256	0.00985543	-0.0335974	0.0689701	0.128583	0.0996285	-0.121466	-0.0141251	0.0618625	0.0408197	0.00123354	0.067803	0.0462861	0.0426845	0.0674937	-0.0339214	0.00593051	-0.0632407	-0.0209434	-0.0245634	-0.0226576	0.325927	0.273235	0.159065	0.100699	0.150704	0.168825	0.0775997	0.0468713	-0.0205982	0.0155679	-0.0499968	-0.0253859	0.0368426	0.0360699	0.0502	0.0642098	-0.0293	0.0256264	0.0413885
283	AD	0.026302	0.056951	0.0328599	0.0200739	-0.00740125	-0.009762	0.0196851	0.0321492	-0.0686654	-0.000985608	0.0452471	-0.00953601	-0.0362576	-0.0206012	0.027381	-0.0246957	-0.0158856	-0.00575031	-0.022121	0.00203682	0.0038845	0.0317644	-0.00559934	-0.0169792	-0.0240588	-0.0860698	-0.0868331	-0.0695235	-0.0648494	-0.0522821	-0.0893565	-0.0602856	0.00902551	-0.0400454	-0.0235015	-0.00229512	-0.00577777	0.00123751	0.0265928	0.0004797	0.0107404	0.0470686	-0.000119663	-0.000988663
284	AD	-0.0246995	-0.0138801	-0.0769639	0.00456774	0.000283867	-0.0157609	-0.098522	0.0322707	-0.0364219	-0.0497896	0.080673	0.0851264	0.105853	0.0871127	0.100497	0.0442643	0.0842842	0.0876886	-0.000830124	-0.0147852	-0.0284936	-0.0430537	-0.0445042	-0.0927139	-0.114931	-0.0451755	0.00789615	0.0191137	0.0184723	0.0361158	0.0782127	0.0714422	0.058727	0.0282157	0.0282515	0.0700424	0.0290687	-0.0237803	-0.024781	0.055216	-0.0183062	-0.0375298	0.0338439	0.0110797
299	AD	-0.0522058	0.00137577	-0.0437624	-0.00150448	-0.00747953	-0.0415912	-0.0558336	-0.0253537	-0.0462855	-0.0350701	0.0732898	0.055623	0.0698767	0.0720171	0.0532123	0.00218889	0.0415065	0.0167627	-0.0479243	-0.00896433	-0.05438	-0.0217325	0.00258604	-0.0498503	-0.0653765	-0.0133969	-0.0178187	0.0111298	0.0210973	0.015804	0.0233799	0.0321899	0.0464407	-0.00901562	0.00503675	0.0130064	-0.0106291	-0.00820339	0.000234889	0.0407817	-0.0103605	0.0201132	0.0297829	0.00118446
300	AD	-0.0559161	-0.0327495	-0.0776002	-0.0692431	0.000561977	-0.0400725	-0.0592118	0.0305542	0.0212109	0.019306	0.0763154	0.0717741	0.0448199	-0.0154044	-0.01599	-0.0549151	-0.0393116	0.0068538	-0.0114564	0.0463463	0.041513	0.0395075	0.0291443	-0.0373792	-0.0456092	-0.0347598	-0.097767	0.0934207	0.0948786	0.0939222	-0.00898086	0.0466318	-0.0418765	0.00292611	-0.0314562	0.030948	0.0187911	0.047925	0.0250392	0.0985608	0.00744805	-0.00236418	0.0405973	-0.0134075
308	AD	-0.259123	-0.221037	-0.193504	-0.249048	-0.0228764	-0.0548198	-0.0802122	-0.0202355	0.147085	0.0142265	-0.0383358	0.151076	0.155853	0.101171	-0.00790371	0.0155737	0.0683778	0.0341172	-0.0175485	0.0139834	-0.0290499	-0.0459052	0.0801363	0.0923013	0.0910717	0.0915852	0.041573	0.276009	0.204403	0.163135	0.175924	0.149631	-0.00897391	-0.0174229	0.0341111	-0.0440602	0.000120241	0.0155412	-0.0145047	0.114021	0.0192965	-0.0646099	0.0750049	0.0446092
309	AD	-0.0086465	0.0182085	0.0261903	0.021708	0.00207347	-0.0157544	0.0040397	-0.0271408	-0.00909509	0.0168887	-0.0317025	-0.062942	0.0055718	0.00445075	-0.016707	-0.00839193	-0.0197763	-0.0320999	-0.0201045	-0.0126457	-0.0199963	-0.0440064	0.0105762	0.0774919	0.0702202	0.0790037	0.063979	-0.0379707	0.0150223	0.00896008	-0.00227967	0.0272487	-0.00233365	0.0421214	0.161671	0.0181234	0.00391766	0.00109403	-0.00407978	-0.0509229	0.000496799	0.00311706	0.022734	0.0477931
311	AD	-0.0559891	-0.0630253	-0.109521	-0.0588914	-0.0338691	-0.0373734	-0.0992678	-0.0276769	-0.0332861	-0.0454071	0.0162589	0.0429111	0.0781103	0.0419887	-0.00384724	-0.0115862	0.0127088	0.0094322	-0.0502875	-0.0440379	-0.0492908	-0.0505347	-0.0104424	0.0219206	0.00950779	0.0174736	-0.00821222	0.0212163	0.0336783	0.0436783	0.0496911	0.0477386	0.0346254	0.162218	0.122734	0.0661948	0.0130162	-0.00824495	-0.0418118	0.0442962	-0.0221642	0.0271652	0.0382206	-0.0482132
313	AD	-0.0657629	-0.03351	-0.0361571	-0.0466034	0.00691596	-0.0217096	-0.0207835	-0.0213655	-0.0725847	-0.0817179	-0.00186472	0.0571671	0.0634426	0.0841271	0.0830753	0.0246841	0.0629474	-0.0196368	-0.078834	-0.053393	-0.0974086	-0.099821	-0.0260093	-0.0162417	-0.035203	-0.0206012	-0.0215532	-0.0141432	-0.0489627	-0.0609725	-0.00339888	-0.0261198	0.00318095	-0.0386714	-0.0252626	-0.00845482	-0.00100507	-0.00393137	0.0101939	0.0320965	-0.00306262	0.0191324	0.0608633	0.0800925
317	AD	-0.027603	-0.00325096	0.0348779	0.00514641	0.0104604	-0.00439584	0.0188195	-0.000738952	-0.00296481	-0.00836887	0.00689293	0.032941	0.030133	0.0927543	0.0649263	0.0400288	0.062129	0.00193443	-0.0249852	-0.000491317	-0.049702	-0.0335716	0.00441273	-0.00580499	0.0567042	0.00217414	0.0289285	-0.0073782	-0.00782486	-0.0216229	0.0276257	0.0170416	-0.0318052	-0.0300747	-0.0228464	-0.0309117	-0.00899885	0.0122607	0.0104357	-0.0216919	-0.0117827	0.0237038	-0.0385202	0.00256813
324	AD	-0.0206205	0.0105368	0.00641765	0.0209067	-5.60051e-05	-0.0252224	-0.0277791	-0.0787662	-0.0693631	-0.0432457	0.0195361	0.0215942	0.0364951	0.0743107	0.0811203	0.0283259	0.0602323	0.0371467	-0.0470777	-0.00349599	-0.0556377	-0.0582681	-0.00886971	-0.0422787	-0.0848909	-0.0275015	-0.0112034	-0.00442207	-0.0505763	-0.0405997	0.0165573	0.000885237	-0.0492147	-0.0105963	0.0288383	-0.00653482	0.0690417	-0.0335152	-0.00489434	0.000594776	-0.00233014	-0.0561748	0.040557	0.0639852
334	AD	0.0108392	0.106611	-0.000737345	0.0474426	-0.147988	-0.123979	-0.119394	-0.0088035	-0.120621	-0.0723556	0.103801	-0.0376188	0.0595527	-0.0281536	-0.0461479	-0.119055	-0.0751703	-0.0390768	-0.0869811	0.0515636	-0.0145962	-0.0122594	0.104595	0.0204623	-0.0308181	-0.0298311	-0.0267672	-0.0723973	-0.0130459	-0.00151452	-0.0205674	0.111295	0.0506154	0.0177546	0.0224854	0.046557	-0.0255178	-0.116012	-0.0713183	-0.00217704	0.0026	0.0700924	0.103516	0.00421187
335	AD	-0.15686	-0.164706	-0.158285	-0.187735	0.0225084	0.0219739	-0.04469	0.0164252	0.107553	0.0237702	0.0173903	0.122464	0.0646296	0.011598	0.0185246	0.0123071	0.0139884	0.109183	0.102351	0.0572201	0.130443	0.0939502	-0.0102483	0.00420053	0.0152765	0.0624498	0.0139567	0.208747	0.136703	0.183705	0.0678579	0.0412235	-0.0209257	-0.030262	-0.087031	-0.0715373	-0.0102947	0.0499692	0.0614226	0.183084	0.062343	0.096104	0.0185915	0.0250273
337	AD	0.00537511	-0.0295209	-0.0751371	-0.0477744	-0.039784	-0.0512577	-0.0694379	-0.0380146	-0.032258	-0.0177874	0.048264	0.034859	0.0453957	-0.0105429	-0.0504698	-0.0647697	-0.0401812	0.0411486	-0.00762593	0.0440335	0.0439379	0.0368804	0.0244408	-0.00933289	-0.0320603	0.0177333	-0.0237213	0.0240075	0.049438	0.0435502	-0.000380881	0.0435249	-0.00209725	0.110737	0.053329	-0.0329952	-0.00446831	0.00693444	0.00956249	0.0584308	0.0173423	-0.0218708	0.00842383	-0.0807669
341	AD	0.00111502	0.0235352	0.0362618	0.0411834	0.0296281	-0.00352747	0.00148154	-0.0407786	-0.0957808	-0.0347761	0.0271116	-0.00800972	0.0208905	0.0678757	0.0715957	0.032263	0.0456745	0.0394299	0.0018249	-0.026709	-0.0298098	-0.0274676	-0.0512018	-0.00559612	0.00197371	0.019971	0.0219884	-0.0530731	-0.073468	-0.0538059	-0.0132077	-0.0122732	-0.044669	-0.0817512	-0.0249317	0.00776907	-0.0269654	0.0170873	0.0342477	-0.0216427	0.00422322	0.0988154	0.0247964	0.0324846
343	AD	-0.0609821	-0.0051297	-0.0734552	-0.0259723	-0.0555515	-0.0622936	-0.0991632	-0.0694522	-0.0635501	-0.0570981	0.0696183	0.0445783	0.0884125	0.0585727	0.0175726	-0.0311659	0.00682898	-0.00426692	-0.0778865	0.00246801	-0.0591513	-0.0505542	0.0554766	-0.0146464	-0.0263655	4.93605e-05	-0.0038448	0.00788075	0.0585112	0.0287824	0.0444446	0.0908486	0.0525362	-0.0339368	0.0954461	0.0731609	-0.0122817	-0.00628863	-0.00208589	0.053827	0.014666	0.0157093	0.039584	-0.0356247
349	AD	-0.0359684	0.0111471	-0.0423627	0.0103688	0.0106064	-0.0790009	-0.10783	-0.0889723	-0.0927158	-0.112829	0.0974802	0.0437502	0.0899139	0.0569141	0.0844218	-0.0366524	0.0136915	0.0724565	0.00321852	0.0216646	-0.0341208	-0.0175401	-0.0017731	-0.0915553	-0.148276	-0.0833959	-0.0627716	-0.0594372	-0.0332309	-0.0452451	-0.0277958	0.0212199	-0.000443047	-0.0514363	-0.0287033	-0.00776472	-0.00182797	0.0407172	0.0251626	0.0668937	-0.0078911	0.0663338	0.0424081	0.052016
352	AD	0.00716497	-0.0375761	-0.0132234	-0.013367	-0.0525187	0.00690406	-0.00311272	0.0712631	0.0773459	0.0873079	0.00647152	0.0183183	0.0148304	0.0382084	-0.0349538	0.0136855	0.0181461	0.0464025	0.0646035	0.03713	0.0209096	0.0187377	0.0154831	0.0533576	0.0262162	0.0256363	0.0217442	0.0724195	0.0581481	0.0598927	0.047538	0.0419451	-0.0492297	-0.0282178	-0.0102058	0.0304862	0.00715693	-0.0594421	-0.0334919	-0.0117016	0.019748	-0.00393905	-0.0177008	-0.0681148
353	AD	0.0202229	0.0494508	0.0341409	0.0695798	0.00676983	-0.0668883	-0.028533	-0.0211866	-0.0681595	-0.0286291	0.0648832	-0.0127149	0.0414898	0.0176872	0.0479699	-0.0422402	-0.00701357	0.0845245	-0.0186076	0.0621841	0.0102915	0.00757868	0.00308192	-0.0532595	-0.113201	-0.0761363	-0.0448173	-0.0353002	-0.0504203	-0.0504246	-0.0155025	0.0381568	-0.0662576	-0.00890645	0.0219518	-0.0486519	-0.0438585	0.0274445	0.0450122	-0.00516284	0.0105969	-0.00362486	0.0524945	0.0503862
354	AD	-0.115717	-0.101182	-0.106851	-0.0970572	-0.0616053	0.00763961	-0.0487883	-0.0444501	0.0044141	-0.0684917	0.036181	0.109616	0.079571	0.0719218	0.0301976	0.0320872	0.0453212	0.0442572	0.0022627	0.0286061	-0.00279371	-0.00655609	0.0173084	0.113151	0.0824168	0.0743116	0.0253831	0.0821256	0.071588	0.03869	0.0466213	0.0543906	-0.0967056	0.00149997	0.0391505	-0.0151097	0.00901008	-0.110831	-0.0864782	0.0678207	-0.0245824	0.0399001	0.0416457	0.0176711
355	AD	0.0218633	0.0870304	0.0410232	0.113912	-0.0432944	-0.0147873	-0.0206007	0.00591862	-0.0800144	-0.0156037	0.0851286	0.0086432	0.0400531	0.071151	0.103946	0.015807	0.0509253	0.0276103	-0.0159575	-0.0300888	-0.032525	-0.0345579	-0.0247941	-0.0726188	-0.048825	0.0175839	0.02218	-0.0725249	-0.0572957	-0.0729409	-0.00363521	0.00876947	0.0679675	0.000433005	-0.0201713	-0.0204132	-0.0317543	-0.0469714	0.0234429	0.00659241	0.0720986	0.0340227	0.0215583	0.00352428
361	AD	-0.00881036	0.00886696	0.0377616	0.0309822	0.0282742	-0.0170849	0.0191445	-0.0131735	-0.0294399	-0.0131048	-0.0370315	-0.0552759	0.0243152	0.0219484	0.0487912	0.00334265	0.0138123	-0.00578119	-0.05418	-0.0095487	-0.0460009	-0.0837737	0.0213157	0.0247007	0.0102964	0.0160076	0.0288663	-0.0296355	-0.0216133	-0.0301988	-0.000153257	0.0204181	-0.0723774	-0.0761465	-0.0643796	-0.0391904	0.0381998	0.0270495	0.0406175	-0.000592418	0.0345459	0.00996598	0.0726256	0.0852351
362	AD	0.00144458	-0.00997266	0.0258012	0.0339574	0.0447411	0.0353293	0.0348721	0.0487041	0.00347259	0.0303419	-0.0256071	-0.000827333	-0.0151344	0.0142741	0.0248864	0.0332342	0.0217607	-0.037641	-0.00335763	-0.0543678	-0.0195782	0.0100934	-0.0364206	-0.0217408	-0.00636166	0.0104921	0.027604	0.0201284	-0.0233334	-0.0019145	0.00411935	-0.0221929	-0.0613972	-0.0526575	-0.0265075	-0.0212912	-0.0073583	0.0408032	0.0514262	0.0168547	0.0318607	0.0818263	-0.0207614	0.027312
368	AD	0.0168002	0.0396644	0.0690883	0.0590959	0.00667068	-0.00985785	0.0463788	0.0962445	-0.0178334	0.0253544	-0.0257541	-0.0645273	-0.0236187	-0.00163542	0.000698467	0.0021699	-0.00127646	-0.0595087	-0.0484445	-0.0602176	-0.063588	-0.0592359	0.0107597	0.0301475	0.0200076	-0.0170057	0.0301467	-0.0523309	-0.0481667	-0.0260159	-0.00670289	-0.0102098	-0.0178593	-0.0707371	-0.0246789	0.0121798	-0.00117611	0.0118592	0.0112743	-0.0660256	-0.0131359	-0.00180616	0.0257543	0.0473465
369	AD	0.034394	-0.0379612	-0.0437518	-0.0255212	0.0531008	0.0404858	0.00825713	0.00774146	0.0316957	-0.00166255	0.00703102	0.0165031	-0.0172581	-0.0185899	0.00190073	0.0144538	-0.00877048	0.0400169	0.079721	0.0169023	0.065128	0.0467704	-0.0441748	-0.0169718	-0.0182469	0.00577317	0.00256764	0.0261884	0.0222473	0.0428991	-0.00682018	-0.0276629	0.0471644	-0.0141213	-0.0228795	-0.0248175	-0.00759249	0.0461729	0.0353549	0.0376255	0.00557879	0.0125166	-0.0308432	-0.0395638
370	AD	-0.0437836	0.0326237	-0.0314301	-0.0110085	-0.0242523	-0.0313496	-0.0594454	-0.0532904	-0.0986168	-0.094965	0.0750445	0.0480298	0.0616271	0.0362844	0.0540694	-0.014218	0.0187502	-0.00812668	-0.0548435	0.014587	-0.0347358	-0.0344699	0.0248249	-0.103255	-0.0530851	-0.0170731	-0.0254016	-0.0248078	0.0176187	-0.0159981	0.0134208	0.0428408	0.0492978	-0.0122149	0.00454299	-0.00804688	-0.0322604	-0.0127531	-0.0187692	0.0292473	-0.0146742	0.0349789	-0.00143821	0.0236074
372	AD	-0.0376279	-0.0119887	-0.0134207	-0.0225517	-0.0265027	-0.0273433	-0.0244394	0.00674836	0.00803107	0.0201538	-0.00234944	0.0154676	0.0376006	0.0189375	-0.0152744	-0.0143009	0.00690369	0.0257304	-0.00833537	0.0110589	-0.00729464	0.0138145	0.0129065	-0.00549532	-0.0416183	0.0123801	0.00738196	0.0465186	0.0221931	0.019975	0.0327314	0.0312586	0.0364106	0.034671	-0.0215609	0.0384762	-0.0113931	-0.0280185	-0.0322939	-0.00173072	-0.0215269	0.00473849	0.0283888	0.0227261
373	AD	-0.0113674	0.034501	-0.0324743	0.0240383	-0.0964968	-0.0445374	-0.0815527	-0.0288319	-0.0738303	-0.155411	0.0860086	0.035768	0.0733525	0.0530805	0.0168531	-0.0245853	0.0126757	0.0504762	-0.0170703	0.0307558	-0.0433023	-0.0387942	0.02556	0.109118	0.0652044	0.0385424	0.0246149	-0.0518701	0.0170265	0.0384518	-0.0290596	0.0671697	-0.00175346	0.0572994	0.0895933	0.0215377	0.025834	-0.142716	-0.0817844	0.0118699	0.00585353	0.0711723	0.0572068	0.00124609
381	AD	0.00185905	-0.0274584	-0.026555	-0.0258766	0.0412039	0.0393879	-0.00236692	0.0214266	-0.0124665	-0.0351275	0.0437325	0.0483865	0.0241129	0.0552655	0.0813384	0.0526731	0.0505857	0.0439231	0.0373664	-0.00684405	0.0171359	-0.00578624	-0.0638521	-0.0727781	-0.0470256	-0.0190156	0.00567634	0.00736269	-0.0187803	-0.00507707	0.0222625	-0.0115194	-0.0357163	-0.0597566	-0.00033091	-0.00704543	-0.0422957	0.0220586	-0.0104421	0.000455702	-0.0452271	0.0524356	-0.0060291	-0.0047864
384	AD	-0.0159686	0.0191834	-0.00816419	0.0167581	-0.0490588	-0.0656154	-0.0917273	-0.029358	-0.0699623	-0.0344445	0.00759953	-0.00728374	0.0627456	0.0553134	0.0275803	-0.0229623	0.0167767	0.0390705	-0.052452	-0.0112014	-0.0563987	-0.0598445	-0.000399229	0.0228066	-0.0146661	-0.00934874	0.000743873	-0.0535489	-0.031648	-0.0125611	-0.0178545	0.0160554	0.0174147	0.0498768	0.0275573	0.045685	0.090262	-0.0487829	-0.0146589	0.00526516	0.0267454	0.0459912	0.0618165	0.0390705
388	AD	0.0498204	0.00226633	0.0189094	0.0327956	0.0228645	0.0173717	0.0129224	-0.00706099	0.000358287	0.0288977	0.0114965	-0.0271992	-0.0171872	-0.00963128	-0.0096087	0.013567	-0.00373444	0.00319843	0.0219841	-0.0181078	0.0121315	-0.00129048	-0.0303362	-0.0111208	-0.00790212	-0.0137042	0.0285615	-0.0138693	-0.00521946	0.0200921	0.00561596	0.00459176	-0.025629	0.102105	0.0232926	-0.0225306	-0.019705	0.0117566	0.0131149	0.00550756	0.0213778	0.0873417	-0.0245847	-0.0510305
392	AD	-0.0707038	-0.0312459	-0.0242362	-0.0206517	-0.0122546	-0.0199015	-0.00815448	0.020944	0.00219586	-0.0436859	-0.0428614	-0.00241159	0.0382528	0.0193457	-0.0031481	0.01023	0.0301256	-0.106469	-0.0722534	-0.0759736	-0.106618	-0.0704169	0.123474	0.0906001	0.0692671	0.0142368	0.0163061	0.00806207	-0.00355305	-0.02038	0.0559314	0.0647659	-0.0467607	-0.0135041	-0.0261929	-0.0292647	-0.0845212	0.0195772	0.0228499	0.03142	0.0444734	-0.0246842	0.0418893	0.0139044
393	AD	0.00115334	0.00820372	-0.0167791	-0.0301691	-0.052618	-0.0276603	-0.023953	-0.0329164	-0.014365	-0.039135	0.0434979	0.0179675	0.00997541	-0.0200034	-0.0239895	-0.0440469	-0.0339032	-0.0106087	-0.00732296	0.0766803	0.0219837	0.0251468	0.0473425	-0.0531593	-0.0497979	-0.0507756	-0.0400017	0.00717548	0.035642	-0.00552508	0.00437415	0.0180901	0.12828	0.0149682	0.040341	0.0138474	0.00218611	-0.0540104	-0.0862522	-0.035717	-0.0749992	0.0286715	-0.00226206	-0.0193386
394	AD	0.00921703	-0.0387108	-0.0192734	-0.0496515	0.00326865	0.0636528	0.0325404	-0.0237288	0.0272994	-0.00835819	0.0202421	0.0656429	-0.0182244	0.0198806	0.00859007	0.0507118	0.045573	-0.0354394	0.0468903	-0.0250837	-0.00713119	0.0439289	-0.0464847	-0.0340294	0.0213584	-0.00155657	-0.0202264	0.0272882	0.0215457	0.0132375	0.0166273	-0.02602	0.0652257	0.0198098	0.0116125	-0.0481514	-0.0364176	-0.0294384	-0.0399281	-0.0213999	-0.0474202	0.0252217	-0.0699684	-0.0944796
399	AD	-0.00300027	-0.00323466	0.00497753	0.0100091	-0.0166851	-0.0290162	0.00976216	-0.0130697	0.025214	0.0042867	-0.0312081	-0.0383821	-0.0111881	-0.0282085	-0.0443919	-0.0285707	-0.033191	-0.11604	-0.056718	-0.0170622	-0.0452661	-0.0275123	0.0842518	0.00205028	-0.0357841	-0.0133194	0.00629616	-0.000128078	0.015641	0.0171405	0.0127857	0.028486	-0.0466771	-0.0320936	-0.000875829	-0.00615362	0.0325938	0.0145213	0.0265898	0.00650652	0.0247061	0.0175887	0.0538046	-0.0178825
401	AD	0.058422	-0.0251438	0.0278202	0.00815421	0.0852829	0.0496372	0.0581663	0.0143884	0.0363903	0.0345548	-0.0122318	-0.0165689	-0.0464279	-0.014772	-0.041085	0.0315555	0.0111931	0.0220756	0.0614986	0.0230463	0.0435355	0.0504133	-0.0414724	-0.00538614	0.0320869	-0.0066674	0.0115085	0.0118845	0.016994	0.025443	0.00411391	-0.0100635	-0.0373008	-0.048001	0.0139468	-0.0535355	-0.0100169	0.0422355	-0.0218767	-0.0609159	-0.0572015	0.0569428	-0.0357292	0.00881249
402	AD	0.00945311	0.0743915	0.017404	0.0355932	0.022166	-0.000309902	-0.00106283	-0.0661065	-0.116336	-0.115198	0.101645	0.0909977	0.0385022	0.0848727	0.134395	0.0337541	0.0846448	0.0145105	-0.0520481	-0.011639	-0.0666066	-0.0110782	-0.0337721	-0.152092	-0.132749	-0.140939	-0.0961904	-0.0694424	-0.0938795	-0.0994594	-0.0327453	-0.053153	0.00192499	-0.0289835	-0.00138347	-0.0343008	-0.0394269	-0.0206072	-0.0187447	-0.00219038	-0.0460716	-0.0209304	-0.0536451	0.00596566
404	AD	-0.0780817	-0.0369693	-0.0387898	-0.039001	-0.0225795	0.0238719	-0.012233	-0.0417394	-0.0247268	-0.0647492	0.0375442	0.0860699	0.0547031	0.0851399	0.0776994	0.0549694	0.0812142	0.0210635	-0.00562782	-0.0265762	-0.0518796	-0.0241857	-0.0434769	0.0246445	0.03548	0.0219457	-0.0221828	0.028749	-0.0108603	-0.0293752	0.028522	0.000649158	-0.00206038	-0.0313334	-0.00245089	-0.0524335	0.00677501	-0.060537	-0.0507666	0.0119844	-0.0123454	0.0385989	0.0133128	-0.0227727
408	AD	-0.0403399	-0.0280812	-0.0663083	-0.032822	-0.0533701	-0.0984199	-0.0931691	0.0110511	-0.0217041	-0.0244675	0.00236331	-0.00040988	0.0605011	-0.00355706	-0.00943347	-0.0663182	-0.0297036	0.0134159	-0.0549644	0.0647838	-0.0268127	-0.030602	0.101766	0.0666042	0.0131748	0.0344936	0.00223453	0.00342817	0.0812657	0.0366443	0.0207378	0.0947528	-0.0388018	0.061101	0.039621	0.101836	0.000583268	-0.0130207	-0.00540097	0.0373081	0.0265387	0.0838949	0.0503831	-0.0131199
409	AD	-0.03634	-0.019289	-0.038619	-0.0209278	-0.0452005	-0.0348779	-0.0622916	-0.0375306	-0.0214401	-0.0275147	-0.0197139	-0.0209876	0.0215813	-0.0065293	-0.0228052	-0.0357699	-0.0283242	-0.00743937	-0.024325	-0.0148168	-0.0476489	-0.0650509	0.0761201	0.0444234	0.0132974	0.0220004	-0.00180699	-0.026617	-0.00892961	0.0024481	0.00177654	0.0369984	-0.0262121	0.0501626	0.00326197	0.0113985	-0.0102113	-0.0143981	0.0079474	0.0354905	0.0427126	0.0726567	0.0430221	0.0236555
410	AD	-0.0126184	-0.0202787	-0.0439725	-0.0444947	0.0124214	0.0120963	-0.0325853	0.0167349	-0.0196013	-0.0188267	0.0391395	0.0498006	0.0533038	0.0494619	0.0306813	0.0290067	0.0415528	0.0279	0.0414501	-0.0169383	-0.0035647	0.0142583	-0.0299184	-0.0189216	-0.00471556	0.0124593	-0.0200808	0.0426879	0.0213767	0.0291224	0.0167585	0.0139139	-0.0966264	-0.0499755	-0.0637089	-0.00255877	-0.00773462	-0.00802388	-0.0174377	0.0200146	-0.0174141	0.0893456	0.0380447	0.0203474
416	AD	-0.0127264	-0.0206598	-0.0212238	0.000184804	-0.0386055	-0.0372871	-0.0379094	0.00539483	-0.0106059	0.0142987	0.0169165	-0.0180104	0.0390501	-0.00156236	-0.0423536	-0.029521	-0.0251168	-0.0622814	-0.0656549	-0.00557189	-0.034361	-0.0235487	0.0487489	0.0557857	0.0470885	0.0346201	0.0288001	0.00550727	0.0483394	0.052176	0.0413149	0.0760757	0.0225978	0.033832	0.00874412	-0.00467785	0.0157784	-0.0131502	-0.0134666	-0.00895144	-0.00155636	0.0466332	0.0260044	-0.0425698
417	AD	-0.0315571	-0.00463676	0.00760689	-0.00617509	0.00575848	-0.00235363	0.00952886	-0.00659909	0.0400025	0.0235034	-0.0425593	-0.0249963	0.0107062	-0.0136881	-0.0308156	0.0118568	0.00360722	-0.0113234	-0.0260508	-0.0337551	-0.0174849	-0.0212804	0.0196693	0.0664031	0.0376365	0.0229407	0.0369548	0.0293458	0.0155812	0.0403002	0.0442763	0.0222178	0.0559449	0.00959236	-0.0130811	0.0605573	-0.0324677	0.0216498	0.000347922	0.0122767	0.0137794	0.0560733	0.0227066	0.0380609
419	AD	0.0196485	0.0118897	0.00458901	-0.00440448	0.00171018	0.000746307	0.00869599	0.017539	-0.0245748	0.00325529	0.00886505	0.0162421	-0.0150025	-0.0176269	-0.000391151	-0.0291138	-0.022623	0.0212826	-0.000298435	0.0319681	0.0315641	0.0273846	0.00528531	-0.0649619	-0.039219	-0.0385619	-0.0377138	-0.000838893	0.0154206	-0.00200329	-0.0516941	-0.0264403	0.000436334	-0.00311007	-0.00803886	-0.00671615	-0.0269922	0.0145552	0.0365619	0.0281633	0.0243274	-0.0279247	-0.0179232	0.0112146
425	AD	-0.00345163	0.0100658	0.0071239	0.0218404	0.0130259	-0.0440645	-0.0108583	-0.000709185	-0.029034	0.0247773	-0.01637	-0.0261323	-0.0139357	-0.0179042	0.0116378	-0.0399321	-0.0387755	0.0115021	-0.0179667	-0.0138872	-0.00630277	-0.00399732	0.0297092	-0.0497521	-0.0790548	0.00440011	-0.0187597	-0.00727024	-0.0376716	-0.0120342	-0.039637	-0.0164403	0.0143479	0.00112432	-0.0119044	0.000458926	-0.0325317	0.0464954	0.0701153	0.0493329	0.0504803	0.018221	0.0170568	0.0518188
430	AD	-0.0117572	0.00563666	-0.0457285	-0.0319434	-0.0771292	-0.0395304	-0.101708	-0.0260158	-0.0899303	-0.0591211	0.13634	0.0620104	0.104547	0.0860487	-0.00868671	-0.00056935	0.0384294	0.0494153	0.00784445	0.0497463	-0.0208836	0.0541468	-0.00686658	0.0430844	0.0499325	0.0591948	0.0187178	-0.00660594	0.0380395	0.0778355	0.0755992	0.13084	-0.0198299	0.0330877	0.0644149	0.0434953	-0.0217548	-0.125795	-0.162429	-0.0418425	-0.0978225	0.00831465	0.0364117	-0.00375951
436	AD	-0.0243334	-0.0542118	-0.0732269	-0.0698452	0.000224056	-0.0472068	-0.0527056	0.0147431	-0.0094223	-0.0307368	0.0478261	0.0886763	0.052599	0.0531241	0.023822	-0.0267607	0.00834444	0.0384985	0.00746695	0.050619	0.00804742	0.0292724	-0.00230734	-0.0198318	-0.0322866	0.0106417	-0.0390249	0.070302	0.0285828	0.025402	-0.00564155	0.0185185	0.0121283	-0.0237342	0.0488521	0.0074001	-0.00625194	0.00163179	-0.00115355	0.0727778	-0.00237026	0.0688341	0.00303105	-0.0470818
444	AD	-1.58598e-05	0.0260459	-0.0144716	0.045037	0.0171881	-0.0232024	-0.00817549	-0.0127126	-0.0319128	-0.0084532	-0.0226613	-0.0397883	-0.0415046	-0.0614154	-0.0321104	-0.0499938	-0.0647926	-0.0592265	-0.011383	-0.0115268	0.0169258	0.021489	0.0109579	-0.0337067	-0.0361002	0.00262776	-0.0326469	-0.0324945	-0.0166198	0.00448482	-0.0718384	-0.0369888	-0.0307314	-0.00751571	-0.00393067	0.0230225	0.016709	0.0421302	0.106356	0.126089	0.123133	0.0225238	0.0161528	0.0549343
446	AD	-0.0268628	0.015574	-0.0686748	-0.0791395	-0.102279	-0.0342445	-0.0619357	-0.049798	-0.112836	-0.159253	0.0941186	0.0872125	0.0570488	0.0624589	0.0216468	-0.0116631	0.026549	0.0227818	-0.0364896	0.0161732	-0.0184495	0.0433097	-0.00722045	0.00268863	-0.0193929	-0.0197708	-0.0604398	-0.0395362	-0.0188075	-0.0118423	-0.0504125	-0.0104463	0.0317016	0.0592787	0.0631287	0.0269939	-0.0116234	-0.162714	-0.199579	-0.0381404	-0.123585	-0.0122585	0.0559892	0.0192781
448	AD	-0.0138595	-0.0220479	0.0174023	0.017269	0.0236456	0.00760995	0.0145655	0.0199011	0.067521	0.00868327	-0.0505725	0.0162795	0.0124867	0.0269073	0.0383131	0.0451474	0.0394397	0.00776745	-0.00938488	-0.042594	-0.0159629	-0.087015	0.00308809	0.0545551	0.0221951	0.036176	0.0555797	0.0372159	0.0308782	-0.000398988	0.0558755	0.01054	-0.00377084	-0.0193007	-0.0239846	-0.0213322	0.0164581	0.0289164	0.0291563	0.024223	0.0278183	-0.0439791	0.00562143	0.0556805
449	AD	-0.0326452	-0.0165326	0.0127579	0.0130233	0.0514639	0.0142083	0.0276041	-0.0018474	0.0568952	0.0284072	-0.0333398	0.0271234	0.0436254	0.0920191	0.0703938	0.0912493	0.102221	-0.0212414	-0.0269096	-0.0805812	-0.0742993	-0.101387	-0.0499571	0.043616	0.0390409	0.0311565	0.0703211	0.0502683	0.0042154	0.0133523	0.104775	0.023479	-0.0571736	-0.0544067	-0.0335968	-0.012866	-0.0117516	0.0559774	0.0357577	-0.00099884	0.00974418	-0.0260681	-0.0177691	0.0418679
450	AD	0.022845	0.0183338	0.0103178	0.0176744	-0.00115487	-0.0233864	-0.0268463	-0.00254698	-0.0246506	0.00387534	-0.0069014	-0.0644627	-0.0145053	-0.0449624	-0.0449907	-0.0376091	-0.05356	0.0423406	-0.00429231	0.0490564	0.0439993	-0.0011595	0.0417606	0.0164512	-0.0137175	-0.00670521	0.00733708	-0.0380742	-8.52038e-05	0.0093553	-0.0109412	0.0257901	0.00129584	0.0384233	0.0893309	0.00819055	-0.0230728	0.0160139	-0.000489827	-0.0251124	0.00408293	0.0325598	0.0160982	0.00902881
451	AD	-0.000380255	-0.0349882	-0.0582026	-0.0319163	0.0171324	-0.0238529	-0.051301	0.00778644	-0.0731242	-0.0196934	0.107605	0.0525439	0.0421915	0.0260002	-0.00325883	-0.0332862	-0.00867214	-0.00202775	-0.00483069	0.0141547	0.0187091	0.0433005	-0.00699833	-0.115877	-0.0702417	-0.0158303	-0.0420515	0.00428757	0.0808442	0.0580877	0.0137239	0.0282648	0.0088131	0.0200544	3.87792e-05	-0.02969	-0.0528831	0.0331802	0.0201703	0.0555372	-0.0143574	0.0860522	-0.011824	-0.0144297
458	AD	-0.009527	0.0291859	0.0447017	0.0512419	0.0296457	0.00257668	0.0220045	0.0386109	0.0355901	0.0622184	-0.0827151	-0.0590644	-0.000298768	0.000903902	0.0142542	0.0323604	0.0271625	-0.0490066	-0.0325952	-0.0703323	-0.0677094	-0.0888931	-0.0157262	0.0294738	-0.00184007	0.0219891	0.0307733	-0.00186278	-0.0407724	-0.018587	0.014054	-0.0190874	-0.0264519	-0.0090945	-0.0198797	0.0936175	0.00835622	0.0545286	0.0711112	0.00794168	0.0683596	-0.0481373	0.0598701	0.0817213
461	AD	-0.0291212	-0.00826564	-0.0699338	-0.0693583	-0.0125775	-0.0483963	-0.0482616	-0.0317687	-0.155949	-0.159675	0.168294	0.123092	0.0407652	0.0296727	-0.00200957	-0.0588682	-0.0145932	-0.0132408	-0.0873061	0.0306132	-0.00716755	0.0452647	0.0147959	-0.0377116	-0.0276324	-0.0663902	-0.102071	-0.0650096	0.060355	0.0460057	-0.0469731	-0.00906728	-0.00207521	-0.0269206	-0.0344766	0.0384391	-0.000209329	-0.000454338	-0.0159907	0.0280659	-0.0827507	0.0155717	0.0229829	0.0329319
462	AD	0.00206797	-0.0206282	-0.0135521	-0.00329116	0.0575205	0.00862738	-0.0167552	0.0443476	0.0165813	0.0269257	0.00176311	-0.0141915	-0.00829425	0.0102759	0.0365084	0.0085509	-0.000948915	0.0771676	0.0303775	0.0634191	0.0555589	-0.00440272	-0.0197955	0.0257647	0.0212727	0.0322019	0.0478533	0.0146823	0.0395116	0.0390299	0.0265441	0.0301259	0.0209319	-0.0170711	0.0368171	-0.0136481	-0.0267437	0.068188	0.0452459	0.0349583	0.0375985	0.0219478	-0.0226519	-0.0383994
464	AD	-0.0500459	0.00288692	-0.0471353	-0.0312968	0.0134152	-0.0723987	-0.0775128	-0.0609986	-0.0514922	-0.075945	0.074355	0.0922855	0.0789802	0.0500198	0.0999117	-0.0393428	0.0206939	0.125266	-0.0229873	0.0590192	0.0248926	0.000376255	0.0189629	-0.107194	-0.168984	-0.108488	-0.100771	0.0315522	0.00371747	-0.0084785	-0.0157688	0.0218696	0.0359182	0.00447608	-0.0198355	-0.0109289	-0.00873998	0.0226542	0.0119355	0.0894017	-0.000695522	0.0146938	0.0725119	0.0730663
465	AD	-0.0282962	-0.0363956	-0.0273466	-0.00345814	0.0315887	-0.0184738	-0.0356163	-0.0442236	-0.0357199	-0.0259077	0.061145	0.0185089	0.0544933	0.0423338	0.0170725	-0.00158932	0.00803362	0.0646256	0.0170085	0.0192921	0.00943172	0.00441167	-0.0165396	0.00963066	0.0123513	0.0650624	0.0339493	-0.0111916	0.026553	0.0612728	0.0481862	0.0648926	-0.031218	0.0114715	0.0258605	-0.0282765	-0.0170363	0.0400133	0.0344071	0.0344444	0.0158841	-0.0413235	0.0191281	0.00262262
466	AD	-0.00917889	0.0152263	0.0287346	0.00753582	0.00246836	0.0164411	0.0243379	0.0332753	-0.031289	-0.0503582	-0.0371788	-0.0254465	-0.0549748	-0.0303654	-0.00103755	0.00791456	-0.0102008	-0.0618944	-0.0400025	-0.0581746	-0.0268292	-0.0449377	-0.0201079	-0.00750464	-0.00418789	-0.075392	-0.0752829	-0.0666964	-0.0652573	-0.0958878	-0.077488	-0.0955282	0.0760697	-0.0130868	-0.0435857	0.0242944	0.234916	-0.0209129	-0.0157378	-0.05055	-0.0405382	-0.00683477	0.0232321	0.0332006
468	AD	-0.059649	-0.0213645	-0.0319264	-0.0486662	0.0106091	-0.0475491	-0.0175493	-0.0391653	0.0014019	-0.0399131	-0.0483978	0.00367987	-0.0228181	-0.0461475	-0.0284786	-0.058353	-0.0561279	-0.0303609	-0.0544467	-0.000889675	0.0122459	-0.0235795	0.0363373	0.0191199	-0.00349404	-0.0316082	-0.0714105	0.0102089	0.0217552	-0.0173755	-0.0443306	-0.0240459	0.0758008	0.0499499	0.0613749	0.0355448	0.0224403	0.0387218	0.0266844	0.0451552	0.000659161	0.00693096	0.00846711	0.0301112
471	AD	-0.0480863	-0.0907666	-0.0753508	-0.100146	0.0308857	0.0429536	0.00639752	-0.0525505	0.043086	-0.0730817	-0.0571559	0.0423016	0.0284546	0.0234129	0.0342507	0.0446597	0.0482888	0.0969573	0.0676913	0.0182835	0.0246099	0.0222219	-0.0109926	0.0559168	0.0326089	-0.00529031	0.00279188	0.0426275	0.00340472	-0.0352332	0.0444118	-0.00231523	-0.0131305	0.00582365	0.00766166	-0.0475414	0.0137003	-0.0106211	-0.0552439	-0.0233593	-0.0712746	0.0209226	0.00768667	0.0814443
472	AD	-0.0157951	0.0313479	-0.015685	0.011085	-0.0747404	-0.0346848	-0.0588301	-0.0489479	-0.0688181	-0.0994027	0.0871209	0.0631196	0.0695399	0.077568	0.0474879	0.00152297	0.041151	0.0180921	-0.0563223	-0.0187946	-0.0476702	-0.00482858	-0.0296997	-0.00672266	-0.00175612	-0.0185849	-0.0169915	-0.0272577	-0.0202646	-0.0267933	0.00637764	0.0210388	0.0539546	0.0768942	0.0239366	0.0243827	-0.0195262	-0.110015	-0.0864277	-0.0024432	-0.0190565	0.0247209	0.026066	-0.00435571
476	AD	0.016024	-0.0626438	-0.0262223	-0.0304155	0.0844356	0.106486	0.0497926	0.0305934	0.0370436	-0.0129202	-0.0042229	0.0829067	0.0213179	0.0830129	0.0855149	0.134251	0.123932	-0.0222489	0.0467718	-0.111829	-0.0781871	-0.0406061	-0.0790125	-0.0143132	0.0496531	0.0322483	0.0115001	0.0494475	0.0140655	-0.00417122	0.0838192	-0.0325188	-0.04735	-0.0698981	-0.0171917	-0.0759921	-0.0514573	0.0209686	-0.00643919	-0.00935284	-0.0271152	0.0221346	-0.043145	-0.0188807
478	AD	0.0405542	0.0667231	0.00796651	3.6479e-06	-0.0856082	-0.0761934	-0.0565338	0.0300791	-0.111613	-0.0124223	0.146553	0.00735951	0.0310222	-0.0103151	-0.0592337	-0.0832761	-0.0414921	-0.0042595	-0.0151212	0.0585839	0.011384	0.0882063	0.0723576	-0.0258274	-0.0231246	-0.0357829	-0.0698389	-0.0742559	0.00663434	0.0233703	-0.0201645	0.0612205	-0.00169457	0.00991984	0.0333348	0.0258231	-0.0461825	-0.0554423	-0.0734256	-0.0285255	-0.0807669	-0.00035701	-0.00168958	-0.109699
479	AD	-0.0268315	0.0622496	0.0626539	0.0614046	0.0113738	0.0185864	0.0316418	-0.0501831	-0.0335832	-0.0591367	-0.0905937	-0.0178748	-0.0261058	0.0414746	0.0927133	0.0550387	0.0609759	-0.0460699	-0.0726237	-0.138462	-0.12459	-0.0983216	-0.070395	-0.00879212	-0.0332622	-0.00821577	-0.0155612	-0.0567475	-0.109176	-0.132193	-0.0467017	-0.113109	0.0278179	-0.00779292	-0.00539612	0.0330832	0.00362432	-0.00485861	0.012577	-0.0475086	-0.00340355	0.00791524	0.017244	0.0937219
481	AD	-0.0385869	-0.000439856	-0.0257422	-0.0250868	-0.0763294	-0.10854	-0.0480116	-0.0969715	0.036954	-0.00493254	-0.0704259	-0.0797459	-0.0369973	-0.125023	-0.135739	-0.145494	-0.148237	-0.0477073	-0.0532298	0.0422472	0.00401747	0.0115697	0.165745	0.0756561	-0.0411172	0.00688219	-0.0153424	0.0222685	0.0404707	0.0118982	-0.0236529	0.033051	0.00992406	0.0443613	0.0509921	0.105279	0.0312168	0.0127648	-0.0021568	0.0214387	0.00819469	0.0515572	0.0821952	0.0578477
482	AD	0.00444287	0.0284777	0.0160554	0.0509874	-0.00497944	-0.0784926	-0.0372727	-0.0105781	-0.0775374	-0.0209222	0.0576036	-0.021516	0.0681437	0.025855	0.0384406	-0.0456486	-0.00589639	0.0360176	-0.0615805	0.0458856	-0.0329525	-0.0568584	0.0287538	0.0451073	-0.00262976	0.0312728	0.00501697	-0.0659046	-0.00351396	0.0224659	-0.0160964	0.0528841	-0.0754973	-0.0148969	-0.0495712	0.0048909	-0.0396903	0.0216267	0.0227877	0.0159697	0.0229061	0.049061	0.0934916	0.0500616
1	AsymAD	0.0106452	0.0319014	0.0194263	0.00878066	-0.0231845	0.00159803	0.0224184	-0.0301336	0.0440378	0.0588399	-0.0115987	-0.0323954	-0.0381133	-0.0429766	-0.0486966	-0.0208057	-0.0397077	-0.0252454	-0.0315399	0.0226045	0.0191603	0.022453	0.0488123	0.0304626	0.0409798	0.0514343	0.00918845	0.00664375	0.02059	0.0429424	-0.0159863	0.019318	-0.0167132	0.0149026	0.0339101	-0.00278279	0.0359688	-0.0260031	-0.00562519	-0.0109483	0.0255985	0.0182927	-0.0113369	-0.0175912
3	AsymAD	0.0340097	0.0266433	0.0308516	0.0194136	-0.0337298	-0.016369	0.0156449	-0.0303847	0.0356172	0.0353053	-0.00702707	-0.0615856	-0.0423841	-0.0666495	-0.0717658	-0.0506437	-0.0712823	-0.0303301	0.00431622	0.0556953	0.0491402	0.0498632	0.0817304	0.031399	0.0499256	0.0193248	0.0120778	0.00237952	0.017056	0.0247105	-0.00453585	0.0543553	-0.0104014	0.0209547	0.0440662	-0.0341982	-0.026601	0.00467892	0.00722157	-0.015972	0.0287632	-0.0451185	-0.0236202	-0.0546168
6	AsymAD	0.0666118	0.0766551	0.0581607	0.0490329	-0.0446232	0.0295708	0.0570323	0.047913	-0.000634095	0.0733821	0.0211158	-0.0487532	-0.0683822	-0.0676276	-0.0513124	-0.0194267	-0.0510982	-0.0504462	0.0111031	0.0163172	0.0369099	0.0515922	0.0297051	0.002559	0.0337846	0.00310871	0.0172072	-0.0466018	-0.0223546	0.00173398	-0.0457897	-0.0165915	-0.0191908	-0.0354232	-0.0192998	-0.0349534	-0.0261508	-0.0610455	0.0264664	-0.00162947	0.0567149	0.00567102	-0.037337	-0.0450366
8	AsymAD	0.0392054	0.0939051	0.0854221	0.0908372	0.0100698	0.0075908	0.0129091	0.0359695	-0.0566934	-0.0319933	0.0371052	-0.0567697	-0.0270449	0.00525006	0.059571	0.00593869	0.00215298	-0.0024502	-0.0228933	-0.00975205	-0.0032698	-0.0191713	-0.0332672	-0.0709988	-0.0508438	-0.0371749	0.0422094	-0.0857727	-0.0771952	-0.0743875	-0.0350324	-0.0207701	-0.0147233	-0.000679292	0.00235089	-0.00511995	-0.021239	0.0143984	0.0177736	-0.0509895	-0.000510456	0.0360203	-0.00399321	-2.55939e-05
15	AsymAD	0.0581748	0.004543	0.032195	0.0162008	0.0233457	0.0471728	0.0413592	0.052507	0.00899543	0.0136196	-0.0129632	-0.034298	-0.0601596	-0.0341031	-0.00789561	0.0278083	0.00166089	-0.047524	-0.00162294	-0.0139284	-0.00486737	0.0191362	-0.0318092	-0.00933342	0.0207332	-0.0100084	0.00800004	-0.0220561	-0.0215454	-0.0259034	-0.00662411	-0.0279444	-0.033908	0.0135717	-0.0022152	-0.00585766	0.047268	0.00877004	-0.0157586	-0.0639525	-0.0280903	0.025801	-0.0429143	-0.0189978
17	AsymAD	-0.00548874	0.0270549	0.0261813	0.028978	-0.0167738	0.00865549	0.0177654	-0.0323113	-0.00891815	-0.0259582	-0.0242674	-0.0264091	-0.00317552	0.0212133	-0.00905591	0.0168685	0.0181744	-0.014453	-0.0116553	-0.0311059	-0.0476372	-0.0217991	0.00775002	0.0442432	0.0302756	-0.010506	0.0151089	-0.0527845	-0.0417371	-0.0509913	-0.0043241	-0.019283	0.0165933	-0.027507	-0.0367096	0.0329252	0.00493882	-0.0461896	-0.0247235	-0.0505474	-0.0118935	0.025507	0.0143169	0.0117356
21	AsymAD	0.0570006	0.0332446	0.0346668	0.0429881	-0.0178526	0.000636612	0.0222063	0.0618524	0.0321342	0.0745225	-0.0112376	-0.0555423	-0.0412363	-0.0535974	-0.0719999	-0.0346408	-0.0547565	0.00166185	0.0555249	0.025336	0.0536905	0.0469897	-0.00524047	0.0152212	0.00410791	0.0116191	0.0195641	-0.00945651	-0.000944512	0.0332548	-0.0418195	-0.0173264	0.00103775	0.0387614	0.0401299	0.0271988	0.0255327	-0.0390861	-0.032665	-0.0490394	-0.0124884	0.0361238	0.0160658	0.0191171
24	AsymAD	0.0856503	0.0230027	0.0430822	0.0621589	0.0401145	0.0875403	0.0859558	0.0311464	0.0377512	0.0727777	-0.0207721	-0.0364453	-0.0665607	-0.0406889	0.00570405	0.045456	-0.00665861	-0.00498562	0.0460902	-0.012197	0.0702642	0.0220809	-0.0457533	-0.0053261	0.03401	-0.00625057	0.0384153	-0.0114167	-0.0111057	0.0164553	-0.00934568	-0.040937	0.0281383	-0.0128113	-0.0214761	-0.0680438	0.00292646	-0.00013845	0.0327243	-0.0142896	0.0375965	-0.0468051	-0.0512918	-0.0254015
27	AsymAD	0.081423	0.0206275	0.0438794	0.0203283	0.00597139	0.0224662	0.045264	0.0377807	0.0412129	0.0626952	-0.0131521	-0.0391619	-0.0741284	-0.0860116	-0.0839402	-0.0377671	-0.0733555	-0.0187558	0.061019	0.0289167	0.0875558	0.0926914	-0.000183124	-0.0221633	0.0242347	-0.029869	-0.0170939	-0.00643767	0.0161316	0.00988212	-0.0338785	-0.0244293	-0.000428319	0.0337168	0.0225988	-0.0178999	-0.0165919	0.011173	-0.0134904	-0.0588995	-0.0359397	-0.0399427	-0.057234	-0.0570073
29	AsymAD	0.0306435	0.0313638	0.0423009	0.062716	0.0155147	0.0102619	0.0105983	-0.00868491	-0.00369668	0.0435444	0.0217175	-0.0199889	-0.0149612	-0.0116354	0.0150842	-0.00316049	-0.0148287	0.0236013	-0.0180739	0.0223621	0.022352	0.00393729	-0.00181381	-0.0055693	0.0103504	0.00971844	0.038075	-0.018283	0.00714404	0.0160358	0.00161648	0.0141689	-0.0222217	-0.019544	-0.043363	-0.0135358	0.014155	0.0402772	0.0593742	0.0288155	0.0683842	-0.00544511	-0.0337156	-0.0341085
32	AsymAD	0.0520858	0.0149018	0.0639685	0.0280866	-0.0755491	0.0480651	0.0540114	0.104913	0.0348462	0.0545282	0.0270569	-0.0123317	-0.0189981	-0.0105066	-0.0681071	0.0354407	0.0200651	-0.0534688	0.0264839	-0.036635	-0.0499638	0.0289728	-0.0132788	0.0478997	0.0908529	0.0253959	0.0337036	-0.00897539	-0.00965661	0.0105381	0.0280245	0.00655251	-0.0300832	-0.0150442	-0.021392	-0.0262292	-0.0151804	-0.135673	-0.0770321	-0.0807488	-0.0318645	-0.0390118	-0.0339327	-0.0746621
34	AsymAD	0.00840356	-0.00838891	0.0304338	0.0205693	0.020716	0.0382644	0.0398131	0.0105185	0.034018	0.0344141	0.00484405	-0.00775155	-0.0167715	0.000641736	-0.00774788	0.0356939	0.0193038	-0.0531607	-0.0202515	-0.0378664	-0.0260191	-0.0134178	-0.0345891	-0.0139573	0.0288071	0.0163821	0.0193562	0.00800991	-0.00116338	0.011394	0.0183459	-0.0159668	0.0732068	0.000598225	-0.0114071	0.0548751	-0.00102586	0.0145718	-0.0067222	-0.0295879	-0.0313948	-0.0101522	-0.0431474	-0.0364566
37	AsymAD	-0.0137714	0.00332259	-0.00189446	0.0248043	-0.012403	0.0431255	0.0153133	-0.0176277	-0.027435	-0.0724891	0.00506197	0.0339938	0.0232573	0.0464973	0.0384403	0.0665506	0.0666037	-0.0584945	-0.0308665	-0.0846136	-0.0749552	-0.0809535	-0.0380372	0.0298025	0.0608555	0.0120912	0.0175407	-0.0328853	-0.0227498	-0.0424733	0.0365801	-0.00968118	0.00866128	0.0334153	0.0303941	0.000706653	-0.0165868	-0.062655	-0.00273847	0.00945622	0.0183273	-0.0108367	-0.0164457	0.00180506
39	AsymAD	0.0120602	0.0286094	-0.023995	0.00800128	-0.0117638	0.0110691	-0.0313669	0.0151616	-0.0329002	-0.0168083	-0.00618481	0.00592958	-0.00569291	-0.00425675	0.0346217	-0.00554678	-0.00572063	0.033716	0.0196452	0.00900957	0.0239905	0.00404537	-0.00948371	-0.0343632	-0.0467773	0.00532451	-0.0205162	-0.0260102	-0.0335225	-0.0316926	-0.050311	-0.0381646	0.0168885	-0.0219009	-0.0183576	0.0162472	-0.0108662	0.00194557	0.0384533	0.0523375	0.0493071	0.00167181	0.00447066	-0.00268296
40	AsymAD	0.0494618	0.0589361	0.0801368	0.0844104	-0.00271188	0.0434735	0.0555536	0.025813	0.00888015	0.0421978	-0.0168729	-0.0646915	-0.0539389	-0.0196175	0.0148159	0.0225315	-0.00147563	0.0144982	0.0489348	0.00971605	0.0213008	-0.00705219	-0.0102913	0.0423043	0.0509315	-0.0194236	0.0220772	-0.050827	-0.0619862	-0.0347142	-0.0336773	-0.0322564	-0.00198344	-0.052735	0.0187231	-0.0354514	-0.0227301	-0.0522176	0.0150779	-0.050543	0.0405024	0.0036291	-0.0253432	-0.0278989
43	AsymAD	-0.00536305	0.0276967	0.0219421	0.00279252	0.00596785	-0.00147952	0.0246342	0.0169413	0.0307297	0.0303582	-0.0491183	-0.0117669	-0.0534767	-0.0336307	-0.0363398	-0.0166616	-0.0232852	-0.0540685	-0.00821848	-0.0297635	-0.0127125	0.000791137	-0.0344462	-0.0455415	-0.0334698	-0.0165722	-0.0246745	0.0223309	-0.0320314	-0.0180381	-0.0288171	-0.052283	-0.0247787	-0.00798267	0.0561873	0.127623	0.0652319	0.0282869	0.0136691	-0.0337589	-0.034506	-0.0651734	-0.0247727	-0.0162904
44	AsymAD	0.031303	0.023436	0.0449277	0.0279451	0.0372221	0.0200754	0.0543499	0.0381237	0.0299789	0.0403425	-0.0391273	-0.0520532	-0.0525086	-0.0461785	0.00608366	-0.00686757	-0.031693	-0.0665912	-0.0328158	-0.0395724	-0.00974489	-0.0413209	0.0160862	-0.0429173	-0.0493645	-0.0605133	0.0554011	-0.0178625	-0.0495012	-0.0215603	-0.0326237	-0.0412025	-0.0247904	-0.0258101	-0.037329	-0.0046609	-0.0409199	0.0615093	0.0525953	0.00842343	0.0230498	0.0299255	-0.0105174	0.0139744
45	AsymAD	-0.00577714	0.0843094	0.0591949	0.0601787	-0.0323378	-0.0767988	-0.00899393	-0.0362372	-0.0648632	0.00570941	-0.0417105	-0.0864543	-0.0169237	-0.0280781	0.0117048	-0.0652828	-0.0556863	-0.061369	-0.118328	-0.0489433	-0.0687251	-0.0797025	0.0170446	0.0268807	-0.0510715	-0.022995	-0.00795841	-0.078123	-0.0854073	-0.0488224	-0.0894002	-0.0391542	0.00955842	0.0508601	0.0554895	0.0500427	0.065004	0.0192944	0.0502774	-0.0134809	0.0428639	0.0388327	0.0830451	0.0429161
46	AsymAD	0.100347	0.0146548	0.0404496	0.028811	-0.0698725	0.0464855	0.042914	0.0778241	0.0744311	0.0670642	0.0406797	-0.0336584	-0.0390659	-0.03188	-0.0777088	0.00979525	-0.0153742	0.0141487	0.102111	0.055533	0.110814	0.101935	-0.00458026	-0.0207274	0.028684	0.0203956	0.0379639	0.0214238	0.0179453	0.0239513	0.0291006	0.0327511	-0.0192519	0.0321793	-0.0150067	-0.0413507	-0.0156935	-0.0789391	-0.0736823	-0.0814112	-0.0243885	-0.0535831	-0.0482745	-0.123886
50	AsymAD	-0.059919	-0.0428779	-0.056819	-0.0395115	0.00182993	0.0389753	0.0127789	-0.140293	0.021275	-0.0816723	-0.0712486	0.0255619	0.0150689	0.0190661	0.0296179	0.0533434	0.0445268	-0.0162709	-0.0136439	-0.084399	-0.0468688	-0.0714998	-0.0254891	0.0443603	0.0198951	0.0276544	0.00105931	0.0367765	-0.0145202	-0.046976	0.0103828	-0.0323333	0.0131052	0.0290914	-0.0316711	-0.0284747	0.0524687	0.0114057	0.0303307	0.063002	0.0520447	0.0357535	0.021747	0.0235382
51	AsymAD	0.0413626	0.0154831	0.0406585	0.0244613	0.0152074	0.00758414	0.0242633	0.0207266	0.0358327	0.0521731	-0.0170312	-0.0304992	-0.0466046	-0.029615	-0.0417711	-0.0189284	-0.0248751	0.0295581	0.0463602	0.0444746	0.0587803	0.0421636	0.00930751	-0.0213384	-0.00258899	-0.0324589	-0.00795956	-0.0098446	0.0131293	-0.0186655	-0.0184667	-0.00976335	-0.015373	-0.0221039	0.0254094	0.0189147	-0.0322627	0.0147801	0.00278784	-0.0400958	-0.00808269	-0.063389	-0.0634617	-0.0310076
55	AsymAD	0.0257144	0.0182799	0.0214344	0.0368985	0.0181391	0.0201138	0.0110091	0.0209692	0.00530873	0.0186219	-0.00818858	-0.0537939	-0.0384755	-0.0426667	0.00465017	-0.00876571	-0.0353302	0.0180866	0.0339097	0.0285457	0.062832	0.0197183	0.00893509	-0.0128253	0.0103718	-0.0500266	0.0145038	-0.0233666	-0.0315408	-0.0256536	-0.0230495	-0.0092745	0.00573807	0.0160867	-0.0275245	-0.00827502	-0.0211563	0.0227478	0.0503389	-0.000835351	0.049103	-0.0607589	-0.044215	-0.0467931
58	AsymAD	0.0286252	-0.00880392	0.00433943	-0.0105865	0.000462766	0.0147907	0.0261353	0.0903066	0.0128175	0.0260984	-0.0136919	-0.014624	-0.04688	-0.0387173	-0.0552042	-0.0113012	-0.0295283	-0.00344924	0.0512893	0.0476947	0.0493448	0.0460427	0.00888155	0.0239035	0.0213955	0.00739943	-0.0284775	0.0106876	0.000951106	-0.0221822	-0.00697949	-0.0191233	0.012677	-0.0227452	-0.0128797	-0.0248614	0.0154323	0.0120833	-0.0209278	-0.0459626	-0.0342842	-0.0420818	-0.0323732	-0.00533095
60	AsymAD	0.00445043	0.0256505	0.0417069	0.0150314	0.00407791	-0.0137369	0.0298649	-0.00399453	0.0237484	0.0167144	-0.015177	-0.022533	-0.0327487	-0.0165744	-0.00803532	-0.0184564	-0.0218168	-0.0304769	-0.0122937	0.00252313	-0.00933828	-0.00765949	0.009413	-0.00979559	-0.0282199	-0.0381602	0.0071267	0.00466136	-0.0251319	-0.0355835	-0.0185934	-0.0161958	-0.0365769	-0.0409663	0.0111345	0.0394529	0.0142311	0.0302945	-0.00145648	-0.0436378	-0.0291124	0.0159056	-0.0220913	0.0226255
61	AsymAD	0.042142	0.0129017	0.04217	0.0299422	0.0366837	0.0285375	0.046749	0.00824739	0.00630999	0.0249522	-0.0222654	-0.0291205	-0.0152432	0.0196579	0.00358394	0.0427624	0.0208795	-0.0325723	-0.0396076	-0.0544691	-0.048471	-0.0710265	-0.0346554	-0.00132882	0.0321762	-0.00249766	0.0240581	-0.0211147	-0.0234935	-0.0280785	0.00380418	-0.0227066	0.0437573	-0.00488339	-0.0166358	-0.0188064	-0.00952987	0.030027	0.00888268	-0.0459533	-0.00553191	0.0756143	-0.0309111	-0.0152764
62	AsymAD	-0.0159341	0.0169969	0.00703926	-0.000270032	0.0187083	0.00377575	0.0121902	-0.0620361	-0.0375904	-0.071354	-0.0592577	-0.0038907	-0.0305735	0.0148558	0.0363289	0.013511	0.019375	-0.0412671	-0.0176313	-0.0670932	-0.0519821	-0.0466197	-0.0427016	-0.0460813	-0.0522422	-0.0838598	-0.0557314	-0.0165383	-0.0896363	-0.0968426	-0.0482276	-0.0828359	-0.0313163	-0.0333531	0.154228	0.0641066	0.0205908	0.0429321	0.0139945	-0.0215846	-0.0459595	-0.0072139	-0.00620915	0.0334824
67	AsymAD	-0.0149991	0.00470958	-0.0147809	0.0285554	0.0137575	-0.00763021	-0.0406369	0.0122656	-0.044697	-0.000370635	0.0369582	0.00729591	0.031804	0.0357548	0.0764107	0.0159506	0.0223458	0.0429144	-0.0312765	0.0204704	5.88063e-05	-0.000586551	-0.0109876	-0.0228869	-0.0351877	0.00877604	0.0389781	-0.0348627	-0.022139	-0.0035559	0.000549586	0.0169067	0.0155805	-0.0124579	-0.0414295	0.0411412	-0.014162	0.0459343	0.0604609	0.0731851	0.0627549	0.00859889	-0.0184601	-0.0195422
70	AsymAD	-0.0182419	-0.0594406	-0.0385404	-0.0321975	0.0338577	0.0383194	-0.00665372	-0.00499278	0.0191985	0.029759	0.0173054	0.027255	0.00734867	0.0200243	0.0265777	0.0361146	0.0258327	0.0490256	0.0548262	0.0179488	0.0259865	0.0122476	-0.0295601	-0.00328876	0.00976126	0.0203806	0.00357324	0.0483152	0.0412874	0.0336964	0.0321709	0.00874118	-0.00578809	-0.0342405	-0.0220583	-0.00872915	0.0225618	0.0325126	0.0281313	0.0443667	0.0226885	-0.00953169	-0.0295087	-0.0096091
74	AsymAD	0.00385969	-0.0214118	-0.0119717	-0.0201984	-0.025885	-0.0324128	-0.0252544	0.00267359	0.0128046	-0.013814	0.0330979	0.0308063	0.0438669	0.0195278	0.00968242	-0.0268713	0.00155422	0.0412187	0.0199789	0.0100303	0.0207701	0.0380319	-0.0149937	-0.03371	-0.0514729	0.00831479	0.00338783	0.036173	0.0237819	0.0204061	0.000413897	0.0203133	-0.00336996	0.00759348	-0.050251	-0.00375621	0.0178041	-0.000579591	-0.0217337	0.0217562	-0.0336868	0.058226	0.0316223	-0.000567092
75	AsymAD	0.0223569	-0.0127614	0.014421	0.00340327	-0.00710475	0.0190701	0.0231823	0.0861933	0.0184435	0.0445643	-0.00234709	-0.022559	0.0102356	0.0149077	-0.0149951	0.0325155	0.0265104	0.00877707	0.0339902	-0.010404	0.00770933	0.00536094	-0.00907791	0.0102974	0.0399231	0.0214422	0.0216338	0.0166465	0.0134156	0.00274891	0.0437684	0.0243482	-0.00506153	0.0489975	-0.00671061	-0.0429284	-0.0178791	-0.0175579	-0.0365065	-0.0461108	-0.0335566	-0.0649678	-0.0486411	-0.0322701
77	AsymAD	0.0471215	0.0173817	0.0188989	-0.000513459	0.00761682	0.00522189	0.0198655	0.0123123	0.0364464	0.0295048	-0.000931376	-0.029777	-0.0451169	-0.0496491	-0.026096	-0.0277668	-0.0358437	0.0382203	0.0841326	0.0742977	0.0950269	0.0674681	0.00861886	-0.0405306	-0.0263478	-0.0143642	-0.0132333	0.0108017	0.0153222	-0.00648302	-0.0184109	-0.00882465	0.0133558	-0.0436197	-0.0342126	-0.0082748	0.0150199	0.0206958	-0.00321115	-0.0191137	-0.0174931	-0.00589676	-0.0440307	-0.0226895
81	AsymAD	0.0520747	0.0533933	0.0559939	0.0396592	0.0186602	0.0207895	0.0420768	-0.0140186	0.0164184	0.0494844	-0.0243368	-0.0840486	-0.0836673	-0.100613	-0.0399504	-0.0374458	-0.0809136	-0.00403422	0.0466796	0.032824	0.0788628	0.0404892	0.00291764	-0.00871228	-0.00844412	-0.0205929	-0.00800826	-0.0323089	-0.024766	-0.00120473	-0.0649004	-0.0479363	-0.00810241	-0.0199161	-0.0430071	-0.0330053	0.0225104	0.0444978	0.0544064	-0.0127715	0.0398218	-0.0291964	-0.025661	-0.0086636
83	AsymAD	0.032841	0.0164636	0.0663947	0.0595798	0.0254375	0.0773433	0.0597947	0.0125159	0.0245618	0.0425251	-0.0328702	-0.0341907	-0.019135	0.0312731	0.0275547	0.0868473	0.0622039	-0.0686778	0.00536394	-0.0830255	-0.0631086	-0.0584477	-0.0432755	0.0431789	0.0800453	0.0216289	0.0651584	-0.032393	-0.0420252	-0.0123139	0.050312	-0.0263249	0.0204199	-0.0421852	-0.0345406	-0.0159118	-0.0212401	-0.0342458	-0.00447354	-0.0591487	0.0176446	0.00921916	-0.050785	-0.0225518
86	AsymAD	0.10834	0.0385163	0.0845322	0.0895849	0.0617915	0.0838847	0.0941024	-0.0149196	0.0555034	0.101598	-0.000757889	-0.0595123	-0.0715567	-0.0631306	-0.0192976	0.0340373	-0.023574	-0.0641355	0.0424672	-0.0142237	0.04424	0.0304819	-0.0553286	-0.0248378	0.0187908	0.0111632	0.0530915	-0.0238687	-0.0131217	0.0421494	-0.0116647	-0.0290729	-0.0246732	-0.0774389	-0.0457536	-0.0393618	-0.0292546	0.042475	0.0512336	-0.03393	0.0331873	0.039788	-0.0410251	-0.0187252
87	AsymAD	-0.0521812	-0.0151342	-0.0571186	-0.0389659	-0.0698265	-0.074543	-0.0536362	-0.00484763	0.0185629	0.0129685	0.0174738	0.0158216	0.0479268	-0.0394726	-0.0478002	-0.0753698	-0.0605493	-0.0402168	-0.0730445	0.0524269	-0.00628403	-0.0149195	0.102409	0.0684862	-0.0017624	0.0428607	-0.0172065	0.0558715	0.075395	0.0643009	0.0196573	0.0830028	-0.00386291	0.0408822	0.0393838	0.0202263	-0.00358316	-0.0429329	0.00671645	0.0798207	0.058944	0.00706047	0.0718707	-0.0387027
88	AsymAD	0.0311593	0.0385203	0.0167782	0.0241508	-0.0185242	0.0149943	0.0222055	-0.0203811	0.0406868	0.0683527	-0.00924515	-0.0209309	-0.0607666	-0.0642981	-0.0168482	-0.0226028	-0.0546269	-0.0157989	0.0122772	0.0201037	0.0341905	0.0379113	-0.00540818	-0.00790191	-0.00122002	0.0270532	-0.00863083	-0.000169092	0.00386625	0.0377741	-0.0571263	-0.0309226	0.0307871	0.0323101	0.0585452	0.0741925	-0.0218685	0.000661188	0.0443988	0.0221559	0.0752475	-0.0444895	-0.0301741	-0.0611944
94	AsymAD	0.0254351	0.0304102	0.0450488	0.026436	0.00434213	0.0143694	0.0529781	-0.0368459	0.0523629	0.0573416	-0.0655015	-0.0626748	-0.0867879	-0.0999791	-0.0509815	-0.0403868	-0.083024	-0.0149458	0.0483431	0.0423345	0.0662483	0.0452266	0.0235589	-0.0209075	0.00119803	-0.031496	-0.0310414	-0.014221	-0.0317371	-0.0435426	-0.0677233	-0.0515443	-0.00448057	0.0164271	0.0459126	0.00130042	0.00269787	0.0392805	0.0402358	-0.0306591	0.0263294	-0.0458359	-0.0635918	-0.0299674
95	AsymAD	0.000697099	-0.0127756	-0.00645189	-0.0134699	0.000387799	0.000286478	0.0126153	-0.0215637	0.0358767	-0.0136753	0.0780463	0.0367069	0.00791817	0.0115745	-0.00577362	-0.00134597	-0.0110758	0.0425367	-0.0148905	0.0915028	0.0584367	0.0391517	0.0226046	-0.0148529	0.0228936	-0.0228121	0.0301981	0.00202628	0.0733753	0.0361115	0.0460233	0.0512431	0.0180771	0.0411793	0.00721413	0.00330746	-0.0115682	-0.00623874	-0.0487037	-0.0333292	-0.053169	0.0567764	-0.039308	-0.0622707
96	AsymAD	0.0756023	0.00218803	0.0535377	-0.00631424	-0.000679334	0.0554819	0.0769317	0.0363563	0.067156	0.0449283	-0.0096091	-0.0334506	-0.0838322	-0.0671601	-0.0629647	-0.00234367	-0.0414645	0.0243899	0.0900719	0.0770772	0.0869356	0.113471	0.00563219	-0.0161576	0.0319583	0.00580845	-0.00570815	-0.0190468	0.00224533	-0.00283263	-0.0307462	-0.0212108	-0.00218831	-0.0167139	-0.0524234	-0.0610321	-0.0272339	-0.0398872	-0.0760561	-0.0949281	-0.0790592	0.00618133	-0.0728935	-0.052802
97	AsymAD	0.0152081	0.0528645	0.0283736	0.00373145	-0.0330399	-0.0136823	0.0158799	0.179996	0.00815258	0.0416613	0.0477728	0.000137116	-0.0167242	0.00346541	0.00429154	-0.0216065	-0.0151793	-0.0189962	-0.013966	0.0285095	0.00478381	0.0380382	0.0352853	-0.00591883	-0.00157529	-0.0069028	-0.0229216	-0.0244027	0.0157119	-0.0201198	-0.0380447	-0.0180353	-0.000244086	-0.0131743	-0.0348971	-0.0122995	0.0128819	-0.0210986	0.00398899	-0.00914742	0.0109307	-0.0323131	-0.0221611	-0.0348578
104	AsymAD	0.0502902	-0.018587	-0.000193133	0.0173908	-0.00389404	0.0258977	-0.000156126	0.204685	0.0367926	0.0980831	0.0306145	-0.019154	-0.039406	-0.0388451	-0.0558745	-0.00789165	-0.0311475	0.000748107	0.0608853	0.0545642	0.0658242	0.0695042	-0.018146	-0.0461299	-0.000990072	0.00734075	0.0136805	0.0315745	0.0440436	0.0483831	0.0170226	-0.00475139	0.00208072	0.0740454	0.0319118	0.0659732	-0.00387179	-0.00249327	-0.00660146	-0.0342892	-0.0122279	-0.0102694	-0.0832989	-0.139724
105	AsymAD	-0.0388554	-0.0301421	0.0135483	-0.0184374	0.0306189	0.0643659	0.0516326	0.00195404	0.000310893	-0.0454651	-0.0547382	0.0500174	-0.0138541	0.062455	0.0606366	0.102264	0.09907	-0.1032	-0.0303178	-0.122284	-0.113134	-0.0797274	-0.0375937	-0.0027511	0.0674408	-0.008953	-0.0059645	0.0120532	-0.0283604	-0.0821454	0.0465694	-0.0442053	0.0140133	-0.0433016	-0.0910707	-0.0148067	0.0229126	0.00418109	-0.0123683	-0.0391941	-0.049219	-0.00314445	-0.0635005	0.00237528
109	AsymAD	0.0575469	0.0475658	0.0443807	0.0403741	0.0348471	0.0505775	0.051762	-0.0467157	-0.000257523	-0.0283466	-0.0209835	-0.0388552	-0.0723288	-0.0533854	0.027358	0.0193392	-0.0128273	-0.00617422	0.0347026	-0.00934198	0.0321226	-0.0050023	-0.0147475	-0.0549319	-0.0411098	-0.0404117	-0.0065649	-0.0523465	-0.065483	-0.0813434	-0.0314217	-0.0641549	0.0135986	-0.0656394	0.0269605	-0.0381301	0.0132583	0.0257435	0.0364318	-0.0329893	0.00237935	-0.0484602	-0.0501162	0.00503913
114	AsymAD	0.0426694	0.122711	0.0993273	0.125261	0.00941327	-0.0326429	-0.00712971	0.0554061	-0.0524284	0.0418949	0.0234817	-0.101971	-0.0133153	-0.0261052	0.0232864	-0.0344827	-0.0373535	0.0199283	-0.0311007	0.0339602	0.0147913	-0.0232983	0.0133323	-0.007816	-0.0367471	-0.00670272	0.0445875	-0.0974751	-0.0494334	-0.0224951	-0.0432731	0.00468567	-0.0031298	-0.0341092	-0.021283	0.0218352	-0.0308885	0.0172489	0.0598515	-0.0492839	0.0615313	-0.0209412	0.00628196	0.00584444
115	AsymAD	0.0397844	0.0552046	0.0356587	0.0294382	-0.0201999	0.0146629	0.0301917	-0.0272417	-0.023565	-0.00679326	0.0127116	-0.0273069	-0.0329466	-0.0220202	-0.00351364	0.00220909	-0.0130203	-0.0021389	-0.0152596	0.0207028	-0.00512497	0.0239002	0.0384911	0.0160306	0.0297322	-0.00715247	0.000379604	-0.047489	-0.0288227	-0.0405837	-0.0239365	-0.00322252	-0.00437212	-0.0251069	-0.0405589	-0.0545541	-0.018714	-0.0507593	-0.0228748	-0.0545433	-0.0259885	-0.0368444	-0.0116835	-0.00208612
119	AsymAD	0.00399898	0.051289	0.0405983	0.0388709	0.00891316	0.00811088	0.0463406	0.1087	0.0211757	0.0345049	-0.0645107	-0.0432769	-0.0481007	-0.0391706	0.000192765	-0.0125527	-0.0252928	-0.127094	-0.0537333	-0.0792481	-0.0535829	-0.0684962	-0.00682274	-0.0395898	-0.050167	-0.0208761	0.0067255	-0.00810903	-0.0472029	-0.0282064	-0.0373218	-0.0624813	-0.00974527	-0.0187901	-0.00326992	0.042771	0.0378171	0.0475892	0.0673571	0.028535	0.046246	0.00102576	0.00157223	0.00766524
124	AsymAD	-0.0247837	0.00409622	-0.00757288	-0.0176232	-0.0511152	-0.0250062	-0.0171499	-0.0142833	0.0101076	-0.00246984	-0.00057767	-0.00937272	0.00337572	-0.0195392	-0.02384	-0.0315868	-0.032965	-0.0258476	-0.00242056	0.00426003	-0.000138497	-0.0189294	0.06907	0.0306828	0.0268681	0.0436374	-0.0233062	0.01335	0.0371625	-0.0173478	0.0119832	0.0395707	-0.000922406	-0.00367798	0.0410998	-0.0329301	0.0132467	-0.0527773	-0.00644663	0.0255459	0.0142304	-0.0563815	-0.000886708	-0.0290683
128	AsymAD	-0.00634752	-0.0246487	0.000977325	-0.0207112	-0.0681974	0.0490162	0.0256632	0.0212044	0.0346634	-0.00718186	0.0217182	0.0244363	0.0239504	0.0241759	-0.00982537	0.0503077	0.0428725	0.0130763	0.0315743	0.02742	0.00364537	0.0332551	-0.00352855	0.051521	0.0798008	0.0398831	0.0190737	0.0142897	0.014245	-0.00267202	0.0569444	0.0198444	0.0143976	-0.0166159	-0.0149244	-0.0452499	-0.0128867	-0.140149	-0.125876	-0.0508453	-0.0443614	0.00290959	-0.0359996	-0.0164709
130	AsymAD	0.0193939	0.0171824	-0.0024113	0.0194587	-0.00242852	0.0163191	0.00433467	-0.00450619	0.00110205	0.0286055	-0.00391402	-0.0192157	-0.0484648	-0.0429946	-0.018484	-0.01927	-0.0353172	-0.0459838	0.0164171	0.0089142	0.0286301	0.0182829	-0.00993422	-0.0459447	-0.00897448	-0.0290749	0.00621382	-0.00858793	-0.000115605	-0.0124096	-0.0303588	-0.0333115	0.0268783	0.0417969	0.0460568	0.00541616	-0.000105859	0.0255719	0.0624081	0.0536465	0.0591391	-0.0842855	-0.0423179	-0.0541531
134	AsymAD	-0.0730273	0.0148464	-0.0422681	-0.0226007	-0.0880564	-0.0790239	-0.0691306	-0.0894604	-0.0125196	-0.0569669	-0.0246353	-0.00629708	0.0289906	-0.0132662	-0.046695	-0.0638965	-0.0363718	-0.0415908	-0.0618294	0.0167219	-0.0532202	-0.0340945	0.130139	0.0961765	0.0416506	0.0479458	-0.0251754	-0.00398051	0.00301656	-0.0400867	0.00184864	0.060132	-0.014971	-0.0420848	-0.0249096	-0.000853356	0.00393733	-0.044242	0.0132817	0.0642896	0.070706	-0.00300633	0.0323123	0.00575948
135	AsymAD	-0.0247983	-0.0238643	0.052757	-0.00248875	-0.0211473	0.0307834	0.0756524	0.0371029	0.0829849	0.078747	-0.0791771	-0.0271081	-0.0182694	-0.00118332	-0.0367737	0.0362116	0.0382227	-0.0376766	0.0213039	-0.00556563	-0.00995762	0.0452036	0.0280295	0.071473	0.0941034	0.0369116	-0.00603264	0.0555821	0.0194951	-0.00456252	0.0370449	-0.00207358	0.023546	0.0156659	0.0134993	-0.0122281	-0.0143506	-0.0535762	-0.0410378	-0.0695483	-0.0171633	-0.00458256	-0.0441033	-0.0159295
137	AsymAD	-0.0617899	-0.104515	-0.0680911	-0.111835	0.00801179	0.0360082	-0.0182579	-0.0310622	0.045677	-0.0377427	0.0500427	0.0959075	0.0383434	0.0330464	0.00198262	0.0353983	0.0450025	0.0860989	0.090293	0.0721804	0.0524495	0.112791	-0.0464178	0.00967539	0.0461461	0.024895	-0.0305657	0.102294	0.0851853	0.0568043	0.0726681	0.0321068	0.0224091	0.00818479	0.0046643	-0.0357214	-0.0279469	-0.0015864	-0.0602444	0.0058697	-0.0836085	-0.0431686	-0.0491141	-0.0723092
142	AsymAD	-0.0264367	-0.094524	-0.0460654	-0.0761077	0.0244851	0.0505963	0.0163803	-0.0303396	0.0261476	-0.0473927	0.0171686	0.0655811	0.00517737	0.0245956	0.00026871	0.0517268	0.0455539	-0.0384717	0.00666989	-0.0182073	-0.00067896	0.0290058	-0.0388596	-0.00286568	0.0273276	-0.00792039	0.0113889	0.0340652	0.0517133	0.0127422	0.0410568	-0.0064861	0.0124729	0.0515993	0.0269679	-0.0240556	0.000703959	-0.00301691	-0.0553067	-0.00642752	-0.0740078	0.0393213	-0.0483423	-0.0362443
147	AsymAD	0.00409744	0.0555913	0.0352961	0.047043	-0.0180695	-0.0412207	-0.0651353	-0.0167643	-0.06704	-0.0357144	0.0666613	-0.0194965	0.0172808	0.0242911	0.0191652	-0.0324103	-0.0174936	0.0715035	0.00891255	0.0497961	0.0331233	0.0261634	-0.020584	-0.021367	-0.035994	-0.0509061	-0.00567267	-0.0701518	-0.0621523	-0.0406616	-0.0309519	0.0157534	-0.0162317	0.101169	0.00189018	0.0339965	0.0177381	0.00260131	-0.0115221	-0.057142	-0.0389359	-0.0455481	-0.021337	-0.0331082
149	AsymAD	0.00115775	0.0495823	0.0103276	-0.00313577	-0.0379783	0.015347	0.0225948	-0.00547251	0.0100809	0.0250912	-0.00213019	0.00792996	-0.0626314	-0.0450803	-0.00756562	-0.0134059	-0.0310736	-0.019212	-0.000435521	0.0308221	0.0302484	0.0460881	0.000349581	-0.00993433	0.0144947	0.00163653	-0.0529661	-0.00416441	-0.0176403	-0.0427204	-0.0713239	-0.0773515	0.0423456	0.127249	0.0830844	0.00347285	0.00933678	-0.0542925	0.00215127	-0.0116042	0.0272166	-0.0301347	-0.0453356	-0.0654238
155	AsymAD	0.000392902	-0.0365241	-0.0241853	-0.0468689	0.0059257	0.00665924	0.00978278	-0.00152649	0.0466441	0.00261302	-0.00376523	-0.000477005	-0.0268998	-0.0283393	-0.0585788	-0.0231423	-0.0291781	0.0252196	0.0524753	0.0660789	0.0718158	0.0888346	0.0308427	-0.00458862	0.0161613	-0.0089006	-0.0141048	0.0181274	0.0298537	0.0206228	0.00170669	0.0141027	0.0499892	-0.0135308	-0.0164213	0.00100319	-0.0110699	0.0169782	-0.0136362	-0.00860061	-0.0256168	-0.0607879	-0.0159819	-0.0376477
160	AsymAD	0.0358677	0.0607752	0.059342	0.0289795	-0.00538002	-7.97808e-05	0.02629	-0.0414412	-0.00681954	-0.00321446	-0.0274612	-0.0401028	-0.0373387	-0.0500336	-0.0258799	-0.02666	-0.0433458	-0.0337426	-0.00411223	-0.000459755	0.0299556	0.0344873	0.0134418	-0.0378431	-0.0500859	-0.00420959	0.00685179	-0.0285959	-0.0127471	-0.024053	-0.0448054	-0.0170758	0.0473769	0.00545248	0.035534	-0.0324957	-0.0180148	-0.00544363	-0.00681171	-0.0355304	-0.0117255	-0.0125511	0.016111	0.0271355
161	AsymAD	0.0946908	0.0113795	0.029121	-0.0113482	-0.0126681	0.0338419	0.0239239	0.0163522	0.0322641	0.0386236	0.0655518	-0.0242103	-0.0633437	-0.0815648	-0.109994	-0.0332763	-0.0491773	0.0826645	0.112648	0.105309	0.135621	0.156423	0.0265113	-0.00266084	0.0274335	-0.00959461	-0.0146028	-0.0137556	0.0363414	0.00403945	-0.000861715	0.0272747	0.0281962	-0.0195188	-0.0638083	-0.035547	-0.0149783	-0.0197818	-0.0587674	-0.0842948	-0.0980348	-0.0405777	-0.0685567	-0.0619645
162	AsymAD	-0.0123753	-0.00853026	-0.0194806	0.00548529	-0.033919	-0.0452993	-0.0190949	0.0300974	0.000638143	-0.00628102	-0.109352	-0.0949675	-0.0543981	-0.0931428	-0.103946	-0.0687819	-0.0854017	-0.126703	-0.0654048	-0.0413444	-0.0266289	-0.0620955	0.0760607	0.0304265	-0.0196622	0.00154712	0.0131459	-0.0439218	-0.0297787	-0.0265508	-0.059664	-0.0470885	0.00318521	0.0192721	-0.023615	0.0329548	0.165579	0.000398162	0.0177636	-0.0341931	0.00147431	0.0206147	0.075232	0.0800128
163	AsymAD	-0.00688497	-0.0124856	0.00756882	0.0132819	0.0467712	0.0517084	0.0608601	-0.0191171	0.0146405	-0.0133203	-0.0898825	-0.00603151	-0.0610542	-0.0554532	-0.00508542	0.00392851	-0.0394249	-0.00780949	0.045216	-0.0244311	0.0329075	0.0508072	-0.0251174	-0.0262773	0.000318217	-0.0623911	-0.0672165	-0.0221592	-0.0681728	-0.0651109	-0.0839761	-0.122328	0.0230242	0.0593629	0.0449914	-0.0178221	0.0195898	0.0417155	0.0482439	0.0262223	0.0450583	-0.0608575	-0.036408	0.0350835
165	AsymAD	-0.124291	-0.0885022	-0.0974205	-0.0760594	-0.0168807	-0.0663903	-0.0872207	-0.0685725	-0.0236517	-0.0863211	0.0212189	0.052058	0.112188	0.108473	0.0423432	0.0171672	0.0548372	0.0330023	-0.0592461	0.0123684	-0.0793666	-0.0968739	0.0452448	0.0171914	0.023612	0.0719385	0.085809	0.0608429	0.0804777	0.0281877	0.106365	0.10519	0.0262891	0.0449575	0.000321467	0.00853883	-0.0387662	-0.00656015	-0.0110708	0.0356927	0.00176844	0.0207562	0.0157152	0.0418036
169	AsymAD	-0.0560295	0.026125	-0.0562644	-0.0129309	-0.241522	-0.0411385	-0.109601	-0.00336741	0.0980866	-0.00200949	-0.0875533	-0.0803863	-0.0620954	-0.0585565	-0.144978	-0.0474114	-0.00975286	-0.0975315	0.0485245	-0.0257822	-0.107237	-0.0779162	0.03367	0.0941104	-0.00614865	0.018409	0.0195705	-0.00395472	-0.0246576	0.01793	-0.0622327	-0.059249	-0.00649163	0.100662	-0.0491059	0.289875	0.289774	-0.282031	-0.147719	-0.0547461	0.00843422	0.147112	0.0841001	-0.0706692
171	AsymAD	0.0625193	-0.00747753	0.0217377	0.0165917	0.034287	0.014282	0.03467	0.0221128	0.0184023	0.0536241	0.0274146	0.000932436	-0.0276723	-0.0191197	-0.0291824	-0.0091757	-0.0287239	0.0144315	0.0428451	0.0152896	0.0433124	0.057305	-0.0188158	-0.0381165	-0.00480987	-0.0757072	-0.0463375	-0.00473462	-0.00924026	0.0313383	-0.0198777	-0.0145758	-0.0151794	-0.0305572	0.0215068	-0.0113928	-0.0212394	0.0256577	0.00885239	-0.00187207	-0.0154299	0.0489243	-0.00776368	0.00538356
174	AsymAD	0.00310385	0.0681771	0.0495673	0.10478	-0.0154175	-0.0131552	-0.0439688	-0.0173744	-0.0453655	-0.00616502	0.0314961	-0.0712262	0.030211	0.0287199	-0.0073491	0.00898548	0.0206266	-0.0134093	-0.0158618	-0.0199841	-0.0384059	-0.071995	0.00596926	-0.0486528	-0.0324618	0.040301	0.0665387	-0.0639157	-0.048132	-0.0347576	0.0510347	0.0366235	0.0573679	0.025742	0.059293	0.00214938	-0.0447199	-0.00799494	0.01825	-0.0456561	0.0567067	-0.0284173	-0.00768692	-0.0190447
176	AsymAD	0.013708	-0.0397112	-0.0131938	-0.0267845	0.0256969	0.0519068	0.047792	0.0225727	-0.0133024	-0.0231357	-0.0683312	0.0116629	-0.0149845	-0.0103815	0.0133203	0.0455817	0.0223217	0.0201432	0.0579289	-0.0493524	0.0131674	-0.00984788	-0.0731001	-0.020143	0.0274709	0.0515133	0.0251289	0.0209281	-0.0321884	-0.0517884	0.00758692	-0.0635229	0.0403991	-0.0175051	-0.0159545	-0.142535	-0.0185915	0.026264	0.0248527	-0.00760278	-0.00334551	0.00392264	-0.0328243	0.0410788
179	AsymAD	-0.0394277	0.00563556	-0.0679721	-0.0174522	-0.0331053	-0.0324876	-0.0814107	-0.025071	-0.0796914	-0.112922	0.0261252	0.0456574	0.0310628	0.0183353	0.0250235	-0.0303307	-0.00254114	-0.0125695	-0.0633345	-0.0561313	-0.06756	-0.021181	-0.0395246	0.0751876	0.0291086	-0.059371	-0.0965456	-0.0524764	-0.0560313	-0.021065	-0.0796347	-0.03995	-0.0713289	0.0586435	-0.0759676	0.0225725	0.196989	-0.0393032	-0.0266894	0.0339378	-0.0246354	0.0254415	0.0457759	0.00465559
180	AsymAD	0.0343183	0.00396142	0.0843216	0.0563173	0.0783942	0.0471441	0.0875581	0.0135038	0.00500086	0.0425743	-0.0704313	-0.0530763	-0.0655981	-0.0131228	0.0464107	0.0472483	0.0224416	0.0392509	-0.00907044	0.0205005	0.0145863	-0.00245957	-0.0340578	0.037815	0.0459929	-0.0106174	0.0209063	-0.0456727	-0.0407455	-0.0326244	-0.0362634	-0.0454504	-0.0304046	0.0208544	-0.0262454	-0.0748452	-0.0496888	0.0416388	0.0477043	-0.0503653	0.00584198	-0.0350946	-0.052358	0.0446052
181	AsymAD	0.0319724	-0.0140861	-0.0024257	0.0121592	0.0262757	0.00539535	-0.000493191	-0.00638017	-0.0174187	-0.0152311	0.0214076	-0.00299593	-0.0098718	0.0209156	0.024692	0.0118263	0.0194661	0.0662396	0.0207198	0.0486908	0.0218645	0.0169174	-0.0125935	-0.0122026	0.00311238	-0.0123284	0.00555425	-0.0301581	-0.0106173	-0.00572288	-0.0046412	0.00917231	0.0196946	-0.0116138	-0.00708775	-0.0623395	-0.0254831	0.0158368	-0.00162607	-0.0151507	-0.0174511	0.0310231	-0.0223566	-0.0271568
183	AsymAD	-0.0225619	0.0280185	0.010414	0.0233987	-0.0241832	-0.037925	-0.0105954	-0.0267145	-0.018122	0.028761	-0.0331027	-0.0309703	-0.00826686	-0.0222785	-0.0123964	-0.0368669	-0.0315774	-0.0448469	-0.0455433	-0.0137065	-0.0352297	-0.0454947	0.0531053	0.00358707	-0.0246487	-0.0114515	-0.0236566	-0.00894338	-0.0155698	-0.0293594	-0.0378286	-0.0223712	0.0453974	-0.0216758	-0.00471742	0.00620808	0.0206822	0.00876506	0.0339949	0.030207	0.0488161	0.0573862	0.0370457	0.0619747
184	AsymAD	-0.155716	-0.0351193	-0.0821283	-0.0876638	-0.0537767	-0.102498	-0.0728901	-0.0779299	0.0356868	-0.0468026	-0.034996	0.00770419	0.0531346	-0.050648	-0.0421948	-0.0855827	-0.0611985	-0.0942266	-0.136535	0.000766956	-0.0563312	-0.0796775	0.186806	0.0856015	0.00408682	0.0255208	-0.00292405	0.0694717	0.076262	0.055733	0.0417106	0.107542	-0.0653965	-0.0900608	-0.0309237	0.0830923	-0.0225169	0.0535281	0.0474969	0.105378	0.0528548	-0.0525943	0.114774	0.0874089
185	AsymAD	0.0951108	0.0488616	0.0394743	0.0321202	0.00280229	0.032943	0.0234784	0.0541947	-0.0631095	0.0366849	0.0163767	-0.0558724	-0.028116	-0.0150011	0.0338638	0.0227763	0.000584088	-0.0354658	0.0335873	-0.057204	0.011524	-0.0175991	-0.0781962	-0.0940995	-0.0417506	-0.0344748	0.0306168	-0.0956798	-0.0981834	-0.0606385	-0.0237881	-0.0785166	-0.0444196	0.01915	0.0131138	0.028333	-0.0111289	0.00809716	0.00448796	-0.0555378	-0.00649781	0.0482426	-0.0213304	-0.0176779
186	AsymAD	-0.0771506	-0.0613435	-0.0580832	-0.0648926	0.00661102	-0.0742688	-0.0802959	-0.0297948	-0.0278492	-0.0286368	0.00268661	0.030524	0.0717317	0.073411	0.0123983	0.00903516	0.0608486	0.0092554	0.0189066	-0.0214717	-0.0637079	-0.0564473	-0.00330832	-0.0228231	-0.0865774	0.0399351	-0.00475377	0.0492198	-0.0151504	0.017156	0.0716625	0.032518	0.0168549	0.0258857	0.153445	0.0944417	-0.00658761	0.00343456	-0.0686907	-0.0308728	-0.0770772	-0.0189865	0.0403985	0.0508758
189	AsymAD	0.0310507	0.0472377	0.00956429	0.0400722	-0.0197485	-0.056342	-0.0613537	0.00531596	-0.0561445	-0.00635272	0.0395794	-0.01985	0.0426093	0.0219932	0.00708153	-0.0399808	-0.0225452	0.0670659	-0.01549	0.014755	-0.0141097	-0.0469342	0.0286947	-0.00683547	0.00732192	0.0225417	0.0165692	-0.023664	0.0162865	0.032153	-0.00224341	0.0428279	-0.0174262	-0.024663	-0.0610543	-0.0313554	-0.0260059	0.0125325	0.0403971	0.0522478	0.0638655	0.0353472	0.0263199	0.0127886
190	AsymAD	0.0789114	0.0230147	0.0554538	0.0324174	-0.0737226	0.0645852	0.0555584	0.0731204	0.0254557	0.0533053	0.002454	-0.0231848	-0.0455167	-0.0205548	-0.00662079	0.0208017	0.00531899	0.0182106	-0.00378133	-0.0068331	0.00824032	0.0122892	-0.0317169	0.0548216	0.0918512	-0.0536814	0.0177213	-0.0373202	-0.006543	-0.0253836	-0.0147934	-0.0162622	-0.0294171	0.0103415	0.0867764	-0.0026814	-0.019175	-0.0998681	-0.0648706	-0.0638283	-0.0068333	-0.000993863	-0.0516018	-0.139371
192	AsymAD	-0.00246338	-0.0108416	0.0320274	-0.00273703	0.0325076	0.0589807	0.0614956	-0.0677634	0.0282449	0.00207513	-0.0333815	-0.0276359	-0.0643432	-0.0506788	-0.0342634	0.00514182	-0.0202794	-0.0346905	0.0431473	-0.0143293	0.0386798	0.0183439	-0.0206651	-0.0164735	0.0100191	-0.0140519	-0.00720149	-0.00676705	-0.0365145	-0.0261366	-0.0173646	-0.0550843	-0.00500739	-0.0430926	-0.0187206	-0.00464051	-0.0103642	0.0320771	0.0245779	-0.0157064	0.00194772	-0.0333392	-0.0509173	0.0306222
193	AsymAD	-0.0392389	0.027926	0.0315535	0.0446821	-0.0440355	-0.0674835	-0.0391849	0.0445132	-0.0150514	-0.00621233	-0.0162997	-0.0716097	0.0156002	-0.00670869	-0.0256447	-0.0543714	-0.0224059	0.0267378	-0.00734824	0.0350349	-0.0230623	-0.0628612	0.0730692	0.086086	0.0446953	0.00431688	0.0302163	-0.0385566	-0.0203079	-0.0235556	0.00899193	0.0423145	-0.0368325	-0.0270419	0.0585967	0.00839185	-0.00746008	-0.00515363	0.0015979	-0.0307547	0.0410763	0.0270332	0.0300427	0.0587381
194	AsymAD	0.0471249	-0.0041494	0.0465965	0.0115495	0.050314	0.0414345	0.0650045	-0.00467703	0.0368973	0.019729	-0.0360377	0.00971284	-0.0197272	0.00459783	0.0272376	0.0522721	0.0466637	0.00718577	0.0356345	-0.0275008	0.00063073	0.0305067	-0.0563404	-0.0346324	-0.0134264	-0.0486457	-0.0191616	0.0144087	-0.022934	-0.0246858	0.0211263	-0.0357013	0.027596	-0.040068	-0.0457825	-0.0515965	-0.0251837	0.0185958	0.00351617	-0.0354112	-0.0242212	-0.0373607	-0.0322499	0.00157685
197	AsymAD	-0.0281098	-0.0645661	-0.0259981	-0.016431	0.0534137	0.0374413	0.0278575	0.0375701	0.0513935	0.0215783	-0.0327029	0.0518722	0.0193824	0.0547063	0.0528228	0.0625765	0.0592427	-0.0094481	-0.0134877	-0.0151064	-0.02814	-0.0221796	-0.00434108	-0.0290262	0.022263	0.0300317	0.04025	0.0593235	0.0416949	0.0272565	0.0709451	0.0218906	0.00871211	0.0145221	-0.0245446	0.0100333	-0.034555	0.0349777	0.0281786	0.0365595	0.0305862	0.0217446	-0.0260758	-0.0232454
199	AsymAD	-0.00230465	-0.0452106	0.0156638	0.00274272	-0.0169511	0.0165185	0.0267865	0.0395829	0.0906022	0.0875664	-0.0254009	0.0115723	0.018704	0.0529668	0.00787384	0.0353684	0.0334132	-0.00284373	0.0299655	0.0283341	0.0137521	0.0391185	0.00101944	-0.0330772	0.0286474	0.00464711	0.0725037	0.0840205	0.055052	0.0915136	0.06908	0.0603211	-0.0458508	0.0359144	0.00288602	-0.029637	-0.0114915	-0.010157	-0.0140606	-0.00240251	0.0123868	0.0305575	-0.0266862	-0.0292162
200	AsymAD	0.071584	-0.0303903	0.0341665	0.0440953	0.0354665	0.0642142	0.0417521	0.0684049	0.0551496	0.0593734	-0.0388849	-0.0441759	-0.0359155	0.00070317	-0.0213706	0.0481026	0.0213472	0.0183839	0.103087	-0.0364755	0.0254505	-0.00671802	-0.0546811	0.0292278	0.0387831	0.0302856	0.0730993	0.00388239	-0.0329767	0.0224312	0.0221919	-0.0210413	-0.0136236	-0.0290968	0.0174567	-0.0472312	-0.030169	0.00929793	-0.00951651	-0.0482918	0.0097454	0.0160798	-0.00363453	0.025747
202	AsymAD	-0.0228921	0.00275317	-0.0384122	-0.0201804	-0.0154884	-0.0213868	-0.0478813	-0.0255742	-0.0545532	-0.069177	0.053373	0.0166574	-0.00241663	-0.0158372	-0.0173145	-0.0356304	-0.0231504	-0.0173519	-0.0365456	0.0285065	-0.0146374	0.00661758	0.0510448	0.0124481	0.00577541	-0.0404177	-0.0485829	-0.0462329	0.0105945	-0.0255162	-0.00454165	0.01776	-0.0154233	0.0278659	0.0385712	0.0212278	0.018528	-0.00477542	-0.0132903	0.0102885	-0.0273791	-0.0499403	-0.0109825	-0.0229817
205	AsymAD	-0.0182605	-0.0760637	-0.0554968	-0.0448418	0.0536716	0.0459459	-0.0244375	-0.0196374	0.0171357	-0.0554062	0.0134506	0.05977	0.0530701	0.0675834	0.0408144	0.0811824	0.0901292	0.0494845	0.0540773	0.0103195	0.00702893	-0.0130871	-0.0471275	-0.00185759	-0.00435362	0.0663374	0.0522337	0.0316926	0.0231602	0.0222358	0.0823678	0.0423689	0.00293165	-0.00886132	-0.0193209	-0.038676	-0.0216718	0.00997299	-0.0328888	-0.0142893	-0.0463052	0.00471473	-0.0113333	-0.022205
208	AsymAD	-0.0483664	-0.0295739	-0.0367416	-0.00294364	-0.00785166	-0.0450232	-0.0554104	0.0284099	-0.0116723	-0.0150648	-0.0195765	0.0390469	0.114826	0.0835386	0.0629915	0.015814	0.0473137	0.0532213	-0.0373343	-0.0287682	-0.0509313	-0.0634317	0.00269142	0.0489903	0.00183369	0.0356399	0.0318005	0.0304178	0.0196757	0.0304793	0.0444402	0.067924	-0.0410085	-0.03772	-0.0189568	-0.0384837	-0.0249786	0.0141713	0.0306786	0.0718286	0.061773	0.0593655	0.0657648	0.0534349
209	AsymAD	-0.0106978	0.0125061	0.00180913	-0.00819994	-0.00170993	-0.00653186	-0.00472454	-0.0957629	-0.059896	-0.0738349	0.0218969	0.0144275	0.00529275	0.0204661	0.0140039	-0.0026266	0.00564924	0.00485322	-0.0379972	-0.0206729	-0.0232759	-0.0144825	-0.00436717	0.0291086	0.0285394	-0.0515387	-0.076575	-0.0406506	-0.0405558	-0.0523657	-0.0441458	-0.0427943	0.00522888	0.00205967	0.00656069	0.0202627	-0.0106445	-0.00994616	-0.00435754	0.0136513	-0.019147	-0.0265129	0.00344225	0.0265754
211	AsymAD	0.0186021	-0.00413139	0.00397244	-0.00436231	0.0224335	-0.00022665	0.0182527	-0.021067	0.0403461	0.0376051	-0.0250198	-0.0215147	-0.038546	-0.049754	-0.0319879	-0.0270455	-0.0402192	0.00617003	0.0282834	0.0423929	0.0500998	0.0296951	0.0330252	-0.000991932	-0.018599	-0.0273358	-0.0304496	0.0309384	0.0129022	0.0369616	-0.0263569	-0.00728799	-0.0308643	-0.0628621	-0.0328714	0.0424905	-0.0358289	0.0323767	0.0220606	0.00209882	-0.00380661	0.0228427	-0.00594262	-0.00359196
212	AsymAD	0.00567372	0.0268503	0.00391871	0.00879118	-0.0226814	-0.0173471	-0.00516556	-0.00455749	-0.0221758	-0.00738973	-0.0176951	0.0106323	-0.00591177	-0.00379507	0.0104991	-0.0228209	-0.0203019	-0.0189354	-0.0197722	-0.0135763	-0.0130192	0.0101673	-0.0136244	-0.0301403	-0.0253675	-0.0249151	-0.0423273	0.00603947	-0.0294947	-0.0252884	-0.046817	-0.0536505	0.0327101	-0.0297248	-0.0192407	0.0438208	0.00910059	-0.00583024	0.00402847	0.0146084	0.0117314	0.0258633	0.0170574	0.0524415
213	AsymAD	0.0123575	0.00760553	0.000127525	-0.0453468	-0.126354	-0.0265859	-0.027482	-0.0328502	-0.0330665	-0.0500239	0.017063	0.00793353	-0.0207825	-0.0281032	-0.0612416	-0.0446457	-0.0306112	-0.0173644	-0.0125033	0.0818557	0.00663828	0.0414802	0.0243351	0.0277628	0.0062565	-0.0430802	-0.043783	0.006551	-0.0232203	-0.0942924	-0.0386254	-0.0392869	0.149911	0.247943	0.215117	0.0040641	-0.0230726	-0.168442	-0.166163	-0.102079	-0.106031	-0.0159508	-0.0252144	-0.119645
214	AsymAD	-0.0186251	0.0019485	0.00388883	0.0169895	0.0021884	-0.0230936	-0.030281	-0.037992	-0.0543014	-0.0826386	0.0294531	0.0355932	0.0530958	0.0839081	0.0882328	0.0327573	0.0758565	0.0684668	-0.015553	-0.0273858	-0.0603474	-0.0303833	-0.0188619	-0.0184702	-0.0662165	-0.0472664	-0.0403938	-0.0413268	-0.0562691	-0.0687014	0.0165932	0.00510924	-0.00503623	-0.0181117	-0.0211638	-0.0290462	-0.0150594	-0.0233709	-0.025908	-0.0237001	-0.0269535	-0.0314256	0.0202684	0.0545473
215	AsymAD	-0.051992	-0.0724913	-0.06282	-0.0327792	0.0159887	-0.0134022	-0.0376753	0.0522913	0.0668663	0.0239921	-0.0565539	0.0166046	0.060432	0.0463617	-0.0166513	0.0193301	0.00621934	0.00271241	0.00710927	-0.00398327	-0.0038504	-0.0496626	0.00839222	0.00739547	0.0537926	0.085106	0.0650473	0.0977443	0.125711	0.092447	0.099484	0.0524927	0.0594783	0.0580617	0.054995	-0.0219662	-0.0249432	0.0458649	0.0422767	0.0895788	0.0831056	0.0132223	-0.0276623	-0.0533104
217	AsymAD	0.0778077	0.0251293	0.0464499	0.0236957	0.0438089	0.0412349	0.0660073	-0.00806126	0.014795	0.020699	-0.0224658	-0.0463654	-0.070497	-0.0498393	-0.0254813	-0.00224179	-0.0326875	-0.0217692	0.011169	-0.0142283	0.0209463	0.026934	-0.016127	-0.00834609	0.0190845	0.0184448	0.0305532	-0.0233659	-0.00427463	0.0101194	-0.0283758	-0.0351193	-0.0199636	-0.0197458	0.00521179	-0.0593391	-0.0400652	0.0284061	0.0099446	-0.0215764	-0.00892142	-0.0271303	-0.043165	-0.0244384
221	AsymAD	0.0597182	0.0343568	0.0452025	-0.0131653	-0.0387058	-0.01396	0.0150214	-0.00590116	0.0332081	0.0394288	0.013572	-0.0316118	-0.0660984	-0.0765083	-0.0836541	-0.0624523	-0.0785507	0.057915	0.0748945	0.0852873	0.102509	0.116166	0.0208196	-0.0302163	-0.0238832	-0.0754781	-0.0606467	0.00521386	0.03902	0.0146984	-0.0399643	-0.00377632	-0.0353258	-0.0239845	-0.0140677	-0.0070817	0.0125201	-0.00593898	-0.0224092	-0.038789	-0.0462933	-0.00840679	-0.00156795	0.00180057
225	AsymAD	0.094051	0.0379244	0.0658699	0.0589644	-0.0388986	0.062631	0.0532776	0.050057	0.028245	0.0391601	0.0153775	-0.0425055	-0.0383104	-0.0347384	-0.0146933	0.0293536	0.0075055	-0.00170677	0.0955294	0.00213762	0.0492744	0.0454733	-0.0156053	0.021027	0.0471661	0.0189792	0.0550783	-0.0115448	-0.0245615	0.0221321	0.0196761	-0.0206068	-0.0510258	-0.114949	-0.0573237	-0.0572776	-0.0309788	-0.0904474	-0.0861648	-0.0453044	0.00209899	-0.0135983	-0.0243818	-0.00971698
228	AsymAD	-0.0568421	-0.110737	-0.0835134	-0.1069	0.0350243	0.0500122	0.0170438	-0.0131651	0.0620987	-0.0158917	-0.0787012	0.01727	-0.0305959	-0.00293314	-0.0208506	0.0479812	0.0191659	-0.0724604	0.0364614	-0.0942558	-0.0331992	-0.0563642	-0.0519909	0.0253143	0.0176483	-0.0390352	-0.000589579	0.0369659	0.0168751	0.00403193	0.0136647	-0.0746558	-0.0123231	0.111175	0.0415754	0.0619168	-0.00648511	0.00426728	-0.0107868	-0.00772202	-0.0373987	0.0305853	-0.00205609	-0.0292233
229	AsymAD	0.0332051	0.0371014	0.0327375	0.069425	0.0267367	0.0208984	0.0159932	0.0149769	0.00253863	0.0207987	-0.0452761	-0.0822454	-0.0534716	-0.0374795	-0.0147633	-0.00270563	-0.0302667	-0.022802	0.00615399	0.00786944	0.0331326	-0.0597557	0.0403637	-0.0523047	-0.0507752	0.070865	0.0557336	-0.0208773	0.0149149	0.000886887	0.0117079	-0.0234177	0.0366694	0.0559835	0.0175133	0.00858436	0.0144241	0.0380357	0.0416142	-0.00232081	0.0423611	-0.0467508	-0.0650403	-0.0450047
231	AsymAD	-0.0191335	-0.069291	-0.0675678	-0.101057	-0.0117332	-0.0536256	-0.0215385	0.0316699	0.0753436	0.0117458	-0.0127614	0.013224	-0.033533	-0.0744871	-0.123474	-0.0841074	-0.0838703	0.0271927	0.0430605	0.123022	0.0953294	0.0741346	0.0962157	0.0902187	0.0448623	-0.0309897	-0.0687843	0.0761501	0.120801	0.0683313	0.00425562	0.032528	-0.0415217	-0.0235518	0.00119173	0.0140657	0.0376323	0.0151047	-0.0338631	0.0229327	-0.0508262	-0.0120045	-0.0189264	-0.0525844
237	AsymAD	-0.0021091	0.0432822	0.0238682	0.0545942	-0.0311297	-0.0197648	-0.00785996	-0.0335281	-0.0668684	-0.00845979	0.0270717	-0.0138678	0.0369643	0.0341062	0.0451076	0.00457842	0.0150978	0.0432784	-0.0353337	0.0141629	-0.0224253	-0.0377037	0.00608077	0.0217663	0.00715584	-0.00165898	0.00636335	-0.048366	-0.0255536	-0.0150638	-0.0185048	0.00863073	0.00824954	-0.0527304	-0.0386138	-0.00499274	-0.0237682	-0.0479848	0.0132572	0.000911966	0.0457419	0.0306259	0.0259953	0.00161719
240	AsymAD	-0.0330674	-0.03262	-0.0797241	-0.0478087	-0.0277337	-0.0427779	-0.0831921	0.0106034	-0.0109481	-0.0128962	0.052875	0.0373697	0.0514292	-0.00101037	-0.0255564	-0.0472758	-0.0296332	0.0969024	0.051637	0.0499802	0.0543969	0.0393339	0.00629946	0.0255968	-0.00724424	0.0120182	-0.0180999	0.0345572	0.043	0.0790967	-0.00677595	0.0225559	0.0072129	0.04875	0.012352	0.0262766	-0.0074445	-0.0224797	-0.0210207	0.0700159	-0.0025346	0.0787669	0.0282397	-0.0258918
241	AsymAD	-0.0228686	0.0472365	0.00812861	-0.00107356	-0.122891	-0.10553	-0.0204395	-0.00939747	-0.0193931	-0.0397855	0.00849462	-0.0107263	0.0333941	-0.0362624	-0.0310943	-0.0917266	-0.0588338	-0.0859366	-0.0635749	0.0377236	-0.0356929	-0.00168379	0.147078	0.0534336	0.00982929	0.00873881	-0.0163452	0.0168101	0.0340812	-0.0503461	0.0154413	0.0664565	-0.0314092	-0.0439732	-0.0475334	-0.0176805	-0.0214923	-0.0549016	-0.0485639	-0.00368314	-0.00205823	-0.000272048	0.0421565	0.0240847
243	AsymAD	0.0212666	0.0214806	0.0431041	0.0227243	0.0557697	0.0312797	0.0728347	0.0263509	-0.0503698	-0.0279597	-0.0399837	-0.00490485	-0.0775221	0.00260009	0.0162002	0.0181943	0.0179582	-0.0486779	0.0104631	-0.0677596	-0.0194722	0.0190417	-0.0796875	-0.0849575	-0.0439037	-0.0670397	-0.0794543	-0.0649893	-0.128492	-0.0786953	-0.121691	-0.145405	-0.0263703	-0.025156	-0.00549218	0.0161771	0.0749112	0.0229154	0.0194614	-0.0593596	-0.0664465	0.0535532	-0.01892	0.0182299
247	AsymAD	0.0617354	-0.0383749	0.0391649	0.0260926	0.0196317	0.0409217	0.0485827	0.0485186	0.0928617	0.0990318	-0.0407714	-0.0565542	-0.0337095	-0.0460229	-0.0696707	0.00753658	-0.034819	0.046892	0.0556429	0.0312015	0.0786663	0.0497393	0.00100976	0.0261141	0.0419804	0.0124078	0.0504621	0.0361431	0.048831	0.0964246	0.045629	0.0421282	-0.0413693	0.00858445	0.00607149	-0.0394205	-0.0216882	0.00744284	-0.0101209	-0.0382577	-0.00394416	-0.00764235	-0.0344925	-0.0560679
248	AsymAD	-0.022379	-0.0445024	-0.0465848	-0.0428134	0.0610638	0.0631559	0.00731051	-0.0145806	-0.0198066	-0.078237	-0.00959483	0.0625665	-0.00349219	0.0389151	0.086896	0.0663952	0.0613892	0.031293	0.0316672	-0.0267929	0.001605	-0.0190643	-0.0569198	-0.0330753	-0.0297897	-0.04829	-0.0576259	-0.00784576	-0.0284615	-0.0425577	-0.0144196	-0.074995	0.0286567	-0.0268414	-0.0537078	-0.0141155	0.00437324	0.00997696	0.0236528	0.0603243	0.00535671	0.0125195	-0.0245089	-0.00392787
250	AsymAD	0.0167869	0.0272551	0.0331644	-0.00138338	-0.0295032	-0.0372442	0.0146536	-0.00437165	0.00900285	-0.00351412	-0.0138551	-0.02105	-0.014206	-0.0203234	-0.0318697	-0.044574	-0.024113	0.0162619	0.00795403	0.0462815	0.017462	0.0501395	0.0584203	0.0317649	0.00216841	0.0223683	-0.0161325	0.00826571	0.0117566	-0.0371551	-0.0133846	0.0110868	-0.00512868	-0.0824378	-0.0375583	-0.0277172	-0.0448699	0.00748758	-0.00296429	-0.0267846	-0.00658809	-0.00193433	0.0226183	0.0289825
253	AsymAD	-0.00293889	-0.0325555	-0.0141497	0.0131422	-0.0186783	0.00723515	-0.0299729	-0.0369499	0.0149696	-0.00324178	0.0534267	0.0541519	0.0951199	0.113497	0.039076	0.0751418	0.101023	0.0553901	0.0122709	-0.0201919	-0.039947	-0.0397488	-0.0424123	0.0202602	0.0557538	0.0276441	0.0749783	0.0448687	0.0760928	0.0412925	0.135754	0.0917915	0.01875	-0.0250989	0.00248314	-0.0359889	-0.0301259	-0.00516209	-0.0113295	0.0158875	0.0224811	-0.0922305	-0.0404095	-0.00429597
256	AsymAD	-0.00125256	-0.00503783	0.00583526	-0.0090319	0.000873039	-0.0478979	-0.0201513	0.0436876	-0.0386417	-0.0342145	-0.074286	-0.0758636	-0.0372765	-0.0591865	-0.0660679	-0.0629369	-0.0641442	-0.0285121	-0.0127465	-0.00540429	-0.00719081	-0.02916	0.0722644	0.0552494	0.0116604	0.00786043	-0.00412346	-0.0577196	-0.0373227	-0.0997118	-0.0327813	-0.0125679	0.0175693	-0.0208911	-0.0070185	-0.00212255	0.0733385	0.027101	-0.0183829	-0.0800013	-0.0720415	0.0219433	0.0545998	0.0630525
261	AsymAD	0.0542212	-0.0225843	0.0138377	-0.00331103	0.0308528	0.062169	0.0429081	0.0209712	0.0131776	0.00999682	0.00411217	0.00510929	-0.031574	-0.0108717	-0.0191632	0.0349899	0.0130628	0.0390494	0.0994611	0.0280024	0.0735735	0.0542017	-0.0422044	0.00247233	0.047845	0.0243614	0.0158221	-0.00766527	-0.0159749	0.00366798	0.0171104	-0.00346331	-0.0308923	0.0168984	-0.0510096	-0.0492632	-0.0388058	-0.0149455	-0.0388241	-0.0514675	-0.0342722	0.0643781	-0.0609328	-0.0291484
265	AsymAD	0.00186546	-0.0254081	-0.0217382	-0.0186963	0.0197825	0.0526591	0.0105985	0.0354119	0.0783033	0.0565993	-0.0823078	-0.0177378	-0.0628346	-0.0677563	-0.0223272	0.0133313	-0.0225714	-0.0379656	0.0534885	-0.00558277	0.030242	0.0300923	-0.00310256	-0.0167243	-0.0042273	-0.0236988	0.0122217	0.0418256	0.00870025	0.0349817	-0.0182022	-0.0494776	0.0221013	-0.0366148	-0.0357513	0.00922293	0.0468378	0.0203418	0.0261183	0.0282639	0.0358322	-0.0199371	-0.0349992	0.00182672
266	AsymAD	0.0379028	0.03794	0.0617769	0.0440281	0.0360038	0.0469356	0.0595534	0.0272258	-0.0109967	0.0264997	0.0129595	-0.0228597	-0.0348134	-0.0139889	0.0144064	0.0310829	0.0130947	-0.0345081	-0.0133318	-0.0669047	-0.00588498	-0.00874732	-0.06054	-0.0281759	0.00469523	0.0184979	0.0336832	-0.0308079	-0.0374813	-0.00253524	0.000397347	-0.0416918	-0.0425393	-0.0104187	0.0107539	0.0111345	-0.017409	0.0193027	0.0202912	-0.0418737	-0.00608917	-0.0671435	-0.0204496	0.0112669
269	AsymAD	0.0197324	-0.0425255	-0.0399021	-0.0226535	0.0171911	0.0199268	-0.0165021	0.05647	0.0539015	0.0320803	-0.0188464	0.0100296	0.0158682	0.00359615	0.00775278	0.0173589	0.0135701	-0.0223133	0.0276979	-0.034471	0.00866275	-0.0109564	0.00166536	0.0108661	0.0110737	-0.0395834	-0.00702928	0.0337119	0.0441754	0.0475062	0.0216024	0.0152399	-0.028958	0.0205685	0.0946381	0.0399342	-0.0109564	-0.00915373	-0.00719126	0.0295801	0.00441609	0.046215	0.0138673	-0.0407578
271	AsymAD	0.0316582	0.0334719	0.0425195	0.0318741	0.0270269	0.0386647	0.0565974	0.0118215	0.0359259	0.0526447	-0.0917534	-0.0501035	-0.080353	-0.0911763	-0.039331	-0.0179071	-0.0726787	-0.0451662	0.0372085	-0.0167338	0.0348819	0.0188609	-0.0172164	-0.0480437	0.00242003	0.00479501	-0.0468135	-0.00892907	-0.0279291	-0.0341114	-0.10266	-0.101223	0.109638	-0.0324319	-0.0546939	0.0304756	-0.0026866	0.0359901	0.0390266	-0.0229477	0.0310451	0.0213954	0.0368462	0.0516252
272	AsymAD	-0.00796999	-0.10272	-0.0594118	-0.111068	0.0232955	0.0691362	0.0357765	-0.0139769	0.0844942	-0.0160828	-0.077407	0.0353395	-0.0263884	-0.0130398	-0.0331866	0.0458906	0.0223792	0.0481544	0.0758772	0.00397126	0.0351418	0.025183	-0.0186745	0.0536281	0.092426	0.0111117	0.0242929	0.0551132	0.0247907	0.004995	0.0428075	-0.0305293	0.0223149	0.0122307	0.0316423	-0.0600714	0.0964728	-0.0403267	-0.0867044	-0.0543939	-0.0823975	-0.00365504	-0.0514829	0.00767194
279	AsymAD	0.0806113	0.0411405	0.0626332	0.0404743	0.035558	-0.000472067	0.0284404	0.0427671	-0.0793369	-0.0159718	0.0219136	-0.0546982	-0.0361116	-0.0486659	-0.0185859	-0.0285444	-0.0485273	-0.0216835	-0.0535221	-0.0331611	-0.0170983	0.00421866	-0.0454109	0.00741951	0.0108044	-0.0595038	-0.0355345	-0.0729746	-0.0542905	-0.034645	-0.0549089	-0.0420464	-0.0625016	0.00782582	0.0321183	-0.0233058	-0.0267708	0.0557789	0.0208968	-0.0578641	-0.0470235	0.019796	0.0123685	0.0257825
281	AsymAD	0.0409529	0.0214448	-0.00330036	-0.0112069	0.0036934	0.0475644	-0.0035344	-0.0407849	-0.0715092	-0.0673668	0.125158	0.0519675	-0.00438945	0.0344458	0.0152297	0.038749	0.0445391	-0.0135439	-0.0162848	-0.0235091	-0.0108917	0.0289521	-0.0695808	-0.00364886	0.0467325	-0.0144512	-0.00854812	-0.0316917	-0.0320916	-0.0203769	0.00717159	-0.00940181	-0.0152152	-0.0129584	0.0191294	0.00385889	-0.0247001	-0.0505466	-0.0652305	-0.0178125	-0.0794164	-0.01183	-0.0456461	-0.0747641
285	AsymAD	-0.134225	-0.1219	-0.125084	-0.130177	-0.0255354	-0.0518971	-0.0658202	0.0200266	0.082139	-0.0270201	-0.0464863	0.0372295	0.0621818	-0.0118638	-0.0376413	-0.0459027	-0.0318682	-0.0166327	-0.0580314	0.0438979	0.00546442	-0.0567706	0.157352	0.117875	0.041469	0.0228132	-0.00186929	0.10651	0.11275	0.0843572	0.0622138	0.117622	-0.0997466	-0.0340334	-0.0200967	-0.0126841	-0.0310803	0.03813	0.0242453	0.112349	0.0357892	0.0282813	0.0627292	0.0219509
287	AsymAD	-0.0215174	0.000575425	0.0133141	0.0134544	-0.0230819	-0.0411368	-0.0116101	-0.0288475	-0.0505741	-0.00458515	-0.0494966	-0.0383085	0.0146121	0.0237428	0.00148258	-0.0158609	-0.00938047	-0.0465338	-0.0154486	-0.0430699	-0.064912	-0.031022	-0.00674692	0.0451092	0.0168586	-0.00969052	-0.0042414	-0.0312938	-0.0595685	-0.0286241	-0.0331963	-0.0253584	-0.000602973	0.0299684	0.0152385	0.017821	0.0100123	0.00560153	0.0175501	-0.00595954	0.00977027	0.029398	0.025106	0.008019
288	AsymAD	0.0485643	0.0648829	0.0379124	0.0227618	0.0206391	0.0270895	0.0328254	-0.0284534	-0.0682836	-0.0399767	0.0235637	-0.0116197	-0.0586656	-0.0254268	-0.00172035	-0.000496972	-0.0112393	-0.039515	-0.00496016	-0.0487459	-0.0131549	0.00815605	-0.0523379	-0.0309343	-0.0205471	-0.00705246	-0.0209546	-0.0730186	-0.096063	-0.0789585	-0.0687838	-0.0758524	-0.0315176	0.0412456	-0.0409651	0.0283012	0.0433212	-0.0108976	-0.00936417	-0.0498725	-0.048541	0.013354	0.0053472	0.0147228
291	AsymAD	-0.0647981	0.0126042	-0.00623453	0.00256403	-0.0514018	-0.0748149	-0.0217521	0.018116	0.00459127	-0.00203852	-0.0718181	-0.0473903	0.0257866	-0.0154756	-0.0143868	-0.0589251	-0.040709	-0.0744156	-0.115524	-0.0606723	-0.0972649	-0.0960786	0.0934252	0.0633867	-0.000135235	-0.0589468	-0.0393213	-0.011898	-0.0125627	-0.0228934	-0.0460946	0.00665849	-0.0374416	0.0740175	0.014799	0.0439396	0.0306071	0.00207858	0.0247583	0.0100165	0.0377547	0.121569	0.0955332	0.049484
292	AsymAD	-0.143159	-0.147854	-0.11561	-0.0981614	0.055777	0.0106533	-0.0201752	-0.037452	0.0795296	-0.0222357	-0.0284267	0.114235	0.113627	0.117234	0.072279	0.0875128	0.114954	0.0254807	0.0109326	-0.0227457	-0.0311484	-0.0377656	-0.00504013	0.0110671	0.017822	0.0861678	0.0888323	0.150277	0.108303	0.11193	0.153237	0.0592146	-0.0298586	-0.0531738	0.0172169	-0.0583264	-0.058636	0.0492042	0.0530613	0.131548	0.0673722	-0.0476247	-0.00166752	0.0149979
293	AsymAD	0.0147733	-0.0267319	-0.00652553	-0.0336801	0.0282385	0.0332373	0.0383086	0.0262377	-0.00512087	-0.00400529	0.017398	0.0303127	-0.0352251	-0.0164781	-0.0195371	0.00781665	-0.00397128	-0.0415809	0.024177	-0.018722	0.0243774	0.0333446	-0.0269526	-0.00691505	0.00186422	-0.0127324	-0.0477452	0.0112571	-0.0316725	0.00607771	-0.0301186	-0.0470199	-0.0168899	0.013829	-0.0464987	0.0174735	-0.0430071	0.00549029	0.00161683	0.0101888	-0.0213601	-0.0525629	0.00144816	-0.0121209
294	AsymAD	0.00143304	0.0589836	0.0644235	0.0391897	0.0660642	0.0443891	0.0606849	-0.0221975	-0.0401259	-0.0566853	-0.00613961	-0.0171536	-0.074811	-0.0184709	0.012536	0.0131709	-0.000948006	-0.031826	0.00356036	-0.0779404	-0.0205318	0.00853096	-0.0473781	-0.0297199	-0.00816317	-0.0433549	-0.0482085	-0.0797522	-0.128695	-0.105609	-0.092904	-0.117814	-0.00182806	-0.0902973	-0.0432041	-0.0217338	0.0463255	0.0468927	0.0452518	-0.0180322	-0.00121497	-0.0153827	-0.0252624	0.0368915
295	AsymAD	0.00792625	-0.0199199	0.0091911	0.000748289	-0.0563843	0.0411537	0.0146971	0.0352544	0.00616144	0.00709964	0.0597702	0.0652563	0.0688225	0.101276	0.0937957	0.0915301	0.107206	0.0720926	0.016045	0.0163664	-0.0304082	0.003159	-0.0392192	0.0381085	0.0604266	0.00513022	0.052897	0.0213078	0.0208303	0.0226089	0.0845793	0.0367459	-0.0569185	-0.0255602	-0.0433816	-0.0377897	-0.0652925	-0.128184	-0.135593	-0.0291636	-0.0297088	0.0145657	-0.00282496	0.00760667
296	AsymAD	0.0642893	0.00853662	0.0563967	0.0639651	0.0627153	0.0754757	0.0892124	0.00278019	0.0233293	0.0463743	-0.0454418	-0.0637369	-0.0544538	-0.0358898	-0.0382928	0.0484724	-0.00113538	-0.0500067	0.0334213	-0.037209	0.0140189	-0.0252529	-0.0153418	0.0203724	0.056445	0.0544141	0.0905714	-0.0211799	-0.0241191	0.0174404	0.0187992	-0.0142405	0.00433492	-0.0733203	-0.0251819	-0.0511623	-0.0263917	0.0415043	0.0467593	-0.0259487	0.0450324	-0.00252009	-0.0415899	0.0194938
297	AsymAD	0.00242737	0.0351695	0.0837348	0.0875788	0.0157695	0.03259	0.0447806	0.0145564	0.000765931	-0.00892302	-0.0477081	-0.0543792	0.0161008	0.0559509	0.0737752	0.0621934	0.0607974	0.0288308	-0.0219467	-0.0521804	-0.0906973	-0.0892642	-0.0279735	0.142855	0.120607	0.0503259	0.09724	-0.0882307	-0.0973023	-0.0793393	0.00410937	-0.0285755	0.0104776	-0.0793051	-0.0373611	-0.04152	-0.021215	0.00261158	0.0168487	-0.0461327	0.0501956	0.00579414	0.0420097	0.0737489
298	AsymAD	0.00276641	-0.0594725	-0.0309679	-0.0449655	0.0607333	0.0555606	0.0300499	-0.00416527	-0.0201207	-0.0813685	-0.0227587	0.0736327	0.000264048	0.0534509	0.056863	0.0658782	0.0828948	0.0600535	0.0559164	-0.0105948	-0.0181685	0.00172906	-0.0310973	-0.0779269	-0.0554182	-0.0792468	-0.057581	0.00790936	-0.0749875	-0.0876673	-0.00125789	-0.068731	-0.0805572	-0.0615057	-0.0250851	-0.06557	-0.0414624	-0.00150176	-0.0148546	0.000239973	-0.0499082	0.0272051	-0.0366717	0.0227986
302	AsymAD	-0.0513779	-0.015704	-0.0197534	-0.00589455	0.0132689	0.00254588	-0.0211078	0.00187837	-0.0599134	-0.0899119	0.029099	0.0452648	0.0342715	0.0511132	0.0630624	0.0215569	0.0479074	0.0297319	-0.00796996	0.00187231	-0.0458367	-0.0299226	-0.0189476	-0.0503407	-0.0646919	-0.0502915	-0.0475549	-0.0197215	-0.0291465	-0.0712134	0.01949	-0.0144972	0.00988341	0.0706861	0.0484417	0.0306927	-0.0519852	-0.00167263	-0.0179817	0.00565253	-0.0458621	-0.025373	-0.0216931	0.00482088
304	AsymAD	0.121868	0.0104621	0.0653038	0.0432941	-0.0165889	0.104317	0.0817698	0.152991	0.0647242	0.135242	0.050119	-0.033262	-0.0570656	-0.0252632	-0.0809902	0.0496671	0.0118774	-0.00712689	0.105082	0.0324776	0.0775478	0.0913661	-0.038358	0.0393291	0.127199	0.0126736	0.0749372	-0.0030656	0.0460845	0.104182	0.052588	0.00987317	-0.0239249	-0.0516669	-0.0527922	-0.059435	-0.00483061	-0.0530093	-0.0394979	-0.0760197	0.0207916	-0.0630858	-0.132613	-0.217357
305	AsymAD	-0.0816072	-0.0754933	-0.0467944	-0.0685152	0.00805847	0.0139236	-0.021894	0.0348063	0.00240217	-0.0167272	-0.00306769	0.0775887	0.0790444	0.0996461	0.0711606	0.0641058	0.0921969	0.0335503	-0.019827	-0.0624835	-0.0642549	-0.0630631	-0.0476057	0.0741162	0.0759806	0.0413535	0.0177858	0.0659338	0.0219713	0.01766	0.061534	0.0210231	0.0155379	-0.0205598	-0.0219191	-0.0281816	-0.0196556	-0.000751468	-0.00248227	0.037992	0.009877	0.0343166	0.0378583	0.0531373
306	AsymAD	0.0374719	0.0276103	0.0272213	0.0220661	0.047677	0.0124829	0.0291761	0.0110505	-0.0119977	0.0150572	-0.0147353	-0.0216945	-0.0315882	-0.0398477	-0.00579251	-0.0134305	-0.0266109	0.00159879	0.0291152	-0.00865062	0.0274014	0.0105041	-0.0173883	-0.070164	-0.0855403	-0.0593756	-0.0261067	0.00189457	-0.046136	-0.0181623	-0.041451	-0.0267478	-0.0288665	-0.0183665	-0.0114548	0.00407378	-0.032874	0.0471787	0.0371554	0.00800507	0.00884652	0.0490903	0.00751471	0.0288466
310	AsymAD	-0.0454209	-0.0209196	-0.103431	-0.0568679	0.0228925	-0.0407252	-0.117721	0.0114153	-0.0654562	-0.0958699	0.0985861	0.0763366	0.0822899	0.0321797	0.0569303	-0.0197995	0.0220684	0.089211	0.0199837	0.0505972	0.0108931	-0.00290941	0.0114179	-0.0913076	-0.128216	-0.0592074	-0.0857809	0.011258	0.0269357	-0.00553876	0.0211435	0.0477391	0.0751405	0.0155093	0.026105	0.0520023	-0.0177236	0.0307673	-0.0241739	0.0295072	-0.0708662	-0.00431169	0.0428635	0.0354788
312	AsymAD	0.0595067	0.00325357	0.0166786	0.0131612	0.0418652	0.0495634	0.0440321	0.0503983	0.0408221	0.044622	0.0155473	0.00652203	-0.0343504	-0.0293351	-0.0324368	0.0190065	-0.00142237	0.014783	0.051249	-0.00170371	0.0313004	0.0401544	-0.0362662	0.00301176	0.0225066	-0.0142477	0.00472598	0.0101333	-0.00498586	0.0442433	-0.00765417	-0.0189354	0.0114947	-0.0234882	-0.0162634	-0.014421	-0.0295881	0.018339	-0.0038093	-0.0176365	-0.019876	-0.0321176	-0.00968156	0.0483495
314	AsymAD	-0.0474253	-0.0343427	-0.0219495	-0.0225863	0.0314186	0.0238896	0.00642008	0.022549	0.0273207	0.00245514	-0.042356	0.0390551	0.0222746	0.0360682	0.0509582	0.0349755	0.0304359	0.0133059	-0.0136249	-0.00677479	-0.0227337	-0.032872	0.0172768	0.028331	0.018091	0.0454063	0.0330581	0.0323712	0.0417096	0.00842722	0.0431503	0.00748162	-0.0514299	-0.023916	-0.0327154	-0.0398172	-0.000423367	0.0185799	0.0135188	0.0321499	0.0148254	-0.00180076	-0.0195817	-0.0183186
319	AsymAD	0.0222176	-0.0367233	-0.036514	-0.0257024	0.0498765	0.0875939	0.0331698	0.060765	0.000137391	-0.0153809	0.0172052	0.0502731	-0.029776	0.021804	0.022559	0.0671258	0.0455636	-0.00640703	0.0634972	-0.0300092	-0.00164191	0.0202125	-0.0431574	0.0201539	0.0778708	0.000350042	-0.0194582	-0.0107943	-0.00256963	-0.0164642	0.00593788	-0.0495752	0.0904273	-0.0517393	-0.0200825	-0.0107155	-0.0754569	0.00754086	0.00660603	0.0198401	-0.00501712	-0.0455263	-0.0649823	-0.0403206
321	AsymAD	0.0452542	0.0118948	0.00423932	0.000918551	0.033192	0.0254851	0.0361221	0.0151731	-0.014247	0.0226271	0.0388979	0.0270175	-0.00967219	-0.00258805	0.020017	0.00695172	0.0022282	-0.00348502	0.0338019	-0.0104878	0.0146985	0.0607142	-0.0377009	-0.0640031	-0.0279372	-0.0835363	-0.0445489	0.00977788	-0.00850419	-0.0126493	-0.0251638	-0.0233825	0.0163943	-0.0588253	-0.0620623	-0.0703156	-0.0581088	0.0349008	0.0303775	0.0223453	0.00428377	0.0250008	-0.0209502	0.0288134
322	AsymAD	0.0250228	0.0983025	0.077014	0.0657287	-0.0359355	-0.0753259	-0.01148	-0.00744663	-0.00275041	0.0496918	-0.0424024	-0.09715	-0.016016	-0.0589487	-0.0521729	-0.0915612	-0.0932547	-0.0372755	-0.0366757	0.0267104	0.012626	-0.00531563	0.02269	0.0151738	-0.0694462	-0.00203432	0.0390527	-0.0784257	-0.045545	-0.00505562	-0.100513	-0.0235525	-0.0602811	-0.00175026	0.00736272	0.0748463	0.0336009	0.0148049	0.0345218	-0.0370001	0.0409177	0.0846351	0.0848901	0.0898749
323	AsymAD	0.00372727	0.0672575	0.0763878	0.0553766	0.0176644	-0.00257372	0.0360825	0.0208405	-0.0608848	-0.00180663	-0.0247635	-0.0626252	-0.0447074	-0.0148727	0.0364888	-0.00658467	-0.0167991	-0.0459592	-0.01795	-0.0497054	-0.0516425	-0.0461756	-0.0353015	-0.041523	-0.0254599	-0.00743876	0.00149526	-0.075744	-0.0566672	-0.0742638	-0.0556796	-0.0758651	0.0810889	-0.0376641	0.0187531	0.00726269	-0.0392224	0.0160388	0.0312751	-0.0595627	-0.00458471	0.0452915	0.00756648	0.0509733
325	AsymAD	0.00192693	0.0022128	-0.0343801	-0.0177966	0.0110577	-0.00573173	-0.0197588	-0.0247329	-0.0463467	-0.0695787	0.0176356	0.0344467	-0.00271016	-0.00449817	0.0335746	0.00302534	0.00597788	0.00717271	0.0224229	-0.0187405	-0.0038351	0.00146804	-0.00668197	-0.0955857	-0.098115	-0.01681	-0.0482164	-0.0141279	-0.0649754	-0.0680988	-0.0351068	-0.0476246	0.0257306	-0.0276966	-0.0634958	-0.0148254	0.0200277	-0.0146006	-0.0185034	0.00367623	-0.0329157	0.102412	0.0327412	0.0483402
326	AsymAD	0.018373	-0.00450606	0.022161	0.0219378	0.0217641	0.0118204	-0.00166798	-0.00534169	-0.00219032	-0.0106903	-0.00723178	-0.0285178	0.0190046	0.0200269	0.0154058	0.0247086	0.013509	0.0274364	0.0175727	-0.00963125	-0.00488007	-0.0200355	-0.0173143	0.0733987	0.0718411	0.0341389	0.0555145	-0.0101995	-0.00246351	0.0157585	0.0217296	0.00823562	-0.0391094	-0.0258702	-0.0170637	-0.0290386	-0.0268661	0.0211806	0.00836909	-0.014924	0.01369	0.0906593	0.0258388	0.0448643
327	AsymAD	0.00988317	-0.0397923	-0.0132258	-0.0309708	0.0099012	0.0117893	-0.00121395	-0.000771964	0.0160591	0.0122297	0.0273673	0.0220902	0.00087471	0.0263611	-0.0471422	0.019634	0.0322505	0.0238397	0.0587098	0.0082306	0.0195436	0.0497583	-0.00857763	0.0151363	0.0586227	0.0101406	-0.00698022	0.0355331	0.043123	0.0288544	0.0299081	0.0169725	0.0631375	0.0164301	0.00278473	-0.0587521	-0.00869941	-0.00586773	-0.0514186	-0.0445824	-0.0705961	-0.030568	-0.0351101	-0.0182996
328	AsymAD	-0.0168583	-0.0227888	0.0287927	0.035796	0.0527197	0.0472411	0.0397159	0.0323657	0.00537079	0.0189773	-0.0243295	-0.0179608	0.00663752	0.049161	0.0432075	0.0667854	0.0523547	0.022529	0.00187036	-0.0259021	-0.0295538	-0.0412823	-0.0336838	0.104919	0.140184	0.0821605	0.0923385	-0.0233352	-0.0344701	0.0158255	0.0403874	0.00811052	-0.0719495	-0.0762192	-0.0277456	-0.0426739	0.031447	0.0262568	0.044694	0.00317691	0.0632478	-0.0364389	-0.0545533	-0.00162472
331	AsymAD	-0.0570266	-0.0242769	-0.0233071	-0.0124467	0.00663503	-0.0578567	-0.0324642	-0.0164976	-0.0154546	-0.0182686	-0.00351874	0.0207355	0.0587793	0.0522779	0.0403648	0.00240794	0.0386149	0.01549	-0.0562311	0.0254336	-0.0532255	-0.034233	0.0408446	-0.0147293	-0.0318337	0.00275452	-0.0161577	0.0212603	0.0364333	-0.0254474	0.0298699	0.0259958	0.0458669	0.00126664	0.0134108	0.00717833	-0.0464732	0.0319467	0.0247533	0.0357617	0.00266269	-0.0194116	0.0197439	0.0189079
336	AsymAD	0.00107723	-0.0604353	-0.0059509	-0.0230487	0.0427379	0.0438376	0.0360092	0.00371845	0.0337506	0.0158037	0.0213106	0.0576742	0.0192671	0.0689788	0.0365259	0.070726	0.0697875	0.0418829	0.0355806	0.00409505	-0.000262616	0.0293631	-0.0602551	-0.0222355	0.0226126	-0.00633912	0.00559232	0.0402714	0.0442017	0.0343853	0.0477916	4.17623e-05	0.0242368	0.0467941	-0.0513085	-0.0204995	-0.0505436	-0.00315712	-0.03608	-0.0321266	-0.0595404	0.0790283	-0.0559889	-0.0646091
338	AsymAD	-0.0956499	-0.119702	-0.143292	-0.15488	0.0329749	0.0255744	-0.0544787	0.0220869	0.0360943	-0.052535	0.0730498	0.163199	0.0644592	0.0454123	0.0615065	0.0384636	0.0575842	0.0478355	0.0441918	0.0344276	0.0294137	0.0509876	-0.0139132	-0.0821196	-0.0600786	-0.0716743	-0.0860022	0.121628	0.0791132	0.0489589	0.0461071	0.0209565	0.0263839	-0.0013786	-0.0139296	-0.00451396	-0.0276782	0.000567268	-0.0448607	0.081326	-0.0568235	0.0351139	0.0184478	0.0260543
339	AsymAD	-0.0804784	0.162138	-0.014037	0.0770298	-0.244165	-0.208317	-0.142933	0.046718	0.0432238	0.0667285	-0.111584	-0.0880204	0.11645	-0.0517699	-0.0825571	-0.171922	-0.131855	-0.134567	-0.207788	-0.177555	-0.198016	-0.182041	0.0777154	0.234702	-0.0345782	0.04224	0.023396	-0.0364406	-0.00030061	0.11304	-0.0901375	0.045319	-0.131199	0.0740419	-0.0897798	0.3	0.0883028	-0.137654	-0.0584488	0.115071	0.154548	0.0799114	0.368894	0.156838
340	AsymAD	0.0271383	0.00275386	0.0490732	0.0407007	0.0551727	0.0424025	0.0655467	-0.0418324	0.0253026	0.0170305	-0.0602978	-0.05684	-0.0335856	-0.0182656	-0.0143443	0.0316307	-0.00251701	0.0289788	0.00198224	0.0229347	0.00276215	-0.0232309	0.0341394	0.046492	0.0720621	0.0182012	0.0492887	-0.0340695	0.0131949	-0.0125283	0.025707	0.0185656	-0.00505855	-0.0545137	-0.122472	-0.0300288	-0.0113834	0.0463402	0.0206727	-0.0554096	-0.00656527	-0.0172584	-0.0253272	0.0134264
344	AsymAD	0.0775099	0.0160589	0.0336518	0.0397317	0.0610009	0.0342649	0.0447696	0.0116727	0.0187022	0.0393481	-0.075899	-0.0655384	-0.0523722	-0.0575	-0.0256779	0.00414559	-0.0388562	-0.017744	0.0379736	-0.0471678	0.0295145	-0.023271	-0.0235093	0.00242756	-0.00597916	-0.0181091	0.0213537	-0.0237898	-0.0474536	-0.0152813	-0.0455081	-0.0532849	-0.0122313	0.00184649	0.0134913	-0.0102243	0.0366675	0.0436766	0.0490799	-0.0173961	0.0297367	-0.0726938	-0.0122137	0.0204369
345	AsymAD	-0.0152085	0.0510613	0.0247666	0.0413126	-0.0362189	-0.0290452	-0.00305037	0.00461103	-0.0283123	-0.0107419	-0.0157387	-0.0417084	-0.00969909	-0.00782192	0.0171831	-0.0321258	-0.0163743	-0.043652	-0.0637656	-0.0317571	-0.038498	-0.0339378	-0.0135935	-0.0383269	-0.0632591	-0.0523024	-0.069354	-0.0423916	-0.0637748	-0.076933	-0.0762931	-0.0351983	-0.011241	0.0821795	-0.0876411	0.0974193	0.00775239	-0.0133836	0.00818933	0.0181922	0.0354119	0.0403804	0.0450802	0.0259497
346	AsymAD	0.00666792	-0.0100157	-0.0264792	-0.0215032	0.0292215	-0.00814774	-0.0236856	0.0601504	0.0179663	0.0222563	0.0169316	0.00725143	0.00924906	-0.00346768	-0.00637664	-0.022817	-0.0309744	-0.0149666	-0.00486742	0.00245219	0.00936951	-0.00781958	-0.00502582	0.00280519	-0.00754348	0.0021684	-0.0045602	0.0117575	0.00807056	0.0393972	-0.0215704	-0.00306613	-0.0757294	0.0253789	0.00418677	0.0594102	-0.025595	0.0282211	-0.0154234	-0.00503607	-0.050888	0.0459243	0.0652959	0.0577523
347	AsymAD	0.0413174	-0.0429734	0.0200278	-0.0158781	-0.0184456	0.0917835	0.0730228	0.0181463	0.0777537	0.0777019	0.0489515	0.0530387	-0.0241012	0.00521337	-0.049954	0.0578349	0.0370616	-0.0309856	0.0421276	0.0246149	0.0553267	0.114258	-0.0111422	-0.029825	0.069656	-0.00915157	-0.00971798	0.0783377	0.0812998	0.0562685	0.0618505	0.0332138	0.0404091	-0.0819211	0.00117854	-0.064842	-0.032917	-0.0460149	-0.05546	-0.0476873	-0.0464845	0.0232311	-0.0816205	-0.171749
348	AsymAD	-0.0345682	0.0495489	-0.0116734	0.0219804	-0.0393995	-0.0631477	-0.0410574	-0.0720499	0.00101451	-0.0101242	-0.0129604	-0.0380289	0.0275142	-0.0296078	-0.0312929	-0.0604236	-0.0583489	-0.0117557	-0.0642676	-0.0115666	-0.0155842	-0.0514064	0.055678	0.109042	0.0237786	0.0381705	-0.00255638	0.00163465	0.020307	0.0293689	-0.0233331	0.0190362	0.123627	0.0244779	0.00846464	0.049745	0.00116374	-0.0261029	0.019795	0.0365415	0.0605291	0.00899024	0.127699	0.0494989
350	AsymAD	0.0138107	-0.0213502	0.0385879	0.0305779	0.0817281	0.0609051	0.0786463	0.0281804	0.0536066	0.0351351	-0.0989217	-0.0291118	-0.0334541	-0.0144067	0.0185724	0.0520632	0.0185197	-0.041733	-0.0103971	-0.0935493	-0.0277487	-0.0601665	-0.0308546	0.0173524	0.0200663	0.0240248	0.0560783	0.0226103	-0.0271315	0.00496534	0.0136113	-0.0226693	-0.065579	-0.0110307	-0.0617259	-0.0558223	-0.0690022	0.0919504	0.0939549	0.0225412	0.0679781	0.0501304	0.0121159	0.0909809
351	AsymAD	-0.00242731	-0.00709381	-0.0363378	-0.0494716	-0.0196941	-0.022911	-0.0174377	-0.0222317	-0.0117473	-0.0372353	-0.0414017	0.00169041	-0.00306697	-0.0165279	-0.0121891	-0.016883	-0.0184865	-0.00876785	-0.0154041	0.000251301	-0.0119316	-0.00734158	-0.0175661	-0.0249904	-0.0118338	-0.0351526	-0.0652391	0.0222994	-0.00799943	-0.0574371	-0.0225853	-0.0216847	0.0655432	0.0632051	0.0148741	0.064696	0.126424	-0.0053477	-0.033918	-0.0299264	-0.0549856	-3.67062e-05	0.0233578	0.0677821
356	AsymAD	0.0181368	0.0271537	-0.0154077	0.00838393	-0.072827	-0.0211611	-0.00375425	0.0139672	0.00229449	-0.00941998	-0.0142686	-0.0179315	-0.0537413	-0.0967194	-0.0672612	-0.0721379	-0.0860173	-0.121463	-0.0511045	-0.0113971	-0.0236954	-0.0281854	0.0459494	0.0123779	-0.0250055	-0.106946	-0.105789	-0.0229818	-0.0286984	-0.0186652	-0.0853528	-0.0418462	0.0495373	0.148753	-0.0172932	0.0532585	0.100425	-0.081012	-0.0294025	0.0162951	-0.00252292	0.0653054	0.018553	-0.0444814
357	AsymAD	0.0924547	-0.0693032	0.0340543	-0.0605486	0.0746277	0.0491922	0.0431263	0.0970652	-0.0518858	0.00213709	0.00653912	-0.0446829	-0.00762529	-0.00426049	0.00491202	0.0422766	0.00943888	0.0755916	0.0723139	0.0545156	0.0840434	0.0351572	-0.0218231	0.0445591	0.0863009	0.0808621	0.107855	-0.0227657	0.00303914	-0.0230189	0.0695963	0.0540459	-0.0490892	0.0256047	-0.00190118	-0.0620608	-0.0768904	0.0394085	-0.193378	-0.264879	-0.318767	-0.0540766	-0.0599566	0.00983015
358	AsymAD	-0.0996756	-0.0964992	-0.0555724	-0.0794912	0.0883782	0.0753275	0.0489888	0.000636021	0.0999063	0.0402291	-0.0374098	0.0816626	-0.0198585	0.00900488	0.0248965	0.0592702	0.0414381	0.0174728	0.0505953	-0.00101246	0.0406903	0.0487986	-0.0694014	-0.0381783	0.0146949	-0.010565	-0.0158266	0.0995976	0.0630312	0.0628191	0.0358438	-0.0375886	0.110799	-0.0375377	-0.0712307	0.0441896	0.00460521	0.0777793	0.064458	0.0573127	0.0207247	-0.0282557	-0.0420176	-0.00266189
363	AsymAD	-0.00178795	-0.0207153	-0.0566091	-0.0360579	-0.000749292	-0.013278	-0.0410361	0.0327095	0.0253763	0.00325376	-0.0158176	0.0175724	-0.0288253	-0.0604736	-0.037864	-0.0494931	-0.0564958	0.01874	0.0403415	0.0449625	0.0637456	0.0218827	0.0245144	-0.0500518	-0.0870296	-0.0420196	-0.0496358	0.0262523	0.0538144	0.0336062	-0.0222203	-0.00591327	0.121733	0.00883604	0.101243	0.031375	0.00906396	0.0196565	0.000990944	0.0246074	-0.0183998	0.0273932	-0.0115988	-0.0404203
365	AsymAD	0.0358724	0.00606345	-0.0134336	-0.00400605	0.0205885	0.0049965	-0.0202388	-0.0180142	-0.06455	-0.053141	0.0325843	0.0135105	0.0186969	0.00284809	0.00202728	0.00737962	0.00719583	-0.0172585	0.000977394	-0.0307346	-0.00664557	-0.034964	-0.0542851	-0.0112273	0.0116085	0.0085235	-0.00586202	-0.0615437	0.00437292	-0.00518631	0.00313981	-0.00813655	0.0905369	0.0471601	0.0655298	0.0100551	-0.0406891	0.018431	-0.0173425	-0.0144804	-0.0494709	-0.0555479	0.019177	0.00246508
366	AsymAD	-0.0479754	-0.0535625	-0.0351284	-0.0598698	0.00205366	-0.0047551	-0.00880234	-0.00395115	-0.00518887	0.0140284	0.00441249	0.0147225	0.0500362	0.0441109	0.00943709	0.0273225	0.0465438	0.00217503	0.0121535	-0.0246014	-0.0275707	-0.0108187	-0.00463414	0.0050967	0.0252357	0.0115802	0.000479646	0.04386	0.0237764	0.00543449	0.0374424	0.0143247	-0.125459	-0.0145483	0.017782	0.0142432	-0.030717	-0.0150255	-0.026059	0.00138163	-0.0230215	0.0624066	-0.000966351	0.0208223
371	AsymAD	-0.0127122	-0.0739547	-0.0754756	-0.0362029	0.0372577	-0.0050096	-0.0531931	0.00630117	0.0485372	0.0113006	0.0289174	0.00670017	0.054279	0.0259539	-0.0581965	-0.00126489	0.00358275	0.125284	0.120469	0.118939	0.0995197	0.0497366	0.00988476	0.0456099	0.0451005	0.0578149	0.0627749	0.0611388	0.0887038	0.102321	0.0860243	0.110481	-0.0919479	-0.00679301	-0.0214484	0.00206942	0.000608632	0.0205773	-0.048812	-0.00204523	-0.0371858	-0.0178644	0.0210813	-0.0148373
374	AsymAD	-0.0460437	0.0234916	-0.0324363	0.00949018	0.0112201	-0.0904282	-0.0747312	-0.0233142	-0.0599654	-0.00251576	0.0214002	-0.0228348	0.0719158	0.00164351	0.0133673	-0.068925	-0.0412647	-0.0542754	-0.106113	-0.0310648	-0.0530095	-0.0869855	0.0585088	-0.0786652	-0.144575	-0.00575446	0.00973118	-0.00315065	0.0290749	0.0356637	0.00837291	0.0693672	-0.0511512	0.00316263	-0.0398935	0.034129	0.0283221	0.0856589	0.0730745	0.0793526	0.0329543	0.0658533	0.0930026	0.0745981
375	AsymAD	0.00602139	-0.0247765	-0.00259266	-0.0208084	0.0238579	0.0185228	0.0141222	0.013246	0.00962523	-0.0361372	-0.0237825	0.0261667	-0.0415942	0.0057266	-0.00295381	0.0174499	0.00564972	0.012486	0.0372858	-0.0266844	0.00292971	0.0094374	-0.0330217	-0.00324509	-0.024282	0.00566152	-0.0108976	-0.000618438	-0.0108942	-0.0294685	-0.0293164	-0.0673286	0.110217	0.0237991	0.00647028	0.00816018	-0.0177652	0.0025337	0.00132316	-0.0210689	-0.0373969	0.0374982	-0.0421111	-0.0293633
377	AsymAD	0.0394485	-0.0336173	0.02992	-0.0142822	0.0651672	0.0866036	0.0940595	0.0917261	0.0752109	0.0473119	-0.0291838	0.00142508	-0.0894189	-0.0477403	-0.0464714	0.0449373	0.0197659	-0.0531677	0.0611215	-0.00519043	0.0464114	0.0621933	-0.0249831	-0.0404931	0.042303	-0.113779	-0.0839417	0.03043	0.00170911	-0.00605026	-0.00405243	-0.046297	-0.0295108	-0.0220954	-0.00574906	-0.0265011	0.00696157	0.0440626	-0.00835276	-0.0748491	-0.0708217	-0.0221503	-0.0768102	-0.0418533
378	AsymAD	-0.00167194	0.057651	0.0582583	0.0627098	0.0154808	-0.0119289	0.0291452	-0.061291	-0.0267101	-0.037971	-0.0315473	-0.0401095	-0.0277457	-0.0279576	0.021146	-0.0241025	-0.0266564	-0.0556888	-0.052204	-0.0443548	-0.0316512	-0.0204875	0.00387523	-0.0651508	-0.115663	-0.0595082	-0.0568979	-0.0671072	-0.104953	-0.0992313	-0.0768182	-0.0698625	-0.00777416	0.0268327	-0.0208848	0.00799507	-0.0125235	0.0336842	0.0399104	0.000716653	0.0177435	0.0172551	0.0167661	0.0577406
379	AsymAD	-0.0155494	-0.0680279	-0.0498948	-0.0537466	-0.00561866	-0.0167414	-0.0342956	0.0333389	0.025025	0.0250785	0.0286242	0.0590396	0.0620134	0.0625595	-0.0112572	0.0172103	0.0341903	0.0402374	0.0395109	0.0389777	0.0248466	0.0321114	7.45435e-05	0.0895839	0.071673	0.0451007	0.0111659	0.0569967	0.0750505	0.0681864	0.0562861	0.059937	0.00401561	-0.000570694	-0.00462619	-0.0402285	-0.0178257	-0.0166287	-0.0321017	0.0198396	-0.0227517	-0.0128531	0.00750655	-0.0115466
383	AsymAD	0.0514461	0.0218345	0.0156048	0.0341086	-0.00863196	0.0537859	0.0257606	0.00253556	0.0175993	0.0345327	0.0341894	-0.0113469	-0.0259842	-0.0247054	-0.011846	0.019171	-0.0127591	0.0129465	0.0403973	-0.00111872	0.037786	0.0237943	-0.0220121	0.0180037	0.0331496	0.0243231	0.0347669	-0.0146312	-0.00643828	0.00548249	-0.00491759	-0.00965335	0.0323783	-0.0220458	0.0158171	-0.00669755	-0.0196067	-0.0185714	0.0264812	0.0111626	0.0638499	0.0139036	-0.0394274	-0.115093
385	AsymAD	0.00329333	-0.0443387	-0.0349777	-0.0431348	0.0278398	0.0393969	0.0120944	0.0301834	0.0129618	-0.0284091	0.0284476	0.054922	-0.00298721	0.0289072	0.0240918	0.0379295	0.034663	0.0174748	0.0319669	0.0123878	0.0116544	0.0339624	-0.0205857	-0.0148738	0.018785	0.0117657	-0.00946543	0.00178472	0.00941364	0.00581841	0.0119496	-0.00818623	0.0540064	-0.0484069	-0.0671686	0.0150423	-0.0230728	-0.00501383	-0.0227137	0.00251372	-0.0356657	-0.0269377	-0.026039	-0.0173814
386	AsymAD	-0.00322853	0.0493217	0.0127664	0.0295816	0.00753862	-0.0135153	0.0228962	-0.00428186	0.0356335	0.0166305	-0.0179566	0.0185536	-0.0315867	-0.0247979	0.0125916	-0.0259366	-0.0159967	-0.0108313	-0.00644704	0.0201181	0.00563075	0.0146239	0.0351677	-0.0976689	-0.138973	-0.0505715	-0.0685537	0.0395874	-0.00557211	-0.0153281	-0.0375297	-0.0622876	0.141573	-0.0705116	0.000358855	0.0498316	0.0140038	0.00828559	0.0319164	0.0208735	0.0179849	-0.00274014	0.00946912	0.019435
396	AsymAD	0.0182051	-0.0299867	0.00191636	0.0160569	0.0573442	0.0470931	0.0127367	-0.00917875	-0.00857644	-0.00553143	0.0366751	0.0266069	0.0119422	0.0431745	0.0135497	0.0505303	0.0472547	0.0490123	0.0484287	0.000351752	0.00404686	0.00715642	-0.0547944	-0.0182069	0.0475168	0.00678042	0.0354958	-0.0191565	0.00262881	0.0320805	0.0391293	0.0119395	-0.0574835	0.00436703	-0.000137742	-0.0283847	-0.0260716	0.029603	-0.00945841	-0.029206	-0.027743	-0.0118534	-0.0549213	-0.0394696
397	AsymAD	0.0136926	-0.0305784	-0.021453	-0.0347392	-0.00361499	0.00485809	-0.0142591	0.0592866	0.0411773	0.0261377	-0.0280887	-0.0195638	-0.0226637	-0.0294182	-0.0295009	-0.0178306	-0.0368102	0.0392137	0.0603776	0.0411258	0.0689031	0.0318721	0.0138916	0.0255593	0.0230582	0.0165818	0.0125472	0.0205357	0.0107655	0.0223154	0.0192128	0.0210108	0.0198472	0.0157185	0.00214474	0.033315	-0.0245683	0.00960462	-0.0156746	-0.0084369	-0.0159037	-0.0567147	-0.0076203	-0.00836907
398	AsymAD	0.0124692	0.00571067	0.0123104	0.00161432	0.0226898	0.0169154	0.0206503	0.0458265	-0.0206851	-0.0184359	-0.00108617	0.00229248	-0.00792012	0.0195979	-0.00856787	0.0232723	0.0241289	0.0178379	0.0402816	-0.0392185	0.0139925	0.0102848	-0.052939	-0.00236468	0.0317272	-0.0094887	-0.00381588	-0.0397677	-0.0469949	-0.0365694	-0.0294113	-0.0430958	0.0346201	-0.00236869	-0.0711294	-0.000598541	-0.0156764	-0.00574145	-0.0148908	-0.0432926	-0.0343975	4.97701e-06	0.0161942	0.0235997
403	AsymAD	-0.0311648	-0.0527465	-0.0617638	-0.00921209	0.0282414	0.0208648	-0.0470127	0.0396778	-0.00851871	0.00276869	-0.0166616	-0.00198575	0.0244168	0.0180335	0.0446299	0.0356424	0.0240582	0.075158	0.0270782	-0.00436463	0.0082108	-0.0576769	-0.0266367	0.0425608	0.0491028	0.0438295	0.0366014	-0.00176158	-0.0022553	0.0152904	0.0341072	0.00356395	-0.0321013	0.0292884	-0.0360558	-0.0105235	0.077468	0.0175249	0.0448165	0.0711383	0.0767324	0.0516186	-0.00561458	0.0079158
406	AsymAD	0.0696817	-0.0220079	0.0450072	0.00868742	0.0767469	0.0625219	0.0932845	-0.02489	0.0626629	0.0740455	-0.00653966	0.000917248	-0.0751945	-0.0405266	-0.0300696	0.0206442	-0.00598081	-0.0535625	0.0540201	0.00437617	0.0576588	0.0597867	-0.0375586	-0.0247572	0.0114198	0.0129236	0.0185525	0.0215669	0.0316504	0.0600052	0.0185507	-0.0279123	-8.4424e-05	-0.0415871	-0.0579141	-0.0645748	-0.045844	0.0661659	0.0372126	0.000717603	-0.00302346	0.0183299	-0.0800279	0.00191907
412	AsymAD	0.0498255	-0.00923835	0.0241322	0.00260542	0.0632139	0.0553744	0.0455756	0.039618	0.0047273	0.0442487	0.00199086	0.0111197	-0.0629175	-0.0220594	-0.00206024	0.0269481	0.00866721	-0.00862056	0.0197614	-0.00149645	0.0285681	0.0312103	-0.0557026	-0.0520294	-0.0326584	-0.0470103	-0.0102157	-0.0176623	-0.00911386	0.00176651	-0.0213277	-0.0563684	0.0195742	0.0245573	-0.00513003	-0.0111597	0.047079	0.0214174	-0.00452033	-0.0304807	-0.0282907	-0.0292813	-0.0559665	-0.0167363
415	AsymAD	0.000934491	-0.00526598	-0.000165376	-0.00384186	0.00366684	2.28401e-05	0.00111159	0.0111324	0.0291235	0.0660268	-0.00921951	-0.025017	0.00265795	-0.0285923	-0.018322	-0.0112431	-0.0316578	-0.00655285	-0.00928456	0.00438673	0.0199072	-0.013299	0.0319568	0.0303759	0.0274494	0.0320451	0.0482797	0.0396218	0.0550341	0.0597588	0.0324229	0.0260082	0.0740521	-0.0270986	-0.0731303	0.0188954	-0.0394564	0.0119132	0.0307349	0.040582	0.0522369	0.035326	-0.00130109	0.00260929
420	AsymAD	-0.0329925	-0.0574083	-0.0738063	-0.0724252	0.0351936	0.0153688	-0.0308518	-0.0439234	-0.0280457	-0.109692	0.0571194	0.112517	0.0723064	0.0864297	0.0767991	0.0436097	0.0747138	0.0850944	0.0498986	0.00776167	0.0164443	0.0247466	-0.0620232	-0.0493587	-0.0124721	0.00815082	-0.00947182	0.0390754	0.0260179	0.0149724	0.0307537	0.0121532	-0.0148365	-0.0253601	-0.0256396	-0.0241066	-0.0236725	-0.0157329	-0.0331902	0.024618	-0.0464948	0.0496094	-0.00737308	-0.0145359
423	AsymAD	-0.0513549	-0.0104416	-0.0436344	-0.0417067	-0.0169048	-0.0145183	-0.0373857	-0.0305794	0.0951867	0.054178	0.00937983	0.0347599	0.0280304	-0.0162291	-0.0223824	-0.00846223	-0.0132061	0.00747972	0.00304887	0.0609146	0.0288832	0.0205998	0.0454944	0.0350181	0.0288799	0.069062	0.036836	0.0928216	0.0745264	0.0592108	0.0548135	0.0669067	0.0442681	0.0024879	0.0263821	-0.0109151	-0.0295142	0.0213296	0.0218785	0.0657961	0.0435957	-0.00299167	-0.0317171	-0.0527138
424	AsymAD	0.00818195	0.0178345	0.0484261	0.052771	0.0442958	0.0413746	0.0509687	0.0197507	0.000146693	0.00732706	-0.077952	-0.0152758	-0.0353115	0.0197669	0.0583832	0.0499494	0.0458315	-0.0215404	0.00114274	-0.0563932	-0.0359612	-0.0407861	-0.0567846	-0.0032224	-0.00205545	-0.0557356	-0.0243687	-0.0361022	-0.0772504	-0.0858741	-0.0335811	-0.0793392	0.0471881	-0.0253073	0.0481182	0.0431451	-0.0107461	0.0338874	0.0485997	-0.010938	0.0372513	-0.0275325	-0.00915588	0.0205911
426	AsymAD	-0.0196638	0.00935426	-0.000718513	0.00511906	0.0332901	0.000137629	-0.0087498	0.0474041	-0.0779008	-0.0121651	0.0700365	0.0146498	0.0248816	0.0225645	0.0363924	-0.000231525	0.00869362	-0.00410226	-0.0494613	-0.0301887	-0.0125163	-0.0221914	-0.0215252	-0.0465451	-0.0355742	-0.0162771	-0.0275377	-0.0378206	-0.0186006	0.0307444	-0.0171083	-0.0181155	-0.0483472	-0.0272956	-0.0163965	-0.00890463	0.0173211	0.0383256	0.0343538	0.0167339	-0.00756848	0.0227819	0.03336	0.0436776
427	AsymAD	0.0289358	0.0148942	0.00564966	-0.0193419	0.0283732	0.0204933	0.0213406	0.0273622	0.0255995	0.00376202	-0.0100898	0.043188	-0.0231188	-0.0149047	-0.0206971	-0.000575033	0.00241914	-0.0109348	-5.64992e-05	0.00263409	0.0257193	0.0170837	-0.0273778	-0.0390531	-0.0314036	-0.0974088	-0.0586358	0.0176875	0.0112584	-0.00968967	-0.0359004	-0.0329095	-0.0207275	0.0100738	0.0351059	0.0117785	-0.0187374	0.0348143	-0.00544478	-0.00870967	-0.0448787	-0.0347125	-0.00777535	0.00419364
428	AsymAD	-0.00692309	-0.0395647	0.00397585	-0.000617682	0.0441189	0.0431321	0.026322	-0.00352389	-0.0288934	-0.00864693	-0.0184974	-0.00886144	-0.00433781	0.0437488	0.00710328	0.0559138	0.0506739	-0.0028685	0.0275843	-0.0397913	-0.0276932	-0.0256728	-0.0321893	0.0289002	0.0662281	0.0344998	0.0217511	-0.0208814	-0.0240449	-0.000730029	0.0161799	-0.0199418	-0.0116113	-0.0250508	-0.0405018	-0.0485867	0.000992664	-0.00947213	-0.00382317	-0.0407907	-0.0254679	0.0174075	0.00154446	0.0118819
431	AsymAD	-0.00375251	-0.0139959	-0.0219276	-0.0144072	-0.00896895	0.0277258	-0.00624378	0.0155193	-0.033818	-0.00526736	-0.00497432	0.00974306	-0.0044579	0.00762739	-0.0152988	0.0216202	0.0105236	-0.0116707	0.0157738	-0.028163	0.0109558	0.0245234	-0.0371102	0.0217668	0.0328305	0.00872151	-0.0325288	-0.0230782	-0.0321898	-0.00431529	-0.0202634	-0.0245228	-0.0465654	0.00100537	0.0164621	-0.0263902	0.0523292	-0.0265225	-0.0129586	-0.0138912	-0.0039652	0.025282	0.00570176	0.00424558
434	AsymAD	0.0021821	0.0381834	0.0595867	0.087645	0.0710712	0.00732913	0.018459	-0.0295052	-0.0237509	-0.0169837	-0.0447197	-0.0476118	-0.000802231	-0.0002856	0.0966243	0.0250714	0.0216851	0.0746813	-0.0048585	-0.00504549	-0.0143471	-0.0656893	-0.0117656	0.0039345	-0.0501496	-0.0200682	0.0263943	-0.0632111	-0.07286	-0.0916647	-0.0252886	-0.0322977	-0.0686564	-0.0742847	-0.0295017	-0.0444379	-0.028884	0.0818031	0.0964043	0.0200939	0.0883394	0.0259261	-0.00200215	0.0562676
435	AsymAD	-0.0122945	-0.0026517	0.0123441	0.000973898	0.0450743	0.00447581	0.0156924	0.00439733	0.0739505	0.0664007	-0.0759397	-0.0217066	-0.0252952	-0.0220373	0.0309449	0.00837137	0.000665275	-6.29567e-05	0.0189558	-0.0176269	0.00031429	-0.0248812	-0.0263712	-0.0214568	-0.0708839	-0.0245356	-0.00858369	0.0491546	0.000453455	-0.0179926	-0.0142076	-0.0462632	0.0171089	0.0165145	-0.00376266	0.0258934	0.0140071	0.0542838	0.0356684	0.00834096	0.028584	0.00398181	0.0166079	0.0635257
441	AsymAD	0.0763337	0.025168	0.0682489	0.0302481	-0.000531638	0.0266127	0.0601326	0.069266	0.0169872	0.0318929	-0.000283031	-0.0471411	-0.0657204	-0.0422349	-0.0568805	-0.00340532	-0.0206638	-0.0684979	0.0104519	-0.0250984	0.00650615	0.0476717	-0.0120304	-0.0288249	0.000628748	-0.0460161	-0.0103172	-0.0186288	-0.0166885	-0.0292946	-0.00868903	-0.0115403	0.00759183	0.0997722	-0.044187	-0.0465811	-0.0300813	0.00753112	-0.0299669	-0.0833757	-0.0543471	-0.00734936	-0.0558099	-0.0717795
443	AsymAD	-0.0108168	0.00237891	0.0311318	0.023423	0.0538566	-0.00208972	0.0165713	-0.00380533	0.0329636	-0.00772675	-0.00953906	-0.000347451	-0.00405546	-0.00650371	0.0475369	0.0125996	0.0109875	-0.0259858	-0.0193886	-0.0149823	-0.0273843	-0.0547959	-0.00768697	-0.0505136	-0.0394341	-0.0454897	-0.0179633	0.00469414	-0.0133194	-0.0280895	0.00642912	-0.00733449	0.026738	-0.0396346	-0.0356393	0.0193802	-0.00979397	0.0594917	0.0175179	-0.00252117	-0.0172053	-0.00538073	0.0331117	0.0603803
445	AsymAD	0.0199467	-0.0288212	-0.00136156	-0.0217845	0.0465427	0.0509471	0.0514267	-0.0204762	0.0121082	0.020876	0.0116592	0.0108994	-0.0526148	-0.0306228	-0.0419575	0.01477	-0.00727092	0.0126988	0.0329565	0.053178	0.054382	0.0328898	0.0170361	0.0111138	0.064692	0.0016887	-0.00501455	-0.0045249	0.0216095	0.0173067	0.0162586	-0.00243279	-0.0188108	-0.0361296	0.00715637	-0.0416004	-0.0231489	0.0326219	0.00799425	-0.0104404	-0.0188262	-0.097005	-0.0640609	-0.0217236
447	AsymAD	0.00231373	-0.0333226	-0.0161955	-0.0241032	-0.00730237	0.0163565	-0.0202738	0.025787	-0.0238124	2.38178e-05	0.036167	0.0494338	0.0298269	0.0376817	0.0091187	0.0276123	0.0358601	0.0160988	0.0262312	-0.0153047	-0.00892379	0.0336638	-0.0364099	-0.0206567	0.00814092	-0.00925733	-0.0160757	0.0180374	0.00478268	0.033714	0.0215864	0.00138754	0.0101486	0.0271253	0.024726	-0.0272392	-0.0250137	-0.0210946	-0.0247506	0.00242574	-0.0104981	0.0300604	-0.0336478	-0.0758014
452	AsymAD	-0.00384648	-0.00713938	-0.0198863	-0.0152974	0.0131889	-0.0147738	-0.0351933	0.00629362	-0.00573824	-0.00430939	-0.023517	-0.00625078	0.0212202	0.0254586	0.0423689	0.00963945	0.0109017	0.104842	0.0566302	0.0296485	0.030017	-0.0167109	-0.040013	0.0354807	0.00991428	-0.00937945	0.000454381	0.00388233	-0.00351888	-0.040887	0.00185089	0.00970348	-0.0336548	0.0226286	0.0290208	0.0615953	-0.0178908	0.0127139	-0.0121323	-0.0223793	-0.0153239	-0.011273	0.0108988	0.0616926
454	AsymAD	-0.0144917	-0.00340547	-0.0076493	0.0255438	-0.00803273	-0.0404049	-0.0414202	-0.0994922	-0.0407312	-0.0698115	0.000945632	-0.0169092	0.0276629	0.03715	0.0249142	-0.0144847	0.00078309	0.0666373	-0.0055246	0.0294813	0.00539703	-0.0334822	-0.0130465	-0.0094541	-0.0403947	0.00167895	0.0055758	-0.0408466	-0.0252461	-0.0436914	-0.0110824	0.012151	-0.0586671	0.0583238	0.0308748	-0.0568779	0.105152	-0.0321897	-0.0199656	-0.0244538	-0.0185488	0.0847529	-0.0105747	0.000652864
456	AsymAD	0.00532928	-0.0105626	0.00548848	-0.00448361	0.0120293	0.0266808	0.0314867	0.00417195	0.00868947	0.00944911	-0.0863771	-0.0251568	-0.0554904	-0.0418046	-0.00118305	0.0175942	-0.0133169	-0.0722642	-0.0329382	-0.100854	-0.048881	-0.0372655	-0.00310105	0.0129564	0.00369332	-0.011746	-0.054263	0.0073077	-0.00557377	-0.0460452	-0.0497509	-0.0818257	0.160295	-0.0570861	-0.0414707	0.0781628	0.113462	-0.000972685	0.0160803	0.0154506	0.015688	-0.0191701	0.0180624	0.00500388
457	AsymAD	-0.00877385	-0.0115761	-0.00853425	-0.00417081	-0.0429035	-0.00470598	-0.023214	-0.0245631	-0.0131451	-0.0371867	0.00364283	0.0311895	0.0555131	0.0551816	0.033069	0.0422717	0.065926	0.0357132	-0.0122154	-0.0390685	-0.0526517	-0.0510795	-0.0179962	0.0125047	-0.0142984	0.00507712	0.0392772	0.00920967	-0.0312824	-0.0164753	0.0556547	0.0316622	-0.0540248	-0.0273163	-0.00149559	-0.0454038	-0.00137292	-0.0602414	-0.0869992	-0.0253814	-0.0381178	0.0273172	0.0151189	0.0539379
459	AsymAD	-0.00167911	0.00121522	0.00842666	0.0164067	-0.0356551	-0.0423719	-0.0143095	-0.00554999	0.0358786	0.0504286	-0.0285126	-0.0342457	0.00788305	-0.0229111	-0.0288027	-0.0474233	-0.0457233	0.0330288	0.0074997	0.0760353	0.0357396	0.00752085	0.043479	0.0472932	0.0120501	0.00401439	0.000911134	0.0104705	0.0229346	0.0155561	0.00151186	0.0487011	0.024924	0.060305	0.0503481	-0.0254744	-0.0152473	-0.018162	0.0271541	0.00355409	0.0501929	-0.0119889	-0.014861	-0.0991329
460	AsymAD	0.0575296	-0.0128387	0.00544733	-0.0228504	0.0251009	0.0479538	0.0466436	-0.0264757	-0.074507	-0.0639513	0.0190135	0.00373196	-0.0630178	-0.0376801	-0.0318802	0.00588448	-0.00591522	-0.0131831	0.0508707	-0.0308852	0.0296524	0.0339893	-0.0389876	-0.0600013	0.00556057	-0.0513354	-0.0694848	-0.0671466	-0.0297821	-0.0440914	-0.0623442	-0.0852538	-0.0200618	-0.00246236	-0.0461262	0.00169618	0.0359403	-0.00242723	-0.0433601	-0.0782019	-0.0933232	-0.0201517	-0.0268633	-0.015076
463	AsymAD	0.0540993	0.0411637	0.037317	0.0290347	-0.0153896	0.0121706	0.014381	0.0668667	0.00816187	0.0439512	-0.0141487	-0.0273499	-0.0164792	-0.0297876	-0.00222265	-0.0126956	-0.0188146	0.0194325	0.057501	0.00363256	0.0373731	0.0288328	-0.0231707	0.00608586	-0.010489	-0.0345191	-0.000226895	-0.0180123	-0.0411528	0.00837856	-0.026521	-0.0229742	-0.163309	0.00199044	-0.0567195	0.0731486	-0.00625724	-0.059126	-0.0299194	-0.022477	0.00869662	0.0210656	0.0111629	0.00908631
467	AsymAD	0.0535227	-0.0265447	-0.000684847	-0.00862472	-0.059554	0.0130477	-0.0181099	0.0755774	0.0281064	0.0668223	0.0946092	0.039031	0.0787126	0.0808316	-0.0188521	0.0481065	0.0642217	0.052682	0.0505341	0.0565002	0.0319235	0.0552904	-0.0135732	0.0473579	0.084201	0.055447	0.0799126	0.0427214	0.0893082	0.0958902	0.111331	0.117499	-0.113368	0.0125426	0.0122797	-0.0731979	-0.0462654	-0.0876351	-0.0994205	-0.048967	-0.0305367	0.0514898	-0.0526557	-0.156798
473	AsymAD	0.0311795	-0.0138104	0.0319451	0.0323784	0.0842676	0.0580859	0.0512599	0.0343561	-0.00386124	0.038029	-0.0248871	-0.0246157	-0.0458792	-0.0118261	0.00899545	0.0257658	0.000744243	-0.00748656	0.0495944	-0.0187308	0.030491	0.00258204	-0.0288148	-0.0462561	-0.0224774	0.00169279	0.0136439	-0.031616	-0.0294597	-0.000206408	-0.0259232	-0.0384036	-0.0411376	-0.019829	-0.0925406	-0.0438068	0.000846373	0.058655	0.0678431	0.0136874	0.0385755	-0.0566916	-0.042062	0.000538609
474	AsymAD	0.0120819	0.0213746	0.0427097	0.0116874	0.0399701	-0.0334466	0.0277456	0.0240486	-0.0216688	0.0310398	-0.00422534	-0.0178734	-0.0484889	-0.0473318	-0.0244574	-0.0511526	-0.0536032	-0.0414414	-0.00965611	0.0191046	0.0321354	0.0444909	0.00814918	-0.110028	-0.123373	-0.0291139	-0.0810026	-0.0172224	-0.0358572	-0.0016053	-0.0849435	-0.0598775	-0.0557623	-0.03996	-0.0773711	-0.0122466	0.00927715	0.065687	0.0522178	0.01495	-0.0233766	0.0370032	0.0078629	0.0606986
475	AsymAD	0.0264035	-0.00894329	0.0177435	-0.00806536	0.0586521	0.0329025	0.0537792	0.0332057	0.0835987	0.0653232	-0.0137787	0.00293969	-0.0496952	-0.0603767	-0.0534805	0.0017955	-0.0250627	-0.100306	-0.0099803	-0.00688477	0.00806456	0.0308247	0.0610109	-0.0406213	-0.0230894	-0.0171573	0.014714	0.0386615	0.0634861	0.0627205	0.0465223	0.00684561	0.103999	-0.0815444	-0.0677274	0.0168972	-0.0332165	0.0770154	0.0291308	-0.000342437	-0.0105077	-0.00961109	-0.0314152	-0.0340509
477	AsymAD	0.0274266	0.0138494	-0.013941	-0.000712647	0.0196557	0.00125195	-0.0138761	0.00496409	-0.0229271	0.00482188	0.0510402	0.0230192	-0.0150062	-0.0364408	0.0120291	-0.0199651	-0.02422	0.019069	0.027849	0.0287841	0.0323477	0.0388882	-0.0149117	-0.0644609	-0.0201613	-0.0571252	-0.0474688	-0.0205114	-0.0130931	0.0274651	-0.0465521	-0.0339448	0.00335822	-0.0319966	0.00386591	-0.0384101	-0.00446838	0.0235748	0.0238826	0.019327	-0.00585631	0.000185441	0.0122119	0.021543
485	AsymAD	0.0542908	-0.0223552	0.0413125	0.0283327	0.0831737	0.0699152	0.0829785	0.0583461	0.0102084	0.070705	0.00902031	-0.0126265	-0.0340756	0.00379901	-0.0208511	0.0541953	0.0246146	-0.0476503	0.0111341	-0.0469641	0.00734305	0.0332989	-0.0603244	0.00601012	0.0924366	0.0350946	0.0406784	-0.0106558	0.0152642	0.058525	0.0455562	0.00180471	-0.0823464	-0.0178548	-0.0102086	-0.0654795	-0.0361617	0.0620672	0.0499717	-0.00773543	0.016142	-0.031195	-0.0965574	-0.0340731
487	AsymAD	-0.0815017	-0.0868605	-0.105024	-0.0906303	-0.0505684	0.0140155	-0.0807208	-0.0682321	-0.0242269	-0.139352	0.0187875	0.112154	0.105863	0.128794	0.0857663	0.0780144	0.109774	0.0738144	0.00633571	-7.12439e-05	-0.0419571	-0.0509803	-0.0182516	0.0484163	0.03104	0.0261306	0.0363994	0.0346597	0.0284317	-0.01217	0.0917921	0.0478186	0.0222805	0.0769343	0.0408246	0.0182151	-0.0438409	-0.13752	-0.155464	0.00657982	-0.0681985	-0.000744541	-0.000277331	-0.00339253
488	AsymAD	-0.0217901	-0.000409548	-0.0101613	-0.00797273	-0.0132927	-0.0306479	-0.0255191	-0.00263586	-0.00410116	-0.0131459	0.00126683	0.0104993	0.0277489	0.0191266	-0.0036343	-0.0219652	-0.00511453	0.0431383	0.0343372	0.0204401	0.013406	0.00819318	0.00461135	-0.00903436	-0.0243163	0.025514	-0.0058504	0.017917	0.0207763	0.0129456	0.0014784	0.00813614	-0.0358697	0.0461	-0.0215317	-0.027166	-0.00166519	-0.0407832	-0.022548	-0.00171443	0.00202785	0.0707369	0.00960723	0.0100814
4	Control	0.0623968	0.026828	0.0511347	0.0300171	0.00217919	0.0371001	0.040346	-0.0177772	0.0101092	0.00754676	-0.0146564	-0.0244211	-0.0563787	-0.0258076	-0.0403558	0.0093009	-0.0114947	-0.00253647	0.0613564	0.00532683	0.042353	0.0507459	-0.00459046	-0.0019085	0.0252843	-8.9212e-05	0.0111046	-0.0238233	-0.0221026	-0.0133817	-0.0155479	-0.024732	0.00729783	-0.00198726	-0.0298292	-0.0487341	-0.0229219	-0.0326793	-0.0258258	-0.0546883	-0.0224648	-0.0367612	-0.042511	0.00873563
10	Control	0.0114879	0.0413767	0.0542105	0.0424165	0.00714328	0.0332063	0.0437478	0.034801	-0.0157619	-0.0173432	-0.0288894	-0.0427648	-0.0478704	-0.0232258	0.0299063	0.0247506	-0.00058621	-0.0456448	-0.0237209	-0.038854	-0.0269035	-0.0155095	-0.014501	0.0149539	0.0365747	-0.031833	0.00887599	-0.0576751	-0.0536531	-0.0827515	-0.0263774	-0.0421352	-0.0130777	0.000878599	-0.0120974	-0.028706	0.0115928	-0.00155891	0.00802077	-0.0475695	0.00542618	-0.0408561	-0.0331872	-0.0128587
14	Control	-0.0204739	-0.0401173	-0.00355578	-0.0196277	0.0258581	0.0412601	0.0259678	0.0301089	0.000446192	-0.0481903	-0.0303188	0.00535656	-0.0166562	0.0101794	0.0274207	0.0459674	0.0367706	0.016137	0.01651	-0.0174995	-0.00578314	-0.0234095	-0.0122853	-0.0136116	-0.00495995	-0.0233108	-0.0156275	-0.00509978	-0.034154	-0.060047	0.00814569	-0.0389913	-0.0312586	-0.00942326	-0.0334222	-0.0293086	0.00386257	-0.0101058	-0.0390627	-0.0447575	-0.065331	-0.0399781	-0.0175616	-0.00142606
19	Control	0.0443732	0.0158307	0.0361615	0.024876	0.0166411	0.0200456	0.027683	0.00517286	-0.00427428	0.00904939	0.0190614	-0.0183652	-0.0321495	-0.0199336	-0.0344011	0.0028921	-0.012404	0.0111458	0.0126594	0.01717	0.0396626	0.0492853	-0.00455879	-0.00771814	0.0087079	0.0170318	0.0226516	-0.0219226	0.0118585	0.00520027	0.00636303	0.0140016	-0.032932	0.0140562	0.032807	-0.0332685	-0.00119336	0.0164521	-0.022264	-0.0563999	-0.0420258	-0.0448735	-0.0191827	-0.0210149
23	Control	0.0566298	0.0424948	0.0539721	0.0688171	0.0185436	0.0273922	0.046361	-0.00961124	-0.010826	0.0544521	0.00192021	-0.0377619	-0.0434921	-0.0237848	0.0194203	0.00355213	-0.0126809	-0.0152515	0.00876311	-0.00460058	0.0188564	0.00578122	-0.0232723	-0.0123466	0.00721378	-0.0183375	0.0265143	-0.0326319	-0.045156	-0.00847077	-0.0139649	-0.0396955	0.0188954	-0.019999	0.0149271	-0.00907449	-0.0202997	0.0355098	0.0563382	0.002161	0.055451	-0.0409391	-0.0308685	-0.000394983
31	Control	-0.0378459	-0.0717505	-0.0208131	-0.0405227	-0.00571244	0.0580733	0.050167	-0.0168385	0.0461879	-0.0156078	-0.0266967	0.0760646	0.0242714	0.0693384	0.0216927	0.101152	0.106363	-0.0656665	-0.0157502	-0.0878186	-0.0792908	-0.0500357	-0.050928	0.0282827	0.0761864	0.0493689	0.021218	0.0690392	0.0261043	-0.00522314	0.0749952	-0.0149374	-0.000796535	-0.00973915	0.0292188	0.0535701	-0.0182327	-0.0648783	-0.0658888	-0.0216833	-0.0530407	-0.0517506	-0.0258066	-0.00359541
42	Control	0.0466723	0.0132123	0.0196124	-0.013522	0.00467047	0.0322941	0.039857	0.00237615	0.0188265	0.0118122	-0.00441719	-0.000163005	-0.0521521	-0.0299735	-0.0530563	0.000866278	-0.0197093	-0.0225807	0.0344396	0.0252966	0.026854	0.0555533	-0.00553598	-0.00909542	0.0202904	-0.0054889	-0.00215995	-0.0123219	0.00617536	-0.002572	-0.0120198	-0.0235131	0.0119993	-0.00652374	-0.0401787	-0.0265609	0.0714342	-0.0334628	-0.0441886	-0.0471413	-0.0623744	-0.0508562	-0.040863	-0.0252028
49	Control	0.00576519	-0.026477	-0.000104915	-0.0113408	0.00306097	0.00565945	0.0011024	0.0233381	-0.0343963	-0.00457961	0.0203814	-0.00385874	-0.0211184	-0.0108777	-0.0350252	-0.010933	-0.0140612	0.0328475	0.0380653	0.0773488	0.0371282	0.0455929	-0.00605571	-0.00953866	0.00543039	-0.00186276	-0.0338572	-0.0386006	-0.000342785	-0.0188028	-0.0133308	-0.0122041	-0.0139127	0.11905	0.0942462	0.00387117	-0.0275657	-0.0234873	-0.0340406	-0.0367523	-0.0333937	-0.0493085	-0.0665375	-0.0754174
53	Control	0.0513747	0.0509501	0.0859031	0.0585714	0.0728357	0.0714831	0.0864102	-0.0283254	-2.82716e-05	0.000813589	0.00165768	-0.0358919	-0.0630826	-0.01895	0.0413492	0.0496053	0.0177984	-0.0333495	0.0259258	-0.035645	0.0169708	0.0142932	-0.0393526	-0.0352011	0.0090624	-0.065325	0.0370666	-0.0547517	-0.0472803	-0.0345462	-0.0111283	-0.0562943	-0.0315389	-0.0597212	-0.0467501	-0.0845286	-0.0349551	0.0477388	0.0410376	-0.0428807	0.00292155	-0.0587468	-0.0715748	-0.0177805
64	Control	0.0440739	0.0227715	0.0478763	0.0360438	-0.000994402	0.00780753	0.0253151	0.244531	0.00655709	0.0360779	-0.0346696	-0.0722424	-0.0472796	-0.0483913	-0.0111781	-0.0182562	-0.0405371	0.019971	0.0189361	0.0327798	0.0231196	-0.000367236	0.0205833	0.0110316	0.0234813	-0.031868	0.0125261	-0.0487072	-0.0158707	-0.0389449	-0.026921	-0.0149295	0.0291451	0.0355083	-0.0493767	-0.0490843	-0.0186051	0.0130603	0.00941837	-0.0393894	0.00353212	-0.0469175	-0.0289997	0.00185258
73	Control	0.00867519	0.00689948	0.00200284	0.00203453	0.0178105	0.0268922	0.0376395	0.0948044	0.0267745	0.0530922	0.00124752	0.0351752	-0.0128666	-0.00806759	0.0195531	0.0121454	0.00210605	-0.0793084	-0.0296691	-0.0698944	-0.0268794	-0.00333237	-0.0485125	-0.040092	-0.016328	0.0108842	-0.00530371	0.00690527	0.00964246	0.0218027	-0.0210452	-0.0523458	0.0169348	0.00415186	0.00301262	-0.0153661	-0.0200801	0.0202691	0.0540949	0.0654585	0.0596225	-0.0701646	-0.018912	-0.0287632
76	Control	0.0428672	0.066573	0.0799676	0.0586354	0.0223023	0.0193795	0.0415547	-0.00347599	-0.00198087	0.0364836	-0.0231832	-0.0515681	-0.0777762	-0.0708138	-0.0119874	-0.0303669	-0.0608719	-0.0100345	0.0317605	0.00894406	0.0422077	0.0565994	-0.013177	-0.0221527	0.00795685	-0.0636103	-0.00211442	-0.0590682	-0.0561753	-0.0277118	-0.063599	-0.0566912	0.016198	-0.0617981	0.0707302	0.0205652	-0.0111351	0.0369016	0.0447684	-0.0316751	0.022322	-0.0694757	-0.0702637	0.00850602
85	Control	-0.0236541	-0.0492064	-0.0446075	-0.0648423	0.0102776	0.00477968	-0.00886558	-0.0115284	-0.00477507	-0.0156546	-0.0208775	0.0337122	-0.00154104	0.00580877	-0.0188576	0.0103308	0.0184436	0.042289	0.0164897	0.0472618	0.0121802	0.0122071	0.0166379	0.0209613	0.0303711	-0.00449543	-0.0372741	0.0233661	0.0328854	-0.00640878	0.0233554	0.00541753	0.0158681	-0.01028	-0.0135848	-0.0235504	0.0406756	0.00321872	-0.0210837	0.00502028	-0.0373035	-0.0796622	-0.0323581	-0.0186397
90	Control	-0.0182397	-0.103046	-0.0703704	-0.126364	0.0356711	0.0714766	0.00691226	0.033777	0.0695206	-0.00495336	-0.00453407	0.0799357	-0.0097335	0.00679866	0.00413479	0.0587454	0.0332905	0.0519438	0.0725162	0.0512691	0.0828726	0.0331616	-0.0176639	0.0143526	0.0562832	-0.0247716	0.0153535	0.0369726	0.0536403	0.0497177	0.0401439	-0.00352238	-0.00512516	-0.0144766	-0.0599743	-0.044933	-0.000676316	-0.0116927	-0.0242458	0.0283204	-0.0343692	-0.0614207	-0.0531728	-0.0201534
100	Control	0.0380309	-0.0329831	-0.00351027	-0.00738859	0.0140208	0.0520967	0.0136381	0.0861847	0.0244615	0.0379956	0.0215088	0.0337844	-0.00946503	0.00861418	-0.0346595	0.0471701	0.0332826	-0.0110887	0.0510427	-0.00682157	0.00277709	0.0288326	-0.0388371	0.026164	0.0578456	0.030323	0.00363163	0.0104551	0.0299123	0.0171224	0.029726	-0.0117592	-0.00294167	-0.000879635	-0.0265788	0.0113488	0.0539274	-0.0717096	-0.0698168	-0.0723572	-0.0619857	-0.0454122	-0.0372625	-0.0677801
111	Control	-0.0105346	-0.0423617	-0.0382931	-0.0475377	-0.00279063	0.0230935	0.00365199	-0.0378691	0.0247569	-0.0459508	-0.0168467	0.0375251	0.0230837	0.0390736	-0.000260145	0.0455248	0.0535924	-0.0176172	0.00756561	-0.0545798	-0.0345889	-0.0352316	-0.0146905	0.0088143	0.0276914	-0.000692957	0.0102254	0.0201667	0.0150795	0.00785906	0.0311719	-0.00186105	0.00989282	0.00477806	-0.0236047	0.00880322	0.0209209	-0.0389627	-0.0483031	-0.0017606	-0.0467911	-0.0525727	-0.0131407	0.00364986
118	Control	0.0833269	0.0277893	0.0458609	0.0131553	0.0435861	0.0775601	0.0562681	-0.0666227	-0.0276338	-0.0420327	0.0313535	-0.00648743	-0.0654125	-0.0110357	-0.0131165	0.04849	0.0206465	0.0127409	0.0735456	-0.0145695	0.0231553	0.0681977	-0.0450142	-0.0410297	0.015002	-0.0262936	0.00667651	-0.0712309	-0.0517334	-0.0647271	-0.0215634	-0.0461742	0.0144472	-0.0272652	-0.0319715	-0.044794	0.0038919	-0.039467	-0.0622881	-0.106731	-0.0831833	-0.0268526	-0.0417582	-0.0157987
121	Control	-0.0715988	-0.0348191	-0.0681262	-0.0723854	-0.00956591	0.00738913	-0.0500089	-0.0658759	-0.0112193	-0.0759061	0.000315491	0.0526166	0.0341774	0.0323455	0.0223649	0.0241292	0.0344612	0.0352257	0.0149869	-2.46388e-05	-0.0162498	-0.0290016	-0.0113506	0.0463292	0.0451043	-0.0209069	-0.0399692	0.0334662	-0.00139364	-0.00188028	0.00695621	-4.19723e-05	-0.0320605	-0.000626192	-9.19755e-05	0.000774107	0.0536268	-0.0186526	-0.012277	0.0392357	-0.00342055	-0.0529825	-0.0104294	0.0139677
126	Control	-0.0108653	-0.0464894	-0.0220855	-0.0598606	0.0278306	0.0399004	0.0329937	-0.000938184	0.0651772	0.00300053	-0.039054	0.021716	-0.046282	-0.00790603	-0.0657708	0.0284039	0.00814468	-0.0242219	0.0297282	-0.0110578	0.0193844	0.0230124	-0.0361582	-0.0247273	0.0187284	-0.0371769	-0.020986	0.0608055	0.0202466	0.0300879	0.0155128	-0.0387197	0.033492	0.0771108	0.0997744	0.0223021	0.0214381	0.00643069	-0.0295174	-0.0255875	-0.0624972	-0.0642046	-0.0573077	-0.0276552
132	Control	0.0516625	0.0126973	0.0239797	0.00942106	0.00612443	0.00294455	0.0341663	-0.0653049	0.0317146	0.039212	-0.0334178	-0.0286884	-0.0473392	-0.0599289	-0.0709	-0.0476136	-0.0583832	-0.00359582	0.0470307	0.032635	0.0681811	0.0625572	0.00936253	-0.00909759	-0.0154489	0.0200882	-0.0179338	0.017075	0.0152135	0.044519	-0.0491795	-0.0152296	0.0405729	-0.0189464	0.0321794	0.0229997	-0.00703736	0.0168919	-0.00023041	-0.0107659	3.96474e-07	-0.053812	0.00536508	0.00794924
136	Control	-0.0139313	0.00700826	0.0296955	0.0307475	0.0184091	0.0206367	0.0389535	0.00287904	-0.00825632	0.000443648	-0.0612136	-0.0209974	-0.0172538	0.00317965	0.0758719	0.0201969	0.016864	-0.00704238	-0.0105793	-0.0528787	-0.016135	-0.0195413	-0.0378021	-0.0046444	-0.0080918	-0.0572382	-0.009952	-0.000342165	-0.0759007	-0.055705	-0.0305999	-0.0633027	0.00523663	-0.0736769	-0.0126251	-0.00879545	0.0252029	0.0613895	0.0580612	0.0208064	0.0438463	0.00131173	-0.0165362	0.0116774
140	Control	0.0424677	0.0409822	0.0243547	0.0270327	-0.0119457	0.0309195	0.00597135	-0.0282535	-0.0394586	-0.0533371	-0.0318914	-0.0366845	-0.0497989	-0.0421693	0.0155165	0.0105114	-0.0140403	-0.0562378	-0.0109992	-0.0318345	-0.0180141	-0.0196797	-0.0106028	0.00143203	-0.000274698	-0.015742	-0.00958312	-0.0807127	-0.0693423	-0.0839043	-0.0477651	-0.0767364	0.0844194	-0.0681874	-0.0304575	0.066572	0.0390858	-0.0092426	0.00530921	-0.0192463	0.0145105	-0.0814965	-0.0340622	0.0109579
141	Control	0.0186826	-0.0242272	0.0282229	-0.00169308	-0.00191493	0.0695171	0.0535533	0.0160595	0.084848	0.0657434	-0.000559395	0.00136075	-0.0276831	3.15306e-05	-0.0504126	0.04397	0.0295847	-0.0062997	0.0654386	0.00243187	0.0381581	0.0748987	-0.0277226	0.0360521	0.0675462	0.00786459	0.0188902	0.0554609	0.0251502	0.0359249	0.0532018	0.0177478	0.0087909	-0.0270032	0.0148162	0.0260999	-0.0321063	-0.0287602	-0.0551802	-0.0688675	-0.0383533	-0.0601161	-0.0565307	-0.0967416
143	Control	0.0183022	0.0434144	0.0291505	0.0462972	-0.0162592	-0.0142028	-0.0198841	0.0360903	-0.0274584	0.01568	-0.0369323	-0.0418317	-0.0106555	-0.0144373	0.0396937	-0.0206208	-0.0169632	0.0446527	0.00329066	-0.00151797	0.00223747	-0.0271038	0.00591945	0.0527856	0.00115399	0.0174146	-0.0117512	-0.0444959	-0.0482647	-0.0383852	-0.0441478	-0.0369605	-0.0421336	-0.0477418	-0.0123382	0.0119499	0.0229645	0.00997425	0.0235057	-0.00672379	0.0377288	0.0437446	0.0533706	0.0587572
145	Control	0.02953	0.0347518	0.00314577	0.0321455	-0.035018	0.0176786	0.0205892	-0.025118	0.00829863	0.0394934	0.0204689	-0.00711127	-0.0288089	-0.04542	-0.00287182	-0.00467382	-0.0149434	-0.00059302	-0.00172094	0.00109751	0.013262	0.0300378	0.0109191	-0.000920375	0.0252334	0.0165982	-0.000593048	0.0281058	0.00325305	-0.00335656	0.0129466	-0.000476276	-0.0156276	-0.0292066	-0.0468804	-0.00831282	-0.0165078	-0.0256808	0.0228187	0.0237795	0.0482184	-0.0635135	-0.00835342	-0.00344895
158	Control	-0.0037932	0.0128257	-0.00422365	0.0101546	-0.00429287	0.00428029	-0.00969685	-0.0808012	-0.0210855	-0.0452776	-0.00484387	-0.0138123	-0.0137244	-0.0173723	-0.012914	-0.00351107	0.000419544	-0.0290776	0.0059226	-0.041813	-0.0133611	-0.0113757	-0.00455566	-0.00413156	-0.0348774	0.0216349	-0.00418507	-0.0153596	-0.0285799	-0.0135173	-0.00979515	-0.024606	0.0746318	0.0378315	0.0039559	0.0247585	0.0143384	0.00317445	-0.00741002	-0.00748399	-0.0053268	-0.0537559	0.0209095	0.0164081
167	Control	0.0246275	0.0418421	0.0500722	0.0443631	-0.00386782	0.0108598	0.0245706	0.000260143	-0.0121062	0.0243565	-0.0259254	-0.0338059	-0.010366	0.00903778	-0.00630496	0.0103161	0.000457082	-0.000633269	0.0269478	-0.0414875	-0.000171396	0.011271	-0.0427218	-0.00659167	0.00653705	-0.000543205	0.00182143	-0.00634935	-0.0631505	-0.0203707	-0.0210903	-0.0363337	-0.00325592	-0.00011169	0.0129362	-0.0337813	-0.0374288	-0.00276043	0.0242751	-0.027813	0.0294596	-0.0643251	-0.000129365	0.00485734
170	Control	0.0745222	0.0829621	0.103712	0.0636306	0.0694382	0.0446081	0.0729034	0.0400192	-0.0284001	0.00702913	0.0201069	-0.0245372	-0.0258668	-0.00500193	0.0324687	0.0398458	0.0127409	0.0159968	-0.0383161	-0.0686964	-0.021564	-0.00255152	-0.067374	0.00991516	0.025022	-0.031071	0.0109117	-0.0648351	-0.105104	-0.0452064	-0.020712	-0.0291371	-0.0101448	-0.0368772	-0.0111654	-0.0381563	-0.066677	0.0331465	0.0379968	-0.0725388	-0.0368588	-0.0856275	-0.0203164	0.0449607
178	Control	0.0109745	-0.0492331	0.0142505	0.000980496	0.0133576	0.0743218	0.0766406	0.0120049	0.099653	0.0648629	-0.0915782	-0.0467456	-0.068326	-0.047844	-0.0422912	0.039635	-0.0344012	-0.0796153	0.00524665	-0.00040244	0.0362076	0.0299013	0.00766579	0.0146039	0.0689997	0.092101	0.128331	0.0381092	0.0983293	0.0861725	0.0417859	-0.00883665	0.0203048	-0.043028	-0.0207652	-0.0202512	-0.0177545	0.0206699	0.00752465	-0.0293573	0.014683	-0.128885	-0.0335507	-0.00836209
182	Control	-0.0720864	-0.10198	-0.12307	-0.151291	-0.00918159	0.00244792	-0.0651982	0.0117185	0.0469047	-0.0578183	0.0291483	0.0958762	0.0380349	0.0202307	-0.0142561	-0.00211031	0.00935108	0.107689	0.0689414	0.103767	0.0971873	0.0822334	0.0134952	0.0204452	0.0104297	0.00666208	-0.0378217	0.0839808	0.0942576	0.0704091	0.0222877	0.0347396	0.0310288	0.00809498	0.0364365	0.0441207	-0.00589354	-0.0372463	-0.089324	0.00917238	-0.0868686	-0.0344268	0.00322513	0.00655774
187	Control	-0.0551017	-0.0464181	-0.0521939	-0.0163488	0.00375476	-0.0319513	-0.0510219	0.027322	-0.0368808	-0.0202632	0.0363176	0.0369531	0.0546893	0.0547674	0.0188955	0.00925396	0.0361993	-0.0143528	-0.0271236	-0.0350049	-0.0402119	-0.0316306	0.0099105	0.00785681	-0.00932661	0.00784455	-0.0157128	0.0223983	0.0152075	0.0234821	0.0380546	0.0253455	0.0359806	0.100119	-0.00164869	-0.0539303	-0.03418	0.00150325	0.0149631	0.0620108	0.00957932	-0.0828171	-0.00418065	-0.0292238
191	Control	0.0338198	-0.0485712	-0.00112549	-0.0385295	0.0399026	0.0832168	0.0615627	0.070536	0.0512369	0.0435164	-0.00552659	-0.00282246	-0.061668	-0.055248	-0.0500641	0.0475288	0.00790458	-0.00207741	0.0435087	0.00344049	0.0419255	0.0281545	-0.0408418	0.0472116	0.0721617	0.00539593	-0.000893099	0.0275604	0.00129647	0.0316023	-0.0014208	-0.0407402	-0.0316318	-0.0387204	-0.0574838	-0.00849686	0.00625805	-0.00896345	-0.0397882	-0.0521705	-0.0525488	0.027425	-0.038696	-0.00846971
196	Control	-0.0398057	0.0292177	-0.0482069	-0.0513801	-0.0439015	-0.0323782	-0.0518316	-0.0859076	-0.0940759	-0.121222	0.0355644	0.0235421	0.00699547	0.00343534	-0.00708408	-0.0258855	-0.00971353	-0.00363773	-0.056011	-0.0125836	-0.0200132	-0.0241297	0.0195756	0.0077122	-0.0284366	-0.005658	-0.0440727	-0.0504834	-0.0251672	-0.0699327	-0.0399558	-0.0237576	-0.0097505	-0.0171024	0.0361519	0.0141105	0.066923	-0.0433346	-0.0429371	-0.00678981	-0.0523531	-0.0421093	0.0346055	0.00276303
198	Control	-0.0166646	-0.0125852	-0.0287371	0.00996187	0.00103351	-0.026795	-0.0487858	0.00124677	-0.0192299	0.00183383	-0.0310601	-0.0361212	-0.000121323	-0.028526	-0.0148029	-0.0401194	-0.0483007	0.0105104	-0.0121752	-0.0170717	-0.00859115	-0.0256973	-0.00978855	0.0353341	0.00167314	-0.00799893	-0.0204983	-0.0057764	-0.00968405	0.0364157	-0.0271901	-0.0239931	0.0137441	0.0150317	0.0112032	0.109879	0.0270437	0.0513906	0.0531873	0.0575912	0.0473991	-0.0512181	0.0399055	0.0591928
201	Control	0.0321218	0.0255018	0.0551497	0.0376063	0.0355188	0.0454984	0.0591206	0.0605245	0.0057572	0.0517468	-0.000932379	-0.00880975	-0.0389341	-0.0248634	-0.00593638	0.0276928	0.0137099	-0.0165164	0.00899511	0.00471868	0.0189543	0.0179593	-0.0186607	-0.0358116	-0.00328725	0.00216605	0.0161787	-0.0135288	-0.00776825	0.00622655	0.00933403	-0.0351577	-0.0233182	-0.0517068	-0.0229618	-0.0312601	-0.0441501	0.0222877	0.034053	-0.00661102	0.0150853	-0.0594227	-0.051446	-0.00969434
206	Control	0.052141	0.0240824	0.0568497	0.0493453	0.0182396	0.0582517	0.0678075	0.0556805	0.00823622	0.0321721	0.0134313	-0.0167276	-0.0419099	-0.00453442	0.0130449	0.0527886	0.0330955	-0.0410292	0.0423429	-0.0338016	-0.0208551	0.0130218	-0.0422629	-0.0553349	-0.0111793	-0.00751586	0.019897	-0.0275426	-0.0328207	-0.0296998	0.015568	-0.0378271	0.00619306	0.00642683	-0.0133124	-0.0404352	-0.00927224	-0.0267432	-0.023713	-0.0537952	-0.0102307	-0.026704	-0.06472	-0.023544
207	Control	0.0148053	-0.039755	0.0018125	0.0180574	0.0343939	0.033118	0.00340997	0.0083272	0.0186319	-0.000413647	-0.0422626	-0.0440424	-0.00381943	-0.011981	-0.00854603	0.0365392	0.00853651	0.021341	0.0573202	-0.0107196	0.0268277	-0.0156408	-0.0227551	0.0395086	0.0607557	0.0279202	0.0513397	-0.013952	0.00214718	0.00900009	0.0477245	0.0302699	0.00621348	0.0281943	0.0207274	-0.0153014	-0.0102058	0.0241548	-0.0175362	-0.0416768	-0.0136614	-0.057809	0.00046839	0.0106984
210	Control	0.0106358	0.0226832	0.0275526	0.00236695	0.0157137	0.00479738	0.0265076	0.0415364	-0.0638959	0.00702795	0.0356682	0.00331742	-0.023323	-0.00780515	-0.00387093	-0.0146344	-0.0123948	-0.0515883	-0.041902	-0.0187175	-0.00766302	0.00839165	-0.0210637	-0.0505645	0.0165905	-0.0339946	-0.040792	-0.0419387	-0.0104568	-0.0294804	-0.0283811	-0.0175832	-0.0322396	0.0105168	0.053052	-0.0185697	0.00567371	0.0206707	0.0326078	-0.00652428	-0.0115597	-0.0270344	-0.0304676	-0.0341711
219	Control	-0.00936979	-0.0406604	0.0161192	-0.0151514	0.0318404	-0.00759722	0.0102983	0.00183614	0.0215305	0.0031199	-0.020831	-0.0102455	-0.0148489	0.00574778	-0.0199083	0.0178522	0.0189855	-0.00480785	0.0098964	0.0138039	0.00371976	-0.0202267	0.000608583	0.018259	0.0293664	0.0015977	0.000470677	0.0105153	-0.0273369	-0.0284243	0.0220684	-0.0141204	0.0088317	0.0218093	0.048904	0.0374195	0.0620963	0.0129958	-0.0326308	-0.059995	-0.0521014	-0.0506393	-0.0302832	0.0122191
222	Control	0.0355973	-0.00247754	0.0207868	0.00878294	0.0350377	0.0474054	0.046562	-0.00443658	-0.0127682	-0.0265076	-0.0504801	-0.0172283	-0.0820854	-0.0544043	-0.0382515	0.019043	-0.0186444	-0.072273	0.0187397	-0.058485	0.00726468	0.0184365	-0.0357372	-0.0454672	-0.00417396	-0.0902278	-0.0816878	-0.0432315	-0.0643168	-0.0716259	-0.0500379	-0.0919864	0.0178602	0.0204805	-0.0186377	-0.032571	0.148344	0.00671196	-0.00316917	-0.0302725	-0.0404533	-0.0511486	-0.0494744	-0.0579725
223	Control	-0.0324563	-0.0783869	0.0145753	-0.0081535	0.0856073	0.0654405	0.0345884	0.0165574	-0.0240449	-0.0491507	-0.0403502	0.0472011	0.0326155	0.129307	0.0996833	0.140139	0.147742	-0.0241633	-0.0537092	-0.0963958	-0.112338	-0.0958279	-0.0616271	-0.01413	0.0702005	0.0164543	0.0610969	-0.0208654	0.00707702	-0.042714	0.118005	0.0192281	-0.0656987	-0.0626735	0.167157	-0.0749926	-0.0476037	0.0288357	0.0124392	-0.0320006	-0.0295503	-0.0710522	-0.0857137	-0.00251448
232	Control	0.015823	0.00672667	0.049827	0.0735047	0.0550388	0.0304777	0.0489074	-0.0145081	0.0714211	0.0717408	-0.098275	-0.0746303	-0.0392437	-0.0244443	-0.0120611	0.0257307	-0.00760867	-0.0589085	-0.00696699	-0.0625384	-0.0268774	-0.0655571	-0.00754967	-0.0111161	0.00428367	-0.00312951	0.0598884	0.00893747	0.000342865	0.0298687	-0.00281589	-0.0136089	-0.118695	0.00466337	0.0058028	0.0390771	0.023213	0.0765391	0.13385	0.0480276	0.134441	-0.100336	0.00844721	0.0539469
239	Control	0.0644102	0.045972	0.0986059	0.120968	0.0415511	0.0500246	0.00969989	0.0361654	-0.0349742	0.0127433	0.0113499	-0.076596	-0.00539149	0.0393563	0.0629327	0.0689403	0.0457464	0.067509	0.0433718	-0.0281157	-0.00305419	-0.0483476	-0.0610473	0.0368164	0.0678421	-0.0181639	0.0819186	-0.111035	-0.0604883	-0.0172344	0.0192059	-0.0169441	0.043286	-0.0289629	-0.0858745	0.00244843	-0.013603	0.0164444	0.0254626	-0.0896471	0.0276878	-0.0288979	-0.025994	0.0266726
242	Control	-0.0258033	-0.0344279	-0.051099	-0.0352593	-0.0175955	-0.00643347	-0.0349233	-0.00287317	0.012636	0.0115308	-0.0164834	0.0202508	0.0031836	-0.0130616	-0.0150315	-0.0104148	-0.0104567	0.0335815	-0.00417263	0.0507651	0.0296118	-0.0116757	0.0416839	0.015941	0.0163486	-0.000731479	-0.015429	0.0386085	0.0311231	0.0183557	0.0198135	0.0169172	0.0236025	0.0754605	0.116123	-0.0137134	-0.0244527	-0.0154011	-0.0224392	0.0178953	0.00407933	-0.0354484	-0.0100267	-0.0196354
244	Control	0.0130702	0.00990482	0.0229015	0.0155641	0.0506895	0.0399589	0.0439461	0.0264509	-0.0328425	-0.0111444	0.0260838	0.0367377	-0.0286283	0.0201937	0.0498953	0.0409897	0.0403146	-0.0318093	0.0108524	-0.00866206	-0.0102133	0.0272239	-0.0439216	-0.0961119	-0.0344758	-0.0293688	-0.00746979	-0.0256036	-0.0262276	-0.0370664	-0.013915	-0.0589785	0.00997772	-0.0658117	-0.0478265	-0.0222239	-0.0180423	0.0446409	0.0377413	0.0137243	-0.0106275	-0.0373931	-0.0599088	0.0207902
245	Control	0.0475834	-0.00505737	0.0476594	0.0303743	-0.0129955	0.0026426	0.0516642	-0.0729515	0.0558382	0.0313178	-0.0689101	-0.0686445	-0.0318438	-0.0389817	-0.0684628	-0.00281602	-0.0225995	-0.0767289	-0.0324019	-0.0273257	-0.0336816	-0.0415569	0.0942338	0.07701	0.0499024	0.0270656	0.0797545	-0.0156422	0.0171036	0.0381011	0.0420803	0.0417232	-0.0689966	-0.0237321	0.00763353	-0.0543462	-0.0482627	0.00702235	-0.00422544	-0.0374955	0.00908507	-0.0399334	0.00430589	-0.000397683
252	Control	0.0291568	0.00854404	0.0102557	-0.000831346	0.0146827	0.015565	0.0289964	0.0330243	-0.0165931	0.0215439	-0.0117301	-0.0290024	-0.0594152	-0.0538914	-0.0567537	-0.0140232	-0.0399645	-0.0142878	0.017356	0.030156	0.0207283	0.0393481	-0.00938391	-0.0131414	0.0145289	-0.0403104	-0.0461315	-0.0520397	-0.00431416	-0.00573316	-0.0403015	-0.0595245	0.0822588	0.0714668	0.0504615	0.0940008	-0.00287688	0.00151519	-0.0106769	-0.0435416	-0.0516494	-0.0940708	-0.0486483	0.0118489
254	Control	-0.0567134	0.00485175	-0.0232568	-0.026434	-0.0535027	-0.0218067	-0.0553483	0.0160083	-0.0170328	0.00513753	0.0152711	0.00366355	0.0307442	0.0332378	0.0201446	-0.00482441	0.00806392	0.0979785	-0.00139402	0.0164018	-0.0126749	-0.0386462	-0.0137793	0.0347388	0.021764	0.00706544	0.00291682	-0.0169649	-0.0114484	-0.00273486	-0.0134118	0.00241054	0.00237123	0.0303672	0.115721	0.121565	0.0155081	-0.0676365	-0.0302502	-0.0083461	0.0120198	-0.045258	0.0420679	0.0296305
257	Control	-0.0233404	-0.0519175	-0.00577417	-0.0208542	0.0659377	0.0474663	0.0341651	-0.0572561	0.0681888	0.00711155	-0.0501573	-0.0010914	-0.0272417	-0.0266249	0.0125385	0.0204509	-0.010739	0.0882166	0.0576948	0.0507816	0.0670615	0.0254097	-0.0294105	0.03463	0.0123214	0.015615	0.0223852	0.0319277	0.0208605	0.0288397	-0.0056644	-0.0330636	-0.0717608	0.0276329	0.00969694	-0.0436572	-0.00834342	0.0542384	0.0327452	0.00387641	0.00533057	-0.0546763	-0.0350397	0.0618398
258	Control	0.011395	0.020806	-0.0124587	-0.011452	-0.0367743	0.0251163	0.00432477	-0.02055	-0.00749172	-0.00815624	0.0627112	0.0533026	0.00643828	0.0177327	0.00576743	0.0223584	0.0404418	-0.0121449	-0.00733416	0.0107816	-0.00157171	0.039903	-0.00242077	-0.0341944	-0.00837349	0.00351095	-0.0120167	0.0169859	0.0233876	-0.0248481	0.0523314	0.0211995	0.0851716	-0.0111577	-0.0230184	-0.00668662	-0.016875	-0.0490489	-0.0367996	-0.00978281	-0.0282614	-0.0360854	-0.0535333	-0.11053
262	Control	0.00722052	-0.0113945	-0.00866265	0.0157569	0.0437713	0.036907	-0.00582081	-0.0275838	0.0312479	0.0176317	-0.036931	-0.00668817	0.00402023	0.0131554	0.0411994	0.0474572	0.034009	0.0397403	0.0625867	-0.0198384	0.00771657	-0.0254702	-0.0461805	0.00402135	0.0186066	-0.0004943	0.0320643	-0.00904053	0.0130011	0.0058946	0.0258066	-0.00751404	0.0424542	-0.0228467	-0.0371796	0.0329673	-0.00765944	0.0150772	-0.00244924	-0.000591811	0.00273574	-0.0699242	0.00743014	0.0455985
264	Control	-0.100157	-0.10354	-0.0871001	-0.0893447	-0.014639	-0.00820548	-0.019275	0.0970069	0.0680371	0.02979	-0.0503592	0.0494773	0.0277015	0.0184819	-0.00458719	0.0156633	0.0242906	-0.0436361	-0.0196255	-0.0301917	-0.0314169	-0.0287208	0.0402487	0.0447233	0.0538358	0.038838	-0.00454478	0.082472	0.101988	0.0577535	0.0574036	0.0567693	-0.00706086	-0.00989019	0.00437539	0.000527958	0.0810051	-0.00415198	0.00544949	0.0723627	0.0164642	-0.0454324	0.0227923	-0.0216526
277	Control	0.11637	0.0801726	0.101374	0.090228	0.0253845	0.0120876	0.0592407	0.0574234	-0.0155128	0.06879	0.0228219	-0.0985481	-0.124099	-0.0893784	-0.0644369	-0.0392504	-0.0797069	-0.0887175	0.000913769	0.0124989	0.0278746	0.0548258	-0.00394022	-0.102754	-0.0179163	-0.0294636	-0.0074388	-0.074566	-0.0492488	-0.0169169	-0.0685758	-0.0687065	-0.0471471	0.0334618	0.00685226	0.0476993	0.0276884	0.0450825	0.063775	-0.0403565	0.0233358	-0.101333	-0.0959307	-0.100003
282	Control	-0.0609684	-0.088586	-0.0324961	-0.102645	-0.0266017	0.00677554	0.0405426	0.00967801	0.0741401	-0.00423026	-0.0515928	0.0500321	-0.00132066	0.0170344	0.0111529	0.0282717	0.0388761	0.0372996	0.0127387	0.023483	-0.0162128	0.00778495	0.0332249	0.0694187	0.0672907	-0.0455282	-0.0389458	0.0686187	0.01036	-0.0423576	0.0310526	-0.00558544	0.0425711	-0.0132052	-0.0024322	-0.041459	0.0320406	-0.0553958	-0.0502344	0.00880478	-0.00706001	-0.0623404	-0.000771415	0.0200969
286	Control	0.0456693	-0.00339865	0.0249416	0.0130882	0.0600289	0.0756045	0.0889725	0.0133286	0.0567402	0.0415925	-0.0179896	0.0285121	-0.0617227	-0.00298466	0.0120281	0.0571288	0.029231	-0.0587183	0.0241511	-0.0707414	0.00573391	0.0248103	-0.0306429	-0.080457	0.0271281	-0.027509	-0.0214316	0.0256913	-0.000937664	-0.0265354	0.00242751	-0.0528845	-0.0178673	0.00606221	-0.0529575	-0.0432671	-0.0334936	0.0367417	0.0319552	-0.00877594	0.000204352	-0.0490406	-0.0891411	-0.0671962
289	Control	0.00116474	-0.128256	-0.022394	0.0124846	0.0521686	0.0842545	0.0314899	0.0611663	0.144703	0.13492	-0.12499	-0.0522517	0.0216773	0.0381523	-0.0358321	0.118926	0.0633736	0.0790291	0.140969	1.40024e-05	0.041124	-0.0287701	-0.0273287	0.0458282	0.0898712	0.359228	0.353495	0.121167	0.0771606	0.130881	0.211583	0.0942891	0.00509318	-0.0414597	0.0597662	-0.0717103	-0.0511669	0.00529572	-0.00716438	-0.0262316	0.0515856	-0.0888283	-0.0767121	-0.0241149
290	Control	0.0116701	0.0125043	0.0243301	-0.00349784	0.0396542	0.0282703	0.0199312	-0.00806362	0.00583561	-0.00249287	0.0272926	0.0152223	-0.00598456	-0.00223821	-0.0191162	0.0175906	0.0214689	0.0516585	0.045362	0.0348139	0.0328494	0.0398022	-0.0244646	0.0282041	0.0167468	0.00336055	0.00620632	-0.0308559	0.00342447	-0.00759279	0.00222343	-0.0119144	0.00459356	-0.060448	0.00535208	-0.0319567	-0.04778	0.0101351	-0.0634412	-0.0888076	-0.102877	-0.0266505	-0.0200072	0.0430524
301	Control	0.0601444	-0.0144428	0.0296856	-0.0296921	0.0199747	0.0581523	0.0598737	-0.0109654	0.0632576	0.0268126	-0.0418382	-0.0222894	-0.0707801	-0.0608977	-0.0698733	0.0097057	-0.0362	-0.0266079	0.0325894	-0.0370024	0.0380837	0.048093	-0.0489483	0.0343371	0.0679503	0.00371801	0.0323052	0.0107235	0.0182779	0.0217961	0.00590559	-0.0419035	-0.0299348	0.0351711	0.0856549	0.0365482	0.0124255	0.0151747	-0.0495946	-0.0904461	-0.0813	-0.103207	-0.0462367	0.00368451
303	Control	0.0302871	0.0679135	0.0064526	0.036966	-0.13832	-0.127852	-0.0537797	0.0770239	0.0578733	0.0957125	-0.0361864	-0.17235	-0.0727187	-0.227335	-0.199515	-0.223931	-0.260644	-0.079487	-0.0424042	0.177498	0.129291	0.0614803	0.255141	0.135852	0.0498622	0.0446022	0.00105883	-0.00389181	0.127418	0.103474	-0.039611	0.131611	-0.027277	0.064994	0.043434	0.0366811	0.162985	-0.00909296	0.0464589	0.0180948	0.125525	-0.0664364	0.0384455	-0.135572
307	Control	0.0194371	0.0549604	0.0704564	0.0674453	0.0566407	0.0343283	0.0703599	-0.0283427	0.0347412	0.00761687	-0.055418	-0.0583686	-0.0611239	-0.0437422	0.0555363	0.0140741	-0.0165189	0.00615236	-0.0110908	0.000741323	0.00579181	-0.0468459	-0.000917533	-0.0372609	-0.0663312	-0.0677025	-0.00684033	-0.0769998	-0.0933828	-0.0923898	-0.0680789	-0.07555	0.000379035	-0.0203741	-0.0469596	0.0093196	-0.00270471	0.0344187	0.0636541	-0.00376665	0.0383236	-0.0576902	-0.0354498	-0.00592492
315	Control	-0.00427793	0.0296828	-0.0239309	-0.0159791	-0.081639	-0.0715262	-0.0585356	-0.0253558	0.00481898	-0.0190743	-0.010534	-0.0456423	-0.0181689	-0.0895883	-0.102688	-0.114442	-0.111137	-0.00895786	-0.00190947	0.0837282	0.0655474	0.0390613	0.15003	0.0990891	0.0372824	0.000365761	-0.065836	-0.00622553	0.049567	0.0244965	-0.0297913	0.0565387	0.00724312	0.0369561	0.0545443	0.0430312	8.14952e-05	-0.0240275	-0.0328402	-0.0182815	-0.0149484	-0.0681008	0.0537997	-0.023352
316	Control	0.0991306	0.0013086	0.0369121	0.0127913	0.012327	0.0847897	0.0640087	-0.0064427	0.00417124	0.000812164	0.0136788	0.00814011	-0.0615467	-0.0399553	-0.0124387	0.0504969	0.0198349	-0.0632598	0.0753885	-0.0254095	0.0227078	0.0427656	-0.0360075	-0.0803861	-0.0153001	-0.0216071	-0.00676875	-0.0210526	-0.0273692	-0.0190511	0.021579	-0.0361721	-0.0577184	-0.0239605	-0.0514339	0.00655976	-0.0225424	-0.0304359	-0.0516502	-0.0597146	-0.0629908	-0.017244	-0.0637043	-0.0578231
318	Control	0.0647962	0.00921639	0.0244799	0.0351378	0.032511	0.01902	0.0180902	-0.00968009	0.0212089	0.0545669	-0.0366616	-0.0388011	-0.050944	-0.0492278	-0.020274	-0.0180772	-0.0461128	0.0625536	0.0599677	0.0428671	0.0902528	0.0548628	-0.0199932	-0.0613472	-0.045458	-0.0211459	-0.0119726	0.00326891	-0.0105598	0.00232688	-0.0464021	-0.0559204	0.0578962	0.0772066	0.0182632	-0.00990611	-0.0369786	0.0311189	0.0496981	0.00114831	0.0490041	-0.0801254	-0.0373002	0.031054
320	Control	-0.0623944	-0.129714	-0.0903424	-0.101574	0.0069026	0.0315237	0.00872201	-0.00627184	0.079196	-0.0277429	-0.0701243	0.0279918	0.0102481	0.0180677	-0.0197409	0.0506402	0.0470309	-0.028734	-0.00635538	-0.0384045	-0.031471	-0.0506689	0.013791	0.085674	0.0860336	0.0284548	0.0165167	0.0940217	0.063355	0.0317624	0.0869579	0.0375263	-0.0468481	0.100263	-0.0160701	-0.0186567	0.135519	0.00370958	-0.0159671	0.0221034	-0.00334042	-0.0518301	-0.0253114	-0.0622324
329	Control	-0.0715076	-0.0882998	-0.104444	-0.12462	-0.0156179	-0.00563549	-0.0258498	0.0394919	0.0835651	0.0158855	0.0181696	0.0868885	0.0185013	-0.0255325	-0.0131595	-0.0126608	-0.0108832	0.00665198	0.0249272	0.0404586	0.0384743	0.0495154	0.0620869	-0.0458487	-0.0606929	-0.0691573	-0.0639459	0.113589	0.0869437	0.0512967	0.0121514	0.00851941	0.0354763	-0.00258455	0.0148975	0.0694541	-0.0452956	-0.0154186	-0.0157733	0.115925	0.00224603	-0.0473616	-0.000906892	-0.026812
330	Control	0.0148492	0.0217107	0.0132973	0.0102589	0.0403467	0.0173271	0.0287871	0.007052	-0.00547485	-0.00725834	0.024852	0.00106226	-0.0283438	-0.0530818	0.0324463	-0.01261	-0.0263524	-0.015812	-0.00015579	0.00864908	0.0472177	0.0509529	-0.0143521	-0.0851181	-0.0784316	-0.0874829	-0.0475362	-0.0121022	-0.0265178	-0.0202958	-0.0362234	-0.0325418	-0.0682619	-0.013095	-0.0572609	0.0179993	-0.011999	0.0592494	0.0444177	0.0154838	-0.00701895	-0.0398244	-0.00805371	0.0390688
332	Control	0.0444165	0.0103681	0.0743526	0.0430762	0.0438707	0.0560955	0.0864173	0.0426792	-0.00458079	0.030115	-0.0782523	-0.0529643	-0.070133	-0.00109464	-0.0165519	0.0516331	0.0235644	-0.0644331	0.0166467	-0.084741	-0.0479633	-0.0588433	-0.0718989	-0.000439112	0.0501299	0.00961559	0.0301078	-0.0397997	-0.0740047	-0.0166978	-0.0116687	-0.0773315	-0.0289956	-0.0118384	0.0874373	0.0566314	-0.030509	0.0238809	0.0213563	-0.0596826	-0.00130193	-0.0636754	-0.0680449	-0.014306
333	Control	-0.101372	-0.0352982	-0.090958	-0.0969373	-0.0251873	-0.028468	-0.0459687	-0.0436887	0.0370252	-0.0343374	0.00439515	0.108184	0.0634257	0.0590158	0.0604745	-0.000142573	0.0266739	0.0195299	-0.0253319	-0.0357082	-0.0300554	-0.0040709	0.00133882	0.036655	0.0377504	0.0118643	-0.0593942	0.0818549	0.0440376	0.0365123	0.00915652	-0.00206553	0.136367	-0.0631289	-0.00449923	-0.0521254	-0.0112067	-0.00522609	0.0108722	0.0920579	0.0147967	-0.036558	0.0673256	0.0513512
342	Control	0.0177547	0.0123612	0.0182638	0.023703	0.00467408	-0.0114615	-0.0167199	-0.00753043	-0.0669985	-0.0441666	-0.0817094	-0.0928438	-0.0713604	-0.0479535	-0.0242968	-0.0341525	-0.0439744	0.0269811	0.00984495	0.0305707	0.0222348	-0.0104007	-0.00298812	0.023492	-0.0125571	-0.0442013	-0.0518486	-0.0970106	-0.110133	-0.1183	-0.0925669	-0.0900066	0.11219	0.00275632	0.109441	0.0162857	0.235586	0.00088024	0.0107377	-0.06845	-0.0143055	-0.0576785	-0.02839	0.0291483
359	Control	0.0757032	0.00757605	0.0669455	0.0404974	-0.0316732	0.0613609	0.0595331	0.0174794	0.0448382	0.0327612	0.0692841	0.0065914	-0.0281725	0.00184326	-0.0125904	0.0420148	0.0360049	-0.00131593	0.0347585	0.0128545	0.0284008	0.0802179	-0.0337423	-0.00275381	0.0185372	-0.0230189	0.0523536	-0.00682272	-0.0143884	0.00495421	0.0412227	0.0133718	0.00780101	-0.0132504	-0.0310255	-0.065466	-0.0174541	-0.0476205	-0.0353726	-0.0545949	0.000424775	-0.0619622	-0.0845771	-0.157507
360	Control	0.00135478	-0.0574446	-0.0171617	-0.0658474	0.0264965	0.0575904	0.0370075	-0.0188111	0.0547778	-0.00501656	0.0239005	0.0817081	0.010912	0.0391156	0.00421404	0.0573572	0.0600829	0.0432485	0.0651271	-0.00675744	0.0196295	0.0310095	-0.0276806	0.0199206	0.0615888	-0.0126686	-0.00285226	0.0781079	0.031347	0.041658	0.0447389	0.0107881	-0.00980952	-0.0320662	-0.059156	-0.0253895	-0.0546761	-0.0059118	-0.0395547	-0.0194123	-0.0630972	-0.0626309	-0.0284816	-0.0288484
364	Control	-0.0434985	0.0435699	-0.0282434	-0.0111482	-0.0328567	-0.0581303	-0.0694291	-0.00526323	-0.0519502	-0.0475817	-0.0425725	-0.00936664	-0.0164515	-0.0204478	-0.00344689	-0.0649807	-0.0471551	0.00973871	-0.0560532	0.0141027	-0.0131762	-0.0313618	-0.00247038	0.0281914	-0.0285703	-0.0374348	-0.080665	-0.043303	-0.0330661	-0.0554232	-0.0797302	-0.0635942	0.109723	0.0627934	0.119122	0.179168	0.107115	-0.024399	0.00543467	0.0145862	0.0177914	-0.0730969	0.0261153	0.0388172
367	Control	0.0376716	-0.0156924	0.0315239	-0.00550873	-0.0312488	0.095894	0.0994644	0.0424257	0.0554949	0.0665818	-0.00232985	0.0303757	-0.0719931	-0.0204011	-0.00624782	0.0698531	0.0361655	-0.0425037	0.0664715	-0.028723	0.0233067	0.0682649	-0.0516519	-0.0102378	0.0822447	-0.00832629	-0.00237867	0.0392111	0.000870029	0.00133661	0.0232194	-0.0602423	0.111407	0.00441317	0.0286228	-0.0433218	-0.031003	-0.0765913	-0.0309386	-0.0243499	0.00411387	-0.0601505	-0.086772	-0.0908833
376	Control	0.0250338	0.00142867	0.0272949	0.0331481	0.0635671	0.0815919	0.0559609	0.0199367	0.00789416	0.00646796	-0.0317093	-0.0135698	-0.0407296	-0.0112778	0.0302374	0.0596035	0.0251323	0.0687031	0.0530115	0.000637044	0.0529676	0.0281251	-0.0501205	0.00989132	0.0318606	0.0236628	0.0206995	-0.017539	-0.0167909	-0.0114925	0.00238739	-0.032372	-0.0147871	-0.103115	-0.0678353	-0.0482598	-0.033431	0.0349684	0.0286346	-0.031292	0.0102391	-0.0426403	-0.0114578	0.0681491
380	Control	-0.0132769	-0.0418145	-0.029191	-0.0612704	-0.000782834	-0.0443349	-0.0158081	0.0109548	0.0361569	-0.0213585	-0.0794165	-0.0517336	-0.0387452	-0.0889972	-0.101647	-0.0768563	-0.0846356	-0.0569614	-0.0430892	0.05585	0.0336177	-0.00362128	0.114274	0.0421129	-0.0110453	-0.0272669	-0.0436063	0.0149785	0.0349954	-0.00133529	0.00408006	0.027092	0.0355388	-0.00909748	-0.0114183	0.0035958	0.196699	0.0364446	-0.0402357	-0.0357674	-0.0754396	-0.0283088	0.00412068	0.0393024
382	Control	0.0555285	-0.00796948	0.0458374	0.0173477	0.0619586	0.0634978	0.0719	0.109839	0.0560421	0.0797395	0.0193419	0.00832076	-0.0272614	-0.00942123	-0.0358965	0.0522408	0.0227321	-0.00841756	0.0251402	-0.00610342	0.0356303	0.0413326	-0.0145157	-0.0137587	0.0462341	0.0318065	0.0777867	0.0156171	0.0536165	0.0730666	0.0645228	0.0216058	-0.0469591	-0.0647462	-0.0232214	-0.0673019	-0.0610046	0.0468649	0.00523838	-0.0471052	-0.0243868	-0.06492	-0.071964	-0.0315514
387	Control	-0.0267941	-0.0126525	-0.00955859	-0.0173845	0.00353149	-0.00414037	-0.00145365	0.0239868	-0.0159741	-0.0246657	0.0146642	0.037855	0.0431926	0.0385352	0.0339275	0.0237382	0.0394204	-0.00667916	-0.0180885	0.0119388	-0.017957	-0.000132116	-0.00110606	-0.0104999	0.0252874	0.0118987	0.00208545	0.0260008	0.0341538	-0.00830471	0.0441943	0.0357028	-0.0991367	0.0122468	0.0133914	-0.0874988	-0.0561731	0.0119114	0.018227	0.0150101	0.0043452	-0.0183456	-0.0185962	-0.00268561
389	Control	-0.00308086	-0.0436202	-0.0471913	-0.0297326	0.0026246	0.0210456	-0.0508977	-0.0353457	-0.0375736	-0.0665665	0.0635562	0.0528522	0.0676127	0.0664857	0.0467071	0.0408439	0.0540476	0.100498	0.0309417	-0.00731481	-0.00206804	0.00502693	-0.0620974	0.0182622	0.00368295	0.0146472	0.00923562	-0.0176434	0.0118366	0.0144747	0.0343757	0.0526438	-0.0175532	0.00493289	0.00785787	-0.0470772	0.00419946	-0.0304415	-0.0523691	-0.00554277	-0.0583872	-0.00807866	0.0211855	0.025234
390	Control	0.0119558	-0.0299456	0.04046	0.0103765	0.0396779	0.0102619	0.0413361	0.147985	0.0813912	0.0978526	-0.040766	-0.0164365	-0.00228136	0.0144436	-0.0332091	0.0245276	0.0262524	0.0058191	0.0297967	0.00532997	0.008341	-0.0109872	0.053471	0.0992533	0.0682752	0.0259593	0.0584263	0.0479749	0.0568441	0.0564304	0.0806377	0.0638115	-0.118986	-0.0498845	-0.12845	-0.0247134	-0.0386228	0.0455584	-0.00497428	-0.0475369	-0.0273474	0.0133156	-0.0246223	0.0072891
391	Control	0.0188932	0.00488986	0.0186565	0.0397105	0.0663973	0.060449	0.0531271	0.0328439	0.0166871	0.0566432	-0.0748976	-0.0460392	-0.0644918	-0.0336448	0.0241313	0.0289839	-0.0100759	0.026933	0.0355918	-0.048391	0.034358	-0.00832345	-0.0544318	0.0115235	0.00249179	-0.000247427	0.00482429	-0.0149528	-0.053285	-0.0250122	-0.0481027	-0.0779411	0.0803873	-0.00620609	-0.00805551	0.0337473	0.0952766	0.0342576	0.0699405	0.0207661	0.072413	-0.0561704	0.0109701	0.0396579
395	Control	-0.00781508	0.0163124	0.0382761	0.0227503	0.0243846	-0.00268657	0.0246192	0.0401708	-0.0235646	0.0229969	-0.0216905	-0.0254946	-0.00774452	0.0134094	0.0291836	-0.000463043	0.00257564	0.0719613	0.00902257	0.0536643	0.0161795	0.0263474	-0.00340727	0.048727	0.0422122	0.0176773	0.00986969	-0.0530068	-0.0428986	-0.0369442	-0.0124065	0.000578386	-0.00721577	-0.0516082	0.0333687	-0.00770121	-0.01659	0.0242559	0.00944988	-0.0328877	-0.00078168	-0.0608616	-0.0196685	0.0653364
400	Control	-0.0335864	0.0297435	-0.000159648	0.0158528	-0.0334592	-0.0518862	-0.0477641	-0.074635	-0.0208128	-0.0136168	-0.0167136	-0.0251966	0.0250103	-0.0270714	-0.0251849	-0.0508317	-0.0336694	-0.0127396	-0.0385857	0.00636761	-0.0226148	-0.00755726	0.0545884	0.0607599	0.0315571	0.0155611	0.0101047	-0.0189162	0.024831	-0.00256105	0.00699068	0.0200682	0.030662	0.0561712	0.0678982	0.0296182	-0.00848575	0.00972742	0.007184	0.013542	0.0239802	-0.0480033	0.0234593	0.0599818
405	Control	-0.0284913	-0.0222993	0.000396224	-0.024179	-0.0204592	-0.0418214	0.00649074	0.0435703	0.0412349	0.0502759	-0.0584154	-0.019623	-0.0264362	-0.039546	-0.0891203	-0.0531388	-0.0500053	0.0335601	0.0380704	0.0502935	0.0510466	0.051294	0.0797556	0.0863029	0.0453351	0.00638145	-0.0370321	0.0210683	0.0187995	0.04118	-0.0331906	0.00519696	0.000349903	-0.0200068	0.00676996	-0.0588417	-0.00379697	0.00881202	-0.0100914	-0.0135171	-0.0133261	-0.00354046	-0.00638705	0.0351509
407	Control	0.0795675	0.00511386	0.0293874	0.0259784	0.0854393	0.051352	0.0683051	0.0250099	-0.00493284	0.0206142	-0.00727639	-0.0254649	-0.0659542	-0.0343494	-0.0172863	0.0287004	0.000665189	-0.0106943	0.0336727	-0.0151017	0.0399675	0.016351	-0.0372952	-0.0692196	-0.034269	-0.0324476	0.0156964	-0.055457	-0.0468405	-0.0181342	-0.00955995	-0.0292475	-0.0750119	0.0135144	0.0129968	-0.103743	-0.0254037	0.0543361	0.0172571	-0.0238377	-0.0415835	-0.0378664	-0.0382944	0.039151
411	Control	0.0849711	-0.0405492	0.0303136	0.019155	0.0702689	0.0985154	0.0655711	0.0242389	0.0461142	0.0363181	-0.00989471	0.000904085	-0.0483645	-0.00949791	-0.0131321	0.0843852	0.0545234	0.0308735	0.101979	0.00119736	0.04964	0.0457235	-0.0541544	0.0128179	0.07484	0.0360083	0.075949	-0.00519067	-0.00714587	0.027826	0.0551723	-0.0108254	-0.116695	-0.0537213	-0.100004	-0.0755518	-0.0323893	0.0109282	-0.00860694	-0.054631	-0.0115222	-0.0441374	-0.0805837	-0.0471712
413	Control	0.0200605	0.0307882	0.0179757	-0.0288913	-0.0589274	0.0161622	0.0224447	0.00255096	-0.0388586	-0.0257601	0.0494838	0.0707821	0.0149595	0.0555837	0.0169748	0.0390268	0.0676677	-0.00932212	0.0214981	-0.0139925	-0.0213637	0.0470017	-0.0273422	-0.0276951	-0.0119492	-0.0306473	-0.0398735	-0.0147476	-0.0342272	-0.0588421	0.00651065	-0.0289616	0.013697	-0.0356939	0.0184057	-0.00798475	-0.0281747	-0.119269	-0.122941	-0.078904	-0.0951527	-0.0214603	-0.0239946	-0.0796232
414	Control	-0.0289607	0.000691155	-0.015415	0.0106566	-0.0122039	-0.0533702	-0.0425664	-0.0355578	-0.0513997	-0.0637136	-0.0651517	-0.0508385	-0.0144615	-0.0337138	0.00685055	-0.0543877	-0.0426978	-0.0252822	-0.047342	-0.0214966	-0.0380235	-0.0855564	0.0673819	0.0453303	-0.00361046	-0.0273137	-0.0358606	-0.04254	-0.0472599	-0.0620083	-0.0485932	-0.00812824	-0.0166181	0.0104618	0.0531801	-0.00707347	0.161674	0.0127896	0.022387	0.0020801	0.0159341	-0.0038025	0.0348421	0.0264203
418	Control	0.0598396	0.0429882	0.0416037	0.036362	0.00389047	-0.0177278	0.0168573	0.000411031	-0.00121274	0.021422	-0.0199724	-0.0488025	-0.0266074	-0.0237545	-0.00406764	-0.0204784	-0.033062	0.0516035	0.0113969	0.00635381	0.0378146	0.0125518	-0.0243144	-0.0186098	-0.0365175	-0.0318569	-0.00441791	-0.0357498	-0.0498031	-0.00878445	-0.0316306	-0.0175397	-0.0665781	-0.051638	-0.0555684	-0.00675582	0.156739	0.0267387	0.0212341	-0.0463033	-0.00599347	-0.0119962	0.0278796	0.0682926
421	Control	-0.0381315	-0.0398554	0.000822396	-0.0097038	0.0377818	0.0494026	0.033325	0.0582071	0.0447864	0.000732645	-0.0391845	0.0286014	0.00211743	0.0432625	0.0363265	0.0751771	0.0625815	0.0216977	0.0479846	-0.0454749	-0.0271272	0.00277414	-0.0503324	0.0515046	0.0586868	0.0150853	-0.00620797	0.0497267	-0.00784138	-0.00700898	0.0221638	-0.0226529	-0.0293135	-0.0408249	-0.0114872	-0.0034111	-0.0876144	0.014124	0.0236344	0.00185889	0.010841	-0.0428307	-0.0354816	0.00274802
422	Control	-0.0996682	-0.00401022	-0.0718022	-0.0633055	-0.157373	-0.0978206	-0.0653674	-0.0887428	0.0882662	-0.0724505	-0.0879483	-0.039223	0.0424846	-0.0717877	-0.0840179	-0.0832353	-0.0650071	-0.0726841	-0.0969902	0.0356667	-0.0521145	-0.0636086	0.233059	0.173127	0.0464268	0.0373548	-0.00382331	0.0661236	0.0625763	-0.0156154	0.0702136	0.140828	-0.00690878	0.0410408	-0.00619626	0.0250131	0.0267591	-0.0960334	-0.0945451	0.0383655	0.00585303	-0.0635274	0.11256	0.0542072
429	Control	-0.0925218	-0.0837265	-0.0966983	-0.0897695	-0.0260219	-0.0176579	-0.0646983	0.0174687	0.033483	-0.0112165	0.0374491	0.0748612	0.0775863	0.0331732	-0.0108205	0.000756704	0.0219023	0.0239619	0.0152122	0.015224	-0.00157955	-0.00393167	0.0226116	0.0333297	0.0310643	0.0642776	0.0189364	0.0869882	0.0781597	0.0983471	0.0935159	0.098469	-0.00934611	-0.0220309	0.00976994	0.0182618	-0.021449	-0.0217166	-0.0319771	0.08264	0.00113529	-0.0601874	0.0165559	-0.0388337
432	Control	0.0274903	0.0122957	0.00299277	-0.0117192	0.0173513	-0.0233087	0.0193424	-0.0466343	0.0548123	0.0414611	0.00252545	-0.0240487	-0.0440036	-0.0802298	-0.0503273	-0.0610067	-0.0768324	-0.035612	-0.0335652	0.0538858	0.050533	0.0256936	0.0694308	-0.0283992	-0.0186276	-0.051236	-0.0309149	0.0311272	0.0624721	0.0297303	-0.0183361	0.0381509	0.00552266	0.0488219	-0.0151289	-0.0130524	-0.0330376	0.0667929	0.0417719	0.0418894	0.0162959	-0.0893094	-0.0173065	0.00254477
433	Control	0.0219029	-0.013124	0.0139309	0.00205895	0.0571365	0.0449742	0.0410496	0.0220593	0.0521569	0.0114399	-0.024518	0.0215625	-0.00224714	0.0343703	0.0260786	0.0695095	0.0555436	-0.0203541	0.0137002	-0.060294	-0.0259441	-0.0228945	-0.0573856	-0.00694708	0.0199182	0.0313616	0.0451383	0.0275301	0.0201004	0.00453425	0.0608966	-0.0108302	0.0797175	-0.0632308	-0.031235	-0.0119467	-0.0243263	0.0376382	0.0163002	-0.0104335	-0.0251566	-0.0865774	-0.0463376	0.0151022
437	Control	-0.0223905	-0.0102208	-0.00668719	-0.00883994	0.0454831	0.0149273	-0.00532437	-0.0237428	-0.0472033	-0.0232275	-0.032871	0.0170393	0.0172302	0.0467671	0.0438263	0.037217	0.0557916	0.0220151	0.0245903	-0.0414713	-0.0442302	-0.0131969	-0.0416448	-0.0325654	-0.00173794	-0.0437642	-0.0508854	0.013159	-0.0262129	-0.0329313	0.00336496	-0.0390422	0.00982616	-0.00449757	-0.0326692	0.0215222	0.0688887	0.0141657	0.0158035	9.97072e-05	0.00664467	-0.0383822	0.0036899	0.0432063
438	Control	-0.0136757	-0.00692953	-0.00983993	-0.0433014	-0.0256989	0.0081066	-0.0102229	-0.0704653	-0.0143949	-0.0634016	0.0614252	0.0356818	0.036794	0.0472645	0.0376624	0.0181421	0.0384561	0.0793169	-0.013559	0.0657245	0.00519977	-0.010064	0.0420033	0.0527852	0.0115702	0.00652178	0.0202062	-0.0125749	-0.00606711	-0.0541017	0.0200823	0.027028	-0.0312909	0.0136467	-0.0773951	-0.00431378	-0.0275221	-0.0761245	-0.112028	-0.0787904	-0.0931479	0.0413528	-0.00523992	0.0293519
439	Control	0.0859938	0.000995634	0.0576323	0.0549162	0.0684783	0.0741343	0.0727613	0.0207472	0.0171951	0.0506126	0.00457266	-0.0327409	-0.0613229	-0.0134467	0.0206387	0.0498	0.0220852	0.0101714	0.0775224	0.0044526	0.0238359	0.0353403	-0.0388005	-0.0100616	0.0341298	0.00937117	0.0566182	-0.0293466	-0.00759084	-0.0166336	0.016819	-0.0309828	-0.0993169	-0.0882866	-0.0378646	-0.0945638	-0.0542147	0.0405449	0.0407724	-0.0168977	0.0277577	-0.0186265	-0.0804494	-0.0239093
440	Control	0.0336916	0.0311018	0.0282047	0.0129345	0.00691685	-0.0221274	-0.0169807	0.0412744	-0.00836882	-0.0101395	-0.0161628	-0.0451481	-0.00211658	-0.0237826	-0.0149139	-0.0180561	-0.0263064	-0.0253218	-0.0296391	-0.022582	-0.0256211	-0.0414689	0.0141277	0.0548777	0.000247623	-0.00190423	0.0215749	-0.0452748	-0.0251314	0.00769479	-0.0061513	0.00942195	-0.0849806	-0.0437096	0.00777067	0.10029	0.0100258	0.00836323	-0.018086	-0.0422576	-0.0325894	-0.0479953	0.0502633	0.0600335
442	Control	-0.0473111	-0.0836529	-0.0503946	-0.0653479	0.0486415	0.0432828	0.0150693	-5.04264e-07	0.047669	0.00927503	-0.0339108	0.043309	-0.00207467	0.0314751	0.0140577	0.0496628	0.0385155	-0.0322547	-0.00804626	-0.0164463	-0.0101539	-0.0267502	-0.027703	0.0186199	0.0344366	0.00938601	0.000142219	0.0546269	0.0289565	0.0437845	0.0225239	-0.0093594	0.0463058	0.0183872	0.0517195	0.0086703	-0.0123621	0.0217337	0.00676166	0.0341345	0.00304668	0.0036115	-0.00280496	0.00938107
453	Control	-0.0164767	-0.0467572	-0.0112773	-0.0446849	-0.021513	0.0949471	0.00102493	-0.0380163	0.0619165	0.0162345	-0.0351898	0.0405078	-0.0213597	-0.00258831	-0.00502825	0.0922649	0.0677229	-0.0269489	0.0641701	-0.0804628	-0.0217804	0.00181173	-0.0705391	0.00682642	0.0302743	0.0300723	0.0689511	0.0694788	0.0039452	0.0313918	0.0514981	-0.0222693	0.154114	-0.00985317	-0.00288075	0.0376047	0.00729933	-0.0914159	-0.115089	-0.0311542	-0.0404288	-0.0319956	-0.0337485	-0.0244242
455	Control	0.0276065	-0.00628349	0.0562498	0.0479533	0.073865	0.0658298	0.0666928	0.00902677	0.0216892	-0.00471364	-0.0695314	-0.0292069	-0.0345907	0.016879	0.0494632	0.0670013	0.0457837	-0.0651607	0.00240095	-0.105985	-0.0453057	-0.0495633	-0.0639245	0.0096964	0.0128567	-0.00551124	0.0345472	-0.0385021	-0.0656468	-0.0570379	0.000210006	-0.0452718	-0.0970871	-0.0588365	-0.0424672	-0.0198908	-0.0129655	0.0627008	0.056531	-0.0156795	0.0172557	-0.0194621	-0.00189221	0.0611893
469	Control	0.0243692	0.0257979	0.108869	0.0978181	0.119008	0.0748299	0.096446	0.0327861	0.0333384	0.0331434	-0.0771489	-0.0484463	-0.0164093	0.0332272	0.0722619	0.0974699	0.0844946	0.00593289	0.0257071	-0.10017	-0.0674213	-0.0698632	-0.0628007	0.00144233	-0.0174073	0.0370511	0.0991026	-0.0538354	-0.0976325	-0.0463441	0.0457865	-0.0257961	-0.0999684	-0.131118	-0.0743735	-0.0621727	-0.0564471	0.0660214	0.055698	-0.053452	0.021958	-0.0704022	-0.0275467	0.0896978
470	Control	0.0204517	-0.0195962	-0.000241535	0.00996113	0.0192024	0.00747462	0.00254303	0.0184061	0.0243556	0.0161046	-0.0376571	-0.021284	-0.00258558	-0.00797332	-0.00114656	0.0092512	0.00486665	-0.0354478	0.00819317	-0.0480789	-0.0195311	-0.0126438	0.00283414	0.0291629	0.0189025	0.0249015	0.0151956	0.0131408	0.00473379	0.00871126	0.0209582	0.00462035	-0.0507929	-0.00624457	0.0897744	0.00384427	-0.00773732	0.0369766	0.0461447	0.0328528	0.0503338	-0.0732249	-0.00399938	0.0143227
480	Control	0.0131242	-0.0043209	0.0509952	0.0225278	0.0475815	0.00623783	0.0464149	0.0261216	-0.0110343	0.0453094	-0.0118632	-0.0116575	-0.0259128	0.0193834	0.0136274	0.0145907	0.0175712	0.0513157	0.00159505	0.0394856	0.00722033	0.0301416	-0.0102831	-0.0101136	0.0304869	0.0153077	0.00972	-0.0276165	-0.0408397	-0.0336188	-0.00411392	-0.0259848	-0.0346062	-0.00350873	-0.00877387	-0.0683825	-0.0265725	0.0296576	0.0304269	-0.0239791	0.00435444	-0.0908185	-0.0360757	0.0142426
483	Control	0.0244979	0.0136587	0.0573691	0.0571154	0.11638	0.0998482	0.0972546	0.0193957	0.0513436	0.0382012	-0.0931148	-0.0354911	-0.0914797	-0.0401594	0.026808	0.0736521	0.0252414	-0.0340648	0.0248134	-0.0723569	-0.00267441	-0.0115855	-0.0630262	0.00535289	0.0326045	-0.0145017	0.0187132	-0.012542	-0.0291347	-0.0294697	0.00585118	-0.0724209	0.0492745	-0.0248605	-0.0200794	-0.056795	-0.0362393	0.0787313	0.0583716	-0.00424087	0.0318146	-0.0475448	-0.0555641	0.0444674
484	Control	0.0512879	0.0436554	0.0239502	-0.033595	-0.070171	-0.00880973	0.020983	0.0622509	-0.0486728	-0.00338109	0.108926	0.040099	-0.0479183	-0.0273316	-0.034046	-0.0497957	-0.0266589	0.0197969	0.0575759	0.0981178	0.0611952	0.129234	0.0283077	-0.042	0.00464045	-0.127762	-0.140019	-0.0617264	-0.0474809	-0.0846134	-0.083021	-0.0470181	0.0265963	-0.0377959	0.0409685	0.0197421	0.0372864	-0.133434	-0.137894	-0.0842022	-0.132466	-0.0375468	-0.0439755	-0.0622605
486	Control	0.0352192	0.00249249	0.0338321	0.0262917	0.0374889	0.0444058	0.0463693	0.0299916	0.0642856	0.0568794	-0.0240404	-0.0152473	-0.0200993	-0.00876825	-0.0333701	0.0215728	0.00173936	-0.0248635	0.0407262	-0.0229315	0.0283241	0.0119349	-0.0444255	-0.0078615	0.0209846	-0.0069349	0.0272428	0.0328542	-0.00380033	0.0319298	0.0235683	-0.0080094	-0.027553	-0.05975	0.0109157	-0.00705889	0.034897	0.029823	0.0108437	-0.0140698	0.0113757	-0.0297318	-0.00450907	0.0122164
