# Supplementary material for: Native-state proteomics of Parvalbumin interneurons identifies unique molecular signatures and vulnerabilities to early Alzheimer’s pathology
Source: Nat Commun. 2024 Apr 1;15:2823. doi: 10.1038/s41467-024-47028-7 (PMC10985119; doi:10.1038/s41467-024-47028-7)
Supplement: Supplementary file 7 — Supplementary Data 4 [file 41467_2024_47028_MOESM7_ESM.xlsx]

## Sheet: 1_Mouse scRNAseq markers
PanExcitatory4fold	PanInhibitory4fold	PV IN Final	SST Final	VIP Final
Klf9	AI504432	Adra1a	Adcyap1r1	5330434G04Rik
Nefl	Btbd11	Afap1	AI504432	Ablim1
Epha4	Rgs10	Akain1	Arx	Aff2
Rasgef1b	Camk2n2	Ankrd29	B3gat2	Akap7
Caln1	Abat	Ankrd34b	Calb1	Ap1s2
Adgrb2	Ptchd4	Btbd11	Camk2n2	Arl4c
Adora1	Dlx6os1	Cemip	Ccdc136	Atp1b2
Ldb2	Kcnc2	Cerk	Cdh4	Bex1
Mkl2	Spock3	Cntnap4	Cdh9	Brinp3
Nell2	Grik1	Cox6a2	Cntnap3	C530008M17Rik
C1ql3	Qk	Erbb4	Col19a1	Cacna2d3
Ctxn1	Synpr	Esrrg	Crhbp	Cacnb2
Hs3st4	Gm45768	Fam210b	Cux2	Calb2
Lingo1	Rbms3	Fgf9	Eef1e1	Cdh20
Ext1	Inpp5f	Gabrd	Eya4	Cit
Rap1gap2	Rcan2	Gm13629	Frmd4b	Cnr1
Pcsk2	Npy	Gm28285	Gaa	Cntn6
Klhl3	Col19a1	Gm45881	Glce	Cntnap5c
Mast3	Bex1	Gpr176	Gm16083	Crh
Fam19a1	5330434G04Rik	Inpp5j	Gm28175	Csdc2
Ptk2b	Npas3	Kazn	Grik1	Csmd3
Gm15738	Rpp25	Kcnab3	Grik3	Dlx1
Fam81a	Cygb	Kcnip2	Grin3a	Dlx1as
Arpp21	Slc6a1	Kcnk3	Grm1	Dlx6os1
Pex5l	Fstl5	Lbh	Kctd8	Dner
Dlg1	Reln	Lgi2	Klf5	Edil3
Egr3	Csdc2	Man1c1	Laptm4b	Egfem1
Mal2	Msi2	Mitf	Lgals1	Foxn3
Lzts1	Cntnap5c	Nacc2	Lhx6	Frmd5
Slit3	Ubash3b	Nek7	Lypd6	Fstl5
Dkk3	Rasgrf2	Osbpl3	Lypd6b	Fxyd6
Kcnip3	Arl4c	Pacsin2	Mafb	Gab2
Psd3	Galntl6	Pcp4l1	Masp1	Galntl6
Gm28928	Kcnip1	Phlda1	Moxd1	Gm45768
Plk2	Cnr1	Plcxd3	Neto1	Grip1
Itpr1	Alk	Ppargc1a	Neto2	Igf1
Satb2	Vstm2a	Ptpre	Npy	Igsf3
Sv2b	Gad2	Pvalb	Nrsn2	Kcnc1
3110035E14Rik	Kcnmb2	Rims4	Ptchd4	Kcnip1
Slc8a2	Grip1	Rnd2	Ptprm	Kcnt2
2010300C02Rik	Sst	Rnf144b	Pygo1	Kit
Enc1	Maf	Slc35f3	Rab27b	Limch1
Nrgn	Gad1	Slc4a4	Rasgrf2	Maf
Atp2b4	Usp29	Slit2	Reln	Magi3
Camkv	Fchsd2	Syt2	Samd5	Mir670hg
Gda	Limch1	Tac1	Satb1	Mtss1
Slc17a7	Erbb4	Tm6sf1	Sh3kbp1	Nfib
Phf24	Zcchc12	Tmem132c	Shroom2	Npas3
Neurod6	Arx	Tmem44	Spats2l	Nr2f2
Chst1	Dlx1	Tox3	Spock3	Nr3c2
Khdrbs2	Nhs	Ttc39b	Sptb	Nrip3
Rasgrp1	Slc32a1	Vwc2	Sst	Parm1
Ddn	Frmd5	Zfp804b	Stxbp6	Pde5a
Fam131a	Igf1		Tmcc3	Penk
Zbtb18	Ptprm		Tmem91	Prox1
Cnksr2	Zfp536		Trhde	Ptprz1
Hpcal4	Nrip3		Utrn	Rbms3
Cacna2d1	Nxph1		Zcchc12	Rev3l
Klhl2	C530008M17Rik			Rgs10
Ryr3	Mtss1			Rgs12
Phyhip	Dner			Rgs8
Ano3	Rab3b			Robo1
Pde1a	Pcp4l1			Rph3a
Lmo4	Kcnc1			Sdk1
Nfix	Pitpnc1			Sema3c
Cacna1e	Dlx1as			Sgk1
Ankrd33b	Zfp608			Sh3bgrl
Galnt9	Fndc5			Slc24a3
Stx1a	Ap1s2			Slc2a13
Chrm1	Sox6			Slc35f4
Prkcg	Pdxk			Slc44a5
Ttc9b	Akap7			Slc6a1
Prkag2	Elfn1			Sorcs1
Slc1a2	Tmem130			Sorcs3
Pde4b	Lhx6			Srrm4
Xylt1	Gab2			Synpr
Sirpa	Bach2			Tac2
St3gal5	Adcyap1r1			Thrb
Slc39a10	Elavl2			Thsd7a
5730522E02Rik	Thsd7a			Tmem130
Diras2	Cited2			Ttc28
Fat3	Zeb2			Ubash3b
Csmd2	Mafb			Usp29
Rap2a	Plppr1			Vip
Wasf1	Kctd8			Vstm2a
R3hdm4	Slc24a3			Vstm2l
Sptbn2	Rims3			Zbtb16
Shisa4	Gnal			Zbtb20
Ak5	Rbp4			Zeb2
Pcp4	Vwc2			Zfp536
Fam135b	Rev3l			Zfp804a
Hpca	Utrn			Zmat4
Rgs4	Diras1
Mmd	Tmem65
Foxp1	Grin3a
Nwd2	Cacna2d2
Rapgef5	Scg2
Rab15	Osbpl9
Ngef	Enho
Shank2	Slc44a5
Itpka	Klf12
Npas2	Robo1
Osbpl1a	Rab27b
Adgrb1	Cntnap3
Homer1	Cacng2
Ly6e	Sars
Gpr22	Lypd6
Arap2	Daam1
Fxyd7	Adra1a
Rnf112	Cntnap4
Atp1a1	Use1
Nrp1	Afap1
Ldha	Frmpd3
Arpp19	Mtss1l
Syt16	Npm1
Cap2	Fgf13
Tyro3	Igsf3
Ssbp3	Shroom2
Map2k1	Myo16
Arpc5	Endod1
Stmn4	Lbh
Slc25a22	Podxl2
Gnaz	Ttc28
Ptk2	Mrpl45
Ier5	Selenom
Tusc3	Dnm3
Ncan	Laptm4b
Celf5	Dpysl5
Tbr1	Frmd4b
Miat	Nacc2
Prkg1	Atp1b2
Matk	Zfp385a
Add2	Ccdc136
Fam189a1	Clmp
Cck	Prox1
Celsr2	C130073E24Rik
44986*	Cit
Sprn	Rab3c
Grm3	Rgs8
Zfp365	Atf4
Gpm6b	Rph3a
Dgkz	Erbin
Gabra5	Arnt2
Stum	Sox2
Lmo7	Slc38a1
Rnf150	Vstm2l
Mical2	Nap1l5
Rgl1	Coprs
Fam212b
Ptn
Gpd2
Sort1
Sdcbp
Syt7
Galnt17
Hspa12a
SEPT8
Nr3c1
Psd
Rasgef1a
Vps13a
Camkk2
Ipcef1
Lmo3
Galnt18
Meis2
Brinp1
Sez6l
Rps6ka3
Ptprd
Grm8
Galnt16
Hs3st2
H2afj
R3hdm2
B230334C09Rik
Fgfr1op2
1110008P14Rik
Nsmf
D430041D05Rik
Plppr2
Gng13
Ldlrad4
Etv5
Klf13
Igsf9b
Golga7b
Mark2
Ociad2
Kpna1
Rab11fip4
Ptprk
Mmp17
Mef2d
Iqsec2
Adcy9
2010111I01Rik
Zmiz1
Tmem132a
Cdh11
Sipa1l1
Creg2
Ntng1
Skil
Gucy1a2
Tagln3
Jph4
Fam163b
Sphkap
Csnk1g1
Gm2163
Nptxr
Car10
Nuak1
Fscn1
Strn4
Pls3
Clstn2
Fzd3
Grm7
Hmgcr
Tef
Sh3gl2
Sidt1
Tspan13
Nfib
Ttyh1
Tacc1
Zdhhc14
Camk2a
Prickle2
Rapgefl1
Map6
Tuba4a
Mast4
Samd8
Lmtk2
B3galt2
Dock4
Wdr17
Arhgap20
Dgkh
Gtdc1
Dnajc1
Pip5k1a
Slitrk5
Dmtn
Actr3b
Actn4
Cnih3
St6galnac3
Numb
Gria3
Dock9
Kcnf1
Pfkp
Unc13b
Tmem151a
Kcnj6
Sox5
Rap2b
Hk1
Srebf2
Khdrbs3
Rnf165
Esyt2
Slc8a1
Prrt1
Fbxw7
Kdm7a
Klf7
Cadps2
Wasl
4930578G10Rik
Sorl1
Tshz2
Rhob
Atp9b
Usp46
Atp2b1
Nr4a2
Ctnnb1
Pop5
Adcy1
Sntb2
Arhgap32
Arsb
Prkcb
Wdr47
Cdk17
Cdkl5
Zmat2
Megf9
Pip4k2c
Wbp11
Syt5
Prickle1
Nnat
Map3k5
Jakmip1
Phlpp1
Chn1
Dcaf6
Peak1
Osbp2
Bdnf
Stim2
Gucy1b1
Clasp1
Mat2b
Dbn1
Ephx4
Mfsd4a
P4ha1
Brinp2
Ncam2
Tmem245
Prmt8
Tbl1xr1
Pgm2l1
Epha7
Kcnip4
Dennd4a
Grik5
Apba2
Faah
Hs2st1
Phactr1
Cdh2
Nos1ap
Rnf169
Igsf21
Wsb2
Kcnmb4
Fry
Mgat5
Zfand3
9530059O14Rik
Ube2g1
Ttc7b
Gfod1
Agap3
Vti1a
Tnr
Acap2
Slitrk1
Arhgap39
Dlgap4
Ccl27a
Btbd10
Ppp2r5a
Gatad2b
Msra
Gabra4
Dip2b
Epn2
Acvr2a
Fut9
Pak1
Zfand5
Pak7
2900026A02Rik
Cyb561
Dgki
Kcnc4
Nin
Itsn2
Rtn4rl1
Neo1
Camk1d
Vopp1
Dyrk2
Apbb1
Cxxc5
Fmnl1
Dmxl2
Mink1
Tnks2
Mras
Kcnq2
Mcu
Ptpra
Slc6a7
Socs7
Lypd1
Atl1
Mpped2
Abi1
Pgbd5
Diaph2
Dpy19l1
Slit2
Zfyve28
Paqr9
Kcnab2
Inpp4a
Plcl2
Ramp1
Tub
St6galnac5
Epn1
Uhrf1bp1l
Dok6
Dlgap3
Kcnb1
Cds1
Car11
Dbpht2
Adap1
Gls
Stk25
Celf3
Sh3bp5
Osbpl6
Syt17
Slc16a7
Ranbp9
Chgb
Wwc1
Tox
Apbb2
Cmtm4
Mib1
Arhgap21
Ppp1r9b
Nrg3os
Mkl1
Sbno1
Plekhg5
Hivep3
Rabl6
Tpd52
Lin7a
Ap1s1
Gm11549
Specc1
Crtc1
Ensa
Crym
Arhgdia
Sh3bgrl3
Baalc
Jmjd1c
Rap1b
Pld3
Tmem158
Sgcd
Pip5k1c
Rimbp2
Mpped1
Tmem150c
Rfx3
Ablim2
Hs6st2
Nr4a1
Tmem132d
Gt(ROSA)26Sor
Gabra2
Rogdi
Susd4
Ube2ql1
Wipf3
Cmip
Cpd
Slc20a1
Smap2
Btaf1
Kcnj9
R3hdm1
Exoc5
Spred1
Stx6
Pip4k2a
Aplp1
Fras1
Ppp1r12b
Myo18a
Rspo2
Pdp1
Rundc3a
Actr3
Snca
Nlgn1
Pnmal1
Jpt1
Kifc2
Arhgef25
Pcnx2
Asap2
Pik3r1
Ryr2
Fhod3
Nhsl2
Elmo2
Fmnl2
Cdk5r2
Cdh12
Abi2
Tpm1
Rab11fip2
Akirin2
Tet3
Osbpl10
Pdpk1
Wnk2
Ap1ar
Sgcz
Polr2g
Reep2
Kbtbd11
Arpc3
Sh3rf1
Snph
Pbx1
Bhlhe40
Map7
Nfia
Klc2
Gng12
Myrip
Rnf208
Sgsm1
Ajap1
Myo10
Kctd13
Cdh18
Hsph1
Tsnax
Asph
Galnt13
Gm1976
Garem1
Gfra4
Zc2hc1a
Cacng3
Camta2
Csnk1g3
Ndst3
Fezf2
Hace1
Arid5b
Mark3
Cyp46a1
Acsl4
Agfg1
Cpeb4
Git1
Slc2a3
Aff3
Abhd17a
Cdk14
Rc3h2
Ppp1r12a
Mpp2
Chka
Hnrnpll
Adam10
Junb
Kcnj4
Tesc
Atf6
Tpm3

## Sheet: 2_MouseBrainTMTMSData_Selected
Normalized TMT-MS proteomic data from mouse bulk brain (WT and 5xFAD mice, Age range 1.8 - 14.4 months): Selected proteins related to Figure 4
Markers	1.8_FAD	1.8_FAD	1.8_FAD	1.8_FAD	1.8_FAD	1.8_FAD	1.8_FAD	1.8_FAD	1.8_wt	1.8_wt	1.8_wt	1.8_wt	1.8_wt	1.8_wt	1.8_wt	1.8_wt	1.8_wt	3.1_FAD	3.1_FAD	3.1_FAD	3.1_FAD	3.1_FAD	3.1_FAD	3.1_FAD	3.1_FAD	3.1_wt	3.1_wt	3.1_wt	3.1_wt	3.1_wt	3.1_wt	3.1_wt	3.1_wt	3.1_wt	6_FAD	6_FAD	6_FAD	6_FAD	6_FAD	6_FAD	6_FAD	6_FAD	6_FAD	6_wt	6_wt	6_wt	6_wt	6_wt	6_wt
Apoe	-1.07089	-0.782502	-0.649145	-0.646686	-0.518554	-0.888499	-0.662955	-0.823993	-1.0831	-0.890172	-0.935229	-0.982176	-1.00861	-0.802158	-0.793164	-0.923724	-1.1086	-0.780267	-1.19398	-0.634027	-0.643502	-0.629338	0.29192	-0.82322	-0.531057	-0.872271	-0.906542	-0.818102	-1.00786	-0.821529	-0.66238	-0.853923	-0.869335	-0.802971	0.146003	0.590338	0.294632	0.636701	0.767076	0.619702	-0.983163	-0.394748	0.41974	-1.09873	-1.26241	-0.768477	-0.849324	-1.25791	-0.681182
App	-0.218836	-0.22877	0.0374338	-0.0583101	0.038413	-0.120266	-0.0827244	0.00635525	-0.768107	-0.730777	-0.646588	-0.644137	-0.772028	-0.629858	-0.551627	-0.700086	-0.660265	-0.314637	-0.258806	-0.0937188	-0.121372	-0.466768	0.624244	-0.172839	0.0122386	-0.712481	-0.759231	-0.665368	-0.582389	-0.638428	-0.584295	-0.647754	-0.643278	-0.641536	0.354951	0.518752	0.367144	0.786569	0.823967	0.69405	-0.625322	0.0213459	0.401427	-0.774519	-0.812397	-0.750726	-0.675452	-0.696049	-0.536139
C1qa	-0.683345	-0.508979	-0.631383	-0.279131	-0.229577	-0.545573	-0.513312	-0.443942	-0.480884	-0.392813	-0.636946	-0.550052	-1.01518	-0.647984	-0.392651	-0.538246	-0.490082	-0.345329	-0.741634	-0.467314	-0.502203	-0.0256679	0.222157	-0.28005	-0.499295	-0.224201	-0.348693	-0.277993	-0.222271	-0.333568	-0.366577	-0.422914	-0.441486	-0.367696	0.381926	1.00427	0.576512	1.17216	0.998104	0.652165	-0.137189	0.180053	0.808727	-0.27195	-0.355446	-0.299824	-0.279878	-0.242454	-0.126067
Camk2a	0.0709392	0.0606287	0.0349638	0.17656	0.0330156	0.365586	-0.0539758	0.350293	0.150711	0.0302795	0.00799663	0.0667251	-0.0360463	0.0869957	0.0133306	0.0582591	0.116096	0.0613347	0.198709	0.0683025	0.0447818	0.0671548	0.146963	0.0980691	-0.282323	0.104286	-0.059863	-0.306626	0.0209659	0.123743	-0.330371	0.0297185	0.199372	-0.0050495	0.104952	-0.103369	-0.0502685	0.277931	0.0988139	0.252707	0.149558	0.0331244	-0.0585398	-0.156163	0.00191815	-0.0989156	0.0497813	-0.200027	0.120892
Gad1	0.0133517	-0.0320945	-0.0702079	-0.165361	-0.149128	-0.231372	-0.11661	-0.251007	-0.119226	-0.025745	0.0460979	0.0990018	-0.053486	-0.115017	-0.0183351	0.0565072	-0.0395174	0.0130914	-0.113515	0.0652518	0.0175347	0.0593966	-0.256096	7.57206e-06	0.0239636	0.045388	0.0569498	0.169239	0.0750012	0.0698681	0.272495	0.0382486	-0.163686	0.0766883	-0.12119	0.0793805	-0.102228	-0.188992	-0.207442	-0.344777	0.0202175	0.0102621	0.0436399	0.148099	-0.0946593	-0.0123008	0.00201934	0.199022	0.151041
Gad2	-0.0240449	0.0493702	-0.0789032	-0.166094	-0.0574634	-0.432076	0.0242959	-0.386537	-0.169638	-0.0908643	-0.0118125	-0.0338704	-0.0637834	-0.0219792	0.0830811	-0.021295	-0.109975	0.00479811	-0.182794	-0.107649	-0.0165938	-0.00182391	-0.345839	-0.0487414	0.0633744	-0.0764919	0.15628	0.408995	0.0785382	-0.0887568	0.269548	-0.0484691	-0.260784	0.0963627	-0.175335	0.302064	0.101342	-0.377811	-0.530607	-0.398831	0.0106542	-0.0626339	0.123879	0.057325	-0.157323	0.0939692	-0.084462	0.15354	0.0232865
Gfap	-1.20069	-0.933056	-0.808498	-0.820783	-0.493086	-0.926181	-0.678284	-1.18441	-1.0987	-0.559956	-0.909823	-0.788257	-0.939412	-0.68946	-0.690299	-0.674381	-0.5195	-0.797343	-1.20534	-0.43854	-0.758889	-0.182599	0.0628811	-0.560505	-0.579344	-0.55	-0.70971	-0.510191	-1.18392	-0.944503	-0.34826	-0.773359	-1.08902	-0.594827	-0.0991424	0.294408	-0.21361	0.697005	0.510042	0.516637	-0.850986	-0.337244	0.43736	-0.676375	-1.41271	-0.694075	-0.888967	-0.665168	-0.640757
Lamp5	-0.220282	-0.175845	-0.461896	-0.0634638	-0.262529	-0.407835	-0.195832	-0.259172	-0.260456	0.429193	-0.270972	0.214089	-0.077555	-0.226545	-0.417199	-0.25287	0.588725	-0.320055	-0.237663	0.69505	0.211423	0.69801	-0.390883	0.543923	-0.0561132	0.715838	0.00605227	0.190641	0.337118	-0.179105	0.212222	-0.0451968	-0.429435	-0.0548075	-0.286581	0.1718	0.0254474	-0.230851	0.0199108	-0.386316	0.368656	-0.115562	-0.291409	0.368305	-0.849255	-0.368786	0.121378	-0.570915	1.04725
Mbp	-0.383023	-0.454978	-0.570096	-0.521182	-0.452326	-0.52668	-0.453191	-0.497376	-0.578582	-0.559882	-0.434298	-0.370181	-0.591802	-0.60113	-0.551044	-0.431368	-0.256463	-0.475796	-0.441921	-0.0141636	-0.143488	-0.0368187	-0.328432	-0.236727	-0.249831	0.059704	-0.131576	0.0148582	-0.210208	-0.660613	0.113451	-0.234539	-0.390588	-0.195093	-0.245912	-0.0739238	-0.347356	-0.292211	-0.00925732	-0.466901	-0.0809496	-0.0844103	-0.403641	0.277169	-0.00278582	-0.0371826	0.0992676	0.174628	-0.163245
Msn	-0.311909	-0.240906	-0.130496	-0.203142	-0.145483	-0.170709	-0.112315	-0.274674	-0.326942	-0.141741	-0.168454	-0.27353	-0.0893409	-0.133997	-0.100521	-0.161125	-0.169274	-0.230435	-0.272645	-0.224626	-0.295471	-0.105832	0.0130139	-0.208429	-0.0847084	-0.171994	-0.22654	-0.187553	-0.22116	-0.150467	-0.131971	-0.163935	-0.262567	-0.168377	0.0543936	0.0708823	0.0154087	0.258414	0.265003	0.265971	-0.189169	-0.00850437	0.150733	-0.137262	-0.156704	-0.0746912	-0.197311	-0.137931	-0.243993
hAbeta	-2.79129	-1.33336	-1.93958	-2.22132	-2.83471	-2.55383	-1.85082	1.09039	-3.2238	-3.22152	-2.94607	-2.84134	-3.43643	-2.07617	-2.95966	-2.87968	-3.73383	-2.38433	-2.85476	-2.5532	-1.67992	-2.32666	0.841423	-2.87846	-1.0423	-1.14706	-3.07729	-3.31479	-3.4355	-2.57552	-2.53611	-2.67619	-3.07391	-2.62898	0.189095	1.21209	0.772009	2.03729	2.23883	2.81556	-2.81434	-0.383489	1.20994	-3.20226	-3.28089	-2.79808	-3.013	-3.7236	-3.28446
Pvalb	-0.0400187	-0.310549	-0.258978	-0.318945	-0.15457	-0.110314	-0.426141	-0.233159	-0.198474	-0.0330783	-0.161605	-0.271851	-0.0691411	-0.252067	-0.220758	-0.193171	0.195876	-0.331729	-0.252844	0.0815087	0.013969	-0.0847867	-0.064583	-0.172837	-0.146982	-0.125454	-0.0708686	0.192193	-0.184954	-0.346507	0.205645	-0.0071546	-0.0365345	-0.148202	-0.306662	-0.382014	-0.524068	-0.332032	0.213391	-0.520003	-0.239378	-0.0468485	-0.410483	0.33369	-0.104616	-0.183562	0.0661391	0.290709	-0.246382
Slc17a7	-0.0149525	0.00392117	0.0281867	0.0640029	0.0199377	0.198093	-0.0518227	0.167045	0.064953	0.08244	-0.0702564	-0.0012044	-0.0479772	0.0129509	-0.0715874	-0.0734236	0.0842552	0.0410817	0.154958	0.0818977	0.0646294	0.127457	0.241431	-0.000641102	-0.184683	0.129765	-0.0772978	-0.234413	0.0143322	0.192381	-0.344842	0.0761635	0.273014	-0.0290481	0.10562	0.0189454	-0.0217399	0.261114	0.158452	0.363921	0.231329	0.0593178	0.209773	-0.182016	0.06465	-0.0306598	0.0895412	-0.112238	0.133923
Slc32a1	0.0465216	0.059095	-0.0112777	-0.18055	-0.144375	-0.262786	0.0432708	-0.229345	-0.0205888	-0.0197521	-0.00249255	-0.0247371	-0.0632082	-0.103841	0.00270965	0.0719986	-0.101088	-0.00989764	-0.14425	0.00644178	-0.0146866	0.0287735	-0.276108	0.0751617	0.0562513	-0.0346049	0.0287528	0.310341	0.0695638	-0.0751199	0.291305	0.0211901	-0.161182	0.0326259	-0.0981037	0.0344755	0.0172826	-0.337818	-0.342805	-0.328281	-0.0653321	-0.113772	0.000910894	0.139154	-0.0452733	-0.00958456	-0.0295468	0.128119	0.0533612
Sst	-0.190151	-0.0333347	0.027901	-0.166429	0.0270714	-0.270899	0.143559	-0.243788	-0.132052	-0.183172	0.0457685	-0.0346171	0.0442359	0.0283222	0.176474	0.0875158	-0.283043	0.0359907	-0.0988424	-0.433766	-0.303713	-0.0205065	-0.0522873	-0.177104	-0.23894	-0.175285	-0.0612469	0.0645006	-0.0296754	-0.0922918	-0.00665382	0.0299461	-0.245579	-0.059507	0.127548	-0.419201	-0.35273	-0.564664	-0.254214	-0.372449	-0.404589	-0.301203	0.0158764	-0.107917	0.0632039	0.391703	-0.143499	0.0769466	-0.185063
Vip	0.0640116	0.174905	0.192276			0.262968	0.0111772	0.041374	0.343049	-0.306612	0.0182886	0.229206	-0.0135852	-0.0676926		0.0579991	-0.452242	0.00279682	0.275288	-0.370324	-0.0426412		0.333525	-0.384332	-0.149162	-0.430675	0.0130057	-0.121522		-0.0121096	-0.3469	0.0688104	0.141273	0.0732942	0.258205	0.0375163	0.0105252	0.165164	-0.100218		-0.10465	0.0667912	0.0933136	-0.235673	0.0965464	-0.0471638	0.0639514
Trem2	-1.36807	-0.611877	-0.41522	-0.626822	-0.524375	-0.56127	-0.747016	-0.499319	-0.863552	-1.03128	-1.03305	-1.3377	-1.204	-0.877771	-0.85652	-0.753667	-1.19752	-0.77816	-2.58027	-0.412606	-0.44354	-0.450665	0.396482	-0.953315	-0.682114	-0.604922	-0.534603	-1.0033	-0.450665	-0.727328	-0.502454	-0.649096	-0.898218	-0.797106	0.473776	1.6363	1.08776	1.02338	0.848852	1.18588	-0.598541	0.100981	0.971945	-0.504113	-0.571488	-0.256068	-0.421466	-1.55376	-0.565682
C4b	-0.625081	-0.388182	-0.40209	-0.157647	-0.272863	-0.485947	-0.42463	-0.412627	-0.520152	-0.446016	-0.561277	-0.6617	-0.36355	-0.341735	-0.319532	-0.345416	-0.377583	-0.548231	-0.795006	-0.453321	-0.319229	-0.211063	-0.140657	-0.310132	-0.347743	-0.452041	-0.459284	-0.299738	-0.31051	-0.35685	-0.462338	-0.448845	-0.295861	-0.277198	-0.0384603	0.109178	0.182243	0.241164	0.14781	0.104818	-0.4584	-0.0668436	0.0659897	-0.387208	-0.551577	-0.134642	-0.364597	-0.273316	-0.176034
Plp1	-0.203568	-0.295689	-0.375226	-0.409486	-0.434731	-0.333125	-0.350729	-0.240788	-0.321112	-0.522811	-0.219718	-0.24317	-0.301336	-0.324933	-0.307996	-0.184135	-0.200713	-0.306696	-0.397722	0.0164768	0.0122835	0.0844921	-0.300647	-0.0748584	-0.0471201	0.189386	-0.055432	0.202799	-0.0609726	-0.632449	0.239994	-0.0413789	-0.234545	-0.171497	-0.212215	0.168138	-0.181133	-0.200324	-0.11213	-0.394349	0.13707	0.0245908	-0.05501	0.25963	0.123721	-0.0898786	-0.0275642	0.0327792	-0.200941
kcnc1	0.101955	-0.0311332	-0.0144484	-0.0798286	0.00545965	0.0577195	-0.170091	-0.121113	0.0170459	-0.0432219	-0.0419718	-0.0522496	0.0263129	-0.0933203	-0.018305	0.0354775	0.0327269	0.00898846	0.030986	0.0294552	0.0939702	-0.0578333	0.096182	0.00747783	0.06135	-0.0548688	0.0402424	0.155925	0.0266237	-0.0655582	0.222863	0.100489	0.049771	0.0429526	0.0120928	0.0247134	-0.000297953	0.0788221	0.085093	-0.0305554	-0.119505	0.0241096	-0.103538	0.258632	0.0657632	0.0478758	0.0504254	0.21036	-0.0726857
kcnc2	0.242548	0.00101507	0.0435838	-0.00757396	0.142194	0.0604409	-0.0378856	-0.149598	0.017823	-0.00689664	-0.0152863	0.123386	0.111745	0.049417	-0.12541	0.120274	0.0314984	-0.0256036	0.0637492	-0.0488468	0.0052583	0.0479212	0.0926789	0.0626117	0.107818	-0.0362049	0.0506455	0.0266371	0.174049	0.114865	0.0695151	0.048537	0.0971939	0.0739852	0.0655959	-0.007185	0.0346159	0.248085	0.210296	0.180598	-0.00872115	0.116088	-0.123947	0.146081	0.0282573	0.0273328	0.0273328	0.116467	-0.138393
kcnc3	0.220747	-0.165879	-0.178256	-0.192276	-0.00885331	-0.0200561	-0.325729	-0.108769	-0.0436785	-0.104144	-0.101692	-0.21244	0.0568405	-0.052291	-0.0298908	-0.0825219	0.0902402	-0.0750599	-0.183009	0.064491	0.110922	-0.173347	0.00678716	0.0623022	0.0413754	-0.115751	0.214107	0.276236	0.0592099	0.0731436	0.489387	0.242015	0.0939314	0.000609422	0.0914397	-0.102381	-0.205449	-0.00992497	0.0136995	-0.28173	-0.310185	0.00421401	-0.0954153	0.670491	-0.0904713	-0.0627096	0.0661794	0.205943	-0.183906
Thy1	0.0121626	0.0506548	-0.0565058	-0.0144964	0.00652594	0.0657598	-0.100757	0.0895731	0.0579102	0.0182716	-0.00924482	-0.0290246	-0.0617755	-0.0305989	-0.0414087	0.00915278	0.0241874	0.0115965	0.0626374	0.0473234	0.0319537	0.00482375	-0.0131247	0.0648796	-0.124602	0.0962439	0.0471458	0.0265967	0.0717983	0.0422834	0.0141875	0.0360495	0.0536809	0.00500829	0.0408858	-0.064415	-0.0395915	-0.0136168	-0.00239984	-0.0269412	0.0619966	0.0083594	-0.0714202	0.0717516	0.0625109	0.0317871	0.065443	0.06385	0.0756837
Syn1	-0.00915844	-0.0166497	0.0487865	-0.0772501	0.000776216	0.086622	-0.0846529	0.0549521	0.0299544	0.0255678	-0.0841311	-0.0246751	-0.100203	-0.0723815	-0.057863	-0.0342996	-0.0231014	0.037783	0.130057	0.0496756	0.0604264	0.048733	0.110728	0.00162202	-0.0951147	0.00639741	-0.00713005	-0.0586739	0.0655411	0.0833427	-0.1026	0.0215248	0.121685	0.0097421	0.0541959	-0.0259564	-0.0488978	0.0595177	0.133341	0.121189	0.0759221	0.037165	0.00174217	-0.0267383	0.149492	0.0448065	0.0523382	0.0788134	0.0753558
Rbfox3	0.00622227	0.0445792	0.0226909	0.156353	0.104462	0.141858	0.0269994	0.159264	0.119374	0.0816862	0.00977037	-0.0172561	-0.027549	0.0262438	-0.0334315	0.0210016	-0.0306247	-0.0796431	0.0305542	-0.00103244	-0.0680394	-0.062297	0.164589	-0.0402269	-0.071297	0.0159375	-0.0658479	-0.229824	-0.0140832	-0.080643	-0.145024	0.0221081	0.0318072	-0.0652159	0.011012	-0.127838	0.0259542	0.15956	0.102542	0.115357	-0.146445	0.00269574	-0.1365	-0.0812089	-0.0395166	-0.0414653	-0.09573	-0.0642933	-0.0474123
[truncated: 37 more columns]

## Sheet: 3_Composite neuronal class abun
Composite pan-excitatory, pan-inhibitory, and IN subset composite abundance scores: Mouse TMT-MS proteomic analysis
Age_Genotype	Age	Genotype	PanExcitatory4fold_Composite	PanInhib4fold_Composite	PVIN_Composite	SST_Composite	VIP_Composite
1.8_FAD	1.8	5xFAD	0.039884	0.0362881	0.0284842	0.00341691	0.0212576
1.8_FAD	1.8	5xFAD	0.0349944	0.0281569	0.00965228	0.0115393	0.00469644
1.8_FAD	1.8	5xFAD	0.0307274	0.0449074	-0.0114946	0.0537216	0.0338523
1.8_FAD	1.8	5xFAD	0.0722051	-0.0114697	-0.0222727	0.0323252	-0.00297494
1.8_FAD	1.8	5xFAD	0.0719512	0.045655	0.0107661	0.0516592	0.0533703
1.8_FAD	1.8	5xFAD	0.113024	-0.0591124	-0.0533535	-0.00754855	-0.0342516
1.8_FAD	1.8	5xFAD	0.0112627	0.042786	-0.0326648	0.0484583	0.0289303
1.8_FAD	1.8	5xFAD	0.106574	-0.0401516	-0.0144006	-0.0368607	-0.0173564
3.1_FAD	3	5xFAD	0.034542	0.0098205	-0.0476409	0.00627275	0.00734789
3.1_FAD	3	5xFAD	0.0604022	-0.0147633	-0.0266751	0.00643256	-0.0074092
3.1_FAD	3	5xFAD	0.0359257	-0.0376693	0.0207708	-0.0877657	-0.0252511
3.1_FAD	3	5xFAD	0.0403332	-0.00176094	0.0276731	-0.0153892	-0.0102834
3.1_FAD	3	5xFAD	0.0499207	-0.011251	0.00544797	-0.00580258	0.0174769
3.1_FAD	3	5xFAD	0.0799503	-0.0561796	-0.052671	-0.0120158	-0.0191314
3.1_FAD	3	5xFAD	0.0679354	0.00970546	0.025468	-0.00656668	0.00326511
3.1_FAD	3	5xFAD	-0.0515869	0.0731846	0.0391046	0.0303723	0.063093
6_FAD	6	5xFAD	0.0463915	-0.00843171	-0.0296599	0.0248968	0.0176217
6_FAD	6	5xFAD	0.000904898	0.00370767	0.0145802	-0.0324253	0.0101714
6_FAD	6	5xFAD	0.00438015	0.0242754	0.00256758	-0.0142719	0.0284796
6_FAD	6	5xFAD	0.104071	-0.071196	-0.0470348	-0.0440259	0.00784686
6_FAD	6	5xFAD	0.0714228	-0.0527797	0.0191197	-0.0162571	-0.00842066
6_FAD	6	5xFAD	0.0971824	-0.10729	-0.123692	-0.0304118	-0.0533183
6_FAD	6	5xFAD	0.0543798	-0.0438181	-0.0461889	-0.0272754	-0.0161516
6_FAD	6	5xFAD	0.0376179	0.0029883	0.0188679	0.0237108	0.0207954
6_FAD	6	5xFAD	-0.00334928	-0.0270484	-0.091374	-0.00490258	-0.019123
10.2_FAD	10	5xFAD	-0.0288944	0.00717618	0.0467382	0.000652921	0.000735073
10.2_FAD	10	5xFAD	0.0336386	-0.0262064	-0.0587655	0.0769511	0.00631401
10.2_FAD	10	5xFAD	0.0346688	-0.0735322	-0.0435575	0.000664466	-0.0534086
10.2_FAD	10	5xFAD	-0.0115913	-0.0460682	0.0272483	-0.0148032	-0.0533716
10.2_FAD	10	5xFAD	0.00606488	0.00228714	0.0844856	0.0318297	-0.0172439
10.2_FAD	10	5xFAD	-0.0569198	0.0406321	0.013457	0.0265145	0.0209113
10.2_FAD	10	5xFAD	0.0118617	0.0023117	-0.011289	0.0245046	0.00505635
10.2_FAD	10	5xFAD	-0.0145618	-0.0392009	-0.023232	0.0803667	-0.031071
14.4_FAD	14	5xFAD	-0.0328718	0.0306934	0.0439122	0.0595387	0.0213483
14.4_FAD	14	5xFAD	-0.0665142	-0.00583038	-0.0387419	0.0834466	-0.0261198
14.4_FAD	14	5xFAD	-0.00114497	-0.0301823	-0.0214576	0.0724565	-0.0210828
14.4_FAD	14	5xFAD	0.0700289	-0.126587	-0.110346	0.0693954	-0.0681031
14.4_FAD	14	5xFAD	0.0369854	-0.086185	-0.009699	-0.0243619	-0.0760244
14.4_FAD	14	5xFAD	0.0264706	-0.0728274	-0.0148589	-0.00410185	-0.0500195
1.8_wt	1.8	WT	0.0711445	0.00441783	-0.0241377	-0.00920412	0.0221223
1.8_wt	1.8	WT	0.0537359	0.00103494	-0.0351649	-0.0112297	0.018263
1.8_wt	1.8	WT	0.0476527	0.0428952	-0.00341448	0.0336845	0.0535345
1.8_wt	1.8	WT	0.0405391	0.0236762	-0.0131064	0.015796	0.0265333
1.8_wt	1.8	WT	0.0171344	0.0275975	0.0215246	0.0470039	0.000313281
1.8_wt	1.8	WT	0.0500292	0.00590675	-0.0240275	0.0346525	0.0156358
1.8_wt	1.8	WT	0.00729761	0.01843	-0.00285715	0.00192176	0.0226527
1.8_wt	1.8	WT	0.0476407	0.0525962	0.0246128	0.0590248	0.0374855
1.8_wt	1.8	WT	0.0633183	-0.0196298	0.0571475	-0.00561532	-0.0301416
3.1_wt	3	WT	0.0474886	-0.0360749	0.00545863	-0.0087684	-0.0287037
3.1_wt	3	WT	0.0167469	0.0409691	0.00546306	0.0269051	0.0275696
3.1_wt	3	WT	-0.0900798	0.0574325	0.050278	-0.023283	0.0133918
3.1_wt	3	WT	0.0364907	0.0319442	0.0278661	0.023996	0.0118439
3.1_wt	3	WT	0.0769756	0.0134051	0.0216772	0.0133038	0.020129
3.1_wt	3	WT	-0.07998	0.0752337	0.061322	-0.0329296	0.038302
3.1_wt	3	WT	0.0369509	0.0191464	0.0297001	0.010824	0.020175
3.1_wt	3	WT	0.0814309	-0.03601	0.0112969	-0.0126845	7.52425e-05
3.1_wt	3	WT	0.0128485	0.0426739	0.0323945	0.00543827	0.0267164
6_wt	6	WT	-0.0233706	0.0385509	0.0859606	0.000831251	0.0324391
6_wt	6	WT	0.00934642	-0.00369975	-0.00063011	-0.0177448	-0.022175
6_wt	6	WT	-0.0100954	0.0595734	-0.0120568	0.061424	0.0476473
6_wt	6	WT	0.0260185	-0.00454203	0.00926783	-0.0215176	-0.000167588
6_wt	6	WT	-0.0630679	0.0342848	0.062786	-0.0195351	-0.00182113
6_wt	6	WT	0.0425825	-0.0453229	0.00507486	-0.0171084	-0.0178578
6_wt	6	WT	-0.0831375	0.0729392	0.0440901	0.0359531	0.0589366
6_wt	6	WT	-0.0275712	-0.00108427	0.0245851	-0.00549623	-0.0131638
6_wt	6	WT	0.0343558	-0.0234346	0.0148896	-0.0242906	-0.0366672
6_wt	6	WT	0.0483337	-0.0759232	0.05087	-0.0716898	-0.0509944
10.2_wt	10	WT	-0.0552709	0.0805211	0.101796	0.0375909	0.0435269
10.2_wt	10	WT	0.0455034	-0.0770411	-0.0256424	-0.0575672	-0.0629218
10.2_wt	10	WT	-0.0880639	0.0990022	0.0837913	0.0291769	0.0537661
10.2_wt	10	WT	-0.1344	0.0672941	0.100303	0.00498941	0.031677
10.2_wt	10	WT	0.0461071	-0.0358539	-0.012997	-0.00106563	-0.0155322
10.2_wt	10	WT	-0.0670676	0.0323169	0.0600587	0.00546581	0.008896
10.2_wt	10	WT	0.00389118	0.0299438	0.0779217	0.0210514	0.0222542
10.2_wt	10	WT	0.0344812	-0.0200709	0.0382625	-0.0331443	-0.00952359
10.2_wt	10	WT	-0.123499	0.071492	0.0616677	0.0583881	0.0413294
14.4_wt	14	WT	0.0376408	-0.0659516	0.0117922	-0.0284646	-0.0686276
14.4_wt	14	WT	0.0657868	-0.112304	0.00630736	-0.037724	-0.0930871
14.4_wt	14	WT	0.0296023	-0.0827755	0.0510376	-0.0420868	-0.0721507
14.4_wt	14	WT	-0.0238026	0.00821691	0.0220145	-0.0205911	-0.0124041
14.4_wt	14	WT	-0.0868169	0.0501267	0.0556029	0.0223722	0.012361
14.4_wt	14	WT	-0.0440742	0.0395061	0.0383385	0.0381173	0.0250328
14.4_wt	14	WT	-0.0559161	0.0590969	-0.00671745	0.0501875	0.0240228
14.4_wt	14	WT	0.0459535	-0.0344679	-0.0108578	0.0111865	-0.021336
14.4_wt	14	WT	0.0368016	-0.0528459	0.0175583	0.00902231	-0.052573
14.4_wt	14	WT	-0.0791282	0.0834442	0.0322743	0.0328506	0.0607936

## Sheet: 4_Mouse vs. Human analysis
Analysis of concordances comparing AD pathological changes in mice (5xFAD vs WT TMT-MS proteome DEPs at 10 mo and 14 mo) vs. in humans (TMT-MS data, AD vs. Control, AsymAD vs. Control)
		Mouse 10 mo (5xFAD vs. WT)			Mouse 14 mo (5xFAD vs. WT)			Human: AD or AsymAD vs Control (Johnson et. al. Nature Neuroscience 2022)
GeneSymbol	Uniprot	AdjP	P value	log2FC (5xFAD vs WT)	AdjP	P value	log2FC (5xFAD vs WT)	p_ADvsCon	FC_ADvsCon	p_AsyADvsCon	log2FC (5xFAD vs WT)
Aaas	Q8R3F7	0.108591	0.0139572	-0.0507715	0.646915	0.420969	-0.0118549	1	-0.000574897	1	-0.000306556
Aacs	Q9D2R0	0.733534	0.532414	0.0126753	0.266458	0.100714	0.0366752	1	0.00698395	1	-0.00733979
Aagab	Q8R2R3	0.431002	0.192074	-0.0330529	0.603303	0.370959	0.0217335	0.832208	-0.0190423	0.832208	-0.0199924
Aak1	Q3UHJ0	0.214413	0.0498162	-0.0393858	0.00452727	0.000391992	-0.0905249	4.25e-11	-0.0480137	0.0202262	-0.0176399
Aak1	A0A571BEI2	0.471782	0.225776	-0.0400963	0.232371	0.0826298	0.0423518	4.25e-11	-0.0480137	0.0202262	-0.0176399
Aak1	A0A571BDM4	0.16631	0.0306763	-0.0545683	0.985567	0.972399	0.00160952	4.25e-11	-0.0480137	0.0202262	-0.0176399
Aamdc	Q8R0P4	0.563282	0.325826	-0.0232182	0.296482	0.119044	-0.0239429	0.393416	0.0336857	0.393416	-0.0250761
Aamp	J3QN89	0.887077	0.766305	-0.00650992	0.811385	0.639856	-0.0127985	6.61e-10	0.075409	0.00335105	0.0286235
Aars2	Q14CH7	0.798047	0.620896	-0.0123206	0.759312	0.565103	-0.0156317	0.0523695	-0.0330097	0.56085	-0.00787817
Aarsd1	Q3THG9	0.303443	0.0972491	-0.0540992	0.862623	0.730346	0.0149634	0.442076	0.0217674	0.590633	0.013627
Aasdhppt	Q9CQF6	0.507405	0.262352	-0.0237256	0.389238	0.181735	-0.0403177	0.916231	0.00911287	0.916231	0.00692216
Aass	Q99K67	0.962361	0.919743	-0.00271872	0.687157	0.471173	-0.0197058	0.544797	0.0205781	0.308493	0.0358446
Aatk	B1AZF3	0.0480338	0.00320225	-0.0706848	0.316427	0.131576	-0.0339919	4.36e-05	-0.0454035	0.331685	-0.0111139
Abat	P61922	0.624206	0.391965	-0.0495639	0.607999	0.376055	-0.0594631	0.0109055	-0.0308232	0.986612	0.000187304
Abca2	A2AJ26	0.853044	0.707422	0.0096192	0.149134	0.0439452	0.0596411	0.933758	0.0102126	0.933758	-0.00941877
Abca3	Q8R420	0.000804545	3.11072016243526e-06	0.270895	3.5424606791269e-07	1.70170928932868e-09	0.34319	0.000206787	0.041475	0.0265737	0.0242401
Abca5	Q8K448	0.746657	0.549823	-0.0174667	0.21039	0.0716091	-0.0534046	0.255304	-0.0216287	0.624651	-0.0129627
Abca7	E9Q6G4	0.999908	0.999908	4.00744e-06	0.0227589	0.0032825	-0.0856294	0.310883	-0.0360244	0.310883	-0.0392899
Abcb10	Q9JI39	0.339642	0.121453	-0.0323938	0.287656	0.113175	0.0569513	0.000277244	-0.0456163	0.108282	-0.0187136
Abcb5	B5X0E4	0.845213	0.693272	-0.0103697	0.666385	0.444413	-0.0293655	0.899324	-0.0127638	0.899324	0.0239809
Abcb6	Q9DC29	0.398475	0.165226	0.0505677	0.0626654	0.013025	0.117847	0.801213	0.0118516	0.785717	0.0179106
Abcb7	Q61102	0.0696148	0.0059297	-0.062314	0.120115	0.0322136	-0.0318575	1	-0.00761594	1	-0.00624812
Abcb8	Q9CXJ4	0.555912	0.316026	-0.0196693	0.890198	0.781188	-0.00727164	0.00426173	-0.0464286	0.193911	-0.0259148
Abcb9	Q9JJ59	0.421017	0.18286	-0.0465148	0.104046	0.0263139	-0.0777121	1	-0.00423271	1	-0.00893248
Abcc1	O35379	0.0766695	0.00706959	-0.0719705	0.167702	0.0514797	-0.0557413	1	-0.00645065	1	-0.00928069
Abcc4	E9Q467	0.854469	0.709305	-0.00984829	0.000934756	4.90651243425919e-05	0.174162	0.67803	0.0140163	0.67803	-0.0238458
Abcc5	Q9R1X5	0.735692	0.535022	-0.143532	0.761033	0.567793	-0.096796	1.22e-07	0.0998159	0.0163266	0.0431417
Abcc8	Q6PGE2	0.204138	0.0448888	-0.0684859	0.281827	0.109594	-0.0623401	0.0816042	-0.03026	0.462141	-0.0110444
Abcd2	A0A0R4J0U5	0.830935	0.668891	0.00763289	0.824114	0.661126	-0.0122598	1	-0.0122236	1	-0.0117068
Abcd3	Q3UNS0	0.568469	0.33129	0.0163306	0.621368	0.390585	0.0177533	0.016512	-0.0251682	0.0635384	-0.0182945
Abce1	Q6NXX7	0.627924	0.396913	0.00831692	0.880963	0.763294	-0.00332194	0.525818	-0.00764552	0.94814	0.000419059
Abcf1	Q6P542	0.940741	0.873065	-0.00230136	0.775972	0.590139	-0.00764166	0.351687	0.0123048	0.818239	0.00189504
Abcf1	Q9JL47	0.865768	0.727845	-0.010887	0.81443	0.645123	-0.0112186	0.351687	0.0123048	0.818239	0.00189504
Abcf2	Q99LE6	0.784733	0.602686	-0.00588013	0.862623	0.730554	-0.00484091	0.000411228	0.0292436	0.962472	-0.000368005
Abcf3	Q8K268	0.927312	0.846586	0.00417656	0.834216	0.680079	-0.0142826	1	0.0048187	1	0.00691201
Abcg1	Q64343	0.990965	0.983882	-0.000854437	0.068338	0.0146444	0.121953	0.000859631	0.0897137	0.104173	0.0413785
Abcg2	A0A0R4J0B6	0.504096	0.257944	-0.0389544	0.102942	0.0258471	-0.113008	0.429575	-0.0362663	0.443072	-0.0300936
Abhd10	Q6PE15	0.512619	0.267871	-0.0504071	0.640219	0.413236	-0.052405	8.35e-05	-0.0527037	0.604642	-0.00613077
Abhd11	Q8K4F5	0.0770735	0.00716669	-0.080123	0.750175	0.55092	-0.0111668	0.000963349	-0.0656856	0.0907898	-0.0331796
Abhd12	Q99LR1	0.00237953	2.50917517125596e-05	0.095026	0.00371281	0.000300157	0.0807357	0.00018465	-0.033957	0.741663	0.00312793
Abhd14b	E9QN99	0.536473	0.295184	-0.0449735	0.531452	0.301029	0.0503303	0.0013656	0.0627696	0.719183	0.00629805
Abhd16a	Q9Z1Q2	0.215751	0.0503961	-0.0250341	0.159284	0.0479433	-0.0164177	1.52e-05	-0.0298675	0.305277	-0.0065026
Abhd17a	Q99JW1	0.170932	0.032444	0.0544851	0.00422689	0.000355842	0.146848	0.929496	0.0103444	0.929496	-0.00252958
Abhd17b	Q7M759	0.908905	0.806354	0.00584221	0.668894	0.446948	0.0226493	0.11982	0.0275686	0.43192	0.0112135
Abhd17c	Q8VCV1	0.801553	0.626521	-0.0103907	0.0284585	0.0044356	-0.0618034	0.0104035	-0.077309	0.676019	-0.011602
Abhd6	Q8R2Y0	0.670184	0.450088	0.0225336	0.916101	0.836566	-0.0076395	1	-0.0017148	1	-0.00337862
Abi1	Q8CBW3	0.445442	0.202863	0.031003	0.617899	0.386522	-0.0182194	1	0.00512285	1	0.00126986
Abi2	P62484	0.312998	0.103138	0.064095	0.532261	0.301833	-0.0345066	0.0225734	-0.0252381	0.168001	-0.015438
Abi3	Q8BYZ1	0.00865681	0.00021604	0.267579	0.0179603	0.00240971	0.165439	0.696021	0.00763868	0.347953	0.03093
Abl1	P00520-4	0.309895	0.101628	-0.0466169	0.125549	0.0342889	0.0410619	0.137255	-0.0281979	0.137255	-0.0298031
Abl2	Q4JIM5	0.969073	0.933254	0.00217013	0.868754	0.742488	-0.00748416	1	0.0033731	1	0.00529696
Ablim1	E9QK41	0.978203	0.955854	-0.00147575	0.909044	0.81662	0.00808506	0.00278442	0.0298027	0.0433066	0.0197822
Ablim3	Q69ZX8	0.740771	0.541409	-0.0110565	0.944045	0.889892	0.0030846	0.188947	0.0301284	0.683063	0.00620374
Abr	A0A571BG95	0.399786	0.166098	-0.0148342	0.0335393	0.00549753	-0.0427911	8.99e-10	-0.059894	0.0254579	-0.0194327
Abr	Q5SSL4	0.92534	0.841499	-0.00471002	0.803427	0.626927	-0.0139089	8.99e-10	-0.059894	0.0254579	-0.0194327
Abracl	A0A1W2P7X0	0.776925	0.590408	0.0185266	0.267891	0.10135	0.053158	0.0118539	-0.0878368	0.694913	0.0117914
Acaa2	Q3UKH3	0.0653129	0.00537961	-0.092887	0.126022	0.034477	-0.0969961	0.0708196	-0.0347306	0.266251	-0.0234684
Acaa2	Q8BWT1	0.176684	0.0345971	-0.09588	0.636156	0.407431	-0.0395931	0.0708196	-0.0347306	0.266251	-0.0234684
Acaca	Q5SWU9	0.92534	0.840716	-0.00384754	0.0935756	0.0227498	0.0441386	0.687851	-0.00937825	1	-0.00479731
Acad10	Q8K370	0.90099	0.792298	-0.0110585	0.0610671	0.0125855	0.118323	0.378139	-0.0293011	0.944225	0.00157274
Acad11	D3YTQ5	0.999047	0.998579	6.33863e-05	0.553887	0.321203	0.0408735	0.0826486	-0.0399784	0.0826486	-0.0384683
Acad8	A0A0R4J0P1	0.936886	0.862978	-0.00578347	0.761949	0.569379	0.0210438	0.950401	0.0167682	0.950401	0.00502386
Acad9	Q8JZN5	0.320392	0.107848	-0.0313578	0.159284	0.047958	-0.0413014	5.07e-05	-0.0813721	0.186182	-0.0264666
Acadm	P45952	0.52737	0.283612	-0.0258706	0.858497	0.721121	-0.0106819	1	-0.0142867	1	0.00533811
Acads	Q07417	0.513676	0.268555	0.0330332	0.581276	0.347744	0.0312439	0.130445	-0.0554752	0.633694	-0.0127587
Acadsb	Q7TMY2	0.68171	0.4631	-0.024757	0.35295	0.156315	0.0637784	0.00164121	-0.0713248	0.80728	-0.00510449
Acadsb	Q9DBL1	0.235567	0.0588435	-0.0878865	0.361166	0.161731	0.0974018	0.00164121	-0.0713248	0.80728	-0.00510449
Acadvl	P50544	0.719733	0.514312	0.0182502	0.595958	0.36344	0.0272886	0.33798	-0.0229409	0.33798	0.0209672
Acap2	A0A338P6P6	0.347824	0.127148	0.0672267	0.285573	0.11162	0.0716411	1	-0.00386582	1	0.00568045
Acap3	Q6NXL5	0.379348	0.149828	0.0407511	0.992068	0.985255	0.000666454	0.00352021	-0.0371926	0.329626	-0.010359
Acat1	Q8QZT1	0.75193	0.555714	-0.00950984	0.408145	0.196923	-0.024629	0.77742	-0.00314758	0.77742	0.00786696
Acat2	Q8CAY6	0.0119645	0.000358864	0.0962477	2.16994937747092e-05	4.37295012214408e-07	0.147776	2.54e-08	0.0845088	0.215434	0.016662
Acbd3	Q8BMP6	0.883516	0.760741	-0.00781495	0.63196	0.403262	0.0201848	0.0030239	-0.0280777	0.0177754	-0.0247051
Acbd5	A0A2I3BQH8	0.534566	0.292375	0.0255629	0.182152	0.0578361	0.0396529	1	0.0193303	1	0.00247916
Ace	Q3U3Q7	0.222217	0.0531914	-0.145447	0.222564	0.07785	-0.0945352	0.556029	0.0286289	0.695695	0.0119994
Acin1	Q9JIX8	0.154571	0.0263736	-0.0444409	0.925614	0.853929	-0.00279796	0.00994536	0.0388347	0.513264	0.00923385
Acly	Q3V117	0.248212	0.0657692	0.032835	0.0307829	0.00489065	0.0553821	0.391753	0.0129079	0.898108	0.00113734
aco1	Q8VDC3	0.737639	0.537916	0.00676062	0.350034	0.154534	0.0197333	1	-0.00692118	1	0.00210187
Aco2	A0A2R8VJW0	0.525973	0.281505	-0.0608791	0.212376	0.0726268	-0.106763	0.00433486	-0.0327327	0.877501	0.00170175
Aco2	A0A2R8W744	0.468395	0.222371	-0.0946595	0.423579	0.20834	-0.0981181	0.00433486	-0.0327327	0.877501	0.00170175
Aco2	Q99KI0	0.235586	0.0588758	-0.0270809	8.5774080590879e-05	2.50237212268645e-06	-0.0767654	0.00433486	-0.0327327	0.877501	0.00170175
Acot1	Q99L15	0.704959	0.495742	-0.0240227	0.296802	0.119521	0.0605291	0.634263	0.0429109	0.743284	0.026493
Acot11	Q8VHQ9	0.366575	0.139629	-0.0622974	0.333757	0.143318	0.0516386	1	0.00503339	1	0.0237898
Acot13	Q9CQR4	0.33275	0.116921	-0.0268029	0.216736	0.0750434	-0.0571068	0.00285035	-0.0462826	0.492644	-0.0096742
Acot7	E9PYH2	0.702848	0.493084	-0.0152194	0.296508	0.119103	-0.0398776	0.0382052	-0.0272859	0.292064	-0.00939104
Acot8	P58137	0.903142	0.796479	-0.00797614	0.0752244	0.0167547	0.0921313	0.0983561	0.0255799	0.483748	-0.00910629
Acot9	Q9R0X4	0.299951	0.0947526	-0.0247709	0.0864342	0.0203452	-0.0535692	0.0108627	0.0283656	0.0561521	0.0206266
Acox1	Q9R0H0-2	0.966642	0.928395	-0.00209637	0.140205	0.0403371	0.0686944	7.81e-06	-0.0741541	0.0391912	-0.0309298
Acox3	Q9EPL9	0.15144	0.0253198	0.058427	0.00491732	0.00044132	0.103838	0.948972	0.00110072	0.123755	-0.0327526
Acp1	Q9D358	0.231359	0.0570836	-0.0745817	0.570133	0.33582	-0.0293608	0.812778	-0.00462172	0.142678	0.0346156
Acp1	Q561M1	0.368795	0.14095	-0.0702538	0.908627	0.812788	-0.00907398	0.812778	-0.00462172	0.142678	0.0346156
Acp2	A0A5F8MPS7	0.00239711	2.61196589444878e-05	0.157275	0.00157627	9.76970993821833e-05	0.164991	0.168515	0.0280354	0.193906	0.0213909
Acp6	Q8BP40	0.669715	0.448831	-0.0148587	0.540628	0.309175	0.0271408	0.96107	0.0464787	1	0.026414
Acsbg1	Q99PU5	0.997291	0.99538	-0.000164478	0.779308	0.59368	0.013752	0.363727	-0.0217708	0.423168	0.0124714
Acsf2	Q8VCW8	0.950336	0.895776	0.00483664	0.977281	0.952548	-0.00313685	0.442976	-0.0112216	0.105691	0.0265969
Acsf3	Q3URE1	0.141243	0.0225188	-0.0682882	0.805678	0.630694	-0.0117765	0.80389	-0.0222798	0.80389	-0.0239511
Acsl1	D3Z041	0.508803	0.263417	0.0203835	0.584268	0.350698	-0.0189975	0.290363	0.02209	0.518297	0.0153084
Acsl3	Q9CZW4	0.863632	0.724702	0.00904644	0.327771	0.139595	0.0403298	0.00236902	-0.0260076	0.839909	-0.00164588
Acsl4	Q9QUJ7	0.0959395	0.0110609	0.0490988	0.942284	0.885869	0.00246889	1.94e-05	-0.0403875	0.720024	-0.00332298
Acsl5	Q8JZR0	0.870693	0.736952	0.00800097	0.375841	0.171562	0.0447613	0.95692	-0.000985287	0.871168	0.0159496
Acsl6	A8IP90	0.395295	0.16195	-0.0358371	0.126884	0.0349804	-0.0521025	0.017254	-0.0286375	0.263561	-0.0115598
Acsl6	Q5ICG5	0.879495	0.752631	-0.0120695	0.334937	0.144178	-0.0644834	0.017254	-0.0286375	0.263561	-0.0115598
Acss1	Q99NB1	0.700537	0.490292	-0.0212334	0.807801	0.634789	0.018438	0.000253076	-0.0511631	0.46153	-0.0104095
Acss2	A2AQN4	0.0378096	0.00209537	-0.0767528	0.258476	0.0964249	-0.030073	0.00225632	0.0419004	0.234934	0.0132244
Acss3	Q14DH7	0.856672	0.714646	-0.0287687	0.0694015	0.0149292	0.246195	0.00147849	0.0600207	0.00305717	0.0555642
Acta2	P62737	0.953711	0.901994	-0.0154108	0.948746	0.897663	0.0148983	0.0727004	-0.0440078	0.302196	-0.0250114
Actb	A1E281	0.736277	0.5364	0.0359364	0.0277297	0.00426586	0.0637916	0.201089	-0.0224044	0.441149	-0.00935118
Actb	Q3TIJ9	0.114945	0.0153716	0.0371753	0.0605634	0.0124533	0.0516201	0.201089	-0.0224044	0.441149	-0.00935118
Actb	Q3UAF6	0.742286	0.543299	-0.0179699	0.55374	0.320761	0.0270132	0.201089	-0.0224044	0.441149	-0.00935118
Actb	Q3UBP6	0.524419	0.279567	0.0178297	0.656742	0.431826	0.0160586	0.201089	-0.0224044	0.441149	-0.00935118
Actb	O89054	0.898509	0.788008	-0.00687406	0.665716	0.443655	0.0298917	0.201089	-0.0224044	0.441149	-0.00935118
Actb	Q3UGS0	0.171576	0.0326468	-0.844597	0.704732	0.492032	-0.288523	0.201089	-0.0224044	0.441149	-0.00935118
Actbl2	Q8BFZ3	0.846922	0.696249	0.00999728	0.732312	0.525283	0.012163	1	0.0196379	1	0.00674939
Actl6a	Q9Z2N8	0.743858	0.545757	0.0121156	0.00207322	0.000137972	0.0952716	1	0.012405	1	0.00542706
Actl6b	Q99MR0	0.582767	0.34881	0.0199834	0.0260616	0.00391843	-0.053914	0.59022	0.0190132	0.745366	-0.0060178
Actn1	A1BN54	0.305784	0.0987036	0.154335	0.681042	0.463098	0.0553229	0.0161873	-0.0597692	0.311968	-0.0232535
Actn2	Q9JI91	0.432357	0.193054	0.223415	0.885189	0.771824	-0.0340484	9.71e-05	-0.0953665	0.0249864	-0.0484686
Actn4	P57780	0.373534	0.145737	0.0842718	0.547995	0.315506	0.0553439	4.82e-07	-0.0559084	0.0386903	-0.0181472
Actn4	A0A1L1SVJ6	0.590236	0.356969	0.0556536	0.956014	0.914346	0.00782253	4.82e-07	-0.0559084	0.0386903	-0.0181472
Actn4	E9Q2W9	0.568525	0.33139	0.050728	0.959211	0.919876	0.00647659	4.82e-07	-0.0559084	0.0386903	-0.0181472
Actr10	Q9QZB7	0.0881909	0.00956432	-0.0302973	0.170417	0.0525526	0.0177824	7.2e-05	-0.0335619	0.155371	-0.0114295
Actr1a	P61164	0.774744	0.587117	-0.0136509	0.212639	0.0728807	0.0293061	0.518665	0.00858087	0.518665	-0.00523664
Actr1b	Q8R5C5	0.844134	0.691396	0.00540471	0.218273	0.0758264	0.0257734	0.209274	-0.0205298	0.227946	-0.0173605
Actr2	P61161	0.785429	0.603957	0.0122126	0.920017	0.844233	0.00572229	0.138162	-0.0475736	0.138162	-0.0443028
Actr3	Q3TGW0	0.997291	0.994986	0.000105384	0.49245	0.26489	0.0312742	0.0426513	0.0153653	0.236867	0.00675551
Actr3b	Q641P0	0.97324	0.942341	0.00287882	0.76616	0.576393	-0.0300528	0.000242099	-0.0366469	0.0763896	-0.0166104
Acvr1	P37172	0.0397189	0.00225702	0.127166	0.000489685	2.18629769854674e-05	0.159219	0.469564	0.0177143	0.669064	-0.0064263
Acvr1b	Q61271	0.126917	0.0185866	0.068488	0.00341269	0.000267097	0.115918	0.0467065	0.0479176	0.287312	0.0243487
Acvr2a	Q8BRV4	0.911954	0.814187	0.0146774	0.571505	0.337212	0.0388941	0.07537	0.0404851	0.304919	0.018138
Acy1	A0A0R4J050	0.614176	0.381091	0.0236355	0.444842	0.223849	-0.0388498	2.49e-05	0.04861	0.875592	0.00192413
Acy3	Q91XE4	0.829179	0.664994	0.0165898	0.52244	0.292024	0.0357865	0.24064	0.0580158	0.889511	0.0054351
Acyp1	E9QJT5	0.0668799	0.00558217	-0.0529969	0.00147802	8.90113375611212e-05	-0.0643573	1	0.00306864	1	-0.0034704
Acyp2	P56375	0.399498	0.165744	-0.0506405	0.103755	0.026213	-0.072605	2.44e-06	0.0806593	0.207233	0.021307
Ada	P03958	0.528748	0.285317	0.0687807	0.149996	0.0443227	0.0835253	0.00922165	0.0676189	0.09393	0.0429715
Adam10	O35598	0.291849	0.0897944	0.0450412	0.139809	0.0400508	0.0695666	0.00187003	0.0785645	0.390866	0.0184973
Adam11	Q3TZE2	0.733534	0.53215	-0.0143332	0.347561	0.152707	-0.0615978	3.92e-15	-0.0691544	0.0310519	-0.0200496
Adam15	O88839	0.232637	0.0577572	0.107828	0.000364733	1.51277523088456e-05	0.217627	0.0123257	-0.0948044	0.122868	-0.0400106
Adam17	Q3UEC0	0.754176	0.55969	0.0381279	0.0670217	0.0142681	0.11518	0.00673529	0.0476669	0.894336	0.00223221
Adam22	Q9R1V6-14	0.635668	0.407542	-0.0604283	0.530054	0.298885	-0.0538273	0.382721	0.0162031	0.759562	0.008177
Adam22	Q9R1V6-11	0.299796	0.0945039	-0.0313305	0.0012336	7.00992615460843e-05	-0.0803078	0.382721	0.0162031	0.759562	0.008177
Adam23	Q9R1V7	0.0300789	0.00139558	-0.0923852	0.00672838	0.000661407	-0.141118	0.49918	-0.0189338	0.75685	-0.00862069
Adam9	A0A140LHU0	0.640684	0.413911	0.0196804	0.0703897	0.0152078	0.141805	0.0248527	-0.0302663	0.20412	-0.0117231
Adap1	E9PY16	0.983261	0.968816	-0.000639938	0.63196	0.402865	-0.0210053	0.00269279	-0.0276635	0.0999295	-0.0147564
Adar	Q99MU3	0.539753	0.300068	-0.0294677	0.390967	0.183298	-0.0476389	0.879408	-0.0100739	1	-0.00496767
Adarb1	Q91ZS8	0.448356	0.205398	-0.0362648	0.859086	0.72312	-0.0107602	0.0946192	0.0277951	0.752529	0.00430404
Adck1	Q9D0L4	0.340537	0.122689	-0.0224615	0.602557	0.369583	0.0121299	0.339646	-0.0276648	0.664466	-0.0163065
Adck5	E0CXW2	0.450609	0.207645	-0.0381002	0.0460736	0.00856694	-0.105861	1	0.00246024	1	0.00430243
Adcy1	O88444	0.321067	0.108677	-0.0482997	0.382249	0.175741	-0.0550783	2.1e-11	-0.0670989	0.135791	-0.0145512
Adcy2	Q80TL1	0.727298	0.523382	-0.0204	0.643978	0.416526	-0.026293	4.26e-05	-0.0451877	0.225574	-0.0134826
Adcy3	Q8VHH7	0.966642	0.928351	0.00153778	0.00292619	0.000217022	-0.103868	0.717735	-0.0179319	0.961827	-0.000822785
Adcy5	P84309	0.481982	0.235555	0.19353	0.954533	0.911218	-0.0143149	0.00981097	-0.0223408	0.602219	-0.00379483
Adcy6	A0A2I3BRC5	0.456842	0.211617	-0.0210123	0.581323	0.347908	-0.0212292	1	0.00276492	1	0.00706462
Adcy7	Q3U1P1	0.959981	0.913683	-0.00763473	0.76378	0.571919	0.0464599	0.00142022	-0.0668746	0.965239	-0.00082122
Adcy8	P97490	0.152693	0.0258871	-0.169482	0.0685757	0.0147114	-0.126863	0.616509	-0.0128238	0.644611	0.00602403
Adcy9	P51830	0.785429	0.603921	0.015228	0.656574	0.431639	-0.0284583	0.374481	0.0128387	0.907934	-0.00112721
Adcyap1	O70176	0.718302	0.512869	-0.123237	0.853709	0.713275	-0.103422	0.000454436	-0.13899	0.476637	-0.02632
Adcyap1r1	E9Q968	0.583084	0.349236	-0.047125	0.862623	0.731057	0.0214262	0.0609987	0.0524143	0.711001	0.00815679
Add1	E9Q1K3	0.67752	0.457872	0.0273743	0.536124	0.305154	-0.0389167	1	0.0130737	1	0.00382101
Add1	Q9QYC0	0.666125	0.444161	-0.0301471	0.714349	0.503266	0.0258602	1	0.0130737	1	0.00382101
Add1	F8WGR0	0.669518	0.448463	0.0144652	0.925849	0.854363	-0.00338331	1	0.0130737	1	0.00382101
Add2	Q9QYB8	0.699263	0.488304	0.0202241	0.453116	0.23046	-0.0369578	0.000372135	-0.0414759	0.276366	-0.013234
Add3	Q8BJH2	0.636653	0.409144	0.028729	0.0197501	0.00272128	0.0814558	0.846445	0.00312428	0.702613	-0.0160673
Add3	Q05DT0	0.123352	0.0174586	0.0517844	0.00116468	6.56371852626039e-05	0.0790441	0.846445	0.00312428	0.702613	-0.0160673
Adh5	P28474	0.324796	0.111238	0.0310302	0.456622	0.235237	0.0245563	0.000181336	0.0607854	0.122272	0.0223282
Adhfe1	Q8R0N6	0.880392	0.754266	-0.0105073	0.707298	0.494736	0.0169871	1	-0.0212155	1	-0.00152167
Adi1	Q99JT9	0.33991	0.121752	0.0560203	0.971546	0.942405	0.00359661	0.00720012	-0.123613	0.354212	-0.0351645
Adk	P55264-2	0.972147	0.939571	0.0104291	0.289498	0.114273	0.175655	0.0160618	0.0272955	0.352077	0.008918
Adk	P55264	0.00684376	0.00014353	0.0827469	0.000105872	3.2127572770283e-06	0.136875	0.0160618	0.0272955	0.352077	0.008918
Adnp	Q9Z103	0.697859	0.486089	-0.0106796	0.751694	0.553796	-0.0142627	0.0512668	0.029621	0.291	0.0124139
Ado	Q6PDY2	0.864612	0.726639	-0.00791211	0.301719	0.122915	-0.0480105	0.537576	-0.0136609	0.713539	-0.00365949
Adora1	Q3UYG0	0.875625	0.746954	0.0133749	0.121055	0.0325714	-0.104124	9.4e-08	-0.109301	0.0533908	-0.0396233
Adpgk	A0A1L1SSF2	0.524936	0.280008	-0.0460094	0.956489	0.915294	0.00517094	0.0372495	0.0352117	0.744949	0.00488741
Adprhl2	Q8CG72	0.0846406	0.00881168	-0.022891	0.472182	0.247681	-0.0169345	0.00159844	0.0310972	0.0742481	0.0127168
Adra1a	P97718	0.711946	0.504567	0.0299721	0.825287	0.664194	0.0228639	1	0.0328324	1	0.0337167
Adra1b	Q9DBL0	0.56881	0.332016	-0.0450406	0.581922	0.348471	-0.0573139	0.807467	-0.0080582	0.481133	-0.0365584
Adrbk2	Q3UYH7	0.477576	0.230703	-0.0256261	0.912571	0.827676	-0.00457011	5.42e-09	-0.0675475	0.504097	-0.00734252
Adrm1	Q9JKV1	0.279017	0.0818253	0.0336395	0.390967	0.183368	0.0289035	0.194105	-0.018787	0.702372	-0.00410398
Adsl	P54822	0.61243	0.378939	-0.0215284	0.719756	0.510013	0.018187	0.00175838	0.0486703	0.0329014	0.0360914
Adsl	Q3TMB8	0.243118	0.0634892	-0.0498577	0.794999	0.615111	0.0181074	0.00175838	0.0486703	0.0329014	0.0360914
Adsl	A0A140LHU1	0.404677	0.16922	0.0282663	0.929647	0.862696	0.00649697	0.00175838	0.0486703	0.0329014	0.0360914
Afap1	Q80YS6	0.144486	0.0234466	-0.0591102	0.296991	0.119771	0.0355741	2.44e-05	-0.0869198	0.062086	-0.0356015
Aff4	Q9ESC8	0.410431	0.175521	-0.039727	0.937243	0.876493	0.00738855	0.000192057	0.100664	0.248894	0.0289788
Afg3l2	Q8JZQ2	0.593103	0.360266	-0.00838948	0.57714	0.342868	-0.0118378	0.000134186	-0.0428285	0.718903	0.00346372
Aftph	Q80WT5	0.153615	0.0261155	-0.0214063	0.0604505	0.0124088	-0.0339756	0.28756	-0.0138922	0.28756	-0.0141812
Agap1	E9Q3K3	0.422977	0.184703	-0.0177835	0.340011	0.147597	-0.0233689	0.00217617	0.0295539	0.255676	0.00897343
Agap1	A0A1D5RLD2	0.0140566	0.000436562	-0.105171	0.403389	0.193373	-0.0610871	0.00217617	0.0295539	0.255676	0.00897343
Agap1	Q8BXK8	0.855309	0.711799	0.00768664	0.451693	0.229424	-0.0166664	0.00217617	0.0295539	0.255676	0.00897343
Agap2	Q3UHD9	0.682594	0.46403	0.0424015	0.681208	0.463532	-0.0375922	5.65e-06	-0.0429993	0.125315	-0.0131485
Agap3	Q8VHH5	0.405687	0.171306	0.0257119	0.190106	0.0616044	-0.0417808	1	-0.00363284	1	-0.00690039
Agap3	A0A1D5RMG4	0.698429	0.486858	0.0221666	0.546203	0.313963	0.033067	1	-0.00363284	1	-0.00690039
Agbl4	E4W7Y4	0.0628777	0.00495802	-0.0540837	0.00190081	0.000122712	-0.0850336	0.0322201	-0.0438224	0.794269	-0.00468717
Agfg1	A0A087WNV1	0.200933	0.0437416	-0.0298702	0.0633397	0.013232	-0.0602738	0.495198	-0.012746	0.501298	-0.0105951
Agfg2	Q80WC7	0.0961541	0.0111307	0.0725798	0.0502022	0.00958753	0.0644762	0.0556633	0.0258683	0.436651	0.00893521
Agk	Q9ESW4	0.770231	0.579997	-0.00533138	0.00348835	0.000277466	-0.0610567	1.37e-06	-0.0527324	0.257948	-0.0118087
Agl	F8VPN4	0.971024	0.936783	0.00137762	0.831329	0.673338	-0.0077584	0.0787978	-0.0304207	0.999826	-3.32e-06
Ago1	A2VDG1	0.0812414	0.0081054	-0.0465035	0.17624	0.0552108	-0.0418535	0.0125138	0.0232022	0.569433	0.00461688
Ago2	Q8CJG0	0.537812	0.296766	-0.0108108	0.448985	0.227044	-0.0183718	0.781258	0.00763171	0.781258	0.00196276
Ago3	Q8CJF9	0.724286	0.519491	0.0231637	0.494562	0.267765	0.0456295	0.168558	0.0122778	0.921872	-0.000742725
Agpat1	A0A0R4J263	0.577569	0.341572	-0.0215012	0.738219	0.534385	-0.0106538	1.22e-13	-0.0747135	0.02787	-0.0206349
Agpat3	Q9D517	0.243118	0.0634928	0.0265301	0.330969	0.1415	0.0290331	0.000476703	-0.0300135	0.186184	-0.0106465
Agpat4	Q8K4X7	0.516485	0.272232	0.0261393	0.00593476	0.00055558	0.0729064	1	-0.00272825	1	-0.0123493
Agpat5	Q9D1E8	0.569772	0.334053	-0.0316557	0.883442	0.767202	-0.00950074	0.00648547	-0.0260023	0.768588	-0.00246525
Agps	A2AL50	0.360376	0.134536	0.0202466	0.0742394	0.0164049	0.0422103	0.418681	-0.0100812	0.789535	-0.00615992
Agrn	M0QWP1	0.238744	0.0607852	-0.0471828	0.891369	0.783486	0.00443526	1	0.00883147	1	-0.00352147
Agt	Q8VCN0	0.789362	0.608856	-0.0466655	0.690144	0.475459	0.0834048	0.563023	-0.0274836	0.558912	-0.0357887
Agtpbp1	Q641K1	0.0647355	0.00528654	0.0677137	0.780364	0.595071	0.0139733	0.0185763	0.0180244	0.795144	0.00166711
Ahctf1	Q8CJF7	0.749607	0.553576	-0.00905927	0.700474	0.487664	-0.0144146	0.526154	0.0227979	0.526154	-0.0132511
Ahcy	P50247	0.872879	0.74187	-0.00683294	0.90349	0.804196	0.00866959	0.040538	0.0205562	0.666537	-0.00386014
Ahcyl1	Q80SW1	0.94812	0.887133	-0.00572521	0.803607	0.627538	0.015501	8.3e-13	-0.102286	0.0434438	-0.0251459
Ahcyl2	Q68FL4	0.940138	0.871735	-0.00684747	0.309132	0.126876	0.0770644	0.00103023	-0.0420532	0.485447	-0.00807324
Ahcyl2	Q3TMT7	0.607081	0.373523	-0.0392157	0.42014	0.205562	0.0671009	0.00103023	-0.0420532	0.485447	-0.00807324
Ahnak	E9Q616	0.212211	0.0488322	0.0881893	0.0284585	0.00442836	0.181111	0.0508599	0.0501702	0.438088	-0.0178174
Ahnak2	E9PYB0	0.0344454	0.00174029	0.21196	0.0310749	0.0049516	0.19473	0.149216	-0.0368556	0.186797	-0.0293773
Ahsa1	Q8BK64	0.534966	0.29315	-0.0181106	0.944919	0.891446	-0.00227105	0.708704	0.0120726	0.761617	-0.00370591
Ahsg	Q3TIU3	0.30741	0.100165	-0.245321	0.824383	0.661921	0.0678108	1	0.00744751	1	-0.000655388
Aida	Q8C4Q6	0.228471	0.0557607	-0.0853113	0.665185	0.443094	-0.0333219	0.00113122	0.0316068	0.420822	0.00717965
Aif1	A1E2H8	0.000676434	9.19822004555063e-07	0.466511	5.33631295642609e-08	8.75317883889459e-11	0.556693	1	-0.02396	1	-0.0158734
Aif1l	Q9EQX4	0.807558	0.634787	-0.0232267	0.733374	0.526526	-0.0259852	0.00342016	0.104696	0.203377	0.0401472
Aifm1	Q9Z0X1	0.12814	0.0190221	-0.0289141	0.232463	0.0826899	0.0243419	3.94e-07	-0.042459	0.173686	-0.0104921
Aifm2	Q8BUE4	0.398012	0.164214	-0.0438145	0.0273492	0.00418169	0.0876516	0.36727	-0.0286053	0.36727	-0.0278358
Aifm3	Q3TY86	0.00765254	0.000180206	-0.0935298	0.0194817	0.00266832	-0.086869	0.00173978	0.0428023	0.552123	0.00828251
Aimp1	Q3UZG4	0.100892	0.0121165	0.0430245	0.480467	0.254721	-0.0255376	0.0286256	-0.0219235	0.404071	-0.00655937
Aimp2	Q8R010	0.0696568	0.00597202	0.0444444	0.998825	0.997547	-6.20767e-05	0.654196	-0.0140818	0.942381	-0.00735655
Aip	O08915	0.826437	0.661142	0.00602969	0.662701	0.439053	0.0095768	0.000179014	0.0310492	0.276169	0.00888613
Ajap1	A2ALI5	0.765705	0.57486	-0.0492683	0.39676	0.187597	-0.112348	0.930194	0.0107626	0.930194	-0.00693409
Ak1	Q9R0Y5	0.218738	0.0512592	-0.0182624	0.0120707	0.00141285	-0.0399139	5.09e-11	0.0714989	0.149242	0.0157721
Ak2	Q9WTP6	0.288086	0.0872198	0.0392635	0.00231887	0.00016084	0.0960418	0.0471028	-0.0264669	0.540673	-0.0071883
Ak3	Q9WTP7	0.862765	0.723267	-0.00709698	0.501167	0.273396	0.0279014	0.970295	0.0112416	0.762349	0.0190826
Ak4	Q9WUR9	0.948577	0.89141	-0.00420263	0.677791	0.457737	0.0258217	0.94271	0.0118487	0.94271	0.00925491
Ak5	Q920P5	0.220651	0.0522071	0.123439	0.212639	0.0728684	0.114412	0.662863	-0.0156348	0.662863	-0.0154996
Akap1	O08715	0.281406	0.0831838	0.0530002	0.321504	0.135258	0.0323424	0.259735	-0.0133901	0.513072	0.00598065
Akap10	O88845	0.180003	0.0357917	-0.0365152	0.588736	0.35469	0.0219944	0.132483	0.013422	0.569842	-0.0042345
Akap11	E9Q777	0.974424	0.945768	-0.00287115	0.869837	0.744309	-0.0102603	0.604421	0.0153303	0.271507	-0.0410022
Akap12	Q9WTQ5	0.428723	0.190157	-0.0797455	0.537142	0.306174	-0.0605613	6.84e-07	0.0582757	0.700945	0.00458252
Akap13	A0A140LJJ5	0.768056	0.577549	0.0175531	0.681042	0.463229	-0.0188229	0.789302	0.0175134	0.789302	-0.0140342
Akap5	H3BIV5	0.440629	0.199608	0.166837	0.947244	0.894971	0.012712	0.000250428	-0.0683209	0.0259754	-0.040666
Akap6	Q3UHR2	0.534566	0.292178	-0.0168954	0.497947	0.270622	0.0252339	0.278192	-0.0198106	0.688095	0.00593088
Akap8	Q9DBR0	0.478651	0.232123	-0.0301459	0.438754	0.218478	-0.0373391	0.00521057	0.0693925	0.137549	0.0285934
Akap8l	Q9R0L7	0.619573	0.38677	-0.0220252	0.520384	0.290159	0.0344545	0.00502232	0.0514282	0.511415	0.0107356
Akap9	E9QQ10	0.683254	0.465174	-0.0106688	0.0862278	0.0202663	-0.0463838	0.984576	-0.000130042	0.413725	-0.00871655
Akr1a1	Q9JII6	0.783961	0.601152	0.0116012	0.1204	0.0323183	-0.0857002	0.189811	0.0312621	0.512938	0.0150944
Akr7a2	Q8CG76	0.961358	0.918105	0.00227482	0.511833	0.282993	0.0244223	0.848024	0.0118329	0.957986	0.0052985
Akt1	P31750	0.913913	0.817664	0.00390093	0.769773	0.580644	0.0125861	0.902809	0.00751584	0.902809	0.00169201
Akt1s1	Q9D1F4	0.971653	0.938325	-0.00321228	0.727596	0.519763	0.0319208	0.0165354	-0.0512318	0.243335	-0.0328289
Akt2	Q60823	0.801563	0.626788	0.0110352	0.993536	0.988096	0.000323517	1	0.000338654	1	0.0024957
Akt3	Q9WUA6	0.804365	0.630958	-0.0132139	0.486567	0.259432	-0.0341795	0.367899	-0.0114388	0.875182	0.00145367
Aktip	Q05BP5	0.974424	0.947937	-0.00134687	0.464681	0.241583	0.0247561	0.62355	-0.014237	0.601591	-0.0181448
Alad	Q9DD05	0.119086	0.016478	-0.0378373	0.116883	0.0309771	-0.0444409	2.4e-06	0.0771782	0.0199074	0.0371436
Alb	P07724	0.674738	0.45499	-0.140142	0.858908	0.722549	-0.0630034	1	0.0373208	1	0.00795058
Alcam	E9Q3Q6	0.534864	0.292969	-0.0464631	0.0990794	0.024529	-0.115627	0.555471	-0.0139442	0.500736	-0.0178596
Aldh16a1	A0A1B0GSU0	0.0629006	0.00496719	0.0975981	0.000205898	7.43018445344095e-06	0.228718	0.00321427	0.0595485	0.0995517	0.03608
Aldh18a1	Q3TWN8	0.483254	0.237176	-0.025556	0.237541	0.0853214	-0.0494503	0.990791	-0.000155301	0.32465	0.0180092
Aldh1a1	P24549	0.875923	0.747741	0.0260625	0.877883	0.756964	0.0155885	0.00172287	-0.0899733	0.815238	0.00520082
Aldh1a2	Q62148	0.917428	0.825739	-0.0157692	0.916055	0.836417	-0.0157124	4.45e-06	-0.111729	0.0788507	-0.0364772
Aldh1b1	G3UYH1	0.215172	0.0501185	0.0886603	0.349786	0.15434	0.065793	0.755481	-0.0150261	0.350911	0.0633897
Aldh1b1	Q9CZS1	0.0479078	0.00318824	0.0800026	0.582255	0.348739	0.0349928	0.755481	-0.0150261	0.350911	0.0633897
Aldh1l1	Q8R0Y6	0.94388	0.880291	0.00463463	0.0852258	0.019921	0.0751409	0.0507197	0.0515881	0.12353	0.0425094
Aldh2	P47738	0.525799	0.281227	-0.0452902	0.480198	0.254249	-0.0386661	0.101278	-0.032998	0.964253	0.000571717
Aldh3a2	Q8C3C9	0.850474	0.701504	0.00747579	0.260922	0.0977692	0.0358724	0.0452092	0.0268062	0.271186	0.0170433
Aldh4a1	Q8CHT0	0.688232	0.471922	0.0270032	0.486567	0.259485	0.05079	0.159431	-0.0389643	0.443595	0.0154878
Aldh5a1	Q8BWF0	0.167075	0.0310268	-0.088793	0.191218	0.0622554	-0.0736841	0.00258562	-0.0431396	0.957492	-0.000721453
Aldh6a1	Q9EQ20	0.439099	0.198222	-0.0496717	0.82667	0.665501	-0.0162177	0.135955	-0.0279644	0.407108	-0.0128131
Aldh7a1	Q9DBF1-2	0.440535	0.199394	0.0391093	0.00501269	0.000452229	0.102222	0.559543	-0.0264421	0.611687	-0.020014
Aldh9a1	Q3THE7	0.525404	0.280508	-0.0573139	0.985939	0.973339	-0.00181715	0.00084158	0.0595657	0.527698	0.0103808
Aldoa	Q6NY00	0.694506	0.481719	0.00866547	0.883033	0.76664	-0.00415034	1	0.00965691	1	0.00437608
Aldoc	P05063	0.966642	0.927979	-0.00190217	0.0560168	0.0111771	0.0784942	0.987314	0.000149353	0.96456	0.00817354
Alg1	Q921Q3	0.401989	0.167514	0.0234865	0.912298	0.825659	0.00545486	0.103238	0.0311318	0.0381431	0.0419047
Alg11	Q3TZM9	0.709992	0.502526	-0.0151439	0.574823	0.340247	-0.0211676	1	0.00355318	1	0.000477788
Alg13	Q9D8C3	0.230726	0.0566888	-0.147129	0.89399	0.787048	-0.0121553	0.0194334	0.0437497	0.218527	0.0256026
Alg2	Q9DBE8	0.519576	0.274855	-0.044966	0.0673012	0.0143513	-0.0766056	0.0450659	-0.0231893	0.407111	-0.00820625
Alg5	Q9CTE8	0.847045	0.696675	0.0139164	0.00805055	0.000842313	0.0973305	0.996282	-0.0125854	0.996282	-0.0101161
Alg9	Q8VDI9	0.641126	0.414347	-0.0395984	0.636997	0.408469	-0.0304588	0.152389	-0.0224165	0.76112	0.00326421
Alkbh5	Q3TSG4	0.352442	0.129786	-0.225606	0.530054	0.298974	0.0672721	0.950071	0.0159408	0.950071	0.0122011
Alkbh7	Q9D6Z0	0.760246	0.56749	-0.0396332	0.647313	0.421455	-0.233123	0.0500106	-0.0712637	0.323024	-0.0466566
Alox5ap	A0A0J9YUC8	0.975239	0.949187	-0.00349873	0.223701	0.078577	0.224812	0.0873412	0.0747953	0.390867	0.0278844
Alpl	Q3TJD3	0.185885	0.0380699	-0.143494	0.0133335	0.00160595	-0.207874	0.000119695	-0.125152	0.107915	-0.0531366
Als2	Q920R0	0.673369	0.453252	0.00859933	0.126051	0.0346131	0.0365903	0.383839	0.0103706	0.737176	0.0053191
Alyref	O08583	0.448125	0.205176	-0.0265602	0.469401	0.245353	0.0183209	1	-0.00879023	1	-0.005093
Amacr	O09174	0.566505	0.329151	-0.0284466	0.471169	0.246929	-0.0370882	0.921503	0.0107051	0.921503	0.039135
Amd1	P0DMN7	0.211689	0.0484889	-0.102987	0.927285	0.857742	0.00471103	0.00016402	0.150925	0.115011	0.0569801
Amdhd2	F7CUP3	0.307845	0.10056	0.0560278	0.819808	0.653533	0.0191398	1	0.00974636	1	0.000507945
Amer2	Q8CCJ4	0.0183801	0.000646048	-0.060372	0.0544409	0.0107287	-0.0411584	0.591599	0.0175193	0.974849	0.00885888
Amer3	Q6NS69	0.649769	0.424424	-0.0720648	0.692932	0.478517	0.071617	0.678805	0.0245294	0.88449	-0.00374666
Amfr	Q9R049-2	0.965904	0.926634	-0.00203569	0.296643	0.119355	-0.0389266	0.490194	-0.0274023	0.732286	-0.0157646
Amigo1	Q80ZD8	0.884404	0.762442	0.00858417	0.932047	0.867836	-0.00663008	0.556023	-0.00492689	0.449995	0.0109208
Amn1	B8JKU8	0.55257	0.311502	-0.0693253	0.421651	0.206898	0.113514	0.539118	-0.00810396	0.303709	-0.0216883
Amot	Q8VHG2	0.00132988	1.04395752612936e-05	-0.0952835	0.00485192	0.000433177	-0.101853	0.00960526	-0.0382019	0.375604	-0.0118536
Ampd2	A2AE27	0.193473	0.0410975	-0.0969076	0.235975	0.0845749	-0.0774036	1.95e-09	0.0865413	0.113605	0.0209759
Ampd3	A0A1L1SRX2	0.501999	0.255975	0.0470108	0.0123889	0.0014617	0.128003	0.810782	-0.00413401	0.137486	-0.0308733
Amph	A0A0G2JEG8	0.926017	0.843467	0.00584626	0.23769	0.0855153	-0.0631435	0.243544	0.015845	0.243544	-0.0126286
Amt	Q8CFA2	0.859383	0.718953	0.0285251	0.912298	0.826888	0.019491	1	0.0115136	1	0.00250738
Amz2	B1AT60	0.729752	0.526755	0.0299742	0.588855	0.354868	0.0352984	0.836401	-0.00604719	0.821767	0.0248183
Anapc1	P53995	0.64474	0.418722	0.00895533	0.0643805	0.0135323	0.0373322	0.870256	-0.0101946	0.911456	-0.001465
Anapc4	Q91W96	0.948865	0.892094	-0.00222097	0.05088	0.00978851	0.0371811	0.697678	-0.0194521	0.749687	-0.0079837
Anapc5	A0A0G2JDM7	0.238744	0.060869	-0.0258969	0.989766	0.980141	0.00041059	0.510659	-0.00875868	0.115191	-0.0285874
Anapc7	D3YU58	0.419716	0.181607	-0.0377647	0.28559	0.111804	-0.0323155	0.631226	0.00532989	0.436537	-0.0128542
Angel2	Q8K1C0	0.366311	0.138885	0.0348049	0.457565	0.236154	0.0292591	0.361589	0.0156375	0.0778535	0.0238425
Ank1	A0A0R4J1N7	0.100272	0.0119598	-0.174348	0.0357527	0.00609492	-0.143428	1	-0.00555718	1	-0.010243
Ank2	Q8C8R3-6	0.287136	0.086389	0.0600855	0.0100766	0.00111215	0.123958	1	-0.00106047	1	-0.00603361
Ank2	Q8C8R3-2	0.0383415	0.00213832	-0.041456	0.0593896	0.0121006	-0.0273022	1	-0.00106047	1	-0.00603361
Ank2	Q8C8R3-3	0.0770735	0.00718441	0.0636182	0.107385	0.0275288	0.0320512	1	-0.00106047	1	-0.00603361
Ank3	W6PPR4	0.397157	0.163423	-0.031633	0.0309355	0.00492576	-0.0782074	0.643999	-0.0115738	0.942659	0.000805234
Ank3	A0A087WNU5	0.593103	0.360156	-0.0715496	0.0541371	0.0106435	-0.162158	0.643999	-0.0115738	0.942659	0.000805234
Ank3	S4R2K9	0.141243	0.0225228	-0.0991947	0.15838	0.0475605	-0.157738	0.643999	-0.0115738	0.942659	0.000805234
Ank3	A0A087WRP9	0.55687	0.317212	0.029839	0.565054	0.331154	-0.0273803	0.643999	-0.0115738	0.942659	0.000805234
Ank3	G5E8K5-3	0.901643	0.793361	0.0116991	0.881876	0.764706	-0.0153875	0.643999	-0.0115738	0.942659	0.000805234
Ankfy1	Q810B6	0.836525	0.677772	-0.00418238	0.86573	0.736491	0.00435631	0.000543135	0.024738	0.760323	0.00196256
Ankh	Q9JHZ2	0.880392	0.754919	0.0116951	0.862913	0.731817	0.0157354	0.128006	-0.0243292	0.474363	-0.00886901
Ankib1	B2RX15	0.397012	0.163038	0.0244872	0.161512	0.0489363	0.0377249	0.00111621	-0.0309977	0.00207787	-0.0257688
Ankle2	Q6P1H6	0.83717	0.679643	0.00553096	0.0954575	0.0233863	0.0288087	0.806789	-0.0123718	0.806789	-0.00332481
Ankmy2	Q3TPE9	0.019983	0.00075624	0.0558751	0.0042174	0.000354291	0.0764439	0.00376777	-0.0409145	0.8976	0.00155769
Ankrd13a	Q80UP5	0.959733	0.912505	-0.00307308	0.0744116	0.0165039	0.05242	0.279483	0.0373302	0.707296	0.00792515
Ankrd13d	Q6PD24	0.16787	0.0314481	-0.0513138	0.00641282	0.000619734	-0.0985312	0.437448	-0.0119143	0.437448	-0.0114908
Ankrd16	A2AS55	0.820058	0.652491	-0.0159048	0.952258	0.905375	-0.00492239	0.457617	0.0255846	0.217796	0.0371366
Ankrd17	E9Q804	0.190171	0.0399401	-0.0248222	0.963416	0.927182	0.00121812	0.280893	-0.0215647	0.280893	-0.0187874
Ankrd27	Q3UMR0	0.778586	0.594225	0.0165446	0.0101016	0.00111836	0.117121	1	-0.00962218	1	-0.00650453
Ankrd28	Q505D1	0.369897	0.141805	0.0576295	0.449447	0.227435	0.0417032	0.189643	-0.0146489	0.628529	0.00400342
Ankrd29	D3YVV3	0.30162	0.0960519	-0.0671563	0.209039	0.0709289	-0.113345	0.000646815	0.0617047	0.135395	0.0227759
Ankrd34a	B2RW11	0.497364	0.250692	0.0508011	0.867263	0.738723	0.00736948	0.0048522	-0.0451735	0.0793843	-0.0291103
Ankrd44	B2RXR6	0.912009	0.81445	0.00665576	0.202955	0.0679258	0.048161	0.0198352	0.0479863	0.583054	-0.0115153
Ankrd46	Q8BTZ5	0.833949	0.674389	0.0103592	0.0103701	0.00116809	0.0767478	0.887191	0.0067921	0.643527	0.0144254
Ankrd50	F7BE84	0.944887	0.881784	-0.00401455	0.927295	0.857979	0.00642205	0.829284	0.0227205	0.829284	0.0223327
Ankrd52	Q8BTI7	0.487282	0.241214	-0.0795722	0.771137	0.583279	-0.0500695	0.136665	-0.0327835	0.460575	-0.0160887
Anks1b	S4R2Q2	0.587688	0.353715	0.0556317	0.802309	0.625585	-0.0306972	0.54391	0.0188451	0.772335	0.00417146
Anks1b	Q8BIZ1	0.790373	0.610351	0.0241095	0.903313	0.803933	-0.0133997	0.54391	0.0188451	0.772335	0.00417146
Anks1b	A0A0R4J2A2	0.398426	0.164975	0.118152	0.964552	0.928965	0.00801064	0.54391	0.0188451	0.772335	0.00417146
Anln	Q8K298	0.959981	0.914717	0.00752783	0.914751	0.831483	0.0131151	0.152883	0.0891386	0.66384	-0.0212675
Ano10	Q8BH79	0.508803	0.263685	0.0270743	0.0926676	0.0224313	0.092001	1	-0.00333808	1	0.0015732
Ano3	A2AHL1	0.449554	0.206473	0.0945754	0.953665	0.908301	0.00826264	1	-0.00321881	1	-0.00677007
Ano6	Q6P9J9	0.661704	0.438732	0.0261708	0.268442	0.101693	0.0636122	1.99e-15	0.147507	0.000548104	0.0655214
Ano8	A0A1L1SR96	0.16631	0.0305283	-0.0556153	0.00483944	0.000429794	-0.0851174	1	-0.000752227	1	0.00211248
Anp32a	O35381	0.254122	0.0687762	0.0474361	0.414979	0.201728	0.0386106	0.000132204	0.0418411	0.142354	0.0150015
Anp32b	Q9EST5	0.732607	0.530378	0.0172562	0.232191	0.0825387	0.0524666	2.13e-12	0.0926712	0.00969874	0.0339695
Anp32e	P97822	0.948356	0.889799	0.004106	0.297869	0.120264	-0.0388689	1	-0.0125557	1	-9.43e-05
Anpep	P97449	0.910382	0.810204	0.00494013	0.202109	0.0674643	0.0393068	0.944383	-0.0180459	0.944383	-0.0153928
Antxr1	Q9CZ52	0.73245	0.529835	-0.0401056	0.0133683	0.00161484	0.169207	0.897289	0.00301929	0.67964	0.025386
Anxa1	B7STB7	0.467974	0.221952	-0.0609833	0.90652	0.809548	-0.0164281	0.0205025	0.0684285	0.618586	0.0143676
Anxa11	P97384	0.86353	0.724516	0.0175653	0.974639	0.94769	0.00390531	0.590436	0.0157827	0.628705	-0.00670692
Anxa2	P07356	0.398426	0.165019	0.114668	0.191218	0.0622606	0.225775	1	0.00395406	1	-0.00724332
Anxa3	O35639	0.000742006	2.09643370027102e-06	0.437617	7.36583073822951e-09	3.45205892828565e-12	0.57271	0.0315869	-0.0476236	0.270605	-0.021127
Anxa4	Q7TMN7	0.0377797	0.00208928	0.40122	5.31696407907743e-05	1.33936412068148e-06	0.758864	6.2e-05	0.0650043	0.30239	0.0163114
Anxa5	P48036	0.242273	0.0629829	0.121048	0.000324446	1.32667624639791e-05	0.266212	7.34e-06	0.118014	0.0743933	0.0462151
Anxa6	P14824	0.0369975	0.00197667	0.0694996	0.396177	0.186971	0.0229978	0.796973	-0.0156483	0.840577	-0.00987652
Anxa6	F8WIT2	0.169536	0.0320399	0.0566869	0.649691	0.423765	-0.0433982	0.796973	-0.0156483	0.840577	-0.00987652
Anxa7	Q922A2	0.00375195	5.66251463544254e-05	0.0719295	0.00211974	0.000142558	0.0743131	0.0603456	-0.0211693	0.659967	-0.00404911
Aoc3	O70423	0.972908	0.940648	-0.00489127	0.708444	0.496118	0.0310092	0.242858	-0.0709196	0.124774	-0.0832964
Ap1b1	Q8CC13	0.218882	0.0513721	-0.0239811	0.0161404	0.00208964	-0.0473509	0.000709249	-0.039683	0.447631	-0.0101361
Ap1b1	O35643	0.91977	0.829194	-0.00697884	0.570953	0.336551	-0.0288048	0.000709249	-0.039683	0.447631	-0.0101361
Ap1g1	Q8CBB7	0.582249	0.348053	-0.0118988	0.0209559	0.00295575	-0.0262053	9.3e-06	-0.0355986	0.0326042	-0.0165843
Ap1m1	P35585	0.0928693	0.0104389	-0.029226	0.00446447	0.000385508	-0.0433057	0.369641	-0.00767489	0.238724	-0.0110169
Ap1s1	P61967	0.510363	0.265496	-0.0235766	0.821926	0.657573	-0.0101008	0.0049667	-0.0294317	0.173413	-0.0142209
Ap1s2	Q9DB50	0.386282	0.154332	-0.0564299	0.262495	0.0986624	-0.0704235	0.114896	-0.0238451	0.833435	0.00265901
Ap2a1	P17426	0.398045	0.164441	-0.0202126	0.00323941	0.000247463	-0.0581994	2.85e-10	-0.0575974	0.0056932	-0.0228436
Ap2a2	P17427	0.980156	0.960978	-0.000864908	0.299571	0.121408	-0.0333773	7.16e-05	-0.059564	0.213147	-0.0171166
Ap2b1	Q9DBG3	0.915287	0.819522	-0.00412185	0.0852258	0.0199098	-0.038163	0.00705472	-0.0399877	0.090013	-0.0189535
Ap2m1	A0A338P6T4	0.888661	0.769694	0.023076	0.773789	0.587233	0.0313824	0.00375606	-0.0258602	0.047416	-0.0177185
Ap2m1	P84091	0.948577	0.890952	-0.00219796	0.0455143	0.00841714	-0.0467074	0.00375606	-0.0258602	0.047416	-0.0177185
Ap2s1	P62743	0.273654	0.0793228	-0.0258132	0.0123575	0.00145655	-0.0548125	0.028914	-0.0395559	0.25884	-0.0176671
Ap3b1	Q9Z1T1	0.0119251	0.000355915	0.0831608	4.52834214743454e-05	1.06787344424655e-06	0.0804852	0.707498	0.0032648	0.637829	-0.00879164
Ap3b2	A0A571BEW4	0.0881909	0.00957855	-0.0221552	0.874475	0.750762	-0.00337415	3.07e-06	-0.0429655	0.250436	-0.00984276
Ap3d1	O54774	0.718104	0.512559	0.00793446	0.0842326	0.0196099	0.0283593	4.29e-09	-0.0772335	0.0244785	-0.0335166
Ap3m1	Q9JKC8	0.650247	0.424965	-0.0134573	0.21348	0.0734611	0.0288868	0.380076	-0.0150127	0.56284	-0.00747285
Ap3m2	Q8R2R9	0.425175	0.186509	-0.0133114	0.806858	0.632535	0.00541884	0.000335705	-0.0386113	0.492193	-0.00671642
Ap3s1	A0A286YDU3	0.00907815	0.000236696	-0.0675696	0.0748516	0.0166454	-0.064524	1	-0.0147761	1	-0.0106719
Ap3s1	Q9DCR2	0.208565	0.0468302	-0.0348937	0.628428	0.399181	0.0104138	1	-0.0147761	1	-0.0106719
Ap3s2	Q8BNE3	0.660305	0.436877	0.0122978	0.0268495	0.00409584	0.067479	1	0.00451873	1	0.00313963
Ap4b1	A0A0G2JFY6	0.815099	0.647113	0.0191787	0.172793	0.0535688	0.118552	1	-0.00740836	1	0.0133193
Ap4e1	Q80V94	0.501636	0.255616	-0.0408485	0.659732	0.434565	0.0319886	0.695572	-0.016013	0.748394	0.00470811
Apba1	B2RUJ5	0.235955	0.0591891	0.0149076	0.901997	0.800456	0.00410006	0.101767	0.0157975	0.919066	0.000795507
Apba2	P98084	0.398316	0.16488	0.0469093	0.846695	0.702554	0.0118628	0.315485	-0.011801	0.320832	-0.010982
Apbb1	Q9QXJ1	0.00297874	3.89505284447198e-05	-0.0761348	0.00214269	0.000145105	-0.0712905	0.000224779	-0.0381792	0.0428012	-0.0185847
Apbb1ip	Q8R5A3	0.00147853	1.22994044194111e-05	0.433622	2.01075810274463e-06	2.0260714333455e-08	0.585118	1	0.0128802	1	-0.00930749
Apc	B2RUG9	0.267122	0.0754577	-0.0268776	0.320042	0.134391	-0.0188714	0.0190888	-0.0209892	0.245789	-0.0120926
Apc2	G5E832	0.251628	0.0675724	-0.038226	0.882343	0.765516	-0.00969018	0.12439	-0.0294697	0.931809	0.0013083
Apeh	A0A0R4J107	0.304346	0.0980514	-0.0776151	0.942566	0.886329	0.00653702	1	-0.0038649	1	-0.0036224
Apex1	P28352	0.842075	0.68688	0.00847941	0.0651992	0.0137503	0.0599778	0.382671	-0.0151539	0.792483	-0.00906315
Api5	O35841	0.193551	0.0411631	-0.037516	0.590839	0.35658	-0.0121561	0.0238135	0.0234327	0.782648	0.00232476
Apip	Q9WVQ5	0.76211	0.570131	0.0126085	0.000529833	2.40240566558305e-05	0.156115	0.0768861	0.134495	0.298568	0.0657521
Aplp1	A0A0R4IZZ1	0.0072142	0.000159752	0.191353	1.08991681459262e-06	8.68357860483869e-09	0.219619	0.0184806	0.068721	0.8482	-0.00478395
Aplp2	Q61482	0.000676434	6.64986306161412e-07	0.226809	1.28586980228238e-06	1.19619525606781e-08	0.334562	9.47e-06	0.0476401	0.116086	0.0156171
Apmap	Q9D7N9	0.0885151	0.00964488	-0.0353941	0.920218	0.844587	0.00240994	0.421111	-0.0187193	0.640333	-0.00560342
Apoa1	Q00623	0.264359	0.0742645	-0.345714	0.984003	0.968208	0.0137834	1	0.0091135	1	0.00470308
Apoa2	P09813	0.259369	0.0713657	-0.333325	0.719719	0.509573	-0.23946	0.405217	0.105912	0.628092	0.0322096
Apoa4	Q810I7	0.183316	0.0372001	-0.240193	0.971734	0.942816	0.0118692	0.0199884	-0.129024	0.281053	-0.0602532
Apod	P51910	0.00870596	0.000219306	0.432881	0.00327717	0.000251499	1.1112	0.0135646	0.075417	0.19737	0.0457731
Apoe	Q4FK40	0.0010156	5.86377840848756e-06	1.56591	2.02870357912539e-07	8.0815373978047e-10	3.40689	2.56e-06	0.146638	0.00147919	0.112135
Apoo	Q9DCZ4	0.411632	0.176083	-0.0199739	0.299719	0.121538	0.0273819	3.59e-06	-0.0559044	0.305531	-0.0124406
Apool	Q78IK4	0.0739125	0.0067201	-0.0595932	0.0924865	0.0223395	-0.044264	4.12e-05	-0.059378	0.15136	-0.0180132
App	A0A2I3BQZ9	0.000676434	1.07026710088656e-06	1.18036	8.21251680306435e-08	1.44332456995858e-10	2.11652	7.48e-08	0.112175	0.102018	0.0325923
Appbp2	Q9DAX9	0.669984	0.449718	0.0261365	0.831555	0.674131	-0.0156762	0.497221	-0.0302507	0.74117	-0.0124281
Appl1	Q8K3H0	0.42135	0.183103	0.016986	0.531534	0.301296	0.0160173	0.00467301	0.0154418	0.581717	0.00301879
Appl2	Q8K3G9	0.297193	0.093145	0.0278311	0.13495	0.0380894	0.0461651	1	-0.00789097	0.73044	-0.0138187
Aprt	P08030	0.14343	0.0231875	0.0848049	0.00306221	0.000228903	0.138796	0.00791732	0.036106	0.161874	0.0208378
Aqp4	A0A5F8MQ17	0.259489	0.0716573	0.238663	0.213275	0.0733521	0.178952	0.00432515	0.0757557	0.748152	0.00911092
Aqp4	A0A0R4J0Z3	0.323617	0.110416	0.115791	3.69954003654352e-07	2.03723938743463e-09	0.463406	0.00432515	0.0757557	0.748152	0.00911092
Aqr	Q8CFQ3	0.813969	0.645358	-0.0117855	0.0756124	0.016912	0.0639708	0.147943	0.0279208	0.519817	0.0108445
Araf	E9Q0P8	0.422102	0.183925	-0.0456193	0.27046	0.102987	-0.0664384	0.852983	-0.0153052	0.485993	-0.0320884
Araf	P04627	0.146153	0.0239222	-0.0950533	0.299409	0.121272	-0.0500908	0.852983	-0.0153052	0.485993	-0.0320884
Araf	Q8CAD1	0.851674	0.70476	0.0322962	0.36856	0.166597	0.139337	0.852983	-0.0153052	0.485993	-0.0320884
Arap1	Q4LDD4	0.186478	0.0382569	0.0606698	0.0617089	0.0127394	0.0618249	0.00139066	0.0368093	0.13264	0.019086
Arap2	E9QP44	0.647578	0.421855	0.0225266	0.464252	0.241187	0.0599857	0.340591	-0.0227149	0.35144	-0.0167758
Arc	Q9WV31	0.804365	0.630859	0.0278072	0.911695	0.824317	-0.0172075	2.65e-13	-0.0949416	0.00655139	-0.0314142
Arcn1	Q5XJY5	0.835678	0.676692	0.00411788	0.100742	0.0250469	0.0267768	0.362983	0.00693669	0.595576	-0.00262211
Arf3	P61205	0.628831	0.398419	0.017092	0.684263	0.467702	-0.0103497	0.0801747	-0.0343475	0.458089	-0.0193202
Arf4	P61750	0.715424	0.509029	0.0114102	0.249178	0.0915552	0.0331959	1	0.00406448	1	-0.00200917
Arf5	P84084	0.0771657	0.00723597	0.068609	0.0724808	0.015764	0.0670268	2.01e-06	-0.0541091	0.016313	-0.0257388
Arf6	P62331	0.0501549	0.00341418	-0.0491918	0.00329977	0.00025362	-0.0681048	0.874418	-0.0113796	0.874418	0.00478683
Arfgap1	V9GXM1	0.352442	0.129676	0.0368917	0.262729	0.0988885	0.0376196	1	-0.00271644	1	0.00368014
Arfgap2	Q99K28	0.92686	0.845609	0.00218172	0.46595	0.242855	0.0131059	6.48e-08	-0.0554769	0.0431888	-0.0172824
Arfgap3	A0A0R4J0T8	0.969901	0.934673	0.00142493	0.118126	0.0314195	0.0416	6.07e-05	0.0354774	0.0754598	0.0149318
Arfgef1	G3X9K3	0.0906139	0.0100434	-0.0224745	0.821926	0.65713	0.00423471	1.03e-09	-0.0462327	0.139673	-0.00997741
Arfgef2	A2A5R2	0.813969	0.645332	-0.00546226	0.449801	0.22772	0.0112152	0.0359603	-0.0165093	0.747258	-0.0022079
Arfip1	A2RSX9	0.503365	0.257138	-0.0237381	0.343448	0.149733	0.0416573	1	0.00586591	1	-0.00417309
Arfip2	Q8K221	0.0163441	0.000559164	-0.0659439	0.0281951	0.00435397	-0.0513151	7.29e-05	-0.0311968	0.356974	-0.00697426
Arfrp1	Q8BXL7	0.237044	0.0597956	-0.0517834	0.969698	0.938549	-0.00255101	1	-0.002859	1	-0.0128595
Arglu1	A0A140LIS5	0.125954	0.0181811	-0.0389655	0.889269	0.779139	0.00693866	0.122273	0.020747	0.941996	0.000823416
Arhgap1	Q8BQW4	0.880591	0.755544	0.00541351	0.211012	0.0719195	-0.0395022	0.877265	0.00957327	0.877265	0.00709641
Arhgap10	Q6Y5D8	0.510724	0.266003	0.0495679	0.91106	0.823248	-0.0117484	0.150135	-0.0270841	0.381876	-0.0121921
Arhgap17	Q3UIA2	0.021201	0.000812271	0.133617	6.3723009216032e-05	1.69480059660683e-06	0.245139	0.0263117	0.042752	0.765386	-0.00533272
Arhgap20	D3YUH8	0.980219	0.961365	-0.00113618	0.959252	0.920418	0.0024368	0.642977	-0.0367651	0.784421	-0.0162286
Arhgap21	B7ZCJ1	0.869371	0.733282	0.008482	0.870423	0.745086	0.00705615	1	0.005046	1	0.00436018
Arhgap23	Q69ZH9	0.178793	0.0352559	-0.0355276	0.540201	0.308677	-0.0138781	5.37e-06	0.0362994	0.0443169	0.0145581
Arhgap25	Q8BYW1	0.241588	0.0626119	0.0655721	0.165335	0.0504819	0.0738139	0.120887	-0.0418044	0.951586	0.00138679
Arhgap26	E9QAQ3	0.0468809	0.00306497	-0.0447607	0.103033	0.025906	-0.0529731	0.0307309	-0.0240448	0.33406	-0.008491
Arhgap32	Q811P8	0.918688	0.827841	0.00708922	0.429456	0.212187	-0.0510475	0.236487	-0.0160802	0.725176	-0.0035086
ARHGAP33	A0A2X0SFM8	0.870018	0.735508	-0.0149053	0.763732	0.571792	0.025105	1	-0.00709903	1	0.00687628
Arhgap35	Q91YM2	0.0886679	0.00967192	-0.0339127	0.0135357	0.00165092	-0.0350103	0.0116762	-0.0188086	0.175572	-0.0107525
Arhgap39	H7BX46	0.94812	0.888529	0.00298474	0.993536	0.988181	0.000352325	0.174705	-0.0128816	0.903914	-0.000882737
Arhgap44	Q5SSM3	0.0677132	0.00568839	-0.0441472	0.00156086	9.6302899607637e-05	-0.0502831	4.05e-13	-0.0528905	0.00451898	-0.0214627
Arhgap5	E9PYT0	0.97324	0.941394	-0.000867173	0.0245434	0.00361996	0.0348299	0.861789	-0.00594167	0.939896	-0.00413614
Arhgdia	Q99PT1	0.352442	0.129658	0.0176679	0.619481	0.388204	-0.0164543	0.00225776	-0.0421303	0.0556331	-0.0218088
Arhgdib	Q61599	0.0273456	0.00115021	0.270302	0.00115167	6.44991779978413e-05	0.239858	0.652952	-0.0226183	1	-0.0124817
Arhgef1	E9PUF7	0.387363	0.15608	0.0212545	0.0201105	0.00278272	0.0635339	0.0138907	0.0583567	0.563179	0.0105793
Arhgef10	Q8C033	0.809061	0.637106	0.0188081	0.117756	0.0312636	0.0776583	0.381685	0.0206203	0.381685	-0.0286754
Arhgef11	Q68FM7	0.356191	0.13205	-0.0166633	0.20237	0.0676225	-0.0213744	1	-0.00521402	1	0.00193666
Arhgef12	F8VQN6	0.542168	0.302318	0.0546621	0.368642	0.166677	0.0727281	1	0.000514643	1	-0.00190924
Arhgef12	Q8R4H2	0.00221173	2.25922468863904e-05	0.0500249	4.28804028617546e-05	9.91557712815464e-07	0.0634698	1	0.000514643	1	-0.00190924
Arhgef17	Q80U35	0.764185	0.573116	-0.0119714	0.66951	0.447858	0.0155426	3.04e-05	0.0423614	0.0394553	0.0185021
Arhgef18	Q6P9R4-1	0.825606	0.659807	0.00572153	0.603312	0.371232	-0.0137627	1	-0.00784571	1	-0.00687181
Arhgef2	H3BJU7	0.397136	0.163225	0.07875	0.984862	0.970784	0.00254949	1.24e-11	-0.0644256	0.0367655	-0.0215204
Arhgef25	A0A0R4J211	0.923002	0.835081	0.00601458	0.611832	0.380003	-0.0404535	0.502836	0.0160613	0.829893	0.00766528
Arhgef26	D3YYY8	0.221334	0.052789	0.0720751	0.150828	0.0447094	0.142097	0.758271	0.0168356	1	0.00925926
Arhgef28	A0A571BEH9	0.697188	0.48505	-0.0199184	0.103746	0.0261705	0.058353	0.759501	0.0118929	0.759501	-0.00609685
Arhgef4	E9PYK8	0.733534	0.532297	-0.0177898	0.117072	0.0310545	0.0684154	0.435318	-0.0152266	0.745841	0.00410138
Arhgef40	S4R189	0.658899	0.434403	-0.0265181	0.537142	0.306057	0.0362115	0.0811698	0.0423525	0.390926	0.0217609
Arhgef6	Q8K4I3	0.573311	0.337157	0.0244879	0.529245	0.297991	0.037311	0.373411	0.012231	0.677008	0.0056328
Arhgef7	Q9ES28	0.721493	0.516246	0.00996923	0.601247	0.368567	-0.0151001	0.0479958	-0.0262519	0.297332	-0.0153411
Arhgef7	Q9ES28-5	0.577569	0.341658	0.0753094	0.862015	0.728322	-0.0385544	0.0479958	-0.0262519	0.297332	-0.0153411
Arhgef9	Q3UTH8	0.811674	0.642017	0.0121725	0.704732	0.491971	0.0186185	0.0134008	-0.0215723	0.845879	0.00168014
Arid1a	A2BH40	0.0901653	0.00996202	-0.0371341	0.506716	0.277551	-0.0139792	1	-0.0012403	1	0.00586227
Arid1b	A0A338P6U8	0.902109	0.794617	0.00590552	0.396177	0.186952	0.0256852	1	0.00167292	1	-0.00708682
Arih1	Q9Z1K5	0.974424	0.947777	0.00140471	0.620034	0.388956	-0.0120806	1	-0.00169167	1	-0.00627415
Arih2	Q9Z1K6	0.222636	0.0534745	-0.0261171	0.07597	0.0170098	-0.05218	1	-0.00504849	1	-0.00740573
Arl1	P61211	0.551718	0.310863	0.0133477	0.000973723	5.19111275979727e-05	0.0512832	1	0.00252826	1	-0.00452017
Arl10	Q9QXJ4	0.450402	0.20745	-0.124942	0.890198	0.781108	-0.027179	0.0366444	0.0352601	0.798324	0.00354232
Arl15	Q8BGR6	0.851674	0.704789	0.0200824	0.919064	0.842072	0.010764	7.54e-07	-0.073994	0.0758812	-0.0243062
Arl2	Q9D0J4	0.512033	0.267346	-0.0269997	0.991347	0.983349	0.000343062	0.580731	0.016168	0.469167	0.0236096
Arl2bp	Q9D385	0.238744	0.0608959	-0.0869222	0.637067	0.408663	-0.0237345	1	-0.00298304	1	-0.00384296
Arl3	Q9WUL7	0.239511	0.0612599	-0.0294471	0.64536	0.419049	0.0153273	0.587716	0.007765	0.587716	-0.0109216
Arl4c	Q3TE09	0.20927	0.0473263	-0.0952608	0.823341	0.659734	-0.0213823	0.00342531	-0.0482126	0.241277	-0.0181589
Arl5a	Q80ZU0	0.862765	0.723188	-0.0150491	0.643011	0.415641	0.0309189	0.877886	0.0137383	0.989043	0.00881215
Arl6ip4	Q9JM93	0.172991	0.0335443	-0.061318	0.759388	0.565515	-0.0174185	3.48e-11	0.123075	0.000240556	0.0648441
Arl6ip5	Q8R5J9	0.754733	0.560601	0.0108511	0.492456	0.264951	-0.0174647	1	0.00645142	1	0.00168006
Arl8a	Q8VEH3	0.716334	0.510204	0.0640847	0.0122752	0.00144254	0.198552	0.362754	0.0159347	0.636762	0.0101981
Arl8b	Q9DAB3	0.0557606	0.0040767	0.157584	0.0284585	0.00443473	0.164416	0.0207646	0.0346538	0.141633	0.0216335
Arl8b	Q9CQW2	0.000676434	1.42657436856912e-06	0.218886	5.33631295642609e-08	6.52950638839932e-11	0.338492	0.0207646	0.0346538	0.141633	0.0216335
Armc1	Q9D7A8	0.656702	0.431877	-0.00879454	0.213225	0.0732983	-0.019518	0.0685919	-0.0177014	0.788644	0.00242313
Armc10	Q9D0L7	0.635042	0.405504	-0.0118183	0.916055	0.836268	-0.00484624	1	-0.00701121	1	0.00396518
Armc6	Q8BNU0	0.339642	0.121546	-0.0163114	0.440998	0.22037	-0.0171724	1	-0.00270017	1	-0.00371706
Armc8	G3X920	0.817729	0.649871	0.00762258	0.85167	0.70985	0.00629963	5.92e-05	-0.0353715	0.195808	-0.00982717
Armc9	Q9D2I5	0.893067	0.777977	0.00622989	0.0816947	0.018818	0.0617871	1	0.00685991	1	0.00966099
Armcx2	Q6A058	0.387049	0.155636	0.0434775	0.894461	0.789138	0.00992552	1	-0.00103951	1	0.00539546
Armcx3	Q8BHS6	0.464251	0.218834	0.0123152	0.548084	0.315622	0.0213747	0.00455654	-0.0233914	0.331856	-0.00745925
Armcx4	E9PWM3	0.430732	0.191773	-0.0532728	0.453554	0.230736	0.0457589	0.855562	-0.0270003	0.855562	-0.0208318
Arnt2	Q61324	0.951198	0.897219	-0.00272958	0.223937	0.0786862	-0.0565616	0.145267	-0.0239064	0.145267	-0.0210789
Arpc1a	Q9R0Q6	0.826437	0.661312	-0.0111475	0.948829	0.89865	-0.00507872	1	-0.00149291	1	-0.00355931
Arpc1b	Q3U094	0.00081339	3.87654396106886e-06	0.364529	3.53804280511636e-09	9.211606659474e-13	0.595815	1	0.00852821	1	0.00388191
Arpc2	Q9CVB6	0.842292	0.688167	0.0122691	0.527677	0.296361	0.0380509	0.275298	-0.0132462	0.370608	-0.0108931
Arpc3	Q9JM76	0.92534	0.841806	0.00526197	0.50785	0.278767	0.0399953	0.415365	0.0148158	0.415365	-0.0174224
Arpc4	P59999	0.855309	0.711584	0.0123362	0.859086	0.723605	0.0139699	0.0739535	-0.0198507	0.277393	-0.0130788
Arpc5	Q9CPW4	0.481001	0.234503	0.040257	0.0428685	0.007755	0.122053	0.0319578	0.0212621	0.966833	0.000381676
Arpc5	Q3UC32	0.474491	0.2281	0.0407261	0.0739175	0.0162553	0.101794	0.0319578	0.0212621	0.966833	0.000381676
Arpc5l	Q9D898	0.214854	0.049969	-0.0456014	0.319032	0.133627	-0.0491612	0.392308	-0.014707	0.745375	-0.00798356
Arpin	Q9D0A3	0.259401	0.0714264	-0.0968364	0.886844	0.774209	0.0059908	0.0258425	0.0216954	0.212937	-0.0136663
Arpp19	E9Q827	0.351111	0.128926	0.104419	0.863031	0.732085	-0.0160649	0.626768	-0.0274769	0.889536	-0.0031297
Arpp21	Q9DCB4	0.290713	0.0889715	0.243286	0.750416	0.551299	0.0691244	0.538137	0.0198424	0.538137	-0.025437
Arpp21	Q9DCB4-2	0.524243	0.279321	0.231859	0.843651	0.697556	0.0636213	0.538137	0.0198424	0.538137	-0.025437
Arrb1	Q8BWG8	0.975394	0.949478	0.000889163	0.185065	0.059455	-0.0456484	0.000368903	0.0342556	0.86208	0.00156934
Arrb2	Q3TRC8	0.894731	0.780591	0.0090991	0.934832	0.871975	-0.0048182	1	0.00464364	1	0.0054251
Arrdc1	Q99KN1	0.32238	0.109739	-0.0742608	0.824383	0.661479	0.0283986	1	-0.00588963	1	-0.00157371
Arsa	P50428	0.425175	0.186488	0.0299551	0.000505767	2.28143412005072e-05	0.100066	0.210923	0.0398412	0.210923	0.03873
Arsb	A0A0R4J138	0.00291242	3.67845735743844e-05	0.154105	1.28348859635801e-05	2.22561584371394e-07	0.178397	0.991425	-0.0228193	0.991425	-0.0034642
Arvcf	P98203	0.133418	0.0201964	-0.0419225	0.824383	0.662249	0.00588082	0.000852906	0.038543	0.461412	0.00777297
As3mt	Q91WU5	0.898509	0.787777	-0.0169565	0.387097	0.180231	0.0814552	1	-0.00177008	1	0.00257323
Asah1	Q9WV54	0.386732	0.154931	-0.0495434	0.887668	0.776018	-0.0135308	0.0760381	0.0463557	0.124994	0.0427357
Asap1	H3BL41	0.237985	0.0603119	-0.0568268	0.170492	0.0525959	-0.0831952	7.55e-14	-0.0835988	0.0110728	-0.0271138
Asap1	E9QMI7	0.77187	0.581971	-0.0254729	0.38092	0.174862	-0.0894517	7.55e-14	-0.0835988	0.0110728	-0.0271138
Asap2	Q3UH27	0.166692	0.0308972	-0.0528772	0.378205	0.172951	-0.0289688	2.63e-06	-0.0450729	0.135335	-0.0135237
Asap2	Q7SIG6	0.291397	0.089348	-0.0768237	0.539806	0.308325	-0.049311	2.63e-06	-0.0450729	0.135335	-0.0135237
Asb6	Q6BCN6	0.882378	0.7582	0.00958006	0.107622	0.0276023	0.0939219	0.243959	0.0324636	0.941539	0.00136283
Ascc1	Q9D8Z1	0.405325	0.171062	0.0373179	0.888135	0.777462	-0.0082575	1	0.00112064	1	0.00863613
Ascc3	E9PZJ8	0.994829	0.990081	0.000240674	0.851144	0.708392	0.00681167	0.0703858	0.0290528	0.364588	0.016488
Ash2l	Q3UJY9	0.875625	0.747005	-0.00556291	0.803966	0.62829	0.0123464	0.969872	-0.00291945	0.969872	0.00648123
Asic1	Q6NXK8	0.481001	0.234611	-0.0337637	0.501167	0.273346	-0.0413346	0.00222819	-0.0409132	0.993456	-0.000120242
Asic2	Q925H0	0.32238	0.109733	-0.0391332	0.828416	0.668351	-0.0177684	0.00632651	-0.0674189	0.828377	-0.00478202
Asl	Q91YI0	0.714516	0.507836	-0.0271141	0.757358	0.562861	0.026405	0.00210424	0.054642	0.103017	0.0304448
Asna1	O54984	0.0976433	0.0113603	-0.0219759	0.0499286	0.00950602	-0.027865	0.990474	-0.00580478	1	-0.0032284
Asns	Q61024	0.370801	0.14276	-0.034871	0.143191	0.0417744	-0.0893466	0.00689929	-0.077178	0.305355	-0.0267012
Aspa	Q8R3P0	0.364993	0.138008	0.0767238	0.904836	0.806985	-0.0147045	0.0368273	0.0930575	0.615865	0.0187615
Asph	Q8BQK0	0.00454278	7.73702891084477e-05	0.181372	9.85359021454037e-07	7.38874954575962e-09	0.352898	6.18e-06	0.0579217	0.0352946	0.024851
Asph	A2AL79	0.0597213	0.00456734	-0.0693518	0.123364	0.0334749	-0.0559764	6.18e-06	0.0579217	0.0352946	0.024851
Asphd1	Q2TA57	0.518777	0.274169	0.050017	0.752786	0.555924	-0.0312141	0.562435	-0.0611086	0.613303	-0.0217098
Asphd2	Q80VP9	0.548066	0.307906	0.0373824	0.366122	0.165109	-0.0406772	0.505283	-0.0144278	0.505283	0.00997541
Aspscr1	Q8VBT9	0.554467	0.314489	-0.0170768	0.987939	0.977058	-0.000439972	0.8329	-0.00221809	0.8329	0.00592923
Asrgl1	Q8C0M9	0.440535	0.199222	0.0387688	0.0451223	0.0083319	0.0758334	0.38111	0.0254117	0.843631	-0.00324246
Ass1	P16460	0.513676	0.268604	-0.0633124	0.789282	0.606179	-0.0472289	1	0.0121308	1	0.00536109
Astn1	Q61137	0.702848	0.492747	0.0223779	0.479879	0.253751	-0.0365536	2.5e-08	-0.053792	0.0391977	-0.0191855
Atad1	Q9D5T0	0.974424	0.946137	0.000878082	0.019649	0.00270122	0.0446957	2.91e-13	-0.0842402	0.176019	-0.0150393
Atat1	Q8K341-2	0.00375553	5.85219718324321e-05	-0.0686011	0.110426	0.0286966	-0.0380079	0.455296	-0.012855	0.679062	-0.00336619
Atat1	B8JJ72	0.761574	0.569303	-0.0259389	0.947742	0.895738	-0.00479902	0.455296	-0.012855	0.679062	-0.00336619
Atcay	Q8BHE3	0.264359	0.0741975	-0.0184209	0.349387	0.154082	0.0188218	0.110477	-0.0507703	0.432064	-0.0214628
Ate1	A0A1L1SQ41	0.304798	0.0982424	-0.0572805	0.833974	0.67889	-0.0147031	0.237863	0.0309547	0.649059	0.00900087
Atf2	P16951	0.205576	0.0455958	-0.0371887	0.970641	0.940429	-0.0015614	1	0.00404642	1	-0.0135518
Atg101	Q9D8Z6	0.592708	0.359456	0.0281978	0.311588	0.128348	0.0370327	1	-0.00460265	1	-0.000351519
Atg12	Q9CQY1	0.19445	0.0416694	0.0649261	0.0248792	0.00369817	-0.0786172	1	0.00901456	1	0.00745252
Atg13	Q91YI1	0.877214	0.750064	-0.00886345	0.0438446	0.00802405	0.0885237	0.813139	-0.00234826	0.547126	-0.0137366
Atg14	Q8CDJ3	0.869339	0.732954	0.0110786	0.704593	0.491605	0.041914	0.0275183	-0.039907	0.461368	-0.0100131
Atg16l1	Q8C0J2	0.80666	0.633419	0.00654705	0.0116087	0.00134109	-0.0774644	0.72215	0.0115576	0.72215	0.0113838
Atg2b	Q80XK6	0.0846406	0.00875815	-0.0281278	0.480467	0.254663	-0.0129894	1	-0.00188832	1	-0.00238694
Atg3	Q9CPX6	0.990098	0.981137	0.000299119	0.269079	0.102272	0.0282912	9.69e-05	0.0329937	0.0396607	0.0168626
Atg4b	A0A0R4J065	0.362877	0.136222	-0.0467224	0.00377511	0.000306078	-0.0455154	0.620131	-0.00439509	0.463382	-0.0118513
Atg4c	Q3UYA5	0.230726	0.0566993	0.0318257	0.735919	0.530342	0.0172614	0.00174724	0.0611729	0.75395	0.00507902
Atg5	Q99J83	0.573878	0.33767	0.0109137	0.0116291	0.00134482	-0.10585	0.219224	-0.0144835	0.671597	-0.00354478
Atg7	Q3TM87	0.37051	0.14217	0.0180769	0.177352	0.055668	0.0266862	0.45894	-0.00844364	0.949881	0.000446747
Atg9a	A0A087WP33	0.000742006	2.01123041540807e-06	0.150709	0.000198079	7.00878027100648e-06	0.201911	8.23e-06	0.0599337	0.114057	0.0180985
Atic	Q9CWJ9	0.487282	0.241158	-0.0370406	0.823866	0.660561	0.0177591	0.00323013	0.042863	0.078594	0.0256274
Atl1	Q8BH66	0.306738	0.0995864	0.0289724	0.517103	0.287481	0.0219568	1.91e-07	-0.0441364	0.0148732	-0.0200709
Atl3	Q91YH5	0.077343	0.00729972	0.0563645	0.00131603	7.54062996110072e-05	0.0863115	1	0.00129403	1	-0.0023741
Atn1	O35126	0.35056	0.128559	-0.0339665	0.05088	0.00978385	-0.0778367	1	-0.0119171	1	-0.00860574
Atox1	O08997	0.0373546	0.00204389	0.0289966	0.0428218	0.00774155	0.0648522	1	0.0109119	1	0.0105452
Atp11b	Q6DFW5	0.810509	0.639628	-0.00730848	0.501531	0.273947	0.0200424	0.719809	-0.00692346	0.118895	-0.0369134
Atp11c	E9QKK8	0.50947	0.264577	-0.03266	0.578493	0.344859	0.0230429	0.0889825	0.0665529	0.328559	0.0246369
Atp13a1	Q9EPE9	0.922385	0.834307	-0.00217392	0.259619	0.097034	0.0278386	0.0750863	-0.0158117	0.69665	-0.00278196
Atp13a2	E9PYX5	0.0371836	0.00202007	0.109889	0.0351903	0.00594545	0.135284	0.130963	0.0207938	0.130963	0.0241755
Atp13a3	Q5XF89	0.964196	0.923527	0.0030824	0.747523	0.54687	-0.0253358	0.0258785	-0.0734142	0.810306	0.00670526
Atp1a1	Q8VDN2	0.96782	0.930169	0.00405793	0.172131	0.0533233	-0.121866	8.77e-10	-0.0585143	0.060504	-0.0177562
Atp1a2	Q6ZQ49	0.302002	0.0963505	-0.0628227	0.334291	0.143647	-0.0474729	2.66e-10	-0.0853018	0.0231707	-0.0272893
Atp1a3	A0A0G2JGX4	0.0959395	0.0110546	-0.0882939	0.00438561	0.000376643	-0.0903288	2.11e-11	-0.0592606	0.0406074	-0.0184492
Atp1b1	Q3TV47	0.00664426	0.000137011	-0.0827554	8.26902081527036e-05	2.35427306164112e-06	-0.0995183	9.88e-09	-0.0638034	0.176336	-0.0160071
Atp1b2	P14231	0.528748	0.285468	-0.069672	0.79296	0.61273	-0.0278963	2.54e-08	-0.0805928	0.0326853	-0.0276095
Atp1b3	P97370	0.20927	0.0473943	-0.0894049	0.00884643	0.000945079	-0.134037	1	0.00378544	1	-0.00147744
Atp2a2	O55143	0.656142	0.431432	0.0321923	0.531452	0.301188	-0.0397178	9.64e-17	-0.142285	0.0519917	-0.0322103
Atp2a2	O55143-2	0.4982	0.251522	-0.0548504	0.767626	0.578053	-0.0240702	9.64e-17	-0.142285	0.0519917	-0.0322103
Atp2a3	E9Q559	0.767455	0.576558	-0.0382492	0.260922	0.0978452	-0.0711974	5.72e-08	-0.0651353	0.0998418	-0.0188015
Atp2b1	A0A1W2P772	0.635268	0.407041	0.0277729	0.537142	0.305985	-0.0427417	3.05e-05	-0.0361386	0.231933	-0.0102477
Atp2b1	G5E829	0.428714	0.190023	0.0658664	0.760638	0.56707	-0.0349058	3.05e-05	-0.0361386	0.231933	-0.0102477
Atp2b2	S4R1C4	0.221334	0.0526065	-0.121732	0.202929	0.0678808	-0.0970218	4.77e-11	-0.0774137	0.179195	-0.0152898
Atp2b2	F8WHB1	0.92534	0.840859	0.00765971	0.318153	0.133076	-0.0783134	4.77e-11	-0.0774137	0.179195	-0.0152898
Atp2b3	A2ALL9	0.0336078	0.00165995	-0.0825423	0.0103038	0.00115413	-0.0794303	0.665048	0.0179144	0.755045	-0.0061314
Atp2b3	Q0VF55	0.586001	0.352287	-0.0301306	0.101085	0.0252032	-0.112838	0.665048	0.0179144	0.755045	-0.0061314
Atp2b4	Q6Q477	0.680955	0.462028	-0.0530431	0.640113	0.413017	0.0634737	1	0.000149012	1	-0.00181424
Atp2b4	H2BL43	0.290143	0.0887091	-0.0714442	0.716201	0.504823	-0.029431	1	0.000149012	1	-0.00181424
Atp2c1	Q3TVY6	0.0175812	0.000607668	0.0389835	0.000757406	3.76262808400012e-05	0.0936243	0.472713	0.00977716	0.922384	-0.000819678
Atp4a	E9QNX7	0.406755	0.171995	-0.0868442	0.619439	0.388066	0.0363902	0.971697	-0.0100376	0.971697	-0.027408
Atp5c1	Q8C2Q8	0.291708	0.0895118	-0.102591	0.542711	0.311002	0.0687065	0.878641	-0.0632616	0.878641	-0.0834786
Atp5c1	A2AKU9	0.0785469	0.00750958	-0.038301	0.67149	0.449819	0.0126303	0.878641	-0.0632616	0.878641	-0.0834786
Atp5d	Q9D0J2	0.0249493	0.00102896	-0.0381224	0.400073	0.190404	-0.0149356	0.00178064	-0.0343755	0.866969	-0.00161608
Atp6ap1	Q3UCY7	0.857908	0.716538	-0.00744112	0.978029	0.954402	-0.00164267	0.219127	-0.0282218	0.620193	-0.0161771
Atp6ap2	Q9CYN9	0.159591	0.0277859	0.0764419	0.0109818	0.00124937	0.171017	0.385719	0.0161487	0.380787	0.0169556
Atp6v0a1	Q6NXX6	0.205802	0.045766	0.0380307	0.0816318	0.018794	0.0412575	0.00112182	-0.0415132	0.247287	-0.013205
Atp6v0a1	Q3TY98	0.702848	0.493261	0.025854	0.912298	0.825847	-0.0126109	0.00112182	-0.0415132	0.247287	-0.013205
Atp6v0c	P63082	0.426443	0.187849	0.0874953	0.742391	0.539552	0.045009	0.00270502	-0.12953	0.44875	-0.0290131
Atp6v0d1	P51863	0.106299	0.0133636	0.0731956	0.0347416	0.00580858	0.0624514	0.0411786	-0.0324675	0.527154	-0.00810173
Atp6v0d1	Q921S5	0.82684	0.661956	0.0165905	0.862015	0.728156	0.0344279	0.0411786	-0.0324675	0.527154	-0.00810173
Atp6v1a	D3YZ23	0.685855	0.468487	0.0282642	0.190219	0.0616904	0.0936423	0.0109129	-0.0248179	0.175842	-0.010921
Atp6v1a	P50516	0.82104	0.65358	-0.00450788	0.756612	0.561586	0.00666882	0.0109129	-0.0248179	0.175842	-0.010921
Atp6v1b2	P62814	0.506077	0.261233	-0.0107699	0.983694	0.967477	0.000524565	0.0335344	-0.0188479	0.21076	-0.0120343
Atp6v1c1	Q9Z1G3	0.983542	0.969652	-0.000449184	0.286311	0.112511	-0.0211084	0.0274356	-0.0222242	0.401933	-0.00730166
Atp6v1d	P57746	0.475814	0.229156	-0.0160678	0.995129	0.991688	-0.000171205	0.0477271	-0.021065	0.298417	-0.012151
Atp6v1e1	P50518	0.796887	0.619142	0.00629837	0.733374	0.526551	-0.012679	0.119736	-0.0194216	0.323869	-0.00960879
Atp6v1f	Q9D1K2	0.983261	0.968845	-0.000465578	0.794999	0.615305	0.00880165	0.0128457	-0.0255346	0.215919	-0.0111694
Atp6v1g1	Q9CR51	0.677849	0.458173	0.0117131	0.717026	0.505829	0.0136534	1	-0.0061311	1	0.00298888
Atp6v1g2	Q9WTT4	0.527485	0.283769	-0.0131615	0.678249	0.458206	-0.0125571	0.00997129	-0.0272733	0.368673	-0.00853867
Atp6v1h	Q8BVE3	0.628831	0.398472	0.0112179	0.589051	0.355087	0.0111889	0.00549506	-0.0268585	0.103139	-0.0169313
Atp8a1	A1L332	0.0999766	0.0117856	0.135561	0.00985439	0.00107954	0.186554	1.28e-06	0.127201	0.249674	0.0267866
Atp8a1	P70704	0.193551	0.04125	0.140575	0.0600599	0.0122723	0.165083	1.28e-06	0.127201	0.249674	0.0267866
Atp8a2	P98200	0.522619	0.277995	0.034222	0.133483	0.037519	0.0796809	0.00398402	0.0350835	0.78453	0.00294476
Atp9a	A2AQC3	0.00562196	0.000103415	0.119684	7.42998574487845e-06	1.15780680031498e-07	0.20944	0.418617	0.0127491	0.418617	0.0108668
Atpaf1	H3BLL2	0.830935	0.668886	-0.0136938	0.0338285	0.00556577	-0.115787	4.73e-06	-0.0426254	0.0928583	-0.0162711
Atpaf2	Q91YY4	0.0387958	0.00218677	-0.0815098	0.171985	0.0532581	-0.0560076	1	0.00222066	1	0.007912
Atpif1	E9PV44	0.0668918	0.00559587	-0.034659	0.927285	0.857568	0.00314827	0.521878	0.0126466	0.234601	0.0345291
Atrn	B9EIU3	0.0629403	0.00498508	0.0573837	0.00252969	0.000181984	0.070094	0.245189	-0.0172487	0.524731	-0.00520919
Atrnl1	Q6A051	0.910434	0.81126	0.0060213	0.290961	0.115566	0.0304116	0.00225958	0.0355149	0.679415	0.00459611
Atrx	Q61687	0.725415	0.520837	0.0109887	0.601348	0.3687	0.0223765	0.058199	0.0292741	0.613838	0.00630609
Atxn1	J3QPR1	0.53791	0.29699	-0.0362478	0.284943	0.111139	-0.058602	0.50322	-0.0218032	0.50322	-0.0191318
Atxn10	P28658	0.516131	0.271433	-0.0501354	0.838819	0.687928	-0.0243492	2.1e-05	-0.0489087	0.317159	-0.0109253
Atxn2	E9QM77	0.802868	0.629031	-0.00889721	0.472569	0.248106	-0.0183582	0.00147931	-0.0383464	0.258946	-0.0122828
Atxn2	F6U2C2	0.635268	0.406768	-0.027379	0.633778	0.405217	-0.0589283	0.00147931	-0.0383464	0.258946	-0.0122828
Atxn2l	Q7TQH0-2	0.867029	0.729991	0.00452139	0.00348835	0.000277515	-0.0722933	0.000236534	-0.045808	0.540824	-0.00699182
Atxn3	Q9CVD2	0.744675	0.546881	-0.0114514	0.675464	0.4549	-0.0219597	1	-0.00703388	1	0.000791995
Atxn7l3b	Q3UD01	0.682594	0.464293	0.024474	0.366218	0.165195	-0.053624	0.325373	0.0119682	0.29428	-0.0221735
Auh	A0A0R4J023	0.104688	0.0130649	-0.107102	0.0100108	0.00109809	-0.0976596	0.000287214	-0.0403366	0.263473	-0.0125683
Aup1	I6L970	0.841001	0.685118	0.00714138	0.00695669	0.000697707	0.0684424	1	0.0045352	1	0.00216357
Aven	Q496R6	0.528023	0.284209	-0.0356778	0.797423	0.618453	0.0155437	0.00666467	0.0464001	0.587156	0.00817009
Avl9	Q80U56	0.578099	0.342796	-0.0113675	0.950213	0.901809	-0.0022997	1.75e-05	-0.0545594	0.565018	-0.00633221
Axl	Q00993	0.238744	0.060882	0.23951	0.0250465	0.00373277	0.569506	0.0422794	-0.0465225	0.410101	-0.0186826
Azi2	Q9QYP6	0.210376	0.0479725	-0.051846	0.632446	0.403995	-0.0209067	0.0373639	-0.0289174	0.420704	-0.0090434
B2m	P01887	0.00298924	3.95763867758421e-05	0.545751	1.00820593347571e-06	7.678193986634e-09	0.86644	0.15269	0.0520962	0.867105	0.00519838
B3gat3	Q3UJY2	0.501379	0.254772	-0.03898	0.627385	0.397367	-0.0219774	0.116226	0.0245345	0.169671	0.0198085
B4galnt1	Q09200	0.620539	0.387737	0.0435752	0.0291291	0.00457939	0.17188	0.683768	0.0149178	0.683768	-0.00667592
B4gat1	Q8BWP8	0.227173	0.0552029	0.0745807	0.440095	0.219558	0.0421015	1.12e-05	0.0554714	0.790411	0.0030778
Baalc	A0A2I3BR56	0.549868	0.309369	-0.0307996	0.747286	0.546433	-0.0175533	0.00432184	-0.0392394	0.278457	-0.0134935
Babam1	Q3UI43	0.645239	0.419424	-0.00996214	0.993554	0.988598	0.000216826	0.00500966	-0.0273232	0.407466	-0.00728452
Bace1	Q8C7R1	0.0101208	0.000274857	0.202648	4.62942716816378e-05	1.11193036845176e-06	0.30494	0.000293202	0.0577853	0.10937	0.0310239
Bad	Q61337	0.505805	0.260476	-0.0344437	0.464175	0.241034	0.0303067	1	-0.00761623	1	-0.0145448
Bag1	Q60739	0.526306	0.281933	0.0205494	0.072251	0.0156861	0.0468249	1	0.0111754	1	0.00796609
Bag2	Q91YN9	0.249563	0.0664624	-0.0926239	0.98262	0.965235	-0.00218775	1	-0.00319737	1	0.00136689
Bag3	A6H663	0.0678814	0.00571842	0.127725	0.00099328	5.36499482881719e-05	0.222466	0.00221108	0.0834032	0.553912	0.0156327
Bag4	Q8CI61	0.794909	0.616928	-0.00779147	0.220904	0.0771029	-0.0332501	1	0.00886822	0.981477	0.0151103
Bag5	Q8CI32	0.875362	0.745929	0.00674753	0.77729	0.591506	-0.0100984	0.275613	-0.0138313	0.843625	-0.00175349
Bag6	Q9Z1R2	0.844298	0.691959	-0.00377712	0.00308686	0.000231107	-0.0529678	0.432564	0.00742184	0.836129	0.00107956
Baiap2	Q8BKX1-2	0.364098	0.137278	0.119146	0.530054	0.299525	0.0748288	1.24e-07	-0.0673038	0.0184644	-0.0252482
Baiap3	S4R1E7	0.535273	0.293804	-0.19621	0.654224	0.429256	-0.194775	0.331892	-0.0409908	0.554597	-0.0209504
Banf1	O54962	0.359397	0.133948	-0.0790361	0.355857	0.158562	-0.0706791	1	-0.00343115	1	0.00434861
Basp1	Q91XV3	0.00580905	0.000110042	-0.16073	8.31906186576918e-05	2.40750823766255e-06	-0.208803	0.0464626	-0.0421087	0.327343	-0.015289
Bax	A0A1B0GS13	0.923027	0.83532	0.00460677	0.397654	0.188367	0.0257464	0.845048	0.0131069	0.845048	0.00966626
Baz1b	Q9Z277	0.432715	0.193315	-0.0342863	0.897979	0.794556	0.00691653	0.921347	0.017974	0.921347	0.0159849
Bbox1	Q924Y0	0.362334	0.135933	-0.14923	0.465887	0.242623	-0.123364	2.73e-12	0.19149	0.00145189	0.08468
Bbs1	Q3V3N7	0.25018	0.066741	-0.0464226	0.974306	0.947137	-0.00263018	1	-0.00392866	1	-0.00191079
Bbs2	Q9CWF6	0.283837	0.0846022	-0.0526335	0.482542	0.256338	-0.033152	0.00286421	0.0352069	0.0678802	0.0229685
Bbs4	Q8C1Z7	0.620756	0.38809	-0.0499067	0.672659	0.451671	-0.0352029	0.352463	0.0269098	0.985277	-0.000304434
Bbs5	A2AUC6	0.991907	0.985748	0.00128161	0.862015	0.72866	0.0255532	1	0.0112345	1	-0.00388207
Bbs7	Q8K2G4	0.316536	0.105475	-0.0415633	0.909044	0.814363	0.0109182	0.00751809	0.0331959	0.0107853	0.0291514
Bbs9	Q811G0	0.743615	0.545056	-0.0171368	0.494285	0.266845	-0.036546	0.00598219	0.0460567	0.0102529	0.0408602
Bcam	Q9R069	0.0457133	0.00290294	-0.157674	0.00428732	0.000363681	-0.165767	0.11637	-0.0294892	0.11637	-0.0299112
Bcan	Q61361	0.00453668	7.65415990993363e-05	-0.0695224	3.57082412129369e-05	8.03278536951832e-07	-0.190069	0.210324	-0.022146	0.484617	-0.00943619
Bcap29	Q61334	0.639758	0.412788	-0.0174234	0.247524	0.0906974	0.0480299	0.0010246	-0.0421549	0.038613	-0.022416
Bcap31	Q61335	0.93853	0.8691	-0.00448253	0.338651	0.14661	0.036826	0.949478	-0.000647055	0.350105	-0.0133101
Bcar1	Q61140	0.221334	0.0526981	-0.036331	0.755809	0.560674	-0.00866363	0.349473	-0.0118086	0.338087	-0.013788
Bcar3	Q9QZK2	0.623138	0.390675	0.0408141	0.0482426	0.00906068	-0.0874363	0.218369	0.0211289	0.314852	-0.0129786
Bcas1	F7BNZ5	0.404807	0.169342	0.1073	0.616656	0.385094	-0.064574	0.235265	0.0674181	0.963213	-0.00191784
Bcas1	Q80YN3	0.899511	0.790326	0.0125571	0.856681	0.718568	0.0167474	0.235265	0.0674181	0.963213	-0.00191784
Bcas2	Q3U5M2	0.949743	0.89455	0.00314857	0.375172	0.170998	-0.0450736	1	0.00905711	1	-0.000684131
Bcas3	Q8CCN5	0.787567	0.606339	0.00943796	0.89114	0.782811	0.00302608	1.91e-08	-0.055105	0.00225591	-0.0250571
Bcas3	B1AR74	0.613243	0.380089	0.0363717	0.894352	0.788203	0.0220272	1.91e-08	-0.055105	0.00225591	-0.0250571
Bcat1	Q8CBC8	0.2511	0.0672114	-0.0972153	0.181021	0.0572397	-0.0910861	0.00113907	-0.0473675	0.171726	-0.0196696
Bcat2	O35855	0.920028	0.830128	-0.00359873	0.662701	0.439024	0.0160663	2.32e-09	-0.104724	0.151947	-0.0273822
Bccip	Q9CWI3	0.037775	0.00207643	-0.0723742	0.579636	0.345812	0.0224977	0.666614	0.0163973	0.666614	-0.0108394
Bckdhb	Q6P3A8	0.852696	0.706833	-0.0091447	0.771378	0.584024	-0.0100981	1.22e-12	-0.102385	0.0191164	-0.0310853
Bckdk	A0A0U1RNL7	0.256325	0.0698548	-0.0347086	0.766109	0.575726	-0.0100336	9.1e-05	-0.0535079	0.308433	-0.0135067
Bcl10	Q9Z0H7	0.946016	0.884056	0.005059	0.0148525	0.00188114	0.0939257	0.194534	0.0387513	0.274316	0.0294325
Bcl2l1	Q9QWX2	0.25018	0.0667402	-0.0365493	0.930937	0.865166	0.0031711	1	0.00609131	1	-0.00484895
Bcl2l13	P59017	0.300377	0.0952833	-0.0207295	0.0260616	0.0039207	0.0529029	0.797819	-0.0154852	0.971547	-0.000552203
Bcl7a	Q9CXE2	0.690663	0.475684	-0.024069	0.644413	0.417528	-0.0308399	0.00471466	0.0612438	0.0252787	0.0487507
Bclaf1	Q8K019	0.374615	0.146291	-0.0325288	0.764787	0.574285	-0.00864933	0.0157175	0.0348717	0.250254	0.0152328
Bcr	Q6PAJ1	0.397347	0.163594	0.0639537	0.824717	0.663421	0.0167184	0.0204784	-0.020236	0.205862	-0.00973898
Bcs1l	Q9CZP5	0.223141	0.0537068	-0.0195016	0.679813	0.460218	-0.0131778	2.58e-05	-0.0340236	0.230427	-0.00863175
Bdh1	Q80XN0	0.114945	0.0153503	0.0412172	0.0870074	0.0205005	0.0542575	2.77e-08	-0.101261	0.592528	-0.00920262
Bdh2	Q8JZV9	0.978513	0.956285	-0.00375432	0.807414	0.633762	-0.055187	2.44e-07	0.113548	0.0883368	0.038994
Becn1	O88597	0.349177	0.127888	0.0276195	0.000417947	1.81184020020142e-05	0.0759697	0.00129683	-0.0234757	0.115845	-0.010595
Begain	F8WIG2	0.62791	0.396775	-0.0269713	0.0535309	0.0104867	-0.106744	0.0332415	-0.0439863	0.285832	-0.0200029
Bet1	O35623	0.889187	0.771502	0.00884398	0.862015	0.727526	0.0213497	1	-0.00126073	1	-0.00691988
Bgn	Q3UXK8	0.830574	0.667651	-0.0358315	0.596929	0.36447	0.125053	0.0839997	-0.149208	0.530916	-0.0867394
Bicd1	Q8BR07	0.889654	0.772702	0.00694927	0.0116291	0.00134922	0.0722082	0.294322	-0.0174345	0.898655	0.00137645
Bicd2	Q921C5	0.904636	0.798539	0.0033497	0.0680166	0.0145118	0.0394667	0.953371	-0.00644915	0.839349	-0.0154164
Bid	P70444	0.855501	0.712609	0.0158324	0.192183	0.0627776	0.121993	0.818582	-0.0094538	0.818582	0.00294566
Bin1	O08539	0.168476	0.0317404	-0.0471001	0.016972	0.00222251	-0.0885917	0.0462231	-0.0266473	0.602284	-0.00541452
Bin1	A0A3Q4EBK4	0.307346	0.100036	-0.14279	0.0419845	0.00753606	-0.196334	0.0462231	-0.0266473	0.602284	-0.00541452
Bin2	S4R1B8	0.0199717	0.000748791	0.165399	1.27589865520431e-05	2.18255657480761e-07	0.225526	0.101101	0.0298113	0.74719	0.00527827
Birc2	Q62210	0.77867	0.595016	0.00987266	0.358977	0.160362	-0.0233715	3.77e-07	-0.0474092	0.0582837	-0.0186803
Birc6	A0A1S6GWH6	0.0466989	0.00304213	0.027277	0.0536296	0.0105186	0.0360967	0.00212924	-0.0311142	0.889878	-0.00115468
Blmh	Q8R016	0.983261	0.96813	-0.000534238	0.0770776	0.0173481	0.0421823	1	0.00131383	1	-0.00487804
Bloc1s1	D3YVM8	0.204138	0.0448051	0.0483028	0.00029505	1.15285192539425e-05	0.12541	0.000711084	0.0411111	0.245844	0.0119826
Bloc1s2	Q9CWG9	0.24385	0.0639408	0.0951154	0.464681	0.241623	0.069235	0.924036	-0.00153039	0.7492	0.0184382
Blvra	Q9CY64	0.338998	0.120863	-0.0309594	0.23769	0.0855001	0.0254989	6.8e-08	0.0395573	0.426847	0.00619309
Blvrb	Q923D2	0.888661	0.770589	0.00554808	0.00429657	0.000366479	0.0673687	0.0110154	0.0495762	0.305254	0.0165895
Bmp2k	Q91Z96	0.00160338	1.46530612353123e-05	0.117521	5.63264905308224e-05	1.4569780480802e-06	0.250712	0.0820423	0.0505035	0.282446	0.021921
Bmper	Q8CJ69	0.93425	0.85865	-0.0141006	0.00273116	0.000199677	0.316414	0.0396067	0.0624597	0.0339907	0.0675658
Bmpr1a	P36895	0.289291	0.0878889	-0.048031	0.709775	0.498131	-0.0196622	0.00166135	0.100589	0.0151823	0.0761501
Bmpr2	O35607	0.036681	0.00195116	-0.0594288	0.909044	0.819387	0.00476509	0.255833	0.0163625	0.255833	-0.0152004
Bnip1	Q6QD59	0.729752	0.526616	0.00918428	0.696177	0.482334	-0.00939962	1	-0.00161292	1	-0.00910182
Bnip2	G5E8U9	0.924048	0.837348	-0.012568	0.00485162	0.000432013	0.245812	0.95945	0.00135053	0.832124	-0.0236817
Bnip3	O55003	0.954272	0.9034	-0.00619987	0.436873	0.217043	-0.0661854	3.6e-05	-0.0729435	0.219134	-0.0201761
Bod1	Q08EE0	0.505671	0.260153	-0.0203908	0.545233	0.313278	-0.0220905	0.370313	-0.0261737	0.370313	-0.0229593
Bola1	Q9D8S9	0.112432	0.0146837	-0.0524644	0.311588	0.128411	-0.0486887	0.0154025	-0.0415227	0.783987	-0.00477744
Bola2	Q8BGS2	0.516142	0.27165	-0.0236453	0.0284585	0.00444343	0.0617646	7.13e-05	0.0543014	0.69517	0.0051545
Bola3	E9Q705	0.161637	0.0287568	-0.0759604	0.635049	0.40655	-0.0273758	0.00155814	-0.0492077	0.616213	0.00673941
Bop1	Q3TIJ5	0.37134	0.143393	-0.0527755	0.68905	0.473495	-0.0332042	0.000459576	0.0685942	0.368459	0.0133437
Bpgm	P15327	0.974424	0.947637	-0.00327997	0.323539	0.136429	0.0608645	0.0110807	0.0399059	0.442599	0.00973099
Bphl	Q3TDN8	0.855237	0.710844	0.00501705	0.000648409	3.09200137393026e-05	0.0744836	1	0.00929827	1	-0.00388225
Bpnt1	A0A1B0GRV0	0.0982956	0.0114707	-0.043654	0.00191578	0.000124563	-0.083574	0.121153	0.0147593	0.465521	-0.00585632
Bpnt1	Q9Z0S1	0.250695	0.066999	-0.0690706	0.239833	0.0869692	-0.0491117	0.121153	0.0147593	0.465521	-0.00585632
Bptf	A2A654	0.372121	0.144707	-0.0301053	0.439762	0.21934	-0.0313259	0.706433	0.0248111	0.706433	-0.0108845
Braf	F6SZ47	0.0313566	0.00148385	-0.0536052	0.00399216	0.000329757	-0.0805536	0.000155133	-0.0314388	0.0502963	-0.0163954
Braf	P28028	0.706302	0.497703	0.0209866	0.0342289	0.00568678	-0.0758761	0.000155133	-0.0314388	0.0502963	-0.0163954
Brap	Q99MP8	0.907561	0.803566	-0.00514472	0.401468	0.191451	-0.0217594	1	0.00635715	1	-0.00011063
Brcc3	P46737	0.362364	0.135987	-0.0122438	0.721406	0.512002	0.00757276	1	0.0013648	1	0.0073609
Brd3	A2AKA9	0.0608594	0.00469904	-0.110577	0.812816	0.642158	-0.0202664	0.0119185	0.0421304	0.256533	0.0132974
Brd4	Q9ESU6	0.0911858	0.0101175	-0.0522496	0.816255	0.648796	-0.0100847	0.0205318	0.0326319	0.0454872	0.0292795
Brd8	Q8R3B7	0.383086	0.152471	-0.0462694	0.372657	0.169116	-0.0533767	0.435822	0.02761	0.480913	-0.0300313
Bri3bp	Q8BXV2	0.834778	0.675647	-0.0140407	0.11905	0.0318303	-0.0966071	0.834838	-0.0119112	0.834838	0.010883
Brinp1	Q920P3	0.792467	0.613656	0.0169037	0.271633	0.10372	-0.0628203	1.28e-16	-0.0801484	0.00370751	-0.029782
Brinp2	Q6DFY8	0.920815	0.832024	0.00668984	0.490358	0.262785	-0.0289767	9.66e-07	-0.0611346	0.00652648	-0.0352032
Brinp3	Q499E0	0.39009	0.158439	0.0346514	0.871823	0.747408	0.0094135	0.922032	-0.00682558	0.922032	0.0135017
Brix1	Q9DCA5	0.71961	0.514139	-0.018255	0.367811	0.166043	0.0325431	1	0.00554737	1	-0.00354701
Brk1	Q91VR8	0.171961	0.0330517	0.060871	0.829177	0.669764	-0.0102345	3.69e-07	-0.0519343	0.0299289	-0.0204141
Brms1l	Q3U1T3	0.937494	0.864909	-0.00915832	0.910983	0.822874	-0.0127408	0.248377	0.0768771	0.159811	0.075807
Brox	Q8K2Q7	0.562739	0.325264	0.0218701	0.321977	0.135506	0.0545271	1	-0.00269039	1	-0.0056066
Brsk1	Q5RJI5	0.00757824	0.000175213	-0.0440097	0.248909	0.091398	-0.0389716	0.157377	-0.0130626	0.535223	-0.00486647
Bscl2	A0A0R4J225	0.581107	0.34703	0.050846	0.824491	0.663029	0.0215437	0.00925089	-0.0357883	0.326249	-0.011091
Bsdc1	Q80Y55	0.791095	0.611372	0.00779318	0.385887	0.179403	0.0205161	1	-0.00120306	1	-0.00434855
Bsg	K3W4Q8	0.723731	0.518525	0.0140843	0.131497	0.0367415	0.0659736	0.00111863	-0.0434646	0.00743137	-0.0340838
Bsn	O88737	0.90183	0.794266	0.0101159	0.914751	0.832124	-0.0106127	2.7e-09	-0.0669184	0.0554643	-0.0198069
Btaf1	E9QAE3	0.94812	0.889178	-0.00350715	0.979888	0.960141	0.00159541	0.839571	0.0116916	0.740965	0.016259
Btbd11	Q6GQW0	0.190451	0.0400538	-0.0738634	0.300814	0.122209	-0.058266	0.0238012	-0.0328027	0.832497	0.00290929
Btbd17	Q9DB72	0.420413	0.182204	-0.0746062	0.0974939	0.0239994	-0.112604	0.700836	-0.0121328	0.659234	0.0331739
Btbd2	E9PUS2	0.248212	0.0657827	-0.0523253	0.750416	0.551624	0.0132886	0.00359532	-0.0542548	0.843388	-0.00290061
Btbd9	A0A494B9M3	0.10019	0.0118443	0.0768382	0.152977	0.045624	0.0678852	0.19941	0.0355395	0.0344141	0.0498717
Btd	A0A0R4J131	0.754288	0.559861	0.0325054	0.690675	0.47623	0.0383054	0.00127419	-0.0710194	0.0242103	-0.0464066
Btf3	Q64152	0.478372	0.231928	-0.0234404	0.327634	0.139461	0.0360734	0.377468	0.0206468	0.571473	0.0077776
Btf3l4	Q9CQH7	0.649734	0.424326	0.022571	0.424258	0.208873	-0.0312435	0.288909	-0.0235684	0.62774	0.00708336
Bub3	A0A140LHA2	0.348142	0.127305	-0.0300654	0.387393	0.18042	-0.0247213	0.000459711	0.0240696	0.359355	0.0056562
Bud31	Q6PGH1	0.477895	0.231249	-0.0207298	0.671179	0.449418	0.0223067	0.622251	0.0149038	1	0.00823627
Bysl	O54825	0.905923	0.800285	-0.0055317	0.399959	0.190294	0.0413997	0.701107	-0.0110811	0.52581	0.0305377
Bzw1	A0A087WQS2	0.118282	0.0163115	0.036011	0.213544	0.0735332	-0.0357484	0.324976	0.0150251	0.574299	0.0109392
Bzw2	Q91VK1	0.802868	0.628659	0.0166126	0.554497	0.322043	0.0226246	0.000386071	-0.0350707	0.0860833	-0.0154332
C1qa	Q3TXB1	0.00161668	1.53359815528088e-05	0.907969	2.19621514485125e-07	9.52079207492632e-10	1.23114	1	-0.00154155	1	-0.0015362
C1qb	Q3U6I5	0.000802957	2.81633291144098e-06	0.948294	3.53804280511636e-09	1.24360028299345e-12	1.22219	0.929686	0.0391701	0.929686	0.0121846
C1qbp	Q8R5L1	0.300377	0.0951329	-0.0210361	0.236072	0.0846649	-0.0217838	0.144356	-0.027762	0.870306	0.00252979
C1qc	Q02105	0.0010018	5.39925212628046e-06	0.84553	5.33631295642609e-08	8.20831454437048e-11	1.17444	0.936062	0.037606	0.936062	0.0117214
C1ql3	Q9ESN4	0.34461	0.124905	0.0987648	0.0354713	0.00601787	0.173807	0.892557	-0.00218422	0.318031	-0.0254282
C1qtnf4	Q8R066	0.00436433	7.15882293584474e-05	0.352482	1.15572490611048e-06	1.00203448215789e-08	0.482906	0.61364	0.0138202	0.61364	-0.0104049
C2cd2	E9Q3C1	0.300377	0.0951432	-0.0495631	0.647297	0.421369	-0.0195477	0.00747221	0.0306627	0.348727	0.00973201
C2cd2l	Q80X80	0.52418	0.279194	0.0469092	0.490791	0.26325	0.0362139	0.000667741	-0.0289902	0.104582	-0.0125012
C2cd4c	Q5HZI2	0.428885	0.190297	-0.044882	0.66951	0.447883	-0.0329561	0.0559767	-0.046505	0.283768	-0.0191226
C2cd5	A0A0N4SW93	0.733534	0.531853	0.00947758	0.0660501	0.0140303	0.108357	0.191649	-0.0131214	0.452235	-0.00523828
C2cd5	A0A0N4SW58	0.232402	0.0576717	-0.0736423	0.723499	0.515208	0.0386166	0.191649	-0.0131214	0.452235	-0.00523828
C3	P01027	0.698985	0.487583	-0.0935032	0.969698	0.938596	0.00968101	0.0100961	0.112185	0.394001	0.0348643
C4b	B2RXW7	0.00842075	0.000205216	0.729673	3.94673284701657e-06	5.0865918356394e-08	1.66667	2.3e-10	0.419108	0.00108751	0.208987
Ca1	P13634	0.658662	0.434015	-0.289246	0.978518	0.955584	0.0185571	0.0844174	0.11482	0.345768	0.0645034
Ca10	P61215	0.874204	0.744007	-0.0118362	0.0338285	0.00556872	-0.0777073	0.217458	-0.0278721	0.744971	0.00763176
Ca14	Q9WVT6	0.98484	0.971792	-0.00190312	0.949273	0.899891	0.00828335	1	0.0174936	1	-0.0132403
Ca2	P00920	0.840687	0.684579	-0.01911	0.90892	0.813461	-0.0108866	0.000202381	0.104085	0.351663	0.0222082
Ca3	P16015	0.181468	0.0364637	-0.340651	0.592297	0.358709	-0.310348	2.97e-05	0.170754	0.0687406	0.0602944
Ca5b	Q9QZA0	0.0926622	0.0104007	0.152101	0.00137991	8.16468485721103e-05	0.13212	0.821891	0.0156727	0.637836	0.0359991
Ca8	P28651	0.809506	0.637741	0.0413264	0.894027	0.787393	0.0239343	2.36e-06	0.0854654	0.108488	0.0261434
Caap1	Q8VDY9	0.602332	0.369303	-0.0254698	0.712446	0.501174	-0.0228559	0.938932	0.00262637	0.516559	-0.0459139
Cab39	Q06138	0.0520866	0.00364332	-0.0567402	0.038604	0.00674175	-0.0400445	0.000894017	0.0314613	0.426144	0.00760967
Cab39l	Q9DB16	0.07169	0.00641724	-0.179311	0.977836	0.953608	-0.0018908	0.415703	-0.0124585	0.12554	-0.0296968
Cables1	Q3TYS6	0.083857	0.00857729	-0.0561288	0.590875	0.356671	-0.0111376	0.0750881	0.0244162	0.372685	0.0119226
Cables2	Q8K3M5	0.526856	0.282521	-0.0326906	0.805608	0.629883	-0.0475405	1	0.0109294	1	-0.00285667
Cabp1	D3Z1M4	0.922449	0.834473	0.0106491	0.910983	0.822963	0.0110902	0.0170505	-0.0340693	0.981834	-0.000321897
Cachd1	Q6PDJ1	0.636251	0.40814	-0.0434803	0.0935614	0.0227259	0.0932887	0.0193229	0.0464476	0.443666	0.0140085
Cacna1b	Q3UYN6	0.629309	0.399115	0.0569666	0.570133	0.335845	0.0721311	0.0086908	0.0311108	0.224316	0.0122323
Cacna1b	A2AIR7	0.505805	0.260803	0.0479178	0.852959	0.711948	0.0106792	0.0086908	0.0311108	0.224316	0.0122323
Cacna1c	A0A087WS40	0.68809	0.471294	0.0224419	0.436873	0.217111	0.0330397	0.910329	-0.00103914	0.618867	0.00969251
Cacna1i	E9Q7P2	0.694645	0.48206	0.0612322	0.495271	0.268251	-0.0885516	0.0329532	0.0812389	0.543066	0.0220673
Cacna2d2	Q6PHS9-6	0.634394	0.404793	0.0644558	0.172841	0.0536337	-0.21422	1	-0.0128288	1	3.92e-05
Cacna2d2	Q6PHS9	0.118089	0.0162295	-0.176859	0.252129	0.0930824	-0.187134	1	-0.0128288	1	3.92e-05
Cacna2d3	Q9Z1L5	0.392724	0.160173	0.075776	0.830327	0.67146	-0.0214463	0.753373	-0.00931149	1	-0.00674575
Cacnb1	A2A543	0.368795	0.140937	0.0553361	0.68905	0.473438	0.0216813	0.0561879	0.0208329	0.808033	-0.00230794
Cacnb1	Q8R3Z5-3	0.870018	0.735257	0.0293599	0.899581	0.7965	-0.0225583	0.0561879	0.0208329	0.808033	-0.00230794
Cacnb2	Q8CC27	0.959981	0.914692	0.00501426	0.534701	0.303843	0.028966	1	0.00576506	1	0.00102931
Cacnb3	P54285	0.774041	0.586317	0.0230239	0.648612	0.422529	0.0382007	0.0256279	0.0280924	0.95537	0.000529889
Cacnb4	Q8R0S4	0.764045	0.572892	0.0199865	0.771671	0.584427	-0.01873	0.458952	0.00564847	0.264357	0.0137414
Cacng2	O88602	0.88545	0.763863	0.00751664	0.852226	0.710937	-0.0130669	0.000756479	-0.0564572	0.702486	-0.00629835
Cacng3	Q9JJV5	0.66073	0.43739	0.0530294	0.741888	0.539096	-0.0581784	1.05e-09	-0.0781666	0.247566	-0.015387
Cacng7	P62956	0.418111	0.180373	0.083443	0.661842	0.437816	-0.0683516	0.0157878	-0.0532068	0.853032	-0.00335508
Cacng8	Q8VHW2	0.875625	0.74718	0.0144655	0.894471	0.789461	-0.0128853	3.39e-09	-0.0960885	0.395103	-0.0132935
Cacul1	Q921D1	0.968281	0.930843	0.00351867	0.227371	0.0803458	-0.0595996	0.63744	-0.042585	0.900265	-0.0298605
Cacybp	Q9CXW3	0.267616	0.0758687	-0.077411	0.424178	0.208784	0.0323464	0.227403	0.0290834	0.728852	0.00517123
Cad	E9QAI5	0.721493	0.516218	-0.0132795	0.101426	0.0253238	0.0500459	0.000876034	0.0354906	0.137189	0.0145556
Cadm1	Q8R5M8	0.0010156	6.11244567848409e-06	-0.0858167	0.0538995	0.0105841	-0.0845666	0.0214494	-0.0399825	0.0729847	-0.0287012
Cadm2	G3UZM4	0.268103	0.0760802	-0.0623534	0.00394599	0.000324556	-0.168409	1.12e-08	-0.0510162	0.143532	-0.0141445
Cadm3	Q99N28	0.0295101	0.00134153	-0.0783393	1.84999137090477e-05	3.51140717148885e-07	-0.151199	0.00107513	-0.0465854	0.442473	-0.00961596
Cadm4	Q8R464	0.223141	0.0536996	-0.0723514	0.398644	0.18893	-0.038491	1	0.013167	1	0.00371181
Cadps	Q80TJ1-2	0.147289	0.0242462	-0.0249618	0.00271235	0.000197488	-0.0729061	0.153972	-0.023586	0.428577	0.0106868
Cadps	Q80TJ1-4	0.104557	0.0129215	-0.0498396	0.193955	0.0638564	-0.0598147	0.153972	-0.023586	0.428577	0.0106868
Cadps	Q80TJ1	0.478303	0.231794	-0.0911805	0.268561	0.101892	-0.137395	0.153972	-0.023586	0.428577	0.0106868
Cadps	A0A286YE00	0.900856	0.792035	0.00732821	0.927188	0.856468	-0.00658092	0.153972	-0.023586	0.428577	0.0106868
Cadps2	S4R1C6	0.550699	0.310017	-0.0271208	0.0044342	0.000382375	-0.106628	1	-0.00629067	1	0.00120614
Calb1	P12658	0.285454	0.0854791	0.0661202	0.637394	0.409518	-0.0350665	0.000819666	-0.0852343	0.157025	-0.0313854
Calb2	Q08331	0.235745	0.0589642	-0.301935	0.368154	0.166343	-0.215743	0.261853	0.0279216	0.644921	-0.0087285
Calcoco1	Q8CGU1	0.754456	0.560163	0.0188971	0.624926	0.395017	-0.0295772	4.8e-06	-0.0464003	0.192214	-0.0117406
Calr	P14211	0.0355336	0.00183601	0.0724629	0.000929719	4.8582874159426e-05	0.108832	0.801345	0.00250267	0.570617	0.0128574
Calu	Q6XLQ8	0.0588935	0.00446445	0.0612259	0.0195949	0.00268888	0.0744947	0.0130175	-0.0366424	0.410655	0.0115878
Calu	O35887	0.252848	0.0681237	0.0336636	0.00135414	7.89673063326332e-05	0.0900104	0.0130175	-0.0366424	0.410655	0.0115878
Camk1	Q3TDH8	0.553351	0.312625	0.0762304	0.185065	0.0594526	0.114524	0.341978	-0.0134574	0.108787	-0.0273586
Camk1	Q91YS8	0.139075	0.0218678	-0.06411	0.581191	0.347625	-0.0349116	0.341978	-0.0134574	0.108787	-0.0273586
Camk1d	Q8BW96	0.52256	0.277597	0.0411192	0.747231	0.545956	0.0261356	1	-0.00443807	1	-0.00803036
Camk1g	E9Q679	0.875235	0.745563	-0.0110415	0.233351	0.0833063	-0.0831656	7.15e-05	-0.0702942	0.177422	-0.0223796
Camk2a	F8WIS9	0.855309	0.712092	-0.0248639	0.551953	0.319208	0.0610327	1	0.0262604	1	0.0230434
Camk2a	P11798	0.465996	0.220086	0.0748706	0.889565	0.779583	0.0183689	1	0.0262604	1	0.0230434
Camk2b	Q5SVJ0	0.4982	0.251835	0.0450614	0.671243	0.44954	0.0285338	0.59136	-0.0155345	0.633625	-0.013207
Camk2b	Q5SVI1	0.70014	0.489526	-0.0402296	0.904407	0.805999	-0.0175622	0.59136	-0.0155345	0.633625	-0.013207
Camk2d	F6RWZ9	0.694449	0.481519	-0.044167	0.470712	0.246524	0.0533201	0.437	0.0245303	0.807448	0.00426073
Camk2d	A0A0G2JGS4	0.384131	0.152932	-0.0522251	0.821337	0.656011	-0.0211395	0.437	0.0245303	0.807448	0.00426073
Camk2n2	Q78WH7	0.30603	0.0988414	-0.0677449	0.00758463	0.000782013	-0.114531	1	0.00547889	1	0.000656348
Camk4	Q8BGR3	0.471963	0.226104	0.115409	0.814361	0.644697	-0.0380896	2.92e-08	-0.0800267	0.0668264	-0.0252433
Camkk1	Q8VBY2	0.57806	0.342309	-0.0175187	0.461727	0.239208	-0.0321367	1	0.00913683	1	0.0101234
Camkk2	Q8C078	0.979412	0.958313	-0.0028565	0.571402	0.337017	-0.0619677	0.00363259	-0.0716127	0.353715	-0.020056
Camkmt	Q3U2J5	0.938909	0.870118	0.0048558	0.638743	0.411385	0.0309361	0.218277	-0.0365063	0.0686242	-0.0512256
Camkv	Q3UHL1	0.486566	0.240575	0.0511718	0.195752	0.064746	-0.0635494	0.335759	-0.0267486	0.654911	-0.0161835
Camlg	P49070	0.312998	0.103159	-0.0314169	0.521996	0.291455	-0.0285062	1	-0.00475137	1	-0.0103299
Camsap1	A0A0A0MQE5	0.408343	0.173642	-0.0205601	0.00112494	6.22110263916685e-05	-0.0718369	5.4e-11	-0.0473684	0.0276467	-0.0139621
Camsap3	Q80VC9-5	0.688232	0.471965	-0.00795984	0.0762264	0.0170851	-0.0312043	0.184354	-0.0121284	0.549335	-0.00690504
Camta1	A2A891	0.239366	0.0611385	-0.0537775	0.884897	0.771122	0.0190184	0.238886	-0.0582876	0.25007	-0.0547739
Cand1	Q6ZQ38	0.888661	0.770234	-0.00531394	0.845198	0.699664	0.0081353	0.160566	-0.0152848	0.489166	-0.00594891
Cand2	Q6ZQ73	0.989059	0.979226	0.00190335	0.0976998	0.0240615	0.184757	0.625878	-0.00916754	0.428918	0.0220657
Canx	Q3TXE5	0.377521	0.148443	0.0298331	0.0848385	0.0197954	0.0740762	1	-0.00262052	1	-0.00337872
Cap2	Q9CYT6	0.791697	0.612394	0.0178281	0.521228	0.290691	-0.0482376	0.660897	-0.0146155	0.940494	-0.00983982
Cap2	Q8BKZ3	0.500033	0.253678	0.0640327	0.801867	0.625146	-0.0185606	0.660897	-0.0146155	0.940494	-0.00983982
Capg	Q3UJ44	0.00371327	5.40688461497529e-05	0.724814	3.5424606791269e-07	1.68821269626196e-09	1.13097	2.97e-06	0.141995	0.0602344	0.0554248
Capn1	Q3UDG8	0.171967	0.0332359	0.0486625	0.000247898	9.20721653297307e-06	0.123074	0.260653	0.0117664	0.404201	-0.00669379
Capn2	O08529	0.0770735	0.00719362	0.0768101	0.0023815	0.000167514	0.144662	3.64e-05	0.0601453	0.18269	0.0199739
Capn5	O08688	0.204291	0.0452144	0.0212786	0.0396521	0.00700126	0.0328541	0.0458654	-0.0306612	0.356815	-0.0125601
Capn5	Q3U2P3	0.966642	0.928448	0.00439649	0.738219	0.534336	0.0299716	0.0458654	-0.0306612	0.356815	-0.0125601
Capn7	Q9R1S8	0.407639	0.173085	-0.0251733	0.587918	0.354129	0.0172834	0.0172823	0.0319195	0.608573	0.00592224
Capns1	A0A0R4IZW8	0.137957	0.0213601	0.0624681	0.00108199	5.90753926956e-05	0.121069	0.000294815	0.0396307	0.673507	0.00445916
Caprin1	Q60865	0.87126	0.738555	-0.00324321	0.194612	0.0642777	-0.0376684	0.0544189	-0.0196446	0.313477	-0.0101627
Capza1	Q5RKN9	0.353506	0.130426	-0.0670487	0.363053	0.163327	0.043422	0.801904	0.0020977	0.66258	-0.00786087
Capza2	Q3UCD2	0.942445	0.877186	0.00451994	0.736283	0.531659	0.0191268	0.011561	-0.0164884	0.175108	-0.0100236
Capza2	P47754	0.775742	0.588601	0.010224	0.738858	0.535555	0.0162494	0.011561	-0.0164884	0.175108	-0.0100236
Capzb	P47757	0.712545	0.505252	-0.0415357	0.671009	0.449226	0.0456818	0.00406741	-0.0173738	0.0546686	-0.011483
Capzb	Q3TRH8	0.569588	0.333136	0.0157057	0.686664	0.470648	0.0183977	0.00406741	-0.0173738	0.0546686	-0.011483
Carhsp1	Q9CR86	0.535273	0.293936	0.0509411	0.952383	0.906253	0.00472772	0.000544244	0.0672939	0.61352	0.00981804
Carm1	Q9WVG6	0.135004	0.020566	-0.0336652	0.225546	0.0794893	-0.025232	0.0126512	-0.01943	0.165196	-0.0091423
Cars2	Q8BYM8	0.151584	0.0253972	-0.0415099	0.250224	0.0920565	-0.0259354	0.908403	-0.0151375	0.896136	-0.0198413
Cartpt	Q3UY31	0.564573	0.326969	-0.155239	0.846981	0.702989	-0.0898497	0.870603	0.0719187	0.870603	0.0511224
Casc3	Q8K3W3	0.595524	0.36302	-0.0349653	0.387097	0.180237	-0.0399302	0.135472	-0.0489132	0.0791438	-0.0644753
Casc4	Q6P2L7	0.515981	0.271043	0.0313898	0.481981	0.255984	0.0412819	0.124215	-0.0218052	0.470858	-0.0112843
Cask	O70589	0.728074	0.524558	0.008148	0.712394	0.50088	0.00700159	0.151059	-0.0341081	0.519556	-0.0109863
Cask	B1AUH5	0.368795	0.140916	-0.0468823	0.835508	0.682013	-0.0105403	0.151059	-0.0341081	0.519556	-0.0109863
Cask	B9EJ23	0.215751	0.0503937	-0.0415768	0.92731	0.858209	-0.00387206	0.151059	-0.0341081	0.519556	-0.0109863
Caskin1	Q6P9K8-2	0.0940119	0.0106624	-0.0831123	0.00135414	7.91197351832581e-05	-0.0925233	3.93e-10	-0.0648461	0.0176421	-0.0233409
Caskin2	Q8VHK1	0.0504519	0.00345213	-0.106216	0.593041	0.359854	-0.0334959	0.116694	-0.0250841	0.521735	-0.0087258
Casp1	P29452	0.585048	0.351029	0.05927	0.00914013	0.00098737	0.262375	0.898202	0.00418803	0.812174	-0.0299812
Casp3	P70677	0.937953	0.86806	-0.0048738	0.626234	0.396138	0.0221124	0.411347	-0.031657	0.768371	-0.00759395
Cast	P51125	0.221334	0.0527964	-0.0831652	0.491855	0.26398	-0.0274888	0.287387	0.0204901	0.605896	0.00683757
Cat	Q8C6E3	0.743087	0.544408	-0.0286464	0.185744	0.0597603	0.0506899	0.527336	0.0322838	0.841259	0.0174452
Cav1	P49817	0.946341	0.884614	-0.0060765	0.98058	0.960934	0.00290664	0.752216	-0.0252404	0.752216	-0.0253996
Cav2	D3Z147	0.370753	0.142306	0.105136	0.862015	0.728453	-0.0260554	0.742991	0.0333615	0.742991	-0.0274207
Cbl	Q2M4H7	0.477895	0.231226	-0.0145317	0.138044	0.0393228	0.0266997	0.302727	-0.0148018	0.302727	-0.0110625
Cblb	Q3TTA7	0.764045	0.572909	-0.0118739	0.252818	0.0936329	0.0583379	0.0158499	-0.0530033	0.437205	-0.0129049
Cbln2	Q8BGU2	0.0789034	0.00758064	-0.409853	0.0945141	0.0230776	-0.23264	0.759257	0.00768203	0.759257	0.0250149
Cbr1	P48758	0.239958	0.0615115	-0.0410266	0.0921871	0.0221746	0.041991	0.00053775	0.0842912	0.109071	0.0351412
Cbr3	Q8K354	0.418983	0.180995	0.135963	0.621972	0.391328	0.0585551	3.21e-06	0.0702391	0.0340402	0.0309203
Cbr4	Q91VT4	0.761189	0.568298	0.00930323	0.672001	0.450776	-0.0318818	1	0.00704814	1	0.00604237
Cbs	Q91WT9	0.18781	0.0390584	-0.0693262	0.456622	0.234714	-0.0363998	0.0355113	0.0479394	0.984246	0.00041089
Cbx1	P83917	0.652736	0.428122	-0.0161971	0.444842	0.223872	0.0326123	0.00128665	0.0484026	0.0728908	0.0246318
Cbx3	Q9DCC5	0.70014	0.489565	-0.0165388	0.803496	0.627263	-0.0140613	0.908764	0.0115016	1	0.00616252
Cbx5	Q61686	0.237786	0.0602056	-0.0533139	0.579865	0.346071	-0.039309	0.000833235	0.0447089	0.0677671	0.0239999
Cc2d1b	Q8BRN9	0.98484	0.971476	0.000867708	0.39676	0.187694	0.0349459	0.0534557	0.0191314	0.161157	-0.0130572
Ccar1	Q8CH18	0.702848	0.493124	-0.00980973	0.454625	0.231813	0.0191041	0.00275559	0.025842	0.11231	0.0142082
Ccar2	Q8VDP4	0.267561	0.0757599	-0.0349057	0.219447	0.0762922	-0.0314401	0.0904194	-0.018194	0.782846	-0.00244034
Ccdc115	Q8VE99	0.277262	0.080856	-0.0416132	0.165956	0.0507687	0.0422911	0.00104014	0.0696301	0.063808	0.0365284
Ccdc12	Q8R344	0.453976	0.209654	-0.0301018	0.470682	0.246453	0.0247364	0.380639	0.0279205	0.75113	-0.00624775
Ccdc124	Q9D8X2	0.694765	0.482306	-0.0144579	0.0541713	0.0106629	0.0721203	0.0799087	0.0195683	0.127	-0.0158958
Ccdc127	Q3TC33	0.0293538	0.0013241	-0.0406198	0.494547	0.267664	0.0161506	3.18e-06	-0.0490557	0.13027	-0.0145391
Ccdc134	Q8C7V8	0.626358	0.394675	-0.0222069	0.234983	0.0840267	0.0948863	0.0175698	-0.0571907	0.258187	-0.0222577
Ccdc136	D3Z165	0.475402	0.228687	-0.0824554	0.827658	0.667266	-0.0163012	1	0.0191517	1	0.00606827
Ccdc149	F6V035	0.0578573	0.00428569	0.108169	0.0855719	0.020052	0.129232	0.0511958	-0.0425843	0.503645	-0.0137309
Ccdc177	Q3UHB8	0.0293466	0.00131507	-0.089248	0.000712589	3.48154372354567e-05	-0.185188	0.623873	-0.0150422	0.766715	-0.00895255
Ccdc186	Q8C9S4	0.562662	0.324742	-0.0195998	0.628428	0.398848	-0.0210967	0.5456	0.0207038	0.5456	0.0217055
Ccdc22	Q9JIG7	0.70014	0.489445	-0.0110535	0.00828815	0.000872028	0.0417721	0.00926765	0.0201675	0.0224612	0.0147404
Ccdc25	Q78PG9	0.898197	0.78671	0.00394632	0.372657	0.169184	0.0185908	0.0478991	0.0276899	0.922469	0.00102233
Ccdc28a	Q3UFK1	0.775276	0.587883	0.00803819	0.300656	0.122094	0.0456387	0.00404491	0.0368476	0.878234	-0.00195457
Ccdc28b	Q8CEG5	0.61243	0.378896	-0.0288061	0.668723	0.446608	0.0363409	1	0.000828543	1	-0.00295156
Ccdc43	Q9CR29	0.295549	0.0920754	-0.0283359	0.63196	0.402832	-0.0169411	1	0.00177367	1	-0.00136733
Ccdc47	Q9D024	0.206108	0.0459243	0.0234541	0.000977275	5.26398968784351e-05	0.0434406	0.0329892	0.019285	0.527169	0.00458982
Ccdc50	F6UK66	0.0839839	0.00864781	-0.0779372	0.114758	0.030239	-0.0716221	0.485985	-0.0179177	0.485985	-0.0202202
Ccdc51	Q3URS9	0.163511	0.0294837	-0.0470962	0.617296	0.385783	0.0151678	1	-0.0148628	1	-0.0067139
Ccdc58	Q8R3Q6	0.855108	0.710359	0.0069119	0.142651	0.0415334	-0.0460103	0.0350378	-0.0225865	0.567317	0.00576208
Ccdc6	D3YZP9	0.321009	0.10855	-0.0197252	0.22303	0.0781323	0.0276423	0.00661876	0.0286358	0.860147	0.00157849
Ccdc85a	E0CX32	0.0597213	0.00456672	-0.0638928	0.144422	0.0422184	-0.0628334	0.0202524	-0.0344609	0.706714	0.0048312
Ccdc85b	Q6PDY0	0.887121	0.766701	0.00947718	0.959448	0.920778	0.00198208	0.503701	0.0234086	0.724133	0.00543513
Ccdc85c	E9Q6B2	0.16631	0.0307667	-0.0516648	0.00252658	0.000181464	-0.0833825	1	0.013488	1	0.0134778
Ccdc88a	Q5SNZ0	0.20172	0.0440545	0.0334663	0.109805	0.0284966	0.0406288	1	-0.00178591	1	0.000590005
Ccdc9	Q8VC31	0.220634	0.0519991	-0.0386965	0.856243	0.718038	-0.00928166	0.241241	0.0177137	0.632378	0.00495638
Ccdc90b	Q8C3X2	0.199956	0.0434586	0.0779324	1.90178480328309e-05	3.65427894245374e-07	0.199312	0.918236	0.0160724	1	0.0081308
Ccdc91	Q9D8L5	0.432663	0.193241	-0.0301954	0.100763	0.0250638	-0.0784122	0.0309197	-0.0261978	0.174994	-0.011593
Ccdc92	Q8VDN4	0.181439	0.0364073	-0.0618309	0.548335	0.315834	-0.0207893	1	-0.00645627	1	-0.00139184
Ccdc93	Q7TQK5	0.710619	0.503387	-0.012528	0.00758463	0.000781243	0.0446889	0.00804779	0.0193835	0.117203	0.00955668
Cck	P09240	0.851603	0.704431	0.0205196	0.0464888	0.00867138	0.204305	9.38e-09	0.123649	0.0664968	0.0366012
Ccm2	Q8K2Y9	0.665928	0.443952	0.0375316	0.921111	0.846142	0.00839067	1	0.00374177	1	-0.00318241
Ccnk	Q3U3M5	0.31498	0.104507	0.216379	0.136435	0.0387325	0.669224	0.369985	0.0441447	0.691544	0.0226296
Ccnt2	Q7TQK0	0.745578	0.548543	0.0179824	0.447075	0.225554	-0.044942	0.731283	-0.0377844	0.841172	0.00837598
Ccny	Q8BGU5	0.750176	0.554084	-0.0131137	0.91238	0.827396	-0.00511173	0.0756568	-0.0326815	0.49988	-0.0071457
Ccnyl1	E9Q226	0.548066	0.307882	-0.0322673	0.184463	0.0589159	-0.0570534	0.00638784	-0.0475046	0.246603	-0.0195168
Ccp110	Q7TSH4	0.50947	0.264659	-0.0295457	0.926186	0.854891	0.00585053	0.213591	0.0294125	0.942863	-0.00121911
Ccs	Q9WU84	0.870365	0.736369	-0.00629962	0.909044	0.818525	-0.00627188	0.0033612	-0.0292647	0.189108	-0.0115627
Ccsap	Q8QZT2	0.360626	0.134827	0.103651	0.911228	0.823641	0.0135246	0.000466666	0.0607264	0.985163	-0.000354291
Ccser2	Q3UHI0	0.487583	0.241421	0.0410675	0.525112	0.294149	-0.0834391	1	0.0127378	1	0.00321849
Cct2	P80314	0.974424	0.946268	0.000881112	0.681042	0.463284	-0.0152976	1	0.00467234	1	-0.00388921
Cct3	Q3UJP4	0.654983	0.430286	-0.0277902	0.697757	0.484138	-0.0295989	0.40072	0.00809636	0.462166	-0.00457348
Cct3	P80318	0.704404	0.495022	-0.0125817	0.921705	0.847422	-0.00408836	0.40072	0.00809636	0.462166	-0.00457348
Cct4	P80315	0.895731	0.783122	0.00496833	0.938892	0.880334	-0.00396271	0.359834	-0.0109489	0.634322	-0.00674745
Cct5	P80316	0.434421	0.194433	-0.0229179	0.884897	0.771265	-0.00608271	1	0.00288434	1	-0.00537287
Cct6a	Q52KG9	0.757685	0.564335	-0.00801398	0.939152	0.880943	-0.00333864	0.590866	0.00673543	0.768187	-0.00183737
Cct7	Q3TJN2	0.567549	0.32989	-0.0147691	0.854548	0.715381	-0.00783439	0.815728	0.00145788	0.619679	-0.00588784
Cct8	Q6A0F1	0.94812	0.887987	-0.00259421	0.871823	0.747354	-0.00793459	0.947209	-0.000488362	0.777884	-0.00712236
Ccz1	Q8C1Y8	0.663022	0.440316	-0.00809195	0.0125411	0.00148701	0.0387643	0.707759	-0.0102425	0.707759	-0.00969279
Cd109	Q8R422	0.187396	0.0386648	0.421385	0.00269591	0.000195836	0.918568	8.89e-12	0.165294	0.00426075	0.0638307
Cd151	O35566	0.669236	0.448118	0.0355134	0.0781125	0.0177092	0.146281	0.112195	-0.0477694	0.0779081	-0.0483299
Cd200	E9QMY1	0.0673977	0.00565398	-0.136266	0.192781	0.0630695	-0.138846	1	-0.0426128	1	-0.0324628
Cd2ap	Q9JLQ0	0.893827	0.779153	-0.00997688	0.193821	0.0636758	0.0767528	0.0364225	0.0297311	0.930746	0.00115608
Cd2bp2	Q3U4A3	0.575935	0.339555	0.015742	0.376882	0.172257	-0.0287654	0.111423	0.0335602	0.815603	-0.0037013
Cd34	Q3TJP6	0.855237	0.710758	-0.0287728	0.680877	0.462735	0.0717205	0.572023	0.0348684	0.823653	0.00693572
Cd34	Q64314	0.692669	0.479506	0.0503342	0.791473	0.610273	0.052003	0.572023	0.0348684	0.823653	0.00693572
Cd38	P56528	0.539753	0.299977	-0.125142	0.728157	0.520793	0.0928519	1	0.00539746	1	-0.0131855
Cd44	A2APM3	0.0800303	0.00784831	0.869948	0.00020489	7.3217924682021e-06	1.6362	7.91e-13	0.350943	0.000585162	0.178048
Cd47	A0A2R8W6P0	0.555814	0.315906	0.0343938	0.99203	0.984707	0.000677109	1.23e-10	-0.11253	0.00101425	-0.0456399
Cd47	A0A2R8VK70	0.0854866	0.00896006	-0.066183	0.000199163	7.09381021560213e-06	-0.15372	1.23e-10	-0.11253	0.00101425	-0.0456399
Cd63	Q8BT06	0.0104308	0.000289561	0.366591	0.00144456	8.61488292514301e-05	0.587802	0.831418	-0.00666562	0.54232	-0.0280464
Cd81	Q3UWG5	0.116564	0.0157983	-0.0908343	0.0360818	0.00619331	-0.114945	0.0923864	-0.0357724	0.492787	-0.0110687
Cd82	P40237	0.477117	0.230361	-0.122349	0.021846	0.00312269	-0.150702	1	0.0108771	1	0.0145565
Cd9	P40240	0.241384	0.0623327	0.101737	0.0328307	0.00535062	0.153286	0.588908	0.0665246	0.713223	0.0179434
Cd93	O89103	0.352822	0.13005	-0.0775649	0.515331	0.285711	-0.0744667	0.00127244	0.118691	0.114626	0.0540347
Cd99l2	A2AP74	0.182983	0.037004	-0.0958543	0.856243	0.7181	0.0155453	0.947535	-0.0109448	0.947535	0.00134261
Cda	P56389	0.561765	0.323566	-0.0923135	0.750493	0.551944	-0.0542673	1	-0.0112192	1	-0.0294759
Cdc123	Q8CII2	0.84801	0.698379	-0.00862511	0.190995	0.0621432	0.0473648	0.0553316	-0.0394809	0.834658	0.00394561
Cdc16	Q8R349	0.666644	0.44482	-0.0115814	0.0063675	0.000608774	0.0387439	0.0599201	-0.0168358	0.680208	0.00320618
Cdc23	Q8BGZ4	0.701457	0.491143	0.0129591	0.158382	0.0475794	0.0482581	0.322179	-0.0145833	0.649785	-0.00829419
Cdc23	G3X8W7	0.604692	0.371175	0.0901819	0.794999	0.615321	0.0462085	0.322179	-0.0145833	0.649785	-0.00829419
Cdc26	Q99JP4	0.565095	0.327537	-0.0183663	0.857139	0.719253	0.00644664	0.799685	-0.00579002	0.574236	0.023484
Cdc27	A2A6Q5	0.66084	0.437802	-0.0122124	0.952258	0.904778	0.00144429	1	0.0051819	1	0.0034984
Cdc34	Q8CFI2	0.842217	0.687656	-0.0112058	0.880281	0.762601	0.00883217	1	0.00112585	1	0.0102685
Cdc37	Q61081	0.187647	0.0388925	-0.0216778	0.672001	0.450938	-0.0132711	0.676582	-0.0195855	0.676582	-0.00701836
Cdc37l1	Q9CZP7	0.515094	0.269587	-0.029792	0.803458	0.627051	-0.0124861	0.632716	-0.0119113	0.731416	-0.00301449
Cdc40	Q9DC48	0.915599	0.820944	-0.00535859	0.116563	0.0308512	0.0421465	0.717716	-0.012953	0.466089	-0.0230128
Cdc42	P60766-1	0.719796	0.514525	-0.00577805	0.00809632	0.000848999	-0.0302649	1.71e-11	-0.079482	0.00666298	-0.0321312
Cdc42	Q3UL78	0.980219	0.961396	0.00116269	0.101772	0.0254584	0.054097	1.71e-11	-0.079482	0.00666298	-0.0321312
Cdc42bpb	Q7TT50	0.708804	0.50127	-0.00764647	0.00649494	0.000630089	-0.061456	5.65e-05	-0.0269826	0.110537	-0.00952811
Cdc42ep1	A0A0R4J0S1	0.4375	0.19697	-0.060746	0.883738	0.768184	-0.0149998	0.176209	0.0557327	0.813832	-0.00769816
Cdc42ep2	Q8JZX9	0.780315	0.59696	-0.0179881	0.827658	0.667177	-0.0184789	0.0416126	0.0847926	0.905825	-0.00412529
Cdc42ep4	Q9JM96	0.588839	0.354821	0.0217624	0.00335624	0.000259533	0.0844822	0.958696	0.0015866	0.674009	-0.0299692
Cdc42se2	Q8BGH7	0.416835	0.179481	0.045011	0.537729	0.306645	-0.040617	1	-0.0191805	1	-0.00839105
Cdc5l	Q6A068	0.506077	0.261154	-0.0223424	0.382777	0.176258	-0.0244207	0.074036	0.018692	0.742945	-0.00309489
Cdc73	Q8JZM7	0.432854	0.193428	-0.0290774	0.833319	0.677726	0.0108464	0.631416	0.0108112	0.631416	-0.0154458
Cdh10	P70408	0.932926	0.856849	-0.00510763	0.538556	0.307359	-0.0401241	4.08e-14	-0.100982	0.0146033	-0.0314679
Cdh11	P55288	0.810104	0.638497	-0.0118426	0.902232	0.801174	-0.00638214	0.0474051	-0.0197697	0.0815198	-0.0184301
Cdh12	Q5RJH3	0.448427	0.205693	0.0358266	0.759269	0.564946	0.0252612	0.046003	-0.0407832	0.092334	-0.0325281
Cdh13	Q8VDK4	0.0638659	0.00508832	-0.138712	0.530108	0.299618	-0.0701459	0.0157237	-0.0479253	0.111212	-0.0307424
Cdh18	E9Q9Q6	0.744397	0.546327	-0.0111861	0.614559	0.382686	-0.0285405	0.0405969	-0.0273567	0.402785	-0.00893286
Cdh2	Q3UIC2	0.704205	0.4948	0.00914923	0.222937	0.0780476	0.0205914	0.172194	0.0134915	0.172194	0.0125277
Cdh20	Q9Z0M3	0.601812	0.368844	-0.0288009	0.786137	0.602646	-0.0133004	0.0327007	0.0291953	0.893951	0.00165734
Cdh22	Q9WTP5	0.90099	0.79247	-0.0132237	0.660638	0.436555	-0.0641062	0.0053977	-0.0675695	0.431373	-0.0157922
Cdh4	P39038	0.814239	0.646071	-0.0254708	0.927285	0.857284	-0.0122188	0.948243	-0.00698316	0.948243	0.00480025
Cdh5	P55284	0.40707	0.172404	-0.0420457	0.907724	0.811475	-0.00628033	0.886762	-0.0198801	0.886762	-0.00411359
Cdh6	P97326	0.718934	0.513572	0.0217351	0.0386954	0.00676886	-0.131792	0.000535437	-0.0355492	0.756697	-0.00294163
Cdh7	Q8BM92	0.82684	0.661852	-0.0158496	0.521996	0.291486	-0.0310163	0.154873	-0.0292252	0.703388	-0.00513726
Cdh8	P97291	0.458571	0.213194	-0.0389932	0.140198	0.0402477	-0.0605826	6.8e-05	-0.0640009	0.520566	-0.00944396
Cdh9	F8WHU6	0.614176	0.381099	0.0534493	0.995129	0.991222	-0.000545847	8.81e-08	-0.0674489	0.0250286	-0.0272412
Cdipt	Q8VDP6	0.587217	0.353225	0.0224136	0.766226	0.57661	-0.0130033	1.66e-06	-0.0669853	0.238539	-0.0166283
Cdk11b	Q8R190	0.798325	0.621359	-0.00838718	0.827921	0.667575	-0.00865776	1	-0.00154745	1	0.00593824
Cdk14	E9PVC7	0.426443	0.187893	-0.0238453	0.902348	0.801417	-0.00609293	0.0141981	-0.0280526	0.297424	-0.0110152
Cdk16	Q91WP4	0.690663	0.475406	-0.0125809	0.917573	0.839308	0.00445948	0.0030391	-0.030491	0.0867979	-0.0179689
Cdk17	Q8K0D0	0.529139	0.286208	0.0552531	0.241408	0.0877206	0.078433	6.52e-05	-0.0329528	0.421206	-0.00698671
Cdk18	Q04899	0.333757	0.117728	-0.103571	0.963191	0.92674	-0.00647477	0.112396	0.0553292	0.492607	0.0174195
Cdk4	Q8BP21	0.979412	0.958909	0.00215274	0.345838	0.151397	0.0797377	0.209546	0.0284019	0.797141	-0.00482236
Cdk5	P49615	0.747599	0.550902	0.00550836	0.0074289	0.000761604	-0.0347585	0.153881	-0.0189152	0.878865	-0.001508
Cdk5rap3	Q99LM2	0.880006	0.753496	0.00718088	0.00344339	0.000272324	0.0992776	0.189181	-0.013413	0.645956	-0.00697866
Cdk7	Q03147	0.45779	0.212777	-0.102701	0.894093	0.787702	-0.0139794	0.0482507	0.0383839	0.700645	-0.00695978
Cdk9	Q99J95	0.434753	0.194633	-0.0367251	0.576253	0.341916	0.0267845	1	0.015069	1	0.0168151
Cdkl5	A0A0G2JGW6	0.732139	0.529299	0.0265937	0.973724	0.945527	-0.0035366	0.146781	-0.0204448	0.926907	-0.00127989
Cdkn1b	Q4FJM2	0.0812414	0.00807288	-0.0837377	0.203329	0.0681818	-0.0359265	0.0617323	0.0372302	0.573379	0.00893456
Cdkn2aip	Q8BI72	0.338749	0.120695	0.0230129	0.20451	0.0687691	0.0387398	0.00801917	0.0385764	0.217198	0.0168797
Cdkn2c	Q60772	0.633201	0.403735	0.0485607	0.530043	0.29865	0.0439626	0.128736	0.0346486	0.599651	0.0164498
Cdr2l	B2RWR4	0.436083	0.195535	-0.0245452	0.890808	0.782366	0.00524718	1	0.0114692	1	-0.00919423
Cds1	P98191	0.312895	0.103015	-0.0565989	0.133807	0.0376571	-0.0857334	0.00093885	-0.0593925	0.131217	-0.0274604
Cds2	Q99L43	0.0797846	0.00777334	-0.0688186	0.0582521	0.0118085	-0.0933288	1	0.00342105	1	-0.00401053
Cds2	A2AMQ5	0.116608	0.0158755	-0.235519	0.236796	0.0849526	-0.206022	1	0.00342105	1	-0.00401053
Cdv3	Q4VAA2	0.186807	0.0384119	-0.0383729	0.139831	0.0400733	-0.0426799	1	0.00378742	1	-0.0101429
Cdyl2	Q3UQV4	0.855108	0.710436	0.0198327	0.820743	0.654479	0.0217055	0.295809	-0.0618401	0.454302	-0.0240175
Cebpzos	Q8BTE5	0.0951388	0.0108764	-0.103712	0.663537	0.440142	-0.026846	0.734524	0.0157493	0.422784	0.0630224
Celf1	P28659	0.243118	0.0634525	0.0488355	0.580042	0.346462	-0.0228844	1	-0.00187434	1	-0.00271672
Celf3	Q8CIN6	0.16787	0.0313477	0.138733	0.56478	0.330927	-0.0698415	0.553388	-0.0138656	0.0721199	0.0513266
Celf4	Q7TSY6	0.307471	0.100257	-0.0508124	0.513141	0.284197	-0.0434114	0.00214449	0.0500563	0.220463	0.0179176
Celf5	A0A5F8MPH2	0.928135	0.847956	0.00863121	0.878	0.758673	-0.0172491	0.747925	0.010117	0.534958	0.0284003
Celf6	Q7TN33	0.786072	0.604543	-0.0284029	0.313616	0.130037	-0.106343	0.802991	-0.0143757	0.812937	0.00460576
Celsr2	Q9R0M0	0.084069	0.00868762	0.0678998	0.0214064	0.00303728	0.105728	0.729541	0.00315744	0.326293	0.0157124
Cend1	Q9JKC6	0.127734	0.0188825	-0.0830083	0.0135747	0.00165727	-0.0474248	3.62e-05	-0.0495027	0.238267	-0.0139537
Cep135	Q6P5D4	0.882519	0.758961	-0.0243084	0.768155	0.578972	-0.032725	0.210604	0.0605228	0.604757	0.0158845
Cep170	Q6A065	0.051462	0.00356129	-0.0449908	0.0134815	0.001638	-0.0371425	0.177329	0.00896042	0.880944	-0.000879239
Cep170b	Q80U49	0.115635	0.0155806	-0.0325476	0.00116231	6.53670437790621e-05	-0.0518213	0.130441	-0.0598312	0.608273	0.0149483
Cep41	Q3TUE7	0.405325	0.170795	-0.0921167	0.663537	0.440062	-0.0282481	0.0903422	0.017553	0.701422	0.00360158
Cep68	Q8C0D9	0.277735	0.0812216	0.0412441	0.433173	0.214582	0.0454166	1	-0.0107387	1	-0.0114121
Cep97	Q9CZ62	0.0866609	0.00922962	-0.052462	0.0624309	0.0129543	-0.0585347	0.199772	0.0156213	0.629923	-0.00446436
Cept1	A0A0A6YXR0	0.753834	0.559082	0.0107104	0.628787	0.399816	-0.0155966	1	0.0107982	1	-0.00307219
Cerk	Q8K4Q7	0.94812	0.886956	-0.00541065	0.511988	0.283252	0.0587471	1	-0.00512055	1	0.00538403
Cers1	P27545	0.300702	0.0954424	-0.0544747	0.919875	0.843785	0.00406549	0.943969	0.000876983	0.374693	0.0172933
Cers2	Q924Z4	0.437823	0.19729	0.0513822	0.00165358	0.00010307	0.114031	0.52918	0.0306147	0.64023	0.0099218
Cers4	Q9D6J1	0.659734	0.435837	0.0294989	0.687157	0.471091	0.0210539	0.821728	-0.0176278	0.821728	-0.0159472
Cetn2	Q9R1K9	0.57806	0.342527	-0.031166	0.664189	0.441422	0.0391277	0.0183096	0.0340963	0.950507	-0.000706407
Cfap20	Q8BTU1	0.300841	0.0955575	-0.0674721	0.89399	0.787105	0.00813834	0.157699	-0.0203249	0.820535	-0.00257077
Cfap36	Q99JR9	0.532848	0.290429	-0.0203374	0.272377	0.104196	-0.0309029	0.181224	-0.0190431	0.108043	-0.0228096
Cfdp1	O88271	0.0711176	0.00630308	-0.087017	0.656128	0.430961	-0.0201363	0.0067696	0.0645125	0.747377	0.00725722
Cfh	P06909	0.00709696	0.000154728	0.231305	5.08482925147403e-06	7.34977312604613e-08	0.462719	0.00810187	0.0804462	0.280742	0.0330263
Cfl1	P18760	0.321009	0.108558	0.0283814	0.519536	0.289503	0.0243936	1	-0.000230794	1	-0.00576845
Cfl2	P45591	0.1343	0.0204086	-0.0982858	0.636156	0.40751	-0.0229271	0.257606	0.0223552	0.858407	0.00261509
Cggbp1	Q8BHG9	0.576714	0.34069	-0.0422555	0.878	0.758421	-0.0130515	0.00202992	0.0631321	0.38951	0.0166587
Cgn	D3YUW7	0.654593	0.429953	-0.0835604	0.747645	0.547134	-0.101448	0.582796	0.0180523	0.932189	0.00150951
Cgnl1	B2RY19	0.370113	0.141974	-0.0511513	0.497947	0.270709	-0.0266741	0.170007	0.0212682	0.170007	-0.0188796
Cgref1	E9QPK1	0.585012	0.350939	-0.0385193	0.620034	0.389183	0.0474299	0.311367	0.0250229	0.544054	-0.00939821
Champ1	Q8K327	0.148423	0.0245546	-0.0418059	0.808591	0.636072	-0.00905799	7.02e-06	0.0511703	0.0241233	0.0273031
Chchd10	Q7TNL9	0.975867	0.950617	-0.00205607	0.0527032	0.0102751	-0.0627934	1	-0.0181913	1	0.0193882
Chchd3	Q9CRB9	0.335335	0.118658	-0.0382494	0.0954644	0.0233991	-0.0358447	1.23e-05	-0.0407907	0.852733	-0.00160637
Chchd3	D3Z0L4	0.29679	0.0928751	-0.0307257	0.56466	0.330791	-0.0230352	1.23e-05	-0.0407907	0.852733	-0.00160637
Chchd4	Q8VEA4	0.893616	0.77876	0.0036816	0.352597	0.156118	0.0331859	0.000318989	-0.0515885	0.244698	-0.016457
Chchd6	E9Q4M4	0.00701814	0.000148832	-0.155457	0.228105	0.0807119	-0.0555018	1.27e-07	-0.0688286	0.0452492	-0.0242132
Chchd6	Q91VN4	0.019595	0.000722813	-0.0428366	0.472569	0.248102	0.0177867	1.27e-07	-0.0688286	0.0452492	-0.0242132
Chchd7	B1AXC8	0.624014	0.391605	-0.030759	0.40136	0.191298	0.0262917	1	0.012807	1	0.00332357
Chd2	E9PZM4	0.479718	0.233198	-0.0287178	0.0924303	0.022274	0.128542	0.298433	-0.0255511	0.360568	-0.0197389
Chd3	B1AR17	0.295461	0.0918115	-0.149115	0.382777	0.176432	-0.121948	0.977906	-0.0215508	0.977906	-0.00377417
Chd4	E9QAS4	0.639947	0.412985	-0.0114809	0.59669	0.364236	0.0070797	0.000100301	0.0301154	0.948702	-0.00055098
Chd5	E9PYU4	0.575657	0.339161	-0.0427919	0.521809	0.291137	-0.0449546	0.676465	0.00792675	0.482856	0.0319912
Chdh	Q8BJ64	0.100778	0.0120792	-0.120031	0.927441	0.858983	0.00605191	0.27099	0.044963	0.603066	0.0250623
Cherp	Q8CGZ0	0.534566	0.292618	-0.0193219	0.118285	0.0315247	-0.0361956	1	-0.00652967	1	-0.00580113
Chga	P26339	0.745065	0.547497	0.032655	0.798982	0.620408	0.0984552	9.67e-12	0.196079	0.0533435	0.0517485
Chgb	P16014	0.481197	0.235045	0.0940049	0.394672	0.185891	0.267583	0.0117597	0.0586895	0.594938	0.0100473
Chid1	Q922Q9	0.755333	0.56135	0.0102838	0.875852	0.753633	-0.0088285	0.533814	0.00687529	0.169823	0.0211812
Chka	O54804	0.979412	0.95867	0.00152674	0.784671	0.600708	0.0148775	0.585837	-0.0309393	0.936719	-0.0178605
Chkb	O55229	0.259489	0.0715744	-0.0280653	0.301685	0.122865	-0.0208675	1	0.00303392	1	0.000434688
Chl1	P70232	0.471963	0.226111	-0.0392902	0.281369	0.10916	0.0542767	0.932683	-0.0111732	0.932683	-0.00307565
Chm	A2AD03	0.93192	0.855161	-0.00368064	0.649771	0.42399	0.0201578	0.222326	0.0163548	0.375642	0.00959196
Chml	Q9QZD5	0.294064	0.0909582	-0.0580295	0.193292	0.0634567	-0.0671762	4.84e-09	-0.087405	0.00461623	-0.0385412
Chmp1a	Q921W0	0.48524	0.238868	-0.00751486	0.137519	0.0391207	0.0235745	0.0599615	0.0291473	0.210636	-0.0146579
Chmp2a	Q9DB34	0.36484	0.137772	-0.0273704	0.192629	0.0629908	0.0344149	1	0.00170154	1	-0.00747325
Chmp2b	A0A338P7L8	0.715424	0.509053	0.0143549	9.59795676573079e-05	2.84508853161088e-06	0.0565691	0.00641291	0.0382818	0.152691	0.01641
Chmp3	Q9CQ10	0.408343	0.17371	-0.0126958	0.0147697	0.00186546	-0.0451115	1	0.00708585	1	-0.0055334
Chmp4b	Q9D8B3	0.660741	0.437496	-0.0127198	0.560248	0.326959	0.0114707	0.00882027	0.0216854	0.480148	0.00475322
Chmp5	Q9D7S9	0.156806	0.027007	-0.0377994	0.434127	0.215146	0.014939	0.718829	0.00420314	0.257597	-0.0144857
Chmp6	P0C0A3	0.000652188	1.10279127590461e-07	-0.0930348	0.00156086	9.63766788106772e-05	-0.117196	1	0.000438739	1	-0.00790957
Chmp7	Q8R1T1	0.178075	0.0349791	-0.0247775	0.925372	0.853489	-0.00244965	1	0.000380465	1	-0.0027508
Chn1	Q91V57	0.447824	0.204525	-0.0195291	0.8194	0.652921	-0.00635481	0.19735	0.0175996	0.659261	0.00421911
Chn1	Q91V57-2	0.491188	0.244875	-0.058019	0.969541	0.93762	0.00359365	0.19735	0.0175996	0.659261	0.00421911
Chn2	Q3V2R3	0.842074	0.686751	0.0106829	0.957861	0.917795	0.00427877	1	-0.00506925	1	0.000156958
Chordc1	Q9D1P4	0.127419	0.0187782	-0.0667576	0.784859	0.601169	0.0131062	0.170911	0.0403665	0.644454	0.00913239
Chp1	P61022	0.0708847	0.00622885	-0.121798	0.13091	0.0365351	-0.102667	4.23e-08	-0.0555758	0.425767	-0.00744963
Chrm1	P12657	0.16631	0.0304919	0.244003	0.010853	0.00123344	0.292639	0.128997	0.0351288	0.787213	0.00434117
Chrm3	Q9ERZ3	0.659734	0.435654	-0.0356226	0.728518	0.521284	0.0399062	0.0108616	0.0822809	0.769421	0.00748357
Chrm4	P32211	0.483254	0.237296	0.136567	0.705339	0.492539	-0.0625537	0.769109	-0.0291031	0.876008	-0.012003
Chtop	Q2VPR3	0.307845	0.100663	-0.0330677	0.781662	0.597305	-0.0136422	0.394966	0.0290381	0.922578	-0.00203869
Churc1	Q6DG52	0.997789	0.996035	-0.000161651	0.979411	0.958978	-0.00118681	0.609443	0.0159644	0.947891	-0.00107564
Ciao1	Q99KN2	0.733534	0.531695	0.0088815	0.238586	0.0861864	0.0357993	0.00230275	0.0318455	0.250677	0.0173207
Ciapin1	Q8WTY4	0.392654	0.15996	-0.0268968	0.439762	0.2193	-0.0250021	0.000984828	-0.0312028	0.0192661	-0.0245713
Cib1	Q9Z0F4	0.0690316	0.0058234	0.152901	0.00647499	0.000627395	0.216521	0.390985	0.0353989	0.511762	0.0246188
Cic	Q924A2	0.945939	0.883763	0.00355258	0.768339	0.579203	-0.0143197	0.113799	0.0362864	0.633361	0.00789372
Cirbp	P60824	0.622842	0.390344	-0.074385	0.539522	0.3081	-0.0656508	0.00265025	-0.137388	0.523776	-0.0255425
Cisd1	Q91WS0	0.877214	0.750077	-0.00511049	0.0489805	0.00926239	-0.0627243	6.92e-05	-0.0530302	0.0818544	-0.0214562
Cisd2	Q9CQB5	0.0431517	0.00262399	-0.0690256	0.0166459	0.00217265	-0.0673273	0.0327332	-0.0223453	0.384389	-0.00797369
Cisd3	B3DFI8	0.598705	0.365817	-0.0478514	0.909044	0.816974	0.0120581	0.114786	-0.0536556	0.539802	-0.0315774
Cit	P49025	0.183476	0.0373832	-0.118401	0.0924865	0.0223163	-0.0814931	0.124787	0.0295082	0.584952	0.00774458
Ckap4	Q8BMK4	0.352442	0.129782	0.0301549	0.0313185	0.00501243	0.0725275	2.83e-06	-0.0577105	0.138831	-0.0182054
Ckap5	A0A0R4J0K2	0.321789	0.109229	-0.0297092	0.312009	0.128788	-0.0151899	0.493188	-0.00614266	0.432348	-0.00841821
Ckb	Q04447	0.565095	0.327528	0.0160224	0.994132	0.989706	0.000312231	0.501605	-0.00898112	0.09127	-0.0170896
Ckm	P07310	0.462592	0.216744	0.0801524	0.732871	0.525847	0.0444815	0.760407	0.0106673	0.760407	-0.00497454
Clasp1	A0A087WQ95	0.461342	0.215828	-0.0153603	0.360355	0.161199	-0.02085	1	-0.00336517	1	-0.000998179
Clasp2	A0A1L1ST22	0.961358	0.917967	0.00379796	0.456622	0.235324	0.0701712	0.119225	-0.0117296	0.497279	-0.0071166
Clasp2	F7DCH5	0.117459	0.0161016	-0.0384223	0.00131603	7.57377845878117e-05	-0.0598378	0.119225	-0.0117296	0.497279	-0.0071166
Clcc1	A2AEM2	0.0537588	0.00382259	-0.0604019	0.59134	0.357368	0.0183407	0.188643	0.0122417	0.951256	0.000463736
Clcn4	A0A1B0GT29	0.0028578	3.41529612763189e-05	0.111742	1.3401987873108e-05	2.35535814993112e-07	0.185691	4.41e-05	0.043419	0.028221	0.0220802
Clcn5	B1ATV0	0.569588	0.333197	0.0631902	0.656164	0.431061	0.0544069	0.000339497	0.0430338	0.474584	0.00753215
Clcn6	O35454	0.000652188	3.36402432766895e-07	0.310839	8.68730998960056e-07	6.20885658307714e-09	0.397814	3.74e-05	0.0430114	0.0148069	0.0250622
Clcn7	O70496	0.0569555	0.00419743	0.100228	0.000405568	1.74867145960991e-05	0.2065	6.62e-07	0.0526666	0.0892021	0.0145867
Cldn10	Q9Z0S6	0.926157	0.843905	-0.0068527	0.784337	0.600269	0.017271	0.000385843	0.104526	0.52159	0.0160761
Cldn11	Q60771	0.666764	0.445108	0.0586646	0.296508	0.119198	-0.0919278	1	0.024169	1	-0.00347124
Cldnd1	Q9CQX5	0.282367	0.0836797	-0.0554418	0.0338493	0.00558008	-0.0910401	0.486409	0.02274	0.958919	-0.000971709
Clec16a	Q80U30	0.0461808	0.00295595	0.0400918	0.282246	0.10979	0.0256028	1	-0.00785491	1	-0.00216669
Clec2l	P0C7M9	0.0461808	0.00295969	-0.146668	6.68248536586443e-05	1.79295740923603e-06	-0.217777	0.00311219	-0.0635447	0.50755	-0.0132557
Clgn	P52194	0.11386	0.0150759	-0.121713	0.494285	0.266905	-0.0389851	0.0892264	0.0450849	0.708031	0.00757419
Clic1	Q9Z1Q5	0.0286204	0.00126152	0.211829	0.000220685	8.06720936047162e-06	0.407248	0.369612	0.0262381	0.960317	0.00103671
Clic4	Q9QYB1	0.92534	0.84068	0.00736703	0.801568	0.62435	0.0211732	0.0546543	0.0692774	0.536887	0.0175637
Clic5	Q8BXK9	0.0237334	0.000964908	-0.125851	0.0881217	0.0209179	-0.09587	0.0153618	-0.0658492	0.417165	-0.0206305
Clint1	Q5SUH6	0.492911	0.246658	-0.0445944	0.268437	0.101637	0.0928069	0.024308	-0.0163454	0.813012	0.00144131
Clint1	Q5SUH7	0.985155	0.972458	-0.000388423	0.000112982	3.4814528952101e-06	0.0547065	0.024308	-0.0163454	0.813012	0.00144131
Clip2	Q9Z0H8	0.910434	0.811328	-0.00214994	0.0569342	0.0114288	-0.0332212	0.00452593	0.019947	0.726864	-0.00227459
Clip3	B9EHT4	0.00120103	8.68015291027247e-06	0.135486	1.25287478370762e-07	3.23108158935367e-10	0.177282	0.197481	-0.0165998	0.757004	-0.00277645
Clip4	A0A2R8VJW4	0.292973	0.0902777	0.051249	0.576162	0.341703	-0.0176244	0.01661	-0.0565491	0.00995927	-0.0596461
Clmn	Q8C5W0	0.580769	0.346181	-0.0429193	0.805678	0.630778	0.0137482	0.532672	0.024841	0.618747	0.0179273
Clns1a	Q923F1	0.267561	0.0757526	-0.0339151	0.442436	0.221814	-0.0182718	1.44e-05	0.0468398	0.358849	0.00880263
Clpb	Q60649	0.179848	0.0355201	-0.0255262	0.858161	0.720614	-0.003661	0.651586	0.00792433	0.409196	0.0185596
Clpp	Q3UGW4	0.261366	0.0723925	-0.0485163	0.633939	0.40545	0.0295571	1	-0.00287439	1	-0.00449401
Clptm1	Q8VBZ3	0.446985	0.204037	0.021364	0.512682	0.283882	-0.0208652	9.1e-06	-0.0429267	0.401999	-0.00784198
Clptm1l	Q8BXA5	0.97324	0.941466	-0.0015894	0.878338	0.75986	-0.0051756	1	-0.011365	1	-0.0111913
Clpx	Q9JHS4	0.430649	0.191635	-0.024938	0.259887	0.0971645	-0.0338181	0.916898	-0.00870451	0.916898	0.00796885
Clstn1	Q9EPL2	0.00138634	1.10452205883855e-05	0.226825	2.03688203368869e-06	2.1207307575603e-08	0.308158	0.0394743	0.0402132	0.172317	0.0276607
Clstn2	Q9ER65	0.125012	0.0178694	0.226597	0.0146842	0.00184778	0.345349	2.93e-06	0.0854076	0.0621446	0.0295242
Clstn3	Q99JH7	0.00291242	3.75355293939795e-05	0.224841	1.15937515700859e-07	2.58091716264361e-10	0.366256	5.16e-05	0.0452012	0.00645525	0.0348854
Clta	O08585	0.334651	0.118255	-0.0404824	0.02239	0.00321881	-0.0862207	1	-0.000937256	1	-0.00739893
Cltb	Q6IRU5	0.00473998	8.3593699623031e-05	-0.100954	0.126328	0.0347088	-0.0675506	0.157576	-0.148847	0.157576	0.127249
Cltb	Q3TJ95	0.115635	0.0155547	-0.0515959	0.373157	0.169695	-0.0368643	0.157576	-0.148847	0.157576	0.127249
Cltc	Q8K2I5	0.323779	0.110544	-0.0733534	0.80779	0.634458	-0.0228404	0.000226544	-0.0307921	0.0550178	-0.0149072
Clu	Q06890	0.00177145	1.7019240833052e-05	0.868661	3.3355403377472e-07	1.50942498789055e-09	1.57746	2.84e-10	0.139483	0.00399915	0.0693809
Cluh	A0A0R4J140	0.851603	0.70409	0.00653695	0.55802	0.325201	0.0175216	0.185427	-0.0470169	0.722819	-0.00742602
Clvs1	Q9D4C9	0.577997	0.342125	-0.0163685	0.0338366	0.00557402	-0.0432158	0.65388	-0.00974152	0.818209	-0.00397493
Clvs2	Q8BG92	0.528748	0.28524	-0.0253674	0.522874	0.292344	-0.0255696	0.374619	0.00959322	0.640156	-0.00368389
Clybl	Q8R4N0	0.504589	0.258794	0.027323	0.198843	0.0660948	0.0495126	0.499973	-0.0613538	0.609212	-0.0243021
Cmas	A0A0R4J0B4	0.499858	0.253531	-0.0507949	0.628063	0.398178	-0.0436952	0.265324	0.0150852	0.532255	0.00573123
Cmbl	Q8R1G2	0.839762	0.683125	0.0263469	0.786179	0.602876	0.0445716	1.71e-06	0.0610779	0.0102462	0.0281748
Cmc1	Q9CVE7	0.240726	0.0620711	-0.0373756	0.296508	0.119147	-0.0598166	0.353993	-0.034223	0.546517	-0.0145749
Cmc2	Q8K199	0.400437	0.166415	-0.0267975	0.995129	0.991841	-0.000294103	0.00553523	-0.0647199	0.462316	-0.0153538
Cmip	Q9D486	0.375084	0.146781	0.0339499	0.989266	0.979298	-0.000851133	0.566269	-0.016626	0.750994	-0.00338892
Cmpk1	Q9DBP5	0.0770735	0.0071532	-0.0494239	0.00678391	0.000669497	-0.0672957	0.217337	0.0231836	0.599437	0.00653541
Cmpk2	Q3U5Q7	0.983109	0.9667	0.0014137	0.151667	0.045028	0.0962991	0.112756	0.0251257	0.460488	0.00906376
Cmtm4	Q8CJ61	0.490548	0.244211	-0.0383419	0.166531	0.0510096	0.0698573	0.226799	0.0329323	0.587987	0.0105432
Cmtr1	Q9DBC3	0.799758	0.623877	0.0124711	0.874475	0.750909	-0.00929634	0.0182216	0.0454137	0.197849	0.0233404
Cnbp	P53996-3	0.126567	0.0183736	-0.0999089	0.928384	0.861115	-0.00726426	0.558374	-0.0226051	0.439625	0.0319146
Cndp2	Q9D1A2	0.00552387	0.000100964	0.0739068	3.0693859039994e-06	3.79407499734414e-08	0.156945	5.02e-06	0.0653028	0.4772	0.009467
Cnih2	O35089	0.701608	0.491478	0.0432927	0.719266	0.508597	0.0371943	1	-0.00281616	1	-0.000784102
Cnksr2	Q80YA9	0.421813	0.183453	0.0885132	0.595958	0.363414	0.0640037	2.21e-05	0.0480739	0.0307566	0.022708
Cnn1	Q08091	0.959981	0.915637	0.0264302	0.628428	0.399039	0.220193	0.885674	-0.0561679	0.885674	-0.0624828
Cnn3	Q9DAW9	0.0582843	0.00439095	0.280051	6.98124056743302e-05	1.88129505625026e-06	0.535985	0.886679	0.0176205	0.886679	-0.0176781
Cnnm1	A0A286YDL2	0.504232	0.25813	-0.0308334	0.000306133	1.21592249967012e-05	-0.127607	0.703936	0.00316067	0.659605	0.0114804
Cnnm2	Q3TWN3	0.0696532	0.00595745	-0.0882784	0.0317691	0.00511433	-0.0957241	0.100768	-0.0166983	0.716187	-0.00310407
Cnnm3	Q32NY4	0.494061	0.247617	-0.0446226	0.834818	0.680863	-0.0178489	0.097268	0.0242538	0.517436	-0.00672163
Cnnm4	Q69ZF7	0.497369	0.250753	-0.0350386	0.159816	0.0482913	-0.0427266	0.528604	-0.0173452	0.528604	-0.0175516
Cnot1	Q6ZQ08	0.440535	0.199441	-0.0120798	0.839378	0.690306	0.00462867	0.79618	0.00147353	0.699827	-0.00416054
Cnot10	Q8BH15	0.983261	0.96821	-0.00062789	0.296961	0.119724	0.0271302	0.0511555	-0.0236639	0.264443	-0.0126881
Cnot11	Q9CWN7	0.1343	0.0204085	-0.0486141	0.874402	0.750541	0.00629816	0.633085	-0.0153187	0.633085	-0.0158871
Cnot2	A0A1S6GWJ6	0.509907	0.26502	0.0933444	0.878338	0.759745	-0.0261183	1	-0.00765282	1	0.00859426
Cnot3	Q6A015	0.294064	0.0908574	-0.0233668	0.502798	0.274952	0.0180048	1	-0.00262365	1	0.00474991
Cnot4	Q8BT14	0.257744	0.0705134	-0.035762	0.121519	0.0327589	-0.0318017	0.721967	-0.0148583	0.827788	-0.0081435
Cnot7	Q60809	0.658144	0.43351	-0.0185114	0.494547	0.267699	0.0179475	0.793871	0.00305788	0.526177	0.0171523
Cnp	P16330	0.467284	0.22157	-0.0613487	0.0680733	0.0145558	-0.133224	0.0913982	0.0919789	0.90699	0.00507886
Cnpy2	Q9QXT0	0.942379	0.876659	-0.00587691	0.372699	0.169299	0.0574496	0.00397918	0.0312181	0.130062	0.0167203
Cnpy3	Q9DAU1	0.704164	0.494606	0.0154757	0.168373	0.0517251	0.0598221	1	0.0110881	1	0.00459089
Cnpy4	Q8BQ47	0.334443	0.118103	-0.0343002	0.10339	0.0260563	0.061293	0.141609	0.0280531	0.420324	0.0121412
Cnr1	P47746	0.867482	0.730677	-0.0203252	0.228598	0.0809132	-0.0877871	0.0122377	-0.0481197	0.0556181	-0.0326837
Cnrip1	Q5M8N0	0.459595	0.214541	-0.0290974	0.0423524	0.00762194	-0.0722338	0.779451	-0.00698686	0.605047	-0.015589
Cnst	Q8CBC4	0.55824	0.319966	-0.0250363	0.013595	0.00166134	-0.0816835	0.0133866	0.0390695	0.458375	0.0085024
Cntfr	O88507	0.00375553	5.84532647783115e-05	-0.116824	0.000595826	2.76446453567729e-05	-0.145912	0.483277	-0.00981943	0.184021	-0.0249642
Cntn1	P12960	0.0195477	0.000712284	-0.0495104	2.87986962287728e-06	3.37418819317784e-08	-0.0932596	0.0513993	-0.0161315	0.547122	-0.00423588
Cntn2	Q3UH39	0.290143	0.0886975	-0.0548197	0.0810025	0.0186016	-0.0847757	0.053776	0.0373473	0.258898	0.0189279
Cntn3	Q07409	0.0630369	0.00500012	-0.0568944	0.0753548	0.0168102	-0.0504807	1	0.00211557	1	-0.00102429
Cntn4	Q69Z26	0.0158382	0.000533492	-0.0940261	0.0662726	0.0140853	-0.085032	1	-0.00686188	1	-0.00390016
Cntn6	Q9JMB8	0.388328	0.156742	-0.0405855	0.111271	0.0290074	-0.0669786	0.388359	-0.0280893	0.388359	-0.0271989
Cntnap1	O54991	0.384882	0.153502	-0.0419738	0.179039	0.0564491	-0.0737949	0.134896	0.0298177	0.229045	0.0228048
Cntnap2	E9QNF7	0.0874727	0.00939807	-0.0559065	0.00871302	0.000927959	-0.100978	0.886964	-0.00122077	0.238254	0.0134981
Cntnap4	D3YWB9	0.159058	0.0275891	-0.116862	0.484177	0.257604	-0.0556164	0.998845	0.00798153	0.998845	-0.00247756
Coa3	Q9D2R6	0.0341677	0.00170538	-0.102445	0.107926	0.0277308	-0.0688546	0.0596595	-0.0302077	0.387358	-0.0107298
COA4	Q8BT51	0.778523	0.594044	-0.0278332	0.771137	0.58316	-0.0293601	0.490721	-0.0324788	0.626602	-0.0111965
Coa5	Q99M07	0.635268	0.406323	-0.0174166	0.213561	0.0735642	-0.0320868	0.197235	-0.0337702	0.692609	0.0065199
Coa6	Q8BGD8	0.0365823	0.00192877	-0.0498485	0.40346	0.193529	-0.0258173	7.77e-05	-0.0666681	0.914546	-0.00173118
Coa7	Q921H9	0.0753289	0.00691067	-0.0423704	0.779462	0.594062	-0.00767413	5.79e-09	-0.112813	0.0215356	-0.0430067
Coasy	Q9DBL7	0.801479	0.626253	0.0101499	0.569602	0.335221	0.0262317	0.866818	0.00877857	0.866818	0.00256521
Cobl	G3UWY3	0.971423	0.937733	-0.0022048	0.843912	0.69797	0.0178142	0.00481098	0.041548	0.841814	0.00282457
Cobll1	Q3UMF0	0.189444	0.0396645	-0.060598	0.585223	0.351751	0.0267901	0.103899	-0.0314643	0.103899	-0.0289022
Cog1	Q3TR89	0.851603	0.703888	-0.0109958	0.0656876	0.0139101	0.0634012	0.00165892	-0.0362848	0.899095	-0.0013892
Cog2	Q3TAN4	0.88945	0.772207	-0.00470127	0.738219	0.534131	0.0131248	0.948216	-0.00400342	0.948216	0.00630714
Cog3	Q8CI04	0.522619	0.27788	-0.0221266	0.646793	0.420813	0.0139915	0.0578537	-0.0217179	0.327633	-0.00849214
Cog4	Q8R1U1	0.798531	0.622313	-0.0155088	0.384242	0.177616	0.0306824	0.0250675	-0.0252123	0.266522	-0.010095
Cog5	Q8C0L8	0.884141	0.762009	0.00513659	0.0754073	0.0168308	0.0343291	0.0025216	-0.0316485	0.260238	-0.0103196
Cog6	Q8R3I3	0.68329	0.46565	-0.018865	0.492808	0.265198	0.0228056	0.122035	-0.0216028	0.34933	-0.00912162
Cog7	A0A0R4J0Q9	0.870813	0.737338	0.00673314	0.000255308	9.62343462511831e-06	0.0511222	0.00282283	-0.0338007	0.796692	-0.00219342
Cog8	Q3U5F9	0.858469	0.717506	0.00475118	0.105248	0.0267468	0.0422038	0.595372	-0.0122191	0.611779	0.00584733
Coil	E9Q284	0.315089	0.104587	-0.0413968	0.153356	0.0458361	-0.0489145	0.498306	0.0240334	0.828693	0.0157505
Col12a1	Q60847	0.95059	0.89635	-0.00634944	0.402347	0.192154	0.126583	1	-0.0174933	1	-0.00990826
Col14a1	Q80X19	0.636754	0.410104	-0.154192	0.541751	0.3102	0.130447	0.0363641	-0.130731	0.267308	-0.0650344
Col18a1	P39061-1	0.525404	0.280646	-0.0538262	0.392223	0.184416	-0.0517275	1	-0.0171461	1	-0.0276144
Col1a1	P11087	0.810041	0.638353	-0.0469794	0.834829	0.68097	0.0808827	1	-0.0987399	1	-0.0440245
Col1a2	Q01149	0.715424	0.508974	-0.0567531	0.644413	0.41735	0.171234	0.68818	-0.129343	0.916328	-0.0675086
Col4a1	P02463	0.920739	0.83174	0.00823011	0.0379645	0.00661877	0.0884256	1	-0.017233	1	-0.0128932
Col4a2	P08122	0.336558	0.119521	0.0702122	0.127256	0.0351725	0.0854507	0.328743	-0.0407314	0.40222	-0.0346508
Col6a1	Q04857	0.913014	0.816389	0.0141372	0.680177	0.460942	0.0434437	0.735634	-0.0530455	0.735634	-0.0614694
Col6a2	Q02788	0.959981	0.914826	0.00683445	0.386948	0.180077	0.153548	1	-0.0430439	1	-0.0561388
Col6a3	A0A087WS16	0.976336	0.952261	-0.00408019	0.877608	0.755853	0.0255663	1	-0.0332932	1	-0.0546834
Colec12	Q8K4Q8	0.193473	0.0410531	-0.0969126	0.397467	0.188232	-0.0516223	0.83877	0.0288981	1	0.0184694
Colgalt1	Q8K297	0.974168	0.94426	0.0019466	0.745439	0.54386	0.027987	1	-0.00419984	1	-0.00438549
Commd1	Q8K4M5	0.915599	0.820947	-0.00567871	0.0440785	0.008103	0.0765586	0.0243516	0.0316751	0.492429	0.00892301
Commd10	Q8JZY2	0.667003	0.445372	-0.00788774	0.00026306	9.98610326354099e-06	0.0733964	0.0192936	0.0195243	0.268889	0.0106875
Commd2	Q8BXC6	0.787213	0.605818	-0.00886838	0.00137391	8.08088935304328e-05	0.0827476	0.284195	0.015008	0.224905	0.0181597
Commd3	Q63829	0.171961	0.0329617	-0.0300612	0.00735626	0.000751864	0.0575065	0.920803	-0.00855001	0.99389	7.5e-05
Commd4	Q9CQ02	0.40425	0.168994	0.0289762	0.231836	0.0823582	0.0916145	1	0.00585939	1	-0.00426946
Commd5	Q8R395	0.409879	0.175068	-0.0235162	0.0068769	0.000687288	0.043044	0.00672491	0.0256968	0.0623501	0.0181426
Commd6	Q3V4B5	0.77187	0.582198	0.00901915	0.243669	0.0889765	0.0381422	1	-0.000765255	1	-0.00306867
Commd7	Q8BG94	0.976023	0.951322	-0.00127246	0.109269	0.0282678	0.0541042	0.138024	0.0231028	0.308141	0.0134314
Commd8	Q9CZG3	0.874204	0.743764	-0.00630162	0.00422689	0.000356079	0.103556	1	0.00782306	1	0.00532305
Commd9	Q8K2Q0	0.77194	0.582725	0.00806377	0.0484945	0.00912504	0.0506147	0.22164	-0.0170159	0.998931	-1.42e-05
Comt	O88587	0.00565192	0.000105291	0.0546523	0.0100313	0.00110244	0.0715955	0.708033	0.0173249	0.748012	-0.00635264
Comtd1	Q8BIG7	0.435429	0.195088	-0.0850864	0.814469	0.645809	-0.0346963	0.87892	0.0165186	0.953598	0.0107084
Copa	Q8CIE6	0.18403	0.0376039	0.0199619	0.0302309	0.00479231	0.0446454	1	0.000783193	1	-0.00245011
Copb1	Q9JIF7	0.490849	0.244591	0.0104095	0.141174	0.0408471	0.0236613	0.0481393	-0.012707	0.91266	-0.000645248
Copb2	O55029	0.4375	0.19699	0.0116808	0.0291291	0.00458694	0.0373887	0.826049	0.00521839	0.848197	0.00195028
Cope	O89079	0.667883	0.44628	0.0108546	0.100822	0.0251021	0.0281802	1	0.00571716	1	0.00349164
Copg1	Q9QZE5	0.6124	0.378633	0.0102283	0.0377066	0.00656055	0.0631933	0.882392	-0.00410178	0.882392	0.0025145
Copg2	Q9QXK3	0.593109	0.360449	0.0104362	0.114552	0.0301446	0.0271086	1	-0.00565971	1	-0.00630882
Cops2	P61202	0.338311	0.12046	-0.0269169	0.0232383	0.00336527	-0.0407608	0.486458	0.00924695	0.922254	-0.000752076
Cops3	O88543	0.807558	0.634671	-0.00749915	0.477934	0.252322	-0.022457	0.00997463	-0.0240826	0.186036	-0.0114463
Cops4	O88544	0.361693	0.135481	-0.0204269	0.0950467	0.0232522	-0.0330751	1	-0.00187525	1	-0.00194504
Cops5	O35864	0.856188	0.714053	-0.00527401	0.858927	0.722666	0.00922383	0.670524	-0.00748053	0.670524	0.00400305
Cops6	O88545	0.103954	0.0127239	-0.0366741	0.05305	0.0103614	-0.0434898	1	0.000345938	1	0.00249528
Cops7a	D3Z440	0.389022	0.157341	-0.0395812	0.190737	0.0619558	-0.0442736	0.0011188	-0.0188979	0.0967892	-0.009097
Cops7b	Q8BV13	0.850658	0.701756	0.00643435	0.87099	0.746184	-0.00595676	0.00014698	0.0356352	0.257247	0.0104676
Cops8	Q8VBV7	0.0812414	0.00809207	-0.053697	0.0926676	0.0224312	-0.0378841	0.304243	0.00966615	0.304243	0.00935766
Copz1	P61924	0.968703	0.931817	0.00119704	0.127636	0.0353073	0.0298628	1	0.00154075	1	0.00576533
Coq10a	A0A1W2P7J1	0.992391	0.98652	0.000269116	0.709359	0.497257	-0.0224138	0.494796	-0.0125736	0.485735	0.0214465
Coq3	Q3UQM8	0.802504	0.628087	0.0140411	0.663537	0.440188	0.0286947	0.81287	-0.0197121	0.81287	-0.0185249
Coq5	Q9CXI0	0.773473	0.585519	0.0131053	0.198661	0.0659179	0.0452046	1	-0.0106927	1	-0.00714883
Coq6	Q8R1S0	0.938437	0.868837	-0.00358624	0.928122	0.859941	-0.00513007	0.914347	-0.016085	0.914347	-0.0180572
Coq7	P97478	0.600032	0.366979	0.0210725	0.337914	0.146172	0.0473984	1	-0.0121551	1	-0.0158277
Coq9	Q8K1Z0	0.532069	0.289506	-0.0164491	0.709574	0.497741	0.0169582	0.0019079	-0.0457361	0.176155	-0.018006
Coro1a	O89053	0.872352	0.740605	0.0103525	0.956483	0.915019	-0.00462845	4.39e-07	-0.0900738	0.0690583	-0.0297219
Coro1b	Q9WUM3	0.204138	0.0449549	0.0203351	0.0329311	0.00537084	0.0509383	0.980816	0.000226992	0.215889	-0.0155265
Coro1c	Q5PPQ7	0.327751	0.113192	-0.0278593	0.904167	0.80554	0.00444041	0.697163	0.00360118	0.534976	-0.0107601
Coro2a	Q3U4G8	0.393888	0.160832	-0.13358	0.281665	0.109486	-0.137727	0.0035185	-0.0353742	0.763012	0.00326578
Coro2b	Q8BH44	0.726049	0.521503	0.0271735	0.159679	0.0481949	-0.107044	5.25e-07	-0.0447822	0.400467	-0.00691682
Coro6	Q920M5	0.11386	0.0150778	-0.134606	0.931218	0.865754	-0.00949244	0.00013911	-0.066107	0.104638	-0.0267943
Coro7	Q9D2V7	0.231462	0.0572756	0.0536767	0.44196	0.221264	0.0370086	8.75e-05	-0.048512	0.803042	-0.00272827
Cotl1	Q9CQI6	0.224679	0.0543862	0.0734682	0.0927129	0.0224531	0.124078	0.000435272	0.0544372	0.0360206	0.0272951
Cox11	Q6P8I6	0.935885	0.861212	-0.00556978	0.728312	0.52104	0.0261811	0.191929	-0.0349921	0.476762	0.0169837
Cox15	Q8BJ03	0.0344454	0.00172491	-0.0933308	0.0984047	0.0243274	-0.046225	0.264463	0.0154432	0.933968	0.000936932
Cox17	P56394	0.991907	0.985703	-0.000415719	0.788592	0.605488	-0.0231082	1	0.0245464	1	0.00530122
Cox18	B7ZNW4	0.643312	0.416739	-0.0507823	0.390318	0.182514	0.0692144	0.252408	-0.0259822	0.60361	0.00935753
Cox20	Q9D7J4	0.673358	0.453166	-0.0282612	0.84074	0.692588	0.0125894	0.83857	-0.0112165	0.83857	0.00725989
Cox4i1	P19783	0.231359	0.0570538	-0.020666	2.5993445845201e-05	5.43900157465461e-07	-0.0901472	6.57e-06	-0.0655127	0.248855	-0.0145305
Cox5a	P12787	0.171961	0.0331588	-0.0278628	0.00131603	7.59752950145768e-05	-0.0694699	7.41e-05	-0.056123	0.698713	0.00529851
Cox5b	P19536	0.140773	0.0223927	-0.0286406	7.53438689080144e-05	2.0833219756639e-06	-0.0926242	5.76e-06	-0.0582693	0.897719	-0.00156585
Cox6a1	P43024	0.0863835	0.00917396	-0.0618129	0.020159	0.00280124	-0.0591329	1	-0.0129606	1	0.0152191
Cox6b1	P56391	0.430732	0.191734	-0.0128365	8.31906186576918e-05	2.39055007120836e-06	-0.0817386	4.55e-06	-0.0591822	0.847971	0.002398
Cox6c	Q9CPQ1	0.956133	0.90617	-0.00208206	0.000311718	1.24175704805325e-05	-0.0804262	0.494956	0.0375036	0.870991	-0.0037002
Cox7a1	P56392	0.118089	0.0162571	-0.18391	0.398927	0.18943	-0.0457344	1	0.0120317	1	0.0284897
Cox7a2	P48771	0.387822	0.156447	-0.0213053	7.40655218903831e-05	2.03061887783827e-06	-0.0914134	0.304851	-0.0347202	0.63548	0.01098
Cox7a2l	Q61387	0.0704833	0.00616058	-0.0650737	0.576018	0.341089	-0.0151164	5.97e-08	-0.0742775	0.234099	-0.0160783
Cox7b	P56393	0.891867	0.776087	-0.00691285	0.392221	0.18434	-0.0428116	0.809598	0.00589564	0.628766	0.0321959
Cox7c	P17665	0.6324	0.402849	-0.0205526	0.311588	0.128494	-0.0388143	7.28e-05	-0.0612116	0.838069	-0.00298437
Cpd	O89001	0.171862	0.0327337	0.0890521	0.833893	0.67835	0.0207457	0.0353143	-0.0263422	0.656527	-0.00447085
Cpe	Q00493	0.214278	0.0497094	0.120973	0.144434	0.0422388	0.203348	6.58e-08	0.078786	0.163044	0.0187014
Cpeb3	A0A0R4J102	0.0934159	0.0105375	-0.0552073	0.00626151	0.000594972	-0.0535989	0.952935	-0.000756551	0.936982	-0.0103351
Cpeb4	Q7TN98	0.517691	0.273191	0.0434517	0.749652	0.550008	-0.0203564	0.098716	-0.0133387	0.717055	0.00263017
Cplx1	P63040	0.953711	0.90212	-0.00298097	0.684924	0.468894	0.0364478	5.64e-05	-0.100727	0.190258	-0.02605
Cplx2	P84086	0.264806	0.0745508	0.110953	0.38092	0.17485	0.0731946	1	-0.00944942	1	0.00352803
Cplx3	Q8R1B5	0.561366	0.323139	0.0693605	0.286194	0.112298	0.156195	0.000157284	-0.103361	0.27857	-0.0279205
Cpm	Q80V42	0.126755	0.018475	-0.137892	0.0145795	0.00182435	-0.159123	0.000864597	0.113391	0.181964	0.0417321
Cpne1	Q8C166	0.665207	0.443004	0.0193416	0.115439	0.0304998	0.0726085	0.335055	0.0546715	0.680575	0.0151223
Cpne2	P59108	0.856188	0.714142	0.0135078	0.937352	0.877058	0.00789261	1	-0.0074868	1	-0.00908072
Cpne3	Q8BT60	0.0428763	0.0025771	0.0987649	0.0131757	0.00158386	0.148049	0.0551185	0.0246424	0.607313	0.00678785
Cpne4	Q8BLR2	0.883516	0.760575	-0.00958789	0.341049	0.148328	-0.0331858	9.25e-09	-0.0672123	0.0304858	-0.024967
Cpne5	Q8JZW4	0.561049	0.322634	0.0828357	0.810213	0.637823	-0.0323786	0.00716817	-0.0433257	0.0917966	-0.0253251
Cpne5	E9Q1V2	0.572358	0.335904	0.100344	0.911726	0.824585	-0.0192947	0.00716817	-0.0433257	0.0917966	-0.0253251
Cpne6	Q9Z140	0.182942	0.0369741	0.128466	0.19811	0.0656885	0.0816321	0.00172531	0.0596221	0.310052	0.0173078
Cpne7	Q0VE82	0.519825	0.275291	0.0851526	0.697574	0.483727	-0.047044	0.0565548	-0.0419878	0.792487	-0.00488607
Cpne8	Q9DC53	0.857908	0.716683	0.0147487	0.140205	0.0403641	0.0821264	0.0981742	-0.0289374	0.303153	-0.0176379
Cpne9	Q8BRJ6	0.428516	0.189782	-0.141725	0.0652139	0.013761	-0.138193	4.17e-06	-0.079899	0.242462	-0.0204554
Cpox	P36552	0.335451	0.11886	-0.0294326	0.232525	0.0827509	-0.0275045	1	-0.00250545	1	-0.000206963
Cpped1	Q8BFS6	0.163973	0.029719	0.0355857	0.306061	0.12497	-0.0365113	0.00472447	0.0642477	0.284045	0.0205876
Cpq	Q9WVJ3	0.595524	0.363036	0.0357852	0.801559	0.624249	0.0347013	1	-0.0100792	1	0.00263219
Cpsf1	Q9EPU4	0.263707	0.0738786	-0.026637	0.762048	0.569549	0.00882289	0.0510654	0.0226408	0.693323	-0.00373956
Cpsf2	O35218	0.7087	0.501072	-0.00960432	0.915096	0.833357	-0.00451646	0.193931	0.0221444	0.401009	0.0153215
Cpsf3	Q3U057	0.464251	0.218805	-0.0192066	0.592297	0.358623	-0.0183701	1	0.00847081	1	0.00657259
Cpsf4	B2LVG5	0.483176	0.236804	-0.0522496	0.990946	0.982006	0.00144169	1	0.00905751	0.962182	0.0163199
Cpsf6	Q6NVF9	0.027605	0.00117785	-0.0633064	0.0682006	0.014607	-0.0577025	0.727349	0.0148018	1	0.00793731
Cpsf7	Q8BTV2	0.146568	0.0240245	-0.0415105	0.00379526	0.000308601	-0.0794831	0.115187	0.0176023	0.878624	-0.00148633
Cpt1a	Q3UGT1	0.497014	0.250283	0.0275482	0.0414535	0.00743104	0.0870324	5.8e-05	-0.0636642	0.372065	-0.0110501
Cpt1c	Q8BGD5	0.417914	0.180239	0.0278234	0.623203	0.393053	-0.0161502	0.647765	-0.00629239	0.647765	0.0116868
Cpt2	P52825	0.659734	0.435842	-0.0522755	0.999683	0.998908	9.47752e-05	0.274257	-0.0236304	0.142712	0.0380278
Cptp	Q8BS40	0.32238	0.109679	-0.0742167	0.909044	0.815951	0.00899127	0.0311856	-0.0349018	0.311278	-0.0169639
Crabp1	P62965	0.557893	0.319279	-0.323076	0.803458	0.62714	-0.0752439	0.169425	0.0668472	0.407535	0.0290476
Crabp2	P22935	0.88617	0.76491	-0.0265015	0.753765	0.556912	-0.0622238	0.530159	0.0425604	0.530159	0.0341602
Crat	H7BX88	0.747599	0.551467	0.00646422	0.945697	0.892774	0.00308672	0.411217	-0.0160853	0.586756	0.00712736
Crbn	Q8C7D2	0.851154	0.702294	-0.00789455	0.917985	0.839946	0.00480734	3.2e-08	-0.0648898	0.0465138	-0.0219145
Creb1	Q62347	0.183807	0.0375152	-0.0763037	0.389238	0.181733	0.0377833	0.309214	0.0225409	0.744405	-0.00554452
Creg2	Q8BGC9	0.979412	0.959185	0.00235397	0.858908	0.722408	-0.0163424	0.00296338	-0.0738655	0.530661	-0.0130763
Creld1	Q91XD7	0.690663	0.475683	-0.00877083	0.012693	0.00150795	-0.0575306	5.62e-06	-0.0699823	0.385618	-0.013168
Creld2	Q9CYA0	0.929943	0.850395	0.00498827	0.125515	0.0342138	0.0634664	0.0110556	-0.0667732	0.740241	0.00763894
Crh	Q8CIT0	0.459146	0.213945	0.0707347	0.578164	0.34446	0.0853588	2.4e-05	-0.150725	0.15501	-0.0464785
Crhbp	A0A217FL62	0.797412	0.619804	0.02216	0.411097	0.198926	0.130082	0.996362	-8.21e-05	0.43148	-0.0226259
Crip1	P63254	0.936242	0.86176	0.0109402	0.63196	0.403314	0.0395919	1	-0.0282622	0.840522	-0.0464341
Crip2	Q9DCT8	0.501379	0.254831	0.0388614	0.938572	0.879519	0.00468784	1.29e-05	-0.0789449	0.028667	-0.0356335
Crk	Q64010	0.564605	0.327054	-0.0134374	0.603244	0.370544	-0.00848834	2.3e-07	0.0376626	0.273349	0.00683824
Crkl	P47941	0.361112	0.135179	-0.0370576	0.954518	0.91069	-0.00217773	1.79e-06	0.037707	0.457386	0.00618597
Crlf3	Q9Z2L7	0.744675	0.54687	-0.0109508	0.048602	0.00915666	0.0692823	0.0900577	0.0409582	0.955033	0.00109175
Crmp1	P97427	0.291305	0.0892517	-0.11878	0.56224	0.328846	-0.125496	0.114118	-0.0185008	0.847778	-0.00176749
Crmp1	Q6P1J1	0.848927	0.699869	-0.00744415	5.31696407907743e-05	1.3388973369248e-06	-0.0965982	0.114118	-0.0185008	0.847778	-0.00176749
Crnkl1	P63154	0.108306	0.0137556	-0.0540113	0.383373	0.176841	0.0279359	0.431118	0.0213219	0.804835	0.00323772
Crocc	Q8CJ40	0.893067	0.778072	-0.00649607	0.0591144	0.0120168	-0.0528665	0.321535	0.0147928	0.461435	-0.00754833
Crot	Q9DC50	0.48933	0.243326	0.0405273	0.210808	0.0717921	0.0494236	0.000559613	-0.0727671	0.698606	0.00725002
Crtac1	Q8R555	0.426321	0.187309	0.0527521	0.658274	0.433296	0.029831	0.00159944	0.0427368	0.627565	0.0060506
Crtc1	Q68ED7	0.562599	0.324611	0.0320875	0.717057	0.506034	-0.0204811	0.000573744	0.0565043	0.441068	0.0126184
Cryab	P23927	0.191752	0.0405297	0.123949	0.159284	0.047981	0.144619	0.0742067	0.0897902	0.450758	0.0304336
Cryl1	Q99KP3	0.486006	0.239729	0.0222845	0.298366	0.12071	0.0389476	9.18e-05	0.0627721	0.857242	-0.00280973
Crym	O54983	0.865947	0.728667	0.0258807	0.878	0.758547	-0.016189	0.4803	-0.0188463	0.894641	0.00203274
Cryz	P47199	0.398316	0.164817	0.039218	0.550318	0.317553	0.0319738	0.978851	-0.0123436	0.978851	-0.0371454
Cryzl1	Q921W4	0.813969	0.645022	-0.00828354	0.772654	0.585376	-0.00602204	0.515429	-0.0112499	0.714913	-0.00486169
Cs	Q9CZU6	0.974966	0.948692	-0.000595754	0.385462	0.178663	-0.013992	9.29e-05	-0.0473849	0.308779	-0.0110722
Csad	Q9DBE0	0.544564	0.304473	-0.0418348	0.655879	0.430644	-0.0318248	1	0.0164827	1	0.0187099
Csdc2	Q91YQ3	0.295461	0.0917753	-0.0560597	0.478903	0.253015	-0.0394843	0.618549	-0.035092	0.667212	-0.011367
Csde1	Q91W50	0.761931	0.569775	0.00370882	0.215156	0.074164	-0.017449	0.360708	-0.00883271	0.372668	0.00579104
Cse1l	Q9ERK4	0.144581	0.0235293	-0.0351329	0.134264	0.0378488	-0.041635	0.237935	-0.0155101	0.772655	-0.00248453
Csk	P41241	0.929528	0.849698	-0.0054586	0.30461	0.124164	0.0472161	9.47e-09	0.0375696	0.00590979	0.0191844
Csmd1	Q923L3	0.377848	0.148753	0.0254525	0.954436	0.910153	0.00180246	0.000291559	-0.0391828	0.777834	-0.00259814
Csmd2	V9GX34	0.362081	0.135734	-0.0382452	0.676863	0.456476	-0.0253736	1.68e-05	-0.0387393	0.679876	0.00366787
Csmd3	Q80T79-1	0.872879	0.741771	-0.0118848	0.853983	0.713885	0.00829304	0.0860871	-0.0275617	0.123401	-0.0230904
Csnk1a1	Q8BK63	0.53467	0.292738	0.0162524	0.0511487	0.00987194	0.0318455	0.00349764	0.0791257	0.111322	0.0438235
Csnk1e	Q9QUI3	0.983109	0.966427	0.000554411	0.039783	0.00704301	0.0409303	0.000102349	0.0489871	0.170803	0.0186326
Csnk1e	Q3TYE1	0.554554	0.31467	0.0744194	0.308323	0.126292	0.120726	0.000102349	0.0489871	0.170803	0.0186326
Csnk1g1	Q8BTH8	0.917428	0.825338	0.00639792	0.184241	0.0587633	-0.0431046	0.501717	-0.012395	0.180964	-0.020134
Csnk1g2	Q8BVP5	0.542168	0.302267	0.0429472	0.898275	0.795134	-0.00619851	0.26518	-0.0320293	0.861752	0.00442525
Csnk1g3	A0A494BAP2	0.749068	0.553063	-0.0113738	0.401468	0.191491	-0.0168019	0.0657571	-0.0142752	0.172265	-0.0116699
Csnk2a1	Q60737	0.898197	0.786539	0.00427193	0.818098	0.651241	0.00636888	2.04e-05	-0.0318648	0.354063	-0.00662204
Csnk2a2	O54833	0.629761	0.40014	-0.0137247	0.0737364	0.0161856	-0.0495409	0.186837	-0.0116956	0.651278	-0.0029807
Csnk2b	P67871	0.845213	0.6932	0.00581268	0.362654	0.162906	-0.0188241	0.105094	-0.019028	0.483741	-0.0102605
Cspg4	Q8VHY0	0.856053	0.713497	-0.0058136	0.250787	0.0923816	0.0299015	0.0240527	-0.0450414	0.475959	-0.0110456
Cspg5	Q71M36	0.337192	0.119873	0.0531951	0.617012	0.385533	-0.0325537	1	0.00386815	1	-0.000250635
Csrp1	P97315	0.893616	0.778714	-0.0104875	0.216736	0.0750669	0.0585228	1.45e-08	0.115386	0.0198938	0.0459194
Csrp2	Q71V27	0.662608	0.439953	-0.0611101	0.723167	0.514732	-0.0509012	1	0.000571706	1	-0.0189148
Cst3	Q3U5K7	0.00401643	6.36552384388753e-05	0.451431	4.81943989188652e-06	6.71954712518449e-08	0.540288	0.489033	-0.0354583	0.489033	-0.034252
Cstb	Q62426	0.887121	0.767039	0.00657638	0.987489	0.975753	-0.000573655	0.00599403	0.0422642	0.975168	-0.000437485
Cstf1	Q99LC2	0.642359	0.415445	-0.0137038	0.48864	0.261524	0.0219907	0.921112	0.0119428	0.921112	0.00203793
Cstf2t	Q8C7E9	0.0912709	0.0101376	-0.0354652	0.591107	0.35694	0.0154487	0.00680554	0.061304	0.122017	0.0274995
Cstf3	Q99LI7	0.952515	0.899616	0.00196097	0.241752	0.0879108	0.0276695	0.00764742	0.0278914	0.216976	0.0138727
Ctbp1	O88712	0.494238	0.248062	-0.0128944	0.340035	0.147687	-0.0201227	0.0669424	-0.0220041	0.235089	-0.0162305
Ctbp2	Q3UIX8	0.111858	0.0145343	-0.160825	0.24248	0.0882702	-0.102959	1	-0.00195307	1	-0.00440963
Ctbs	Q8R242	0.825526	0.659647	0.0156296	0.44196	0.221287	0.0295905	0.400991	-0.0391081	0.930658	0.00294233
Ctcf	Q3UYZ8	0.959986	0.915783	-0.00263364	0.689277	0.473893	0.0152137	1	0.0162208	1	0.00755423
Cth	Q8VCN5	0.72695	0.52262	-0.0196974	0.39214	0.184239	-0.0465488	0.000547115	-0.0476746	0.678965	-0.00531523
Ctif	E9Q1U6	0.680145	0.460767	-0.0134796	0.285561	0.111581	0.0380221	1	-0.00977702	1	-0.0087264
Ctnna1	P26231	0.287898	0.0868586	0.0437864	0.00884643	0.00094428	0.121059	0.0392048	-0.0360456	0.431504	-0.0128289
Ctnna3	Q14DP5	0.871907	0.739837	-0.015907	0.181021	0.0572439	0.107534	0.235934	0.049646	0.511459	0.0326377
Ctnnal1	O88327	0.957078	0.907738	-0.00522079	0.0253239	0.003783	0.220359	0.112965	0.067837	0.669667	0.0191534
Ctnnb1	Q02248	0.677934	0.458311	-0.0122651	0.423872	0.208534	-0.0124766	8.68e-06	-0.0368393	0.0487475	-0.0151721
Ctnnbip1	Q9JJN6	0.179925	0.0357356	-0.0758777	0.541029	0.309657	0.0220131	0.0745783	-0.0341628	0.0706013	-0.0358468
Ctnnbl1	Q9CWL8	0.371548	0.14384	-0.0282633	0.679628	0.459857	-0.0195967	0.741224	0.00693066	0.61354	0.0164673
Ctnnd1	P30999	0.709912	0.502387	0.0140627	0.867913	0.740497	0.0071813	7.49e-10	-0.0603633	0.100684	-0.0157097
Ctnnd1	P30999-3	0.375084	0.146781	-0.0402348	0.920588	0.845518	-0.00786432	7.49e-10	-0.0603633	0.100684	-0.0157097
Ctnnd2	E9QKH8	0.953688	0.901506	0.00200859	0.912619	0.827826	-0.00245486	0.959768	-0.0136933	0.959768	-0.00374053
Ctps1	P70698	0.478303	0.231838	0.0176431	0.00469464	0.000409784	0.0848482	1	-0.00189037	1	3.4e-05
Ctps2	P70303	0.707837	0.50016	-0.0280827	0.584292	0.350908	0.035237	0.0318651	0.0439224	0.744917	0.00422655
Ctr9	Q05DK2	0.370771	0.142494	-0.045562	0.385679	0.179215	-0.026339	0.881544	0.00456166	0.881544	-0.010919
Ctsa	Q9D2D1	0.00871745	0.000221639	0.111095	6.91985441380231e-07	4.70242010545441e-09	0.227135	0.437933	0.0178344	0.978138	-0.000380564
Ctsb	P10605	0.0116474	0.00034526	0.226575	2.16227481903291e-05	4.33214990105012e-07	0.24095	0.318801	0.0170234	0.238847	0.023952
Ctsc	Q9DCV1	0.0293466	0.00132034	0.266374	0.0268495	0.00409412	0.216841	1	-0.0261543	1	-0.0127201
Ctsd	Q8C243	0.000652188	3.2395862575204e-07	0.347211	1.90633691199346e-07	7.37072268257578e-10	0.563949	0.251988	0.0135305	0.0357831	0.0299991
Ctsf	Q9R013	0.842074	0.686781	-0.0181081	0.190737	0.0619627	0.0731731	1	0.00500192	1	0.00433057
Ctsh	P49935	0.00595421	0.000116201	0.289237	0.000323951	1.31099278023618e-05	0.438644	0.681017	0.0396406	0.827538	0.0276228
Ctsl	Q3UWH6	0.500957	0.254382	0.0759642	0.109001	0.0281428	0.132794	0.493021	0.0198762	0.275271	0.0483872
Ctsl	Q9D0C0	0.138721	0.021698	0.0618557	0.000635187	3.00906493306265e-05	0.168982	0.493021	0.0198762	0.275271	0.0483872
Ctsz	Q9WUU7	0.000742006	2.1885887674873e-06	0.725188	3.18792419818247e-06	3.99657749508523e-08	1.19346	0.148375	0.0345792	0.834066	0.00369513
Cttn	Q60598	0.426443	0.187986	-0.0233368	0.895951	0.791419	-0.00748776	0.00177538	-0.0427146	0.232202	-0.0149701
Cttnbp2	B9EJA2	0.951454	0.898057	0.00510801	0.629295	0.400229	-0.0356594	0.000201118	-0.0514621	0.00197931	-0.0399947
Cttnbp2nl	Q99LJ0	0.246174	0.0647299	0.0651283	0.194272	0.06405	0.0682232	0.495339	-0.0171511	0.547249	-0.0124095
Ctu2	Q3U308	0.908831	0.806181	-0.00612604	0.217049	0.0752489	0.0406198	0.00219083	0.0762873	0.057793	0.0366984
Cuedc1	Q8R3V6	0.256325	0.0698209	-0.082373	0.910671	0.822137	-0.0088549	0.357468	0.0330926	0.134277	0.071016
Cul1	Q9WTX6	0.312118	0.102577	-0.0206153	0.914751	0.832551	0.00183776	0.430683	0.00812843	0.430683	0.00764842
Cul2	Q571A2	0.375165	0.146945	-0.0216524	0.676659	0.45618	-0.0116973	0.00227102	-0.0239617	0.116976	-0.0110167
Cul3	Q9JLV5	0.271795	0.0783123	-0.021434	0.151667	0.0450291	-0.0310828	2.63e-07	-0.0331037	0.02174	-0.0183366
Cul4a	Q3TCH7	0.77194	0.582808	0.00514951	0.570848	0.336422	-0.0108137	0.466758	-0.00747944	0.574642	0.00343899
Cul4b	A2A432	0.0698383	0.00601999	-0.0488151	0.127256	0.0351575	-0.0431506	1	0.00369702	1	-0.00452527
Cul5	Q9D5V5	0.321091	0.108723	0.0202747	0.294435	0.11774	0.0248935	1	-0.00123596	1	-0.00260217
Cul7	Q8VE73	0.561972	0.324015	-0.074283	0.824383	0.66177	0.0272986	1	0.0179663	1	0.00307588
Cul9	S4R1Y1	0.0616166	0.0048092	0.0540955	0.272321	0.10411	0.0470339	1	-0.00105714	1	-0.00536612
Cuta	Q9CQ89	0.616016	0.383106	-0.0578994	0.868754	0.742334	-0.0222808	1	-0.000984073	1	-0.00294118
Cutc	Q9D8X1	0.254122	0.068808	0.0462717	0.210831	0.0718333	-0.0414396	1	0.00392069	1	0.0027667
Cux1	Q5BL05	0.37134	0.143117	0.0271907	0.957656	0.917369	-0.00243953	0.925881	-0.012741	1	-0.00544913
Cwc15	Q9JHS9	0.0628777	0.00495645	-0.0521847	0.362778	0.163043	-0.018388	0.0893077	0.0410014	0.308745	0.0275797
Cwc22	B1AYU7	0.924048	0.837667	-0.00493516	0.271087	0.103385	0.0471578	1	-0.016019	1	-0.0184437
Cwc27	Q3TKY6	0.539284	0.29956	0.0234105	0.724696	0.516584	0.0158673	0.309785	0.0231769	0.613703	0.00748939
Cwf19l1	Q8CI33	0.428384	0.189661	-0.0217907	0.863961	0.734072	-0.00771677	0.0785917	-0.0372552	0.434857	-0.012884
Cxadr	P97792	0.14198	0.0228565	-0.0774154	0.284924	0.111099	-0.0688032	3.97e-05	-0.0639548	0.000109412	-0.0553543
Cxcl14	Q9WUQ5	0.0824909	0.00834091	0.157548	0.00128896	7.36982311957007e-05	0.480574	1	0.0159887	1	0.00876562
Cyb5a	G5E850	0.324796	0.111616	0.0285278	0.379869	0.174067	0.0390138	0.00216869	0.0373673	0.0834328	0.0180506
Cyb5b	Q3TH64	0.830935	0.669018	-0.0646701	0.875852	0.753629	0.017564	0.667998	0.0127272	0.667998	-0.0153143
Cyb5r1	Q9DB73	0.973707	0.943132	-0.0025808	0.178315	0.0561164	0.0797343	2.35e-06	-0.0711978	0.46393	-0.010749
Cyb5r3	Q9DCN2	0.0224077	0.000883633	0.147527	0.0145007	0.0018128	0.181686	1	-0.00847927	1	-0.00457807
Cyc1	Q9D0M3	0.0530257	0.00374006	-0.0668737	0.00114986	6.42626302297226e-05	-0.0800269	1.18e-11	-0.0649609	0.24094	-0.0115121
Cycs	P62897	0.0341098	0.0016985	-0.0403189	0.000137171	4.38768313069505e-06	-0.0970349	0.000243561	-0.059206	0.957745	0.000808462
Cyfip1	Q7TMB8	0.0415095	0.00243172	0.0765983	0.000166308	5.51437242304117e-06	0.125379	1	0.00473208	1	7.17e-05
Cyfip2	Q5SQX6	0.33303	0.117127	0.0533901	0.693693	0.479449	-0.0166623	9.47e-09	-0.0548515	0.0362736	-0.0199846
Cyfip2	Q6PGK0	0.491436	0.245113	0.0385611	0.967906	0.935019	-0.0038759	9.47e-09	-0.0548515	0.0362736	-0.0199846
Cygb	Q9CX80	0.241563	0.0625205	-0.136898	0.223701	0.0785397	-0.13906	1.35e-05	0.0748354	0.102711	0.0261209
Cyhr1	Q9QXA1	0.138535	0.0215844	-0.0633517	0.0641145	0.0134689	0.081899	1	0.00852499	1	0.0164935
Cyhr1	H3BIV6	0.374983	0.14658	-0.120614	0.424607	0.209101	0.0839053	1	0.00852499	1	0.0164935
Cyld	Q3V028	0.333462	0.117484	0.0970258	0.86622	0.737531	0.0143256	1	-0.00194028	1	0.00184908
Cyp20a1	Q8BKE6	0.287699	0.0866974	0.0517145	0.00111648	6.14523377890382e-05	0.140649	1	-0.0131286	1	0.0110734
Cyp46a1	Q9WVK8	0.129652	0.0193224	0.0862991	0.611832	0.379946	0.0328401	1	-0.00545831	1	0.00183621
Cyp4x1	A2A9Y7	0.267129	0.0755224	-0.0574941	0.345838	0.151395	-0.073845	0.0986451	-0.0272286	0.821631	0.00333157
Cyp51a1	Q8K0C4	0.426443	0.18771	-0.0568207	0.0645464	0.0135748	-0.0974457	1	-0.000607146	1	0.0154853
Cyp7b1	Q3USU4	0.000676434	9.02894017056623e-07	0.142935	2.0281186326708e-05	3.9594303408338e-07	0.222656	0.446347	-0.0378918	0.446347	-0.0294364
Cystm1	D3YVS7	0.903679	0.797164	-0.00630936	0.887668	0.776453	-0.00750307	0.199911	-0.028885	0.217977	-0.0264893
Cyth1	A2A517	0.501636	0.255053	0.0346697	0.232759	0.082986	0.0580593	0.000226638	0.0323993	0.778586	0.00220605
Cyth2	A0A1B0GRX7	0.459848	0.214757	0.0460335	0.674812	0.454144	0.0240633	0.617678	-0.00368355	0.617678	0.0073092
Cyth3	Q3TGW1	0.614176	0.381211	0.0192403	0.750736	0.552211	0.0164502	1	0.00337612	1	0.00230834
Daam1	Q6ZQ74	0.0332081	0.00161858	-0.0584965	0.10956	0.0283817	-0.0343593	1	-0.000490582	1	-0.00185355
Daam2	Q80U19	0.135851	0.0208368	-0.0704993	0.5856	0.352115	-0.0305576	0.00659437	0.0554065	0.625208	0.00891725
Dab1	P97318	0.056134	0.00411715	0.0839866	0.000883777	4.56644068881953e-05	0.107407	0.682547	-0.00858148	0.501019	-0.0283433
Dab2ip	A2AUX3	0.313562	0.103529	-0.0323319	0.390967	0.183334	-0.0362443	0.00284437	-0.0282653	0.143202	-0.0126695
Dact3	Q0PHV7	0.549284	0.308912	0.0206644	0.0926676	0.0224228	0.0553073	1	-0.0134127	1	-0.000922914
Dad1	P61804	0.983261	0.967278	0.00158619	0.764325	0.573669	0.0249374	0.0231784	0.0383357	0.108012	0.0289498
Dag1	Q62165	0.660741	0.437552	-0.019701	0.0830095	0.0192058	0.0398076	4.06e-06	0.0398237	0.00332109	0.0261516
Dagla	A4FU75	0.937953	0.868041	-0.0045264	0.336189	0.144953	-0.0780916	0.00059005	-0.028824	0.994936	-5.22e-05
Daglb	Q91WC9	0.0108687	0.000310715	0.126056	0.000617916	2.89718233607076e-05	0.23397	0.468966	0.0239431	0.781236	0.0142416
Dap	Q91XC8	0.778523	0.593985	0.0224138	0.363586	0.163624	0.107105	1	-0.00332726	1	-0.00839571
Dap3	G3X9M0	0.344774	0.125024	-0.0320941	0.305325	0.124599	-0.0740048	6.08e-06	-0.093465	0.537137	-0.0131831
Dapk1	Q80YE7	0.565664	0.327933	0.0237423	0.719719	0.509592	0.0122519	0.0133126	0.0352985	0.191542	0.0146338
Dapk3	O54784	0.259369	0.0712942	-0.0719026	0.0542021	0.0106753	-0.124068	0.00317654	0.0408169	0.264889	0.013258
Dars2	Q8BIP0	0.841803	0.685974	0.00638938	0.0518719	0.0100644	-0.0711515	0.563217	0.00788398	0.168135	0.0258755
Dazap1	Q9JII5	0.204662	0.0453445	-0.0370829	0.0194416	0.00266056	-0.0520985	1	0.00599906	1	0.00414174
Dbi	D3Z563	0.0803627	0.00791858	0.166707	0.0227921	0.00328996	0.336666	1.4e-11	0.136028	0.0297321	0.0420103
Dbi	P31786	0.12525	0.0179433	0.127173	0.000426265	1.86288241958026e-05	0.333122	1.4e-11	0.136028	0.0297321	0.0420103
Dbn1	Q9QXS6	0.959981	0.914479	0.00347405	0.786179	0.602798	-0.0185814	0.113062	-0.0178112	0.682213	-0.00359147
Dbn1	A0A0R4J1E3	0.531805	0.289113	0.0879875	0.98439	0.96905	0.00178606	0.113062	-0.0178112	0.682213	-0.00359147
Dbndd1	Q9CZ00	0.395295	0.161983	-0.0769968	0.256706	0.0956144	-0.077454	0.990051	-0.0162166	0.990051	0.0166273
Dbnl	Q62418-3	0.690546	0.474479	-0.011649	0.674199	0.453416	0.0174033	0.000353739	-0.0404175	0.0211324	-0.0280513
Dbr1	Q923B1	0.842292	0.68834	0.0069293	0.444193	0.223059	-0.0272865	0.0260805	0.0578594	0.123015	0.0395308
Dbt	P53395	0.506074	0.261056	-0.0187333	0.368869	0.166946	0.0322194	5.97e-12	-0.091159	0.164607	-0.0141953
Dcaf11	Q3UD98	0.635262	0.405868	-0.0132254	0.64506	0.418703	0.0170246	0.878295	-0.00190137	0.467917	0.0159881
Dcaf5	Q80T85	0.537812	0.296676	-0.0311977	0.831555	0.674605	0.0100428	0.849819	-0.0307388	0.976843	-0.0138516
Dcaf6	Q9DC22	0.93192	0.854409	0.00644217	0.821926	0.657335	0.0162042	0.00815503	0.0306563	0.0475511	0.0247406
Dcaf7	P61963	0.73621	0.53592	-0.0246337	0.793148	0.613052	-0.025579	0.2442	-0.0113503	0.586828	-0.00354795
Dcaf8	Q8N7N5	0.852073	0.705519	0.00778981	0.454625	0.231788	0.0184332	0.031137	-0.0422119	0.971669	0.000581894
Dcakd	Q8BHC4	0.303373	0.097179	-0.0447916	0.41425	0.201034	0.0315966	0.133577	-0.022743	0.767378	-0.00346419
Dcc	P70211	0.16728	0.0310845	-0.0446718	0.0147338	0.00185921	-0.0647215	0.0901799	-0.0290485	0.438049	-0.00976305
Dchs1	E9PVD3	0.765434	0.574233	-0.0193883	0.903021	0.803269	0.00950092	1	-0.0125183	1	-0.00712364
Dclk1	A3KN70	0.397157	0.163469	0.0999605	0.0341311	0.00565452	0.183266	3.42e-09	-0.0568972	0.186745	-0.0126258
Dclk1	Q9JLM8	0.671742	0.451763	0.035732	0.661757	0.437682	0.033719	3.42e-09	-0.0568972	0.186745	-0.0126258
Dclk2	Q6PGN3-3	0.94812	0.887435	-0.0035589	0.107917	0.0277133	-0.0468339	1	-0.00445046	1	-0.00938681
Dcn	P28654	0.974424	0.945172	0.00372602	0.932252	0.868461	0.0277307	0.183799	-0.0900449	0.665357	-0.0476025
Dcp1a	Q91YD3	0.270448	0.0771895	-0.0252785	0.823866	0.660637	-0.0104448	1	-0.00100354	1	0.0100055
Dcp1b	B9EIX0	0.709602	0.502084	0.0235801	0.867503	0.739639	-0.014075	0.607701	0.0188112	0.607701	-0.0226272
Dcp2	Q3U671	0.747599	0.551152	-0.0152288	0.947742	0.895646	0.00384438	1	0.000822843	1	0.00855622
Dcps	Q9DAR7	0.281406	0.0830109	-0.0376673	0.895951	0.791817	-0.00462856	0.0744501	0.0289371	0.719325	0.00479393
Dctn1	E9Q3M3	0.287699	0.0866706	-0.0156177	0.0355577	0.00604918	0.0258491	0.480585	0.00396568	0.419215	-0.00707378
Dctn2	Q99KJ8	0.148104	0.0244526	-0.0204378	0.0756124	0.0169068	0.0242554	0.349715	0.00941244	0.808036	-0.00162536
Dctn3	Q9Z0Y1	0.871378	0.73884	-0.00356887	0.00641282	0.000616701	0.0406804	0.955594	0.00043675	0.281494	-0.0113422
Dctn4	Q8CBY8-2	0.398475	0.165143	-0.0139702	0.805678	0.63046	0.00443988	0.360735	0.00945025	0.939512	0.000481234
Dctn5	Q9QZB9	0.339371	0.121116	-0.0176033	0.185065	0.0592762	0.0244046	0.197444	-0.0138689	0.126194	-0.0147621
Dctn6	Q9WUB4	0.397157	0.163465	-0.032616	0.591697	0.35793	0.0176593	1	-0.00894621	1	-0.00749571
Dctpp1	Q9QY93	0.241248	0.0622695	0.0547755	0.175552	0.0549178	0.0713693	0.00880195	-0.114819	0.226029	-0.0473465
Dcun1d2	Q8BZJ7	0.0765127	0.00704616	0.0991297	0.011402	0.00131272	0.20461	0.624893	-0.0230986	0.844977	0.00444758
Dcun1d3	Q8K0V2	0.659408	0.435356	-0.0174629	0.349786	0.154315	-0.0276488	0.0119762	-0.0337303	0.154746	-0.0189665
Dcun1d4	Q8C5X2	0.783961	0.601175	-0.0214191	0.561655	0.328175	-0.0472018	0.476983	0.0179143	0.745093	-0.00472278
Dcun1d5	Q9CXV9	0.687139	0.470169	-0.092062	0.382777	0.176408	-0.336365	0.263109	0.0348533	0.0862004	0.0390611
Dcxr	Q91X52	0.333433	0.117375	0.0529823	0.130049	0.0361577	0.0634747	0.0838615	-0.0216934	0.789472	0.00299152
Dda1	Q9D9Z5	0.528438	0.2846	-0.0255023	0.821758	0.656829	-0.0165911	0.126123	-0.0397527	0.457259	-0.019575
Ddah1	Q9CWS0	0.204291	0.0451427	0.0430349	0.599431	0.366752	0.0198738	0.478565	0.00954429	0.940643	-0.000621963
Ddah2	Q99LD8	0.259155	0.071112	0.0468243	0.0061315	0.00057954	0.107646	4.55e-08	0.0622435	0.0579983	0.0234498
Ddb1	Q3U1J4	0.942379	0.8766	-0.00131059	0.199457	0.0663689	-0.0196276	0.00558599	-0.0133957	0.753641	0.00160104
Ddhd2	Q80Y98	0.888661	0.770272	-0.0049228	0.268561	0.101825	0.0266643	0.0231255	0.015688	0.568185	0.00329497
Ddi2	A2ADY9	0.842292	0.688327	0.00649803	0.412627	0.199963	0.0316913	1	0.00632885	1	0.00605789
Ddn	Q80TS7	0.610294	0.376902	0.046888	0.494285	0.267084	-0.0690282	0.0516992	-0.110787	0.293634	-0.071674
Ddost	O54734	0.726133	0.521863	0.00993162	0.00721791	0.000732485	0.0635521	0.357683	-0.00935229	0.970047	0.000286627
Ddr1	O35407	0.125456	0.0180324	0.0635749	0.00178654	0.000114079	0.102251	0.00674161	0.0358792	0.136507	0.0237736
Ddrgk1	Q80WW9	0.577197	0.341111	-0.0301445	0.106038	0.0270754	0.0764021	1	0.00695733	1	0.0028187
Ddt	O35215	0.16631	0.0307805	-0.112895	0.164012	0.0499818	-0.0766372	0.157725	0.0489156	0.473842	0.0290932
Ddx1	Q91VR5	0.191426	0.0403486	-0.0362601	0.780364	0.595026	-0.00779304	1.69e-09	0.0392792	0.00714623	0.0156237
Ddx17	Q501J6	0.0470129	0.00309564	-0.062563	0.446125	0.224814	-0.0285841	0.00545936	0.0254568	0.669434	0.0034422
Ddx18	Q8K363	0.791957	0.612964	-0.0119956	0.942284	0.885024	0.00378461	1	0.00699854	1	-0.00263546
Ddx19a	Q61655	0.0999766	0.011718	-0.0174281	0.197212	0.0652752	-0.0119054	0.340322	-0.0219537	0.146284	-0.0348128
Ddx19b	Q8BZY3	0.303443	0.0972724	-0.0566513	0.737367	0.533047	-0.0213371	0.173241	-0.0133543	0.268368	-0.0113763
Ddx20	Q9JJY4	0.543868	0.303699	-0.0284659	0.672001	0.450993	-0.0222727	1	0.0142421	1	0.0137836
Ddx21	Q6PCP0	0.625624	0.393693	0.0161941	0.0588268	0.0119377	0.0471405	0.950067	0.0112374	1	0.00409254
Ddx23	D3Z0M9	0.415551	0.178676	-0.0261914	0.0829732	0.0191806	0.0341686	9.71e-05	0.0326932	0.289875	0.00892761
Ddx24	Q3U7R4	0.791095	0.611294	-0.0110713	0.948829	0.898412	-0.00355273	0.162495	0.0345375	0.563345	0.0114849
Ddx25	Q9QY15-2	0.243118	0.063473	-0.0734338	0.220904	0.0770974	-0.0964057	0.0835848	0.0561057	0.225901	0.0337225
Ddx27	Q921N6	0.415982	0.179016	-0.0410511	0.501225	0.273662	0.0380585	1	0.00971302	1	0.0116264
Ddx28	Q9CWT6	0.557926	0.319459	-0.0224563	0.454882	0.232247	-0.0347319	1	0.00123819	1	0.0127698
Ddx39b	Q9Z1N5	0.251511	0.0674821	-0.0275203	0.697574	0.483929	-0.00936993	1	-0.0106272	1	-0.00349548
Ddx3x	B9EKE9	0.949636	0.894177	0.00326976	0.453087	0.230339	-0.0220669	0.0499226	0.0163377	0.027456	0.0178267
Ddx3y	Q62095	0.918193	0.826826	-0.0746765	0.841964	0.694881	0.152991	0.129162	-0.153044	0.806952	-0.018238
Ddx41	Q3UAC4	0.872476	0.740914	-0.018179	0.323241	0.136189	-0.0550459	0.0650388	0.045439	0.809353	0.0049911
Ddx42	Q810A7	0.263707	0.0737159	-0.0245806	0.444499	0.223473	-0.0203624	0.0884552	0.0183956	0.122333	0.0161546
Ddx46	Q569Z5	0.38164	0.151518	-0.022839	0.9832	0.966266	-0.00060721	1.15e-05	0.0319458	0.648828	0.00347185
Ddx5	Q61656	0.798583	0.622586	-0.00844381	0.676659	0.456049	-0.0103101	0.814432	0.0146535	0.883085	0.006188
Ddx50	Q99MJ9	0.888042	0.768525	-0.00649123	0.847951	0.704391	0.0119668	0.969976	0.000801975	0.647354	-0.0206627
Ddx56	Q9D0R4	0.174376	0.0338741	-0.0542488	0.375378	0.171262	0.0388318	0.0141741	0.0526782	0.464112	-0.0171783
Ddx58	A7YY79	0.027577	0.00116641	0.183538	7.67816192765418e-05	2.13207308360169e-06	0.358569	0.616891	0.0211274	0.875252	-0.00353898
Ddx6	P54823	0.48933	0.243422	-0.0165401	0.621972	0.39129	0.0115036	0.0277723	-0.0168983	0.609325	-0.00325465
Decr1	Q9CQ62	0.168476	0.0317186	0.0800414	0.0546975	0.0107921	0.121685	0.365305	-0.0207794	0.365305	0.0198311
Decr2	A0A494BB28	0.629624	0.39982	0.0439078	0.294037	0.117546	0.0499451	1	-0.0112221	0.680524	-0.0204042
Def8	Q99J78	0.4982	0.251772	0.0993538	0.0742394	0.0164038	0.167047	1	-0.0110711	0.969654	-0.0206038
Dek	Q7TNV0	0.883557	0.761004	-0.00590162	0.60488	0.372708	0.0144601	7.83e-08	0.073893	0.0469804	0.0268283
Dennd1a	Q8K382	0.210256	0.0478649	-0.0343391	0.159432	0.048083	-0.0469007	0.00425701	-0.0262362	0.0250378	-0.0184755
Dennd4a	E9Q8V6	0.916439	0.823131	0.00370813	0.753972	0.557418	0.00871556	1	-0.00698036	1	0.010312
Dennd4b	Q3U1Y4	0.272448	0.0787741	-0.0314923	0.0026846	0.0001947	-0.0572018	0.000948831	-0.0235178	0.16235	-0.00914626
Dennd4c	A6H8H2	0.864458	0.726375	0.00913854	0.0474268	0.00887967	0.058327	0.613656	0.00521216	0.392147	0.0137137
Dennd5a	A0A0R4J1B6	0.240726	0.0621066	0.032666	0.00151723	9.2354031476057e-05	0.067028	0.400873	0.0248016	0.755014	0.0138824
Dennd5b	A2RSQ0	0.0917379	0.010211	-0.0489006	0.229912	0.0814863	-0.0443303	0.219169	-0.0155719	0.460081	-0.00639045
Dennd6b	Q9D9V7	0.94812	0.888137	0.0036403	0.645664	0.419322	-0.0249061	0.000216223	-0.0630257	0.0881851	-0.0270514
Denr	Q9CQJ6	0.18215	0.0366617	-0.0254513	0.35991	0.160878	-0.0162763	0.0152932	-0.0249771	0.81604	-0.00197333
Depdc5	P61460	0.165373	0.0302069	0.0449804	0.165956	0.0507688	0.0355261	1	0.00482645	1	0.00521422
Deptor	Q570Y9	0.116564	0.0158235	-0.0428205	0.242922	0.0885225	-0.0294357	1	0.00757828	1	0.0146697
Derl1	Q3UGB8	0.937494	0.865213	-0.00463217	0.909044	0.815815	-0.00732534	1	-0.00245151	1	-0.0222115
Des	Q3V2C6	0.4982	0.251747	-0.0439229	0.651904	0.426551	0.0262734	1.98e-05	0.126677	0.0878237	0.0466966
Desi1	Q9CQT7	0.238175	0.0604815	0.0653697	0.133083	0.0373599	0.0934976	0.514523	0.0294601	0.835141	-0.00513568
Dffa	O54786	0.300331	0.0950081	-0.031753	0.42283	0.207922	-0.0392814	0.00883414	0.0354773	0.441473	-0.0103437
Dgat1	Q9Z2A7	0.415551	0.178523	-0.060534	0.922994	0.850248	-0.00819591	0.819541	0.0176599	0.32889	0.0306581
Dgkb	Q6NS52	0.491436	0.245071	0.0938387	0.807801	0.634727	-0.0261469	0.0903495	-0.0353271	0.333603	-0.0242266
Dgkd	E9PUQ8	0.31487	0.104145	-0.0522274	0.511988	0.28326	-0.0396691	0.104024	-0.0358134	0.375135	0.0159684
Dgke	Q9R1C6	0.0521797	0.00365594	0.0363156	0.0259458	0.00389415	0.0361632	3.34e-06	-0.0469055	0.856902	0.00207868
Dgkg	Q8C413	0.607232	0.373802	-0.0542297	0.963865	0.92784	-0.00465198	1.01e-10	0.10587	0.132889	0.024954
Dgkh	D3YXJ0	0.555742	0.315734	0.0494459	0.456622	0.234791	-0.0631804	2.37e-09	-0.0855599	0.0208118	-0.0318366
Dgkh	A0JP53	0.77867	0.594619	0.0402597	0.897579	0.794097	-0.0253753	2.37e-09	-0.0855599	0.0208118	-0.0318366
Dgkq	Q6P5E8	0.219027	0.0514801	-0.0594055	0.733611	0.526807	-0.0229356	0.0922517	-0.0303584	0.911981	-0.0015481
Dgkz	A2AHJ7	0.975645	0.949925	0.00235519	0.619811	0.388517	-0.0371791	0.651255	-0.0248209	0.741472	-0.00640984
Dguok	Q9QX60	0.68329	0.465916	0.0181872	0.675707	0.455222	0.0201516	0.000885082	-0.0558756	0.107328	-0.0306708
Dhcr24	Q8VCH6	0.688574	0.47228	0.044357	0.0123575	0.00145531	0.256814	0.080648	-0.0845698	0.669566	-0.0188962
Dhcr7	Q4FJX5	0.59959	0.366589	0.0309266	0.185065	0.0593488	0.0724674	0.0240397	0.0761531	0.631075	0.0130997
Dhodh	O35435	0.588826	0.354745	-0.0332737	0.269079	0.102261	-0.0480343	0.728836	-0.00516272	0.642225	-0.0193391
Dhrs1	Q99L04	0.00765254	0.000180218	0.391388	1.37840452354598e-07	4.1990061642877e-10	0.647119	0.711652	-0.0191517	0.711652	0.0330036
Dhrs11	Q3U0B3	0.0771519	0.0072135	-0.0677085	0.536721	0.30562	-0.025539	1	0.00463028	1	-0.00169527
Dhrs13	Q5SS80	0.247531	0.0653476	-0.0722388	0.727749	0.520125	-0.0520066	0.000416366	0.0463142	0.0987466	0.0196016
Dhrs4	Q3UIB5	0.30741	0.100156	0.0369312	0.017593	0.00233749	0.118614	0.81345	-0.0068721	0.454843	0.0329396
Dhrs7	Q9CXR1	0.131575	0.0198403	0.0549292	0.00202044	0.000133276	0.0823627	0.00529831	-0.0340718	0.555895	-0.00664977
Dhrs7b	Q99J47	0.724286	0.519361	0.0408624	0.252944	0.0937982	0.0754409	4.78e-10	-0.0871488	0.0173349	-0.0277986
Dhtkd1	A2ATU0	0.861445	0.721353	-0.0229783	0.0287288	0.00450371	0.223771	0.432223	0.0451232	0.432223	0.0509894
Dhx15	O35286	0.527181	0.282954	-0.0167376	0.605959	0.373967	-0.0168917	2.81e-08	0.0478317	0.126563	0.0119163
Dhx29	Q6PGC1	0.302533	0.0966262	0.0260659	0.00730901	0.000745887	0.0492316	0.00415282	0.0259314	0.168058	0.0117958
Dhx30	A0A0G2JGL8	0.908655	0.805812	-0.00291992	0.977669	0.953041	-0.000763161	0.962899	-0.00565229	0.962899	0.00761825
Dhx36	Q8VHK9	0.94812	0.88828	-0.00185427	0.55654	0.32391	0.0103098	0.712019	0.016083	0.712019	0.00520735
Dhx38	Q80X98	0.222381	0.0532616	-0.0249587	0.887668	0.776488	-0.00432187	0.00535625	0.0532351	0.307808	0.0152112
Dhx57	Q6P5D3	0.948577	0.891214	0.00284428	0.731095	0.524316	-0.0130595	1	-0.00139183	1	-0.0100273
Dhx8	Q3UQQ4	0.320127	0.107442	-0.0278359	0.89114	0.782866	0.0052325	0.29385	0.0338811	0.29385	-0.0255928
Dhx9	E9QNN1	0.193808	0.0414607	-0.0309421	0.269079	0.102227	-0.0218074	0.0046821	0.0211855	0.821303	0.00181772
Diablo	Q9JIQ3	0.186966	0.0384666	-0.0440184	0.0209858	0.0029653	-0.084646	1.02e-07	-0.0706157	0.0569603	-0.0208684
Diaph1	E9PV41	0.915599	0.820187	0.0028532	0.239412	0.0867044	-0.0256447	0.000374645	0.0388097	0.543009	0.00610593
Diaph2	K4PWM5	0.238612	0.0607223	0.110008	0.735919	0.530793	0.0284702	0.0177799	-0.0408177	0.0721802	-0.0291296
Dido1	Q8C9B9	0.940683	0.872901	-0.00485829	0.637394	0.409504	-0.0310181	0.234281	-0.0495116	0.0245996	-0.0568121
Dip2a	F8WI56	0.90909	0.807108	0.00651274	0.800851	0.623228	0.0133795	1	0.00603424	1	0.0015608
Dip2b	Q3UH60	0.871804	0.739491	-0.00612247	0.90627	0.809075	-0.00450848	1	-0.0039104	1	-0.00460009
Dip2b	B2RQC7	0.969073	0.933307	-0.0026207	0.993536	0.987964	-0.000498998	1	-0.0039104	1	-0.00460009
Dip2c	B2RQ71	0.0659082	0.00547396	-0.0480748	0.0019947	0.000131265	-0.0484953	0.884758	-0.000867767	0.104064	-0.0121516
Dip2c	B7ZMZ7	0.222594	0.0534135	-0.0605874	0.348004	0.153024	-0.035011	0.884758	-0.000867767	0.104064	-0.0121516
Diras1	Q91Z61	0.352505	0.129851	-0.0263131	0.792192	0.611111	-0.00830564	6.67e-16	-0.0988085	0.0129251	-0.0291152
Diras2	Q5PR73	0.654593	0.429902	-0.0308383	0.0245434	0.00362131	-0.139696	0.00486349	-0.0391058	0.434645	-0.0106203
Dis3	Q9CSH3	0.239958	0.0615536	-0.0366541	0.0981822	0.0242493	0.0492651	1	-0.00407688	1	-0.00938298
Dis3l2	Q8CI75	0.651128	0.425846	-0.00949943	0.0364761	0.00627808	-0.0320885	0.185639	-0.0139144	0.403393	-0.00954596
Dis3l2	Q8C0W5	0.744197	0.546093	0.024264	0.245664	0.0898608	0.039869	0.185639	-0.0139144	0.403393	-0.00954596
Dis3l2	Q8CI75-2	0.0999766	0.0117512	-0.0816219	0.307866	0.126061	-0.0497128	0.185639	-0.0139144	0.403393	-0.00954596
Disp2	Q8CIP5	0.239958	0.0615617	0.0814287	0.0700365	0.0151151	0.111233	1	0.00848999	1	0.0147827
Dixdc1	Q80Y83	0.811787	0.642201	0.0169606	0.991347	0.983565	0.000569639	0.824693	0.0138952	1	0.0090989
Dkc1	Q3TM67	0.246304	0.0648443	-0.0405013	0.395074	0.186219	-0.0387804	0.0202904	0.0267132	0.698365	0.00424914
Dkk3	Q9QUN9	0.115303	0.0154948	0.188022	0.00672838	0.000661043	0.430081	1.68e-06	0.105151	0.0424925	0.0422665
Dlat	Q8BMF4	0.00928875	0.000245959	-0.0440767	0.00137391	8.07765910495869e-05	-0.0645532	1.88e-05	-0.0776069	0.295913	-0.0185395
Dlc1	E9QKB1	0.148126	0.0244881	-0.114703	0.723691	0.515444	-0.0439806	0.00471844	-0.0850207	0.974229	0.000842349
Dld	O08749	0.230985	0.056833	-0.0454778	0.0209559	0.00295617	-0.0573095	1.35e-08	-0.0637083	0.714861	-0.0035821
Dlg1	D3Z3B8	0.567744	0.330227	-0.0157312	0.580302	0.346754	-0.0210513	7.25e-11	-0.106083	0.026129	-0.0387806
Dlg1	Q3UP61	0.754456	0.560119	0.0139246	0.712394	0.501005	0.0246016	7.25e-11	-0.106083	0.026129	-0.0387806
Dlg2	A0A2L2P590	0.242159	0.0628451	0.1121	0.263933	0.0995432	0.123378	0.339101	-0.0181943	0.615141	-0.0115269
Dlg2	A0A338P6J0	0.503365	0.257085	0.0450692	0.822323	0.658725	0.0190324	0.339101	-0.0181943	0.615141	-0.0115269
Dlg4	Q62108	0.690663	0.475093	0.0252534	0.76378	0.572365	-0.0256737	1.2e-07	-0.0485593	0.523757	-0.0058592
Dlg5	E9Q9R9	0.529139	0.286237	-0.0358481	0.982383	0.964772	0.000959913	1	0.00579146	1	0.000417696
Dlgap1	A0A3B2WD59	0.419406	0.181413	0.0568005	0.53399	0.303376	0.111271	0.516544	0.0159882	0.662265	0.00574507
Dlgap1	Q3TSN1	0.655303	0.430573	-0.0418409	0.544104	0.311928	0.0682189	0.516544	0.0159882	0.662265	0.00574507
Dlgap1	Q9D415	0.859013	0.71821	0.0148277	0.827061	0.666203	0.0266538	0.516544	0.0159882	0.662265	0.00574507
Dlgap2	Q8BJ42	0.506858	0.261856	0.0691809	0.937273	0.876875	-0.0100591	2.79e-06	-0.0575211	0.307147	-0.0120066
Dlgap3	B1AS06	0.25041	0.0668935	0.089026	0.616656	0.384893	0.0383383	4.46e-05	-0.0545817	0.132968	-0.0181589
Dlgap4	B1AZP2	0.821468	0.654576	-0.00935829	0.517079	0.28703	0.0321563	0.000725281	-0.0643647	0.840453	0.00365517
Dlgap4	B1AZP2-2	0.354773	0.131227	0.0743396	0.727596	0.519846	0.0323276	0.000725281	-0.0643647	0.840453	0.00365517
Dlst	Q9D2G2	0.0205154	0.000781195	-0.0596192	2.82252727297628e-05	6.08488597806251e-07	-0.135624	0.000692018	-0.0336222	0.333636	-0.00858706
Dmap1	Q9JI44	0.840543	0.684351	0.010608	0.839351	0.689208	-0.0132393	0.526369	0.0171836	0.323615	0.0247828
Dmd	P11531	0.787105	0.605615	-0.00732053	0.0953602	0.0233512	0.0330072	1	-0.0102808	1	0.0151359
Dmd	A0A023ZT56	0.818369	0.650704	-0.032365	0.129929	0.0360857	-0.166068	1	-0.0102808	1	0.0151359
Dmtn	Q9WV69	0.885334	0.763452	0.00904483	0.154444	0.0462699	-0.0728804	0.0187027	-0.0302734	0.24356	-0.0127795
Dmtn	Q9WV69-2	0.90909	0.807157	0.0156668	0.317571	0.13261	-0.128219	0.0187027	-0.0302734	0.24356	-0.0127795
Dmwd	Q08274	0.776317	0.589759	0.00975617	0.984472	0.969399	0.00091205	1	-0.00225109	1	-0.00268651
Dmxl1	F8WGX5	0.240474	0.0618218	-0.0174883	0.639665	0.41257	0.00603936	2.33e-07	-0.0349844	0.0173194	-0.0155097
Dmxl2	Q8BPN8	0.923291	0.835775	0.003569	0.93274	0.869112	-0.00276558	2.03e-05	-0.0339888	0.274559	-0.00859254
Dnaja1	P63037	0.378706	0.149352	-0.0215413	0.0630917	0.0131529	0.0391904	0.00331176	0.0470813	0.312029	0.0151624
Dnaja2	Q9QYJ0	0.771906	0.582344	-0.00557016	0.00609784	0.000575133	0.035282	1	0.00722211	1	0.00402112
Dnaja4	Q9JMC3	0.803242	0.629448	-0.0125975	0.219636	0.0764238	0.0524155	0.361169	-0.0206916	0.947189	-0.000937764
Dnajb1	Q9QYJ3	0.0209007	0.000798317	-0.0600713	0.684281	0.467923	-0.0110629	1	0.00871751	1	0.00530517
Dnajb11	Q99KV1	0.230726	0.056599	0.0367152	0.00220006	0.00015084	0.0990039	0.000539753	-0.0359229	0.869936	0.00154085
Dnajb12	Q9QYI4	0.913819	0.817351	0.00302316	0.889565	0.779607	0.00559137	0.17026	-0.0177926	0.282852	-0.012232
Dnajb14	Q149L6	0.0645225	0.00524647	-0.0408452	0.522072	0.29159	-0.0233129	0.750895	-0.0127539	0.991253	-0.00720567
Dnajb2	Q9QYI5	0.843472	0.690194	-0.00876816	0.944554	0.890866	-0.00452408	0.00203324	0.0430689	0.4685	0.00897777
Dnajb4	Q9D832	0.0462431	0.0030016	-0.034159	0.770139	0.581296	0.00813378	3.83e-06	-0.0507924	0.190429	-0.0134794
Dnajc10	Q9DC23	0.966445	0.927606	0.00224102	0.155348	0.0465589	0.043334	0.997322	-4.47e-05	0.899963	0.015133
Dnajc11	Q5U458	0.630156	0.400774	-0.00935753	0.585585	0.352037	0.0146624	1.73e-05	-0.0339844	0.885518	-0.00116417
Dnajc12	Q9R022	0.680145	0.46092	-0.032681	0.305655	0.124769	-0.0831474	0.0209131	0.0516652	0.527852	0.0140392
Dnajc13	D4AFX7	0.698985	0.487787	0.00686635	0.0011208	6.18505543711004e-05	0.0542525	1	0.00211293	1	0.00463379
Dnajc16	Q80TN4	0.936938	0.863322	0.00331457	0.709176	0.496963	0.01304	0.924488	-0.00411749	0.924488	0.00765055
Dnajc17	Q91WT4	0.757939	0.564702	-0.0305685	0.922425	0.848638	0.0145834	0.0222486	-0.0726739	0.232458	-0.036809
Dnajc19	D3Z5K6	0.259489	0.0716137	-0.0389879	0.103615	0.0261252	-0.0511641	0.019942	-0.0321289	0.716705	-0.00393726
Dnajc2	P54103	0.159699	0.0278234	0.0317319	0.088399	0.0210153	0.048032	0.00436849	0.0472271	0.116711	0.0270043
Dnajc21	E9Q8D0	0.870813	0.737359	0.0175017	0.264886	0.0999646	0.147076	0.183665	0.04676	0.659093	0.0100418
Dnajc27	Q8CFP6	0.204291	0.0451934	-0.0501694	0.399959	0.190303	-0.0340147	1	-0.0150251	1	0.000774035
Dnajc3	Q91YW3	0.593109	0.360456	-0.0223966	0.0161701	0.00209539	0.0779571	0.0314817	-0.0232056	0.588901	-0.00486423
Dnajc30	Q7TMI2	0.268482	0.0762507	-0.0521288	0.0311095	0.00496075	-0.0726505	0.00912294	-0.0438301	0.772425	-0.00457169
Dnajc5	P60904	0.431797	0.192652	-0.0201142	0.557892	0.325061	-0.0213532	0.0237165	-0.0305575	0.212386	-0.0140363
Dnajc6	Q80TZ3	0.518726	0.27398	-0.0139876	0.185065	0.0594512	-0.0242081	0.00436656	-0.0272552	0.455136	-0.00688517
Dnajc7	Q3UL32	0.553994	0.314072	-0.0160792	0.42166	0.206952	0.0173389	0.221719	-0.0180594	0.632379	-0.00429263
Dnajc8	Q6NZB0	0.220651	0.0522996	-0.0384636	0.0935614	0.0227354	-0.0373253	0.026421	0.0258227	0.512568	0.00628772
Dnajc9	Q91WN1	0.12877	0.0191457	-0.0661922	0.820948	0.654931	0.0114699	0.2583	0.025265	0.27331	0.0212203
Dnal1	Q05A62	0.648639	0.422927	-0.0165804	0.153537	0.045959	-0.0313816	0.0914381	-0.0201708	0.63573	-0.0042626
Dnal4	Q8CDT8	0.674204	0.454306	0.039412	0.218164	0.0757462	0.0880513	0.00202607	-0.0727943	0.313376	-0.0193084
Dner	Q8JZM4	0.723726	0.518437	-0.0270049	0.78514	0.601527	0.0234656	0.0347919	0.048136	0.90751	0.00237185
Dnlz	Q9D113	0.698985	0.487836	0.0210209	0.0139799	0.00173174	0.139488	1	0.00717526	1	0.00376856
Dnm1	A0A0J9YUS0	0.0370947	0.00200359	-0.0900127	0.0746772	0.0165716	-0.0620989	0.853193	-0.0328778	0.853193	0.00590717
Dnm1	A0A0J9YUN4	0.157859	0.0272808	-0.0436173	0.273313	0.104618	-0.0478721	0.853193	-0.0328778	0.853193	0.00590717
Dnm1	P39053-6	0.78997	0.609855	0.0209487	0.493287	0.265803	-0.0557893	0.853193	-0.0328778	0.853193	0.00590717
Dnm1l	E9PUD2	0.196248	0.0423997	-0.018659	0.396759	0.187375	0.0179613	0.000154896	-0.0453115	0.225732	-0.0145106
Dnm1l	Q8K1M6-3	0.462675	0.217057	-0.0422234	0.824421	0.662628	0.0135092	0.000154896	-0.0453115	0.225732	-0.0145106
Dnm1l	Q8K1M6	0.208703	0.0470225	-0.0262376	0.898275	0.795115	-0.00513664	0.000154896	-0.0453115	0.225732	-0.0145106
Dnm2	Q3TCR7	0.0323036	0.001548	0.0626822	1.83971131035506e-05	3.4703400230482e-07	0.144487	0.577021	0.0182259	0.840192	-0.00372981
Dnm3	Q8BZ98	0.141417	0.0226513	-0.079498	0.0769571	0.0172939	-0.0789707	0.137074	-0.0264613	0.542884	-0.0126544
Dnmt1	Q3UHZ3	0.0587432	0.00443241	-0.0690668	0.0491431	0.00931041	-0.0528777	0.00211841	0.0553964	0.488272	0.0112891
Dnpep	Q8CAJ7	0.650659	0.425387	0.0118372	0.605488	0.373444	0.0161628	4.52e-05	0.0533627	0.0261158	0.0327714
Dnph1	Q80VJ3	0.829544	0.665579	-0.0142975	0.242065	0.0880908	0.0844115	0.013882	0.0359602	0.545602	-0.00991266
Dnttip2	Q8R2M2	0.23835	0.0606277	-0.0422775	0.658755	0.433767	0.0194872	0.185085	0.0394275	0.425131	0.0165028
Doc2a	Q7TNF0	0.531252	0.288727	-0.0315535	0.3239	0.13677	-0.0504075	0.978812	-0.0117162	0.978812	-0.00448913
Doc2b	P70169	0.759879	0.567028	-0.0521016	0.185113	0.0594922	-0.284713	1.74e-15	-0.15671	0.066288	-0.0314685
Dock1	Q8BUR4	0.82712	0.662277	0.0125539	0.0864026	0.0203262	0.0568444	0.427048	0.0172818	0.845804	0.00247033
Dock10	A0A087WQ86	0.281177	0.0827881	0.0340878	0.862359	0.729899	-0.00825418	0.122977	0.0241456	0.879186	-0.00188788
Dock11	A2AF47	0.591275	0.358021	-0.0263278	0.966488	0.932106	0.00343891	0.241092	0.0179807	0.903316	-0.00150432
Dock2	Q8C3J5	0.0010156	6.18757512658563e-06	0.26068	7.33185902251486e-07	5.06830324930728e-09	0.371901	0.311828	0.0428586	0.682766	0.0226524
Dock3	F8VPQ1	0.826437	0.661302	0.0134832	0.509837	0.280805	-0.0239703	3.98e-08	-0.050552	0.114989	-0.0156366
Dock4	B2RUG6	0.567772	0.330612	0.0291017	0.922994	0.849944	0.0045648	1e-07	-0.0616102	0.164715	-0.0151778
Dock5	B2RY04	0.840687	0.684665	-0.0149676	0.941912	0.884305	-0.00540451	0.00300082	0.0772316	0.322179	0.0232345
Dock6	A0A1L1SQR4	0.66326	0.44085	0.058036	0.956489	0.915319	-0.0079945	1	0.0163766	1	0.00882049
Dock7	A2A9M5	0.437784	0.197221	0.0169154	0.00884643	0.000945278	0.0512673	0.282714	-0.0103141	0.609584	-0.00361544
Dock9	F8VPN7	0.211989	0.0487563	0.0323338	0.00641282	0.000617109	0.0652123	0.754082	0.00885408	0.744375	-0.0245549
Dohh	D3Z7J7	0.910309	0.809626	0.0144979	0.867779	0.740179	-0.00944119	0.610321	-0.0159857	0.594714	-0.0211135
Dpagt1	P42867	0.845784	0.694415	-0.014762	0.456622	0.234465	0.0320203	0.0284031	0.0482733	0.375334	0.0168666
Dpcd	Q8BPA8	0.679789	0.460361	-0.0270852	0.863961	0.734088	-0.0160359	0.72746	0.0170189	0.763376	0.00359333
Dpf2	D3Z5N6	0.96148	0.918335	0.00230204	0.118126	0.0314311	-0.0480947	0.973407	0.00610256	0.973407	-0.0125493
Dph1	Q5NCQ5	0.107125	0.0135051	0.0429001	0.735711	0.529953	0.00835627	0.693376	-0.0107134	0.39359	0.0325735
Dph2	Q9CR25	0.773563	0.585678	-0.00714047	0.728518	0.521358	0.00883335	1	-0.00278948	1	0.0133149
Dph5	Q9CWQ0	0.642556	0.415648	-0.0394017	0.582835	0.349223	0.0631849	0.0626587	0.0223821	0.181638	-0.0149662
Dpm1	O70152	0.30603	0.0989194	-0.0392527	0.85797	0.720237	0.00975902	0.000105233	-0.0450081	0.471104	-0.00791921
Dpm3	Q9D1Q4	0.895086	0.782302	-0.00807294	0.944045	0.889957	0.00581891	9.37e-06	-0.0560273	0.807701	-0.00308561
Dpp10	E9QN98	0.0401657	0.00230123	-0.0683231	0.00340298	0.00026554	-0.122829	0.208618	-0.023642	0.752457	-0.00428204
Dpp3	Q99KK7	0.376993	0.148041	0.0417119	0.895414	0.790503	-0.00276883	0.539711	-0.0137603	0.747347	-0.00351039
Dpp6	E9PWX1	0.019983	0.000753993	-0.0842127	0.000446808	1.96239447416369e-05	-0.124128	6.18e-10	-0.0992596	0.0116847	-0.0370638
Dpp7	Q9ET22	0.0219031	0.000841737	0.0892912	0.00651623	0.000634444	0.151826	1	0.00114291	1	-0.00672393
Dpp8	Q80YA7	0.34675	0.126268	0.0185579	0.389894	0.182225	-0.0159374	0.0527828	-0.0274687	0.720885	0.00416478
Dpp9	Q8BVG4	0.0451424	0.00284553	0.0444339	0.862623	0.731132	0.00648116	0.197543	0.012311	0.611781	0.00637459
Dpy19l1	A6X919	0.5965	0.36405	0.0237026	0.00337341	0.000262047	0.0854842	0.555549	0.0188948	0.679219	0.00758541
Dpy19l3	Q71B07	0.258587	0.0708956	0.0733126	0.291336	0.115886	0.078718	0.358889	-0.0331172	0.548297	0.013657
Dpy30	Q99LT0	0.372797	0.145319	-0.0426232	0.805678	0.630766	-0.0105343	1	0.0100496	1	0.00647653
Dpysl2	O08553	0.0362848	0.00189552	-0.0478645	0.000188729	6.52313192362772e-06	-0.0818268	0.00419199	0.0249752	0.676961	0.00336301
Dpysl3	E9PWE8	0.239511	0.0612523	-0.0809387	0.353072	0.156607	-0.0720335	0.000546964	0.0423019	0.236631	0.0131269
Dpysl4	O35098	0.145996	0.0238379	-0.0349784	0.0499527	0.00951647	-0.0521618	0.501731	-0.0149493	0.876776	0.00192733
Dpysl5	Q9EQF6	0.254845	0.0690934	-0.0968896	0.340648	0.148073	-0.101716	0.306569	-0.0174039	0.301543	-0.0189207
Dr1	Q91WV0	0.590088	0.356611	-0.0178926	0.867773	0.740072	0.0075686	0.722854	-0.00526985	0.304691	0.0194736
Drap1	Q9D6N5	0.242212	0.0628873	-0.0539488	0.827352	0.666534	-0.0130205	0.0133005	-0.0427614	0.6574	-0.00619286
Drg1	P32233	0.91113	0.812704	0.00447388	0.296241	0.118844	0.0260758	0.072262	0.0239049	0.42686	0.00801702
Drg2	Q9QXB9	0.464476	0.219041	0.0166502	0.634913	0.406302	0.0166868	0.00064402	0.0358155	0.372135	0.00800691
Dsp	E9Q557	0.944923	0.88215	-0.0187486	0.596306	0.363932	-0.11221	0.888778	0.0108777	0.888778	0.0525986
Dst	S4R1P5	0.632957	0.403357	0.0119434	0.402938	0.192622	-0.0275131	0.933149	-0.00784515	0.592237	-0.0156642
Dstn	Q9R0P5	0.650725	0.425506	-0.00946675	0.317571	0.132426	0.0195836	0.0041303	-0.0275461	0.0821312	-0.0163972
Dstyk	Q6XUX1	0.288086	0.0871362	-0.0354947	0.515631	0.28595	0.0293806	0.378359	0.0207809	0.9727	-0.000521977
Dtd1	Q9DD18	0.163973	0.0296613	-0.0656561	0.258476	0.0964158	-0.0575237	0.542878	0.0142416	0.726527	-0.00497661
Dtna	Q9D2N4-7	0.561824	0.323798	-0.230721	0.798084	0.619205	-0.133909	0.0194958	0.106844	0.860411	0.00670418
Dtna	Q3UHP1	0.727634	0.52388	0.00718723	0.00137991	8.14398396845571e-05	0.0479869	0.0194958	0.106844	0.860411	0.00670418
Dtnb	G3UZJ3	0.687351	0.470472	-0.0100634	0.576024	0.341289	0.0168429	0.0559703	0.0319886	0.895819	0.00208454
Dtx3	E9Q3J1	0.94812	0.88799	-0.00330924	0.50826	0.27935	-0.0253299	0.317842	-0.0190035	0.728541	0.00451412
Dtymk	P97930	0.147314	0.0242715	-0.0561402	0.109457	0.0283347	-0.0630957	1.43e-05	0.055914	0.449662	0.00997439
Dusp12	F6QRT3	0.448125	0.205064	-0.0798442	0.127537	0.035265	-0.111091	1	0.0147223	1	-0.0159389
Dusp12	Q9D0T2	0.290481	0.0888629	-0.150089	0.839378	0.69067	0.0358083	1	0.0147223	1	-0.0159389
Dusp14	Q7TPY1	0.516115	0.27121	0.0629368	0.988832	0.978378	-0.00167024	0.359877	0.0531616	0.41282	-0.0330839
Dusp22	Q99N11	0.565743	0.328087	-0.055644	0.600431	0.367596	0.0395325	0.566277	0.0139804	0.530178	-0.02592
Dusp23	Q6NT99	0.681312	0.46251	0.0277319	0.983247	0.966427	0.00248924	0.0627808	0.0551419	0.52547	0.0172861
Dusp3	Q9D7X3	0.37865	0.149206	-0.0322868	0.773444	0.586857	-0.021215	0.0973675	-0.0220199	0.342186	-0.0105156
Dut	Q8VCG1	0.569588	0.33321	-0.0287857	0.602947	0.369963	0.0296914	0.646855	0.0138801	0.857855	0.00727897
Dvl2	Q60838	0.551576	0.310653	-0.0185547	0.761368	0.568265	-0.016216	1	-0.00738493	1	-0.0073635
Dvl3	E9Q967	0.891285	0.775057	-0.0112952	0.402975	0.192823	0.0590734	0.353246	0.0223771	0.466886	-0.0113944
Dym	Q8CHY3	0.517513	0.272975	0.044645	0.550337	0.317628	0.0368819	1	-0.0172718	1	-0.00890261
Dync1h1	Q9JHU4	0.0626763	0.00492011	-0.0320296	0.0021771	0.000148313	-0.0408994	0.922328	0.000697075	0.216282	-0.0104942
Dync1i1	Q3TYJ3	0.16787	0.0314499	0.11672	0.949296	0.900358	0.0144485	1	-0.00677954	1	-0.00726957
Dync1i1	O88485	0.00649468	0.000131422	-0.0947846	0.000141313	4.56969799944228e-06	-0.0931899	1	-0.00677954	1	-0.00726957
Dync1li1	Q8R1Q8	0.00120103	8.57848157008397e-06	-0.0542615	0.00644934	0.000624154	-0.0404495	0.0154421	-0.0266916	0.117445	-0.0144102
Dync1li2	Q6PDL0	0.700537	0.490335	-0.0118711	0.798296	0.619463	-0.0119253	0.00444421	0.0251187	0.531311	0.00518771
Dync2h1	Q45VK7	0.276396	0.0805338	-0.0397804	0.576024	0.341296	0.0207949	0.994385	0.0118441	0.994385	0.0107021
Dync2li1	Q8K0T2	0.965677	0.92585	0.00340532	0.136324	0.0386371	0.0702352	0.526191	0.0128786	0.525634	-0.022384
Dynll1	P63168	0.372589	0.145107	0.0455951	0.152977	0.045687	0.0485285	0.875927	-0.0124718	0.955684	-0.0085403
Dynll2	Q9D0M5	0.0550884	0.0039992	-0.0290725	0.093369	0.0226449	-0.0357446	3.95e-05	-0.0486168	0.0597652	-0.0202283
Dynlrb1	A2AVR9	0.00161668	1.53184816144081e-05	-0.0638452	0.0313946	0.00503564	-0.03189	0.454634	-0.0183589	0.551515	-0.0144726
Dynlt1	P51807	0.485534	0.239212	-0.0667261	0.00848183	0.000900355	0.363291	0.986459	0.0185792	0.986459	0.00842257
Dynlt3	P56387	0.178075	0.0350012	-0.048461	0.188413	0.0608177	-0.0652222	0.00222882	-0.0401368	0.1169	-0.0197858
Dyrk1a	F6U6X3	0.427804	0.189166	-0.0242016	0.184151	0.0587083	-0.0261486	1	-0.000379446	1	-0.00359254
Dysf	A0A0N4SWH3	0.859084	0.718369	0.0199827	0.28559	0.111664	0.107107	0.0844066	0.0368313	0.349259	0.0196043
Dzip3	Q7TPV2	0.583902	0.350068	-0.0205491	0.565436	0.331643	-0.0371673	0.00271294	-0.0730709	0.622198	-0.010479
Ears2	Q9CXJ1	0.473875	0.227471	-0.0228128	0.0353713	0.00598846	-0.055486	0.98485	-0.0144832	0.98485	0.00929444
Ebag9	A0A2I3BPQ0	0.847907	0.697996	0.0119382	0.521869	0.291293	-0.0343321	0.300539	-0.0246464	0.702141	0.00740636
Ebna1bp2	Q9D903	0.982668	0.965283	-0.00179552	0.00979369	0.00107174	0.200033	1	-0.00760796	0.713489	-0.0159751
Ece1	Q4PZA2	0.609949	0.376618	-0.0342415	0.478473	0.252663	0.039843	3.25e-06	0.0794607	0.00211042	0.0473109
Ech1	O35459	0.891037	0.77455	0.00926187	0.28922	0.114129	0.0555827	0.00141407	-0.0560998	0.271236	-0.0207565
Echdc1	Q9D9V3	0.366311	0.138856	-0.0595815	0.962078	0.924993	-0.003157	1	0.00850592	1	0.004534
Echdc2	Q3TLP5	0.707188	0.499053	0.0326544	0.748712	0.54888	0.02858	1	-0.00262141	1	0.00889182
Echs1	Q8BH95	0.973826	0.94359	0.00162391	0.00330485	0.000254716	0.0984083	4.85e-08	-0.0747887	0.0741931	-0.020994
Eci1	P42125	0.31498	0.10447	-0.0708588	0.651904	0.426604	-0.0355145	0.00594062	-0.0545115	0.0504349	-0.0448541
Eci2	Q9WUR2	0.704205	0.494796	-0.0169157	0.84307	0.696878	0.010445	0.162732	-0.0351657	0.777908	-0.00551465
Ecsit	Q9QZH6	0.491707	0.245479	-0.0206859	0.851737	0.71043	-0.00608351	0.874384	-0.00864942	0.874384	0.0145931
Edc3	Q8K2D3	0.105833	0.0132742	-0.0361719	0.812537	0.641747	0.00611137	0.0481075	-0.0249952	0.24956	-0.0163728
Edc4	G5E896	0.676073	0.45626	-0.00931244	0.798982	0.620429	0.00723542	1	0.00133833	1	0.000577816
Edf1	Q9JMG1	0.525036	0.280142	-0.024711	0.136372	0.0386926	0.0460864	2.51e-06	0.0593501	0.368878	0.0112739
Edil3	O35474	0.00371327	5.38484532136463e-05	0.213933	0.000666094	3.21535917944313e-05	0.265456	1	-0.036386	1	-0.0262582
Eea1	Q8BL66	0.526306	0.282051	-0.0200479	0.993536	0.987722	0.000258235	3.85e-08	-0.0383054	0.629863	-0.00312524
Eef1a1	Q3UZQ3	0.015251	0.000495484	0.0814616	0.000144786	4.71594127521755e-06	0.100976	1	-0.0115041	1	-0.0172354
Eef1a1	Q3TII3	0.00865681	0.00021416	0.0618347	0.000192941	6.73653858676995e-06	0.0995667	1	-0.0115041	1	-0.0172354
Eef1a2	P62631	0.70801	0.500377	0.00647273	0.482552	0.256457	0.0133464	2.86e-08	0.0500096	0.25066	0.010061
Eef1d	A0A0R4J1E2	0.344532	0.12472	0.018717	0.00536199	0.000489678	0.077644	0.650972	0.00639119	0.291316	0.0125963
Eef1e1	Q9D1M4	0.994832	0.990286	-0.00021071	0.272321	0.104113	-0.0496107	0.0103441	-0.0230427	0.548413	0.00610402
Eef1g	Q9D8N0	0.988127	0.977245	0.000508758	0.0282996	0.00437674	0.0423879	0.244593	-0.0141207	0.825896	0.00190301
Eef2	P58252	0.0821757	0.00829941	0.049525	0.00320227	0.000243125	0.0796697	1	0.00613635	1	-0.005551
Eef2k	Q8CEC8	0.503926	0.257661	0.0956728	0.649103	0.423001	0.090592	1	0.0762179	1	0.0869495
Eefsec	Q9JHW4	0.98484	0.971937	0.000663684	0.524158	0.293246	0.0122161	0.333435	0.0120687	0.694354	0.00592868
Eepd1	Q3TGW2	0.366321	0.139158	0.0633187	0.884787	0.770663	0.0130262	0.000369376	0.0548509	0.62071	0.00678567
Efhd1	Q9D4J1	0.594996	0.362226	0.0343394	0.63196	0.403296	0.0294533	0.000332358	0.0732254	0.98841	0.000290879
Efhd2	Q8C845	0.714516	0.507989	-0.023741	0.738219	0.534528	-0.020693	0.947088	0.00096236	0.11597	-0.026646
Efnb1	P52795	0.953899	0.902612	-0.005804	0.547702	0.315145	0.070223	0.39045	-0.02603	0.140854	-0.058293
Efnb2	P52800	0.468022	0.222029	-0.0414217	0.94382	0.8889	-0.0071933	0.152755	-0.0241563	0.218725	-0.0207712
Efnb3	O35393	0.141755	0.0227538	-0.0765314	0.0207615	0.00291171	-0.131419	0.735043	-0.0118115	0.968257	0.000534185
Efr3a	A0A1D5RLL3	0.0425647	0.00253344	-0.14072	0.0408955	0.00729746	-0.0625799	0.49399	0.0101112	0.988739	0.000130702
Efr3b	Q6ZQ18	0.266004	0.0750795	-0.0301675	0.108645	0.0279918	-0.0312268	7.7e-08	-0.0460824	0.204663	-0.0109044
Eftud2	Q3U5Q3	0.230726	0.0565412	-0.0227651	0.841125	0.694088	0.00409127	0.0257041	0.0162417	0.501013	0.00429766
Egfr	Q01279	0.263915	0.0740262	-0.0339095	0.69587	0.482013	0.0210681	1	0.000620716	1	0.00631633
Egln1	Q91YE3	0.93192	0.854655	-0.00256873	0.764306	0.573348	-0.0122507	0.37361	0.0174589	0.605629	0.00587509
Ehbp1	Q69ZW3	0.422032	0.183718	-0.0156748	0.610122	0.378083	0.0080874	0.917503	-0.00500039	0.917503	0.0037247
Ehbp1	Q5SS55	0.854214	0.708893	0.0270704	0.718669	0.508078	0.0691281	0.917503	-0.00500039	0.917503	0.0037247
Ehbp1l1	E9QP49	0.535273	0.293926	-0.0597355	0.824421	0.662583	0.0216547	0.954425	-0.00113683	0.648807	-0.0207984
Ehd1	Q3TGS1	0.916509	0.823301	0.00371206	0.55493	0.322725	0.015531	0.346545	0.0102816	0.559761	-0.00454545
Ehd2	Q8BH64	0.968764	0.932442	-0.00455715	0.835295	0.681546	0.030993	0.990755	-0.00862945	0.990755	-0.019957
Ehd3	Q9QXY6	0.606246	0.372413	-0.0168841	0.67773	0.457613	-0.0148823	0.0590744	-0.0245662	0.253295	-0.015208
Ehd4	Q9EQP2	0.53791	0.297262	0.0298242	0.103755	0.0262089	0.0849397	1	0.00410375	1	-0.00140458
Ehhadh	Q9DBM2	0.915937	0.821822	0.00990844	0.881876	0.764656	0.0165925	0.641384	-0.0148988	0.746626	0.00499416
Eif1	P48024	0.895625	0.782924	-0.00465194	0.00131603	7.60169261829661e-05	0.0593135	0.14817	-0.0245061	0.814818	0.00300151
Eif1ad	Q3THJ3	0.428723	0.190175	-0.0523032	0.576162	0.341686	0.054011	0.289641	0.0209231	0.754563	0.0102781
Eif1ax	Q8BMJ3	0.403129	0.168478	0.0484574	0.216736	0.0751017	0.04186	0.588253	-0.017648	0.588253	-0.0147957
Eif2a	Q8BJW6	0.315485	0.105013	0.0194085	0.0581844	0.0117567	0.0492588	0.0014407	0.0353351	0.17248	0.01145
Eif2b1	Q99LC8	0.510876	0.266362	0.0318068	0.979302	0.958069	-0.0013488	1.28e-05	-0.0384733	0.0706543	-0.0141361
Eif2b2	Q99LD9	0.535597	0.294374	0.0214956	0.448985	0.226894	0.0202586	3.53e-05	0.0447892	0.0279516	0.0203619
Eif2b3	B1AUN2	0.47661	0.229947	0.015991	0.311143	0.128066	-0.0255494	4.94e-05	0.029941	0.646548	0.00285608
Eif2b4	Q61749	0.364517	0.137564	-0.0186173	0.0371515	0.00642915	-0.0527205	0.467249	0.0300455	0.522857	-0.0155179
Eif2b5	Q8CHW4	0.291849	0.0897621	0.0348048	0.531452	0.301153	-0.0143151	0.00733243	0.0320596	0.140226	0.0153785
Eif2d	E9PUG7	0.404807	0.169369	0.0360771	0.653709	0.428453	0.0295151	0.183347	0.0350457	0.173112	0.0407219
Eif2s1	Q6ZWX6	0.515981	0.271027	0.00845266	0.0066514	0.000649519	0.0403671	0.122772	0.0112313	0.533991	0.0061852
Eif2s2	Q99L45	0.0710396	0.00625855	0.0343315	0.0022677	0.000157026	0.0551445	1	-0.00602646	1	-0.00419646
Eif3a	P23116	0.544564	0.304508	0.0113019	0.987489	0.975857	-0.000325509	1	0.00390088	1	-8.45e-05
Eif3b	Q8JZQ9	0.204138	0.0449328	0.0266261	0.0780327	0.0176808	0.0297511	0.390461	0.00692523	0.899384	0.000590629
Eif3c	Q8R1B4	0.186278	0.038194	0.0269196	0.444842	0.223906	0.020208	1	0.00114134	1	-0.000992228
Eif3d	O70194	0.580631	0.345873	0.0108675	0.530054	0.299427	0.0206687	0.0337758	0.0192829	0.519636	0.00423248
Eif3e	P60229	0.481982	0.235598	0.0145036	0.417079	0.203287	0.017994	1	-0.00390289	1	-0.00203466
Eif3f	Q9DCH4	0.980763	0.962377	0.000462537	0.171262	0.0529617	-0.0314406	0.523108	-0.00501586	0.304696	-0.012531
Eif3g	Q9Z1D1	0.553523	0.312801	0.0159179	0.666691	0.444851	0.012735	0.459379	-0.0211598	0.384446	0.0333139
Eif3h	Q8BTX5	0.534864	0.292935	0.0145412	0.0870643	0.0205313	0.0289983	0.568538	0.0059647	0.821372	-0.00128016
Eif3i	Q9QZD9	0.252848	0.0681275	0.0240785	0.198843	0.0660751	0.0237714	0.0850353	0.012875	0.912883	0.000708068
Eif3k	Q9DBZ5	0.942501	0.877368	0.00269574	0.247687	0.0908039	0.0252403	0.00232014	-0.0245251	0.568784	-0.00474482
Eif3l	Q8QZY1	0.578772	0.343398	0.0164073	0.384903	0.1782	0.0246349	0.341434	0.00474747	0.326451	-0.00758358
Eif3m	Q99JX4	0.323844	0.110642	0.0243238	0.368926	0.16705	0.0265474	0.000381001	-0.0584611	0.403723	-0.0121061
Eif4a1	P60843	0.204615	0.0453102	0.0358041	0.232652	0.0829054	0.0317909	0.823218	0.00691276	0.823218	0.00219786
Eif4a2	P10630	0.701608	0.491578	0.0117476	0.0139142	0.00171569	0.0416761	0.474161	0.0103642	0.760655	-0.00273297
Eif4a3	Q91VC3	0.132944	0.020109	-0.033929	0.709574	0.497703	0.00776167	1.7e-07	0.0396379	0.293304	0.00780487
Eif4b	Q8BGD9	0.344911	0.125128	-0.0310122	0.563886	0.330205	-0.0225697	1	0.00428256	1	0.000278208
Eif4e	P63073	0.845213	0.693401	0.00347451	0.86728	0.739017	-0.00310581	0.00122297	-0.0253827	0.105733	-0.0111745
Eif4e2	Q3UUT0	0.0605053	0.00465912	-0.0499795	0.199036	0.0661958	0.0368796	1	-0.000845661	1	0.00312101
Eif4e3	Q9DBB5	0.902603	0.795475	0.0161257	0.017754	0.00237553	0.218557	1	0.00854334	1	-0.00506958
Eif4ebp2	P70445	0.910382	0.809934	0.0139754	0.830738	0.672116	0.0258853	1	-0.00306004	1	0.0039685
Eif4enif1	Q9EST3	0.920523	0.831128	-0.00425076	0.325927	0.138314	0.0296319	1	-0.00453514	1	0.00226426
Eif4g1	E9Q9E1	0.694645	0.482	0.00631308	0.581771	0.348313	0.0171939	0.0814642	-0.0497083	0.368462	-0.023387
Eif4g2	A0JNY7	0.891503	0.775382	-0.00427969	0.747178	0.545742	-0.00905316	1	-0.00559991	1	-0.00275935
Eif4g3	A0A0N4SVL0	0.440364	0.199002	0.0187706	0.90892	0.813609	0.00410197	0.347324	-0.0127688	0.373231	-0.0109915
Eif4h	Q9WUK2	0.898509	0.78789	-0.00233961	0.00455919	0.000396186	-0.0539908	0.910364	-0.00942524	0.910364	-0.00166042
Eif5	P59325	0.436796	0.19652	0.0244824	0.0103038	0.00115317	0.0799912	0.00063578	0.0316277	0.579004	0.00467831
Eif5a	P63242	0.450388	0.207362	-0.052258	0.565809	0.331928	0.0165723	1	0.0031394	1	0.00108939
Eif5a2	Q8BGY2	0.935087	0.860258	-0.00928696	0.903021	0.803461	-0.0112178	1	0.00164261	1	-0.00481265
Eif5b	Q05D44	0.4982	0.251917	0.0179941	0.0680733	0.0145486	0.0402074	0.112996	0.0119189	0.61105	0.00319951
Eif6	Q3UA13	0.486566	0.24054	-0.0491658	0.55493	0.322582	-0.0421284	0.00247249	0.0296025	0.109491	0.0116895
Elac2	Q80Y81	0.798585	0.622774	0.0074759	0.278963	0.107826	0.0257781	0.768988	-0.0255592	0.768988	-0.0216703
Elavl1	Q8BM84	0.655557	0.430848	-0.0136275	0.292469	0.116679	-0.0278727	0.298822	0.0177531	0.450219	0.0135534
Elavl2	B1AXZ5	0.190171	0.0399338	-0.0971712	0.921705	0.847515	-0.00818938	0.0265897	-0.0219839	0.782236	0.00259238
Elavl3	Q60900	0.421653	0.183334	-0.0175526	0.350912	0.155084	-0.0217702	0.615338	0.0100577	0.615338	0.0101978
Elavl4	Q80XH9	0.246442	0.0649095	-0.0797276	0.146765	0.0430923	-0.0532718	0.453104	0.0119989	0.199925	0.0263227
Elfn1	Q8C8T7	0.999252	0.998901	-5.71104e-05	0.591904	0.358124	-0.0234895	0.00224771	-0.0430094	0.506349	-0.00828441
Elfn2	Q68FM6	0.29679	0.0928991	-0.0539502	0.0697916	0.0150459	-0.0746901	0.985404	-0.0138736	0.985404	-0.00967079
Elmo1	Q8BPU7	0.369229	0.141246	0.0305613	0.589212	0.355322	0.0304139	0.236922	0.0354386	0.84671	0.00425411
Elmo2	Q8BHL5-2	0.139133	0.0219091	0.0422219	0.0234586	0.00340266	0.0534199	0.548644	0.00855523	0.671094	0.00345003
Elmod1	Q3V1U8	0.86963	0.734422	-0.0108573	0.28559	0.111753	-0.0386521	2.71e-06	-0.0638029	0.0529902	-0.0213477
Elmod2	Q8BGF6	0.581495	0.34733	-0.0207785	0.909044	0.817334	-0.00657627	0.00697362	-0.0299655	0.381403	-0.0084034
Elovl1	Q4V9V3	0.398617	0.165331	-0.0705079	0.0148525	0.00188067	0.304381	0.464375	0.0356058	0.493814	-0.0200861
Elovl4	Q9EQC4	0.977611	0.954818	0.00185296	0.194213	0.063964	-0.0554599	0.819947	-0.00482052	0.736073	0.0172133
Elp2	Q91WG4	0.798325	0.621449	-0.0137759	0.726387	0.518641	-0.0226162	0.618546	-0.0122723	0.773732	0.00317499
Elp3	Q9CZX0	0.473875	0.227437	-0.0341819	0.737807	0.533624	-0.0258888	0.700657	0.0103223	0.417063	0.0142025
Elp5	Q99L85	0.986115	0.97433	-0.000658598	0.674812	0.45408	-0.018697	1	0.016876	1	0.0017694
Elp6	Q8BK75	0.875591	0.74633	-0.00919955	0.771137	0.583751	0.0178807	0.558379	-0.0136284	0.558379	-0.0122107
Emb	Q3UFK0	0.0870017	0.00930331	-0.135046	0.152977	0.0456821	-0.0306491	0.637964	-0.0278866	0.692952	-0.00896046
Emc1	A1L2Z3	0.4886	0.242669	-0.0117618	0.126051	0.0345663	0.0203528	1	0.00414923	1	0.000831411
Emc10	A0A0X1KG67	0.999298	0.999064	1.43625e-05	0.757182	0.562453	-0.00854988	1	-0.00844976	1	-0.00829978
Emc2	Q9CRD2	0.699332	0.488672	-0.0073002	0.0788819	0.018013	0.0242161	0.0559422	0.0172301	0.39078	0.00617277
Emc3	Q99KI3	0.615642	0.382674	0.0167123	0.0138048	0.00169831	0.0438362	1	-4.54e-05	1	-0.00402629
Emc4	Q9CZX9	0.370801	0.142727	0.0204586	0.0829585	0.0191674	0.0363947	0.368051	-0.0116082	0.670756	0.00395672
Emc6	Q9CQW0	0.0934159	0.0105401	0.0779157	0.346734	0.152059	0.0299679	0.681836	0.00915048	0.681836	-0.0139273
Emc7	Q9EP72	0.761974	0.569941	-0.00746878	0.0160474	0.00207385	0.0374579	0.00340739	0.0372224	0.313031	0.0104985
Emc8	O70378	0.35594	0.131867	0.0231655	0.309754	0.127242	0.0335591	0.586904	-0.00394094	0.544185	0.00870481
Emd	O08579	0.937953	0.867902	-0.00218562	0.445176	0.224127	-0.0140854	0.0484573	-0.016596	0.773855	-0.00208626
Emg1	O35130	0.388672	0.157108	-0.104032	0.592048	0.358281	0.0805197	1	-0.00221903	1	0.0169233
Eml1	Q05BC3	0.503447	0.257315	-0.0489479	0.0961106	0.02358	-0.0819141	0.450152	-0.0144803	0.450152	-0.0139269
Eml1	D3Z4J9	0.741108	0.541916	0.0279677	0.250787	0.0924107	-0.103887	0.450152	-0.0144803	0.450152	-0.0139269
Eml2	E9QK48	0.48933	0.243155	-0.0575176	0.810588	0.638213	-0.0222741	0.442387	0.0279684	0.545907	0.0197966
Eml3	Q8VC03	0.878787	0.751834	0.0146242	0.568804	0.334685	0.0487401	0.720859	0.0137661	0.720859	-0.00595123
Eml4	F8WJ93	0.732096	0.52915	-0.00860872	0.249613	0.0917442	0.0183335	0.883111	0.00116442	0.418381	0.0115412
Eml4	A0A0R4J0H0	0.669715	0.448803	0.0311285	0.927354	0.858531	-0.0074382	0.883111	0.00116442	0.418381	0.0115412
Eml5	Q8BQM8	0.0143345	0.000454996	-0.0717016	0.500376	0.27273	-0.0354683	0.213922	0.09574	0.556528	0.0483775
Eml6	Q5SQM0	0.0582843	0.00438573	-0.0961457	0.188079	0.0606658	-0.0576838	7.78e-06	-0.0500187	0.958525	0.000549015
Enah	Q03173	0.0645657	0.00526512	-0.110663	0.0152077	0.00193325	-0.101612	0.620771	-0.0125621	0.870627	-0.00618355
Enc1	O35709	0.414801	0.178022	-0.0762764	0.816158	0.648337	0.0295384	1	0.0104328	1	-0.000256419
Endod1	Q8C522	0.410174	0.175315	-0.0664803	0.932032	0.867391	-0.00676024	0.0911181	0.027404	0.953236	-0.000785965
Endog	O08600	0.243266	0.0635882	-0.0623749	0.0460543	0.00855795	-0.0991752	0.0822295	-0.0634877	0.451606	-0.0196958
Eng	Q63961	0.148812	0.0246995	-0.0980168	0.352966	0.156386	0.0425622	0.154263	-0.0582617	0.955494	0.00175593
Engase	Q8BX80	0.330808	0.115618	-0.0392221	0.778771	0.59283	-0.0131146	0.589198	-0.0344125	0.647152	-0.00997749
Eno1	P17182	0.64474	0.418698	0.00622149	0.609895	0.377871	-0.00959691	0.0458574	0.0263653	0.830928	0.00235014
Eno2	Q3UJ20	0.700374	0.48983	-0.0129498	0.862601	0.730204	-0.00438273	0.0115461	0.0558055	0.618591	0.00933049
Eno3	Q4FK59	0.625308	0.393134	-0.0660528	0.660412	0.436329	0.0862219	5.62e-08	0.0906214	0.0431471	0.0307939
Eno3	P21550	0.290143	0.0887255	-0.0609654	0.676659	0.456138	-0.0218856	5.62e-08	0.0906214	0.0431471	0.0307939
Enoph1	Q8BGB7	0.25041	0.0668881	-0.0275244	0.00609784	0.000574774	-0.0620817	0.744148	0.0098331	1	0.00539869
Enpp2	Q9R1E6	0.766524	0.575678	-0.0256346	0.0027418	0.000201098	0.195288	1	0.0224398	1	-0.00964013
Enpp4	Q8BTJ4	0.010129	0.000276514	0.17894	0.00232289	0.000161664	0.222458	0.725965	0.00748987	0.578613	0.0191652
Enpp6	Q8BGN3	0.997238	0.994317	-0.000360261	0.102389	0.0256603	-0.124631	0.753456	0.0459026	0.753456	-0.0452138
Ensa	P60840	0.932062	0.855403	-0.00432276	0.0109826	0.00125075	-0.0840519	4.24e-06	-0.0786455	0.0638784	-0.0266191
Entpd1	P55772	0.00709696	0.000153267	0.205041	1.25287478370762e-07	3.52302223889664e-10	0.316218	0.159474	0.0358949	0.561751	0.0107752
Entpd2	O55026	0.469196	0.223081	0.0434233	0.901997	0.800516	0.00868163	0.000394616	0.14484	0.0493167	0.069408
Entpd3	Q8BFW6	0.0923968	0.010344	-0.0982412	0.212639	0.0728094	-0.0690075	0.217434	-0.027466	0.539595	-0.0159242
Entpd6	Q3U0P5	0.714516	0.507356	-0.0313194	0.365113	0.16444	0.0621935	1	0.00660248	1	0.0145084
Eny2	Q9JIX0	0.674418	0.454669	-0.0175452	0.291418	0.115953	-0.0368424	0.850163	-0.00306542	0.714826	0.0141868
Eogt	Q8BYW9	0.124267	0.0177191	0.0838156	0.928384	0.860982	-0.00615354	0.0576379	-0.052561	0.0576379	-0.0582588
Ep300	B2RWS6	0.812975	0.64374	0.0225256	0.763135	0.570898	0.0244179	0.0292055	0.0405945	0.591604	0.00904076
Ep400	Q8CHI8	0.0854866	0.00896432	-0.0400063	0.843049	0.696763	-0.00778883	0.561948	0.0232187	0.561948	-0.017167
Epb41	A2A841	0.146135	0.0238883	-0.0455759	0.636156	0.407636	0.0227519	0.222007	0.0198936	0.527929	0.00668617
Epb41l1	E9PV14	0.0119251	0.000356285	-0.0593461	0.00134471	7.78309870373996e-05	-0.0794131	1	0.00180656	1	-0.00123007
Epb41l3	A0A5F8MPE1	0.371889	0.144513	-0.0513167	0.0341311	0.0056538	-0.168085	1.15e-05	-0.0371595	0.226432	-0.0101148
Epb41l3	A0A286YCT6	0.194055	0.0415621	-0.145651	0.66951	0.447909	-0.058054	1.15e-05	-0.0371595	0.226432	-0.0101148
Epb41l3	Q9WV92-8	0.0714999	0.00635834	-0.104792	0.000759583	3.79124202010881e-05	-0.175503	1.15e-05	-0.0371595	0.226432	-0.0101148
Epb41l3	A7YY80	0.0449068	0.00280964	-0.108445	0.00113694	6.32742309338157e-05	-0.142815	1.15e-05	-0.0371595	0.226432	-0.0101148
Epb41l4b	A2ALK6	0.239829	0.0614254	-0.0617647	0.65975	0.434654	-0.0227996	0.457009	-0.0154582	0.382856	-0.0191083
Epb41l5	Q8BGS1	0.444501	0.202278	-0.053065	0.37266	0.169236	0.0639769	0.627552	-0.00649484	0.419471	-0.0195721
Epdr1	Q99M71	0.00319592	4.30615943617353e-05	0.19042	6.48269163470713e-05	1.73175593756676e-06	0.215371	0.902065	0.0052223	0.902065	0.0232403
Epg5	Q80TA9	0.0522193	0.00366484	0.0437259	0.0360875	0.00619851	0.0411562	0.302318	-0.020353	0.483083	-0.0126315
Epha4	Q03137	0.676527	0.456646	0.0322675	0.664385	0.441989	0.0449142	0.0916911	-0.0204389	0.0788849	-0.0214473
Epha5	E9PUP9	0.137957	0.0213684	0.0769835	0.00429657	0.000366455	0.156258	0.00642182	-0.0501397	0.846284	0.00305356
Epha6	Q62413	0.699263	0.488542	0.0180954	0.138841	0.0396432	0.0830552	2e-05	-0.0470168	0.033274	-0.0196589
Epha7	Q8R381	0.635268	0.406083	0.0205061	0.0237556	0.00346523	0.0706048	0.471135	-0.00921802	0.179294	-0.0218461
Ephb1	Q8CBF3	0.515981	0.270971	-0.0414184	0.181117	0.0573968	-0.0676876	0.908278	-0.0113298	0.908278	-0.014895
Ephb2	P54763	0.224334	0.0542503	-0.0820902	0.00915696	0.000990572	-0.108645	0.0548984	-0.0173286	0.408181	-0.00680451
Ephb3	P54754	0.88528	0.763301	0.0066503	0.541751	0.310261	-0.0346479	0.31012	-0.0186051	0.660172	-0.0115044
Ephb6	O08644	0.171961	0.0330074	0.0437041	0.721406	0.512295	0.0163599	0.0940337	-0.0490461	0.750389	-0.00651954
Ephx1	Q9D379	0.0469126	0.00307254	0.138111	5.06093764964715e-05	1.24522191731213e-06	0.257304	1	-0.000651174	1	-0.0188506
Ephx2	P34914	0.089824	0.00984013	0.140642	0.000261197	9.88477581546631e-06	0.201541	0.463263	0.0444188	0.770018	-0.0114181
Ephx4	Q6IE26	0.456842	0.211645	0.0590275	0.194272	0.0640217	0.107233	5.23e-14	-0.093737	0.0929846	-0.0200143
Epm2a	Q9WUA5	0.986568	0.974894	-0.00147388	0.86573	0.736504	0.0160208	1	0.00911853	1	0.00509468
Epm2aip1	Q8VEH5	0.525404	0.280643	0.0133724	0.00604425	0.000567954	0.0543693	0.103362	-0.01726	0.992329	8.46e-05
Epn1	Q80VP1	0.577872	0.341984	-0.0262432	0.0101652	0.00112968	-0.0746158	4.1e-05	-0.039729	0.0435195	-0.0176756
Epn2	F7CD65	0.536477	0.295361	0.0556734	0.878151	0.75927	0.0157244	0.299197	-0.0196579	0.299197	-0.0170915
Epn2	J3QNT7	0.689601	0.473389	0.0159868	0.888135	0.777601	-0.00615315	0.299197	-0.0196579	0.299197	-0.0170915
Eppk1	A0A2I3BRT4	0.516168	0.271811	0.0269639	0.44196	0.221307	-0.0356659	0.000345457	0.0578852	0.729073	0.00532027
Eps15	P42567	0.756719	0.563439	0.0129405	0.285126	0.111278	0.0336339	1	0.00409536	1	-0.000952517
Eps15l1	Q60902	0.0384562	0.00216164	-0.0317402	0.000378782	1.58879754457298e-05	-0.0444273	0.254062	-0.0253288	0.942127	-0.00116915
Eps8	Q3U2Z5	0.171967	0.0332448	-0.0775694	0.605488	0.373306	-0.0236159	0.00232807	-0.0411944	0.196871	-0.0149359
Eps8l2	Q99K30	0.92534	0.84115	0.00942526	0.874866	0.752155	-0.0200471	1	0.00377918	1	0.000908986
Eral1	Q9CZU4	0.696899	0.484441	0.0394356	0.360396	0.161302	-0.0498863	0.250062	-0.0414749	0.568155	-0.0132392
Erap1	Q9EQH2	0.30603	0.0989623	0.0347061	0.0438608	0.00804243	0.0726611	1	-0.0101491	1	0.00651104
Erbb4	Q61527	0.0494961	0.00333679	-0.0504399	0.00343772	0.000270667	-0.0714095	0.671604	-0.00596044	0.671604	0.0106241
Erc1	V9GWT6	0.51648	0.272128	-0.0140951	0.28922	0.114114	0.0291186	1	0.000146793	1	0.00323254
Erc2	Q3UHT7	0.28293	0.0840667	0.052071	0.868754	0.742723	0.0119274	0.176548	-0.0198809	0.866422	-0.00191051
Erc2	Q6PH08	0.455869	0.210881	0.0475218	0.909044	0.815135	0.00844591	0.176548	-0.0198809	0.866422	-0.00191051
Ercc2	Q3UKK7	0.650165	0.424835	0.0332872	0.346794	0.152223	0.0662452	0.683388	-0.0202658	0.821229	-0.0147912
Ercc3	P49135	0.295461	0.0917301	-0.0608885	0.552942	0.320166	-0.0306881	0.235864	0.0232104	0.820447	-0.00352296
Ercc6l	Q8BHK9	0.648743	0.423252	0.0350751	0.191353	0.0623875	0.0674635	0.49012	0.0470596	0.49012	-0.0330873
Ergic1	Q69ZP5	0.183137	0.0370679	-0.0284278	0.254692	0.0946553	0.0155048	0.000324209	-0.0338664	0.0495137	-0.0164067
Ergic2	Q9CR89	0.865768	0.727966	0.00726818	0.170683	0.0527346	0.0848688	0.79971	-0.0114011	0.79971	0.0055142
Ergic3	Q9CQE7	0.195923	0.0422606	-0.0706489	0.175203	0.0547881	0.0414649	0.234567	-0.015912	0.659586	-0.00436137
Erh	G3UW85	0.320946	0.108223	-0.0279539	0.855359	0.716658	0.00654572	1	-0.00921321	1	-0.0073445
Eri3	Q8VC93	0.410431	0.175499	0.0258607	0.969554	0.938148	-0.00071704	0.00116218	-0.0528576	0.275853	-0.0159232
Erich5	Q8K0S2	0.997263	0.994705	0.000491283	0.00342047	0.000268258	0.192047	0.00457065	0.0697167	0.621712	0.0110268
Erlec1	Q8VEH8	0.959111	0.911209	-0.00237319	0.00300616	0.000224009	0.0661198	2.32e-06	-0.0520686	0.725016	-0.0038288
Erlin1	Q91X78	0.160828	0.0282838	0.122388	0.519057	0.289115	0.0420634	0.109234	0.0239203	0.873179	0.00210589
Erlin2	Q8BFZ9	0.948783	0.891756	0.00411533	0.817908	0.650651	0.0156078	0.010231	0.0347383	0.505278	0.00821412
Ermn	Q5EBJ4	0.659734	0.435958	0.0397616	0.540266	0.308778	0.0452267	0.104898	0.081956	0.772333	-0.0119537
Ermp1	Q3UVK0	0.759879	0.567021	-0.0128431	0.0502133	0.00960143	0.0514452	0.442953	-0.0206262	0.442953	-0.0177043
Erp29	P57759	0.554584	0.314799	0.0287847	0.108503	0.0279371	0.0794048	0.646314	-0.0117067	0.971306	0.000399777
Erp44	Q9D1Q6	0.842217	0.687524	-0.0110557	0.180605	0.0570698	0.028863	0.00235731	-0.0209685	0.8011	-0.00168238
Esam	Q925F2	0.589778	0.356184	-0.0275456	0.375068	0.170857	-0.0460499	0.906963	0.00202116	0.331953	-0.0213304
Esd	Q9R0P3	0.248156	0.0656105	0.0329573	0.289948	0.114688	-0.0386826	4.88e-05	0.0512434	0.713219	0.0042058
Esyt2	Q3TZZ7	0.454207	0.209879	0.0163234	0.735495	0.52955	0.0133866	1	-0.00285793	1	-0.00176132
Etf1	Q3TL10	0.640557	0.413585	0.00988434	0.411034	0.198807	0.0262119	2.06e-05	0.030831	0.154238	0.0098723
Etfa	Q99LC5	0.49422	0.247834	-0.0408769	0.888135	0.777237	-0.0102982	0.0549657	-0.0304987	0.420425	0.010266
Etfb	Q9DCW4	0.813969	0.645251	-0.0137141	0.912298	0.826984	-0.00810087	0.461103	-0.0145083	0.461103	0.00941631
Etfdh	Q921G7	0.904636	0.798513	0.00417531	0.333172	0.14295	0.0412842	0.0253179	-0.02601	0.211601	0.0135454
Ethe1	Q9DCM0	0.450346	0.207259	-0.0545587	0.533194	0.302797	0.0326747	0.711885	-0.0123536	0.711885	0.0112107
Etnk1	Q9D4V0	0.88617	0.764929	0.00728509	0.558402	0.325584	-0.0181118	0.157285	-0.0287281	0.357885	-0.0192396
Etnppl	Q8BWU8	0.163464	0.0293706	-0.254029	0.356926	0.159164	-0.170336	0.0627301	-0.0732624	0.151131	-0.058241
Evi2a	P20934	0.135851	0.020853	-0.117417	0.868754	0.742171	0.0230357	0.537053	0.058177	0.913463	-0.00521554
Evi5	Q3UWI2	0.501636	0.255368	-0.0598314	0.292098	0.116463	-0.0987263	0.50856	0.0159887	0.709718	0.00769142
Evi5	P97366	0.983261	0.968021	-0.00188397	0.875731	0.753323	0.0103883	0.50856	0.0159887	0.709718	0.00769142
Evi5l	H3BKQ3	0.335451	0.118902	-0.0221458	0.00912218	0.000984362	-0.0537318	2.99e-08	-0.0398331	0.0323832	-0.014033
Evl	P70429	0.690786	0.476115	-0.0164372	0.396759	0.18745	0.0347461	3.62e-05	-0.0317143	0.129245	-0.0113574
Ewsr1	Q9CRS5	0.520188	0.275666	-0.0205974	0.855322	0.716426	-0.0065591	1	-0.000597003	1	-0.000645851
Exd2	Q8VEG4	0.94812	0.888654	0.00294169	0.665091	0.442926	-0.0191808	0.0425341	0.0252678	0.387917	0.0085082
Exoc2	Q9D4H1	0.557593	0.318855	0.0140815	0.979035	0.956864	0.00068178	0.00184356	-0.0175823	0.129706	-0.00776954
Exoc3	Q6KAR6	0.658284	0.433688	0.00903004	0.985009	0.971471	-0.000497297	0.00194434	-0.0185354	0.104487	-0.0081872
Exoc4	O35382	0.307845	0.100615	0.0235675	0.987077	0.975165	-0.000366143	0.000756294	-0.0213805	0.401773	-0.00507695
Exoc5	Q3TPX4	0.103954	0.0127643	0.0343584	0.56224	0.328824	0.0139473	0.000488398	-0.0245333	0.0982894	-0.0113179
Exoc6	Q3U9D6	0.283968	0.0846823	0.0544675	0.751408	0.553321	0.0103953	0.00132997	-0.0336669	0.197811	-0.011766
Exoc6b	A6H5Z3	0.552974	0.311997	-0.0104609	0.659822	0.435302	-0.0117682	0.317977	-0.00935136	0.317977	-0.00910057
Exoc7	O35250	0.408515	0.173936	0.0181282	0.915096	0.833537	-0.00323045	1	0.00574193	1	0.00628429
Exoc8	Q6PGF7	0.560011	0.321896	0.0153871	0.937389	0.877852	0.00249915	7.45e-05	-0.024458	0.161657	-0.00777153
Exog	Q8C163	0.79225	0.613378	-0.0115793	0.93274	0.869325	-0.00340363	1	-0.0186387	1	-0.00239335
Exosc10	Q8R2R0	0.208565	0.0468544	-0.0427383	0.593487	0.360426	-0.0245375	0.533149	0.034652	0.928578	0.019698
Exosc2	Q8VBV3	0.522619	0.27797	-0.0271298	0.914751	0.832654	0.00550362	1	-0.00130759	1	0.00821912
Exosc3	A0A1S6GWI6	0.473008	0.226881	-0.043898	0.774963	0.589008	-0.0219307	0.222324	-0.036273	0.262533	-0.0306624
Exosc4	Q921I9	0.915599	0.821303	-0.00535438	0.41763	0.203604	-0.0533645	1	-0.00502093	1	-0.0105939
Exosc5	Q9CRA8	0.429803	0.191208	-0.0335	0.584292	0.350918	0.0293684	0.602328	0.0196855	0.655421	0.0139588
Exosc6	Q8BTW3	0.801578	0.626987	-0.0100376	0.272321	0.104113	0.0410371	0.938819	-0.0112833	0.775082	-0.0161554
Exosc7	Q9D0M0	0.949636	0.89374	-0.00324963	0.260922	0.0979185	0.0646238	0.752793	0.0111913	0.752793	-0.00416109
Exosc8	Q9D753	0.692655	0.479376	-0.0191154	0.477635	0.251941	-0.0253881	1	0.00790289	1	-0.00533383
Exosc9	B2RY30	0.421012	0.182783	-0.0847626	0.99136	0.983694	-0.00209682	0.929343	0.0144016	0.792858	0.0172131
Extl2	Q8C197	0.877511	0.75064	-0.0463384	0.912298	0.827214	0.038176	1	-0.00681525	1	0.00280418
Extl3	Q6P1H4	0.810509	0.639454	0.0180172	0.888772	0.778392	-0.00847673	0.149028	-0.0470883	0.373935	-0.0304007
Ezr	P26040	0.326242	0.112455	0.0821687	0.00678316	0.000667587	0.230446	0.00324011	0.0384164	0.801553	-0.00316271
F11r	O88792	0.851603	0.704339	-0.0151445	0.537811	0.306808	0.0530793	1	0.00651339	1	-0.00676673
F13a1	Q3V3W7	0.880392	0.75527	0.0135772	0.831555	0.674314	0.0205531	1	-0.00785481	1	-0.0262755
F3	Q8R3Q1	0.0611263	0.00473398	0.0809919	0.00166732	0.000104708	0.149062	0.619061	-0.0212639	0.659752	0.00899606
F3	P20352	0.134764	0.0204948	0.0455888	0.000532935	2.42271486725905e-05	0.159598	0.619061	-0.0212639	0.659752	0.00899606
Faah	O08914	0.348993	0.127739	0.0424469	0.912298	0.82616	0.0100588	1	0.00247891	1	-0.00999086
Fabp3	P11404	0.333036	0.117177	-0.0584395	0.696897	0.48312	0.0619	1	0.0153772	1	0.00495815
Fabp5	Q05816	0.0951388	0.0108905	0.0886062	0.034832	0.0058441	0.0854897	0.0265067	0.0452153	0.521401	0.0122749
Fabp7	Q5NDA4	0.644261	0.418033	0.0435956	0.00225904	0.000156161	0.324208	8.09e-11	0.206795	0.00906445	0.0794512
Fadd	Q61160	0.948577	0.891451	-0.00680708	0.190937	0.0621021	0.0974507	0.899816	0.0152054	0.899816	-0.0104596
Fads2	Q9Z0R9	0.263707	0.0738238	0.095075	0.261593	0.0982314	0.0806657	0.321343	-0.0643405	0.821516	0.0107164
Faf1	P54731	0.163464	0.0293926	-0.0885449	0.285708	0.112007	-0.0687774	1	-0.0030444	1	0.00395854
Faf2	Q3TDN2	0.395964	0.162375	-0.0305943	0.615771	0.384097	-0.0189624	0.346968	-0.00902361	0.517345	-0.00370635
Fah	P35505	0.426321	0.187311	0.050922	0.417842	0.203808	0.0561427	0.0155105	0.0771092	0.312376	0.0292886
Fahd1	Q8R0F8	0.514495	0.269153	-0.0298871	0.201225	0.0670986	0.045543	0.00017201	-0.0570471	0.891932	-0.00188064
Fahd2a	A0A0R4J094	0.287969	0.0869812	-0.0438813	0.142061	0.0412952	0.0601645	0.704849	-0.0194104	0.704849	-0.00652193
Faim	A0A087WRH2	0.369627	0.141579	-0.0484261	0.920225	0.844968	-0.00469981	1	0.0299413	1	0.00563423
Faim2	Q8K097	0.434772	0.194692	0.046002	1.15140677795682e-05	1.93288160716522e-07	0.179545	0.366476	0.0193625	0.566915	-0.00888178
Fam102a	Q78T81	0.991315	0.984578	0.00045074	0.0685619	0.0147004	-0.0639355	0.0708147	-0.0324512	0.650763	-0.0061126
Fam102b	E9Q4R1	0.295567	0.0921157	0.113043	0.835977	0.682771	-0.0275769	0.00183298	-0.0540533	0.146806	-0.0215627
Fam107a	Q78TU8	0.380464	0.150403	-0.0797217	0.140205	0.0404322	0.0746743	0.34852	0.055223	0.968264	0.00164784
Fam107b	Q3TGF2	0.895086	0.782348	-0.0118577	0.337029	0.145434	0.0478569	0.000161043	0.140369	0.12708	0.0504658
Fam110b	Q8C739	0.887121	0.767095	-0.0146613	0.914751	0.832363	0.00862381	1	-0.00791022	1	0.00822341
Fam114a1	Q9D281	0.984526	0.97103	0.00209261	0.278423	0.107333	0.119436	7.84e-07	0.088865	0.653724	0.00782892
Fam114a2	Q8VE88-2	0.381905	0.151778	0.0274643	0.0133888	0.00162046	0.0496893	0.0375039	0.0249461	0.71209	0.00379429
Fam117b	Q3U3E2	0.085635	0.0090001	-0.0650575	0.627158	0.39709	-0.0213976	9.95e-05	0.0801026	0.561642	0.00801539
FAM120A	Q6A0A9	0.68809	0.471546	0.0199531	0.719756	0.510014	0.0186354	3.85e-05	-0.0333666	0.110885	-0.0113121
Fam120b	Q6RI63	0.352442	0.129733	-0.044644	0.3449	0.150649	-0.0489808	0.922381	-0.0106231	0.922381	0.00579422
Fam120c	Q8C3F2	0.509908	0.26508	0.0235105	0.865915	0.737053	0.00871171	5.32e-06	0.0387718	0.564852	0.00474682
Fam122a	Q9DB52	0.691322	0.478053	0.0249504	0.492127	0.264265	-0.0716074	1	-0.0092898	1	0.00826521
Fam126a	Q6P9N1	0.212631	0.0490286	0.05991	0.179248	0.0565572	0.0622609	0.775564	0.0267663	0.955609	0.015718
Fam126b	Q8C729-2	0.0125155	0.000378326	-0.0785918	0.145899	0.0427701	-0.0427218	0.104459	-0.016919	0.968056	-0.000349221
Fam131b	E9Q8P8	0.348277	0.127396	-0.0369488	0.0923952	0.0222463	-0.0641592	0.000451535	0.0311932	0.292216	0.00916066
Fam135b	Q9DAI6	0.98484	0.972032	0.00315938	0.181117	0.0574015	0.180597	1	-0.00429765	1	0.0111569
Fam136a	Q9CR98	0.305576	0.0986007	-0.027517	0.296241	0.118806	-0.0330621	0.769648	-0.00565292	0.769648	0.0133658
Fam13c	Q8BLV7	0.309582	0.101453	0.065911	0.126594	0.0348411	0.0704357	0.921466	-0.0261	0.921466	-0.0053267
Fam160a2	Q3U2I3	0.794227	0.616215	0.01475	0.87081	0.745801	0.0118934	0.00170649	-0.0461058	0.952456	0.000742979
Fam160b1	Q8CDM8	0.973782	0.943319	0.00150311	0.664749	0.442533	-0.0869961	0.635411	0.00935926	0.660469	0.00336481
Fam160b2	Q80YR2	0.643312	0.416708	0.033767	0.946398	0.894061	0.00795509	0.00618763	-0.0491551	0.359948	-0.0141086
Fam162a	Q9D6U8	0.449207	0.206156	-0.0223451	0.80779	0.634223	0.00710355	3.35e-08	-0.078816	0.223017	-0.0175673
Fam163b	Q8BUM6	0.205576	0.0456162	-0.111915	0.955776	0.913658	-0.0119756	0.228455	-0.0404678	0.631098	-0.00957469
Fam168a	Q8BGZ2	0.592546	0.35924	-0.0196897	0.903741	0.804747	0.00558769	1	0.0210083	1	0.00394158
Fam169a	Q5XG69	0.0446184	0.00276545	-0.10722	0.0963329	0.0236684	-0.0783171	1	-0.00488892	1	0.00112175
Fam171a1	A2ATL0	0.646538	0.420592	0.0174272	0.00330485	0.000255172	0.0986866	0.575863	0.00962892	0.645461	-0.00465176
Fam171a2	A2A699	0.636715	0.409258	-0.0134493	0.884558	0.770095	-0.0075036	0.912841	-0.00318937	0.912841	-0.0106166
Fam171b	Q14CH0	0.446985	0.203997	0.02683	0.318086	0.132979	0.0367537	0.477724	0.0152377	0.623856	0.00519007
Fam172a	Q3TNH5	0.454358	0.210011	0.0198832	0.851202	0.70866	0.00822854	1	-0.00355305	1	-0.00696514
Fam177a1	Q8BR63	0.92534	0.842472	-0.0074332	0.887668	0.776353	-0.0115988	0.0223245	-0.0484907	0.321456	-0.0175538
Fam184a	E9PW83	0.286209	0.0860471	-0.0471767	0.961306	0.923912	0.00421564	1	-0.00251674	1	-0.00759268
Fam185a	Q7TPD2	0.413492	0.177169	-0.0243539	0.450387	0.228446	0.0371667	0.0094063	0.0385826	0.296506	0.0205229
Fam20b	Q8VCS3	0.593103	0.359918	-0.0247066	0.995129	0.991865	0.000435214	1	0.00288102	1	-0.00260396
Fam210a	Q8BGY7	0.944802	0.881483	-0.00740755	0.883445	0.767478	-0.0144723	0.000856947	-0.0426086	0.793654	0.0030436
Fam210b	Q3UFK7	0.0112805	0.000328649	-0.119406	0.628597	0.399566	-0.0185902	0.177951	-0.0265597	0.532606	0.00912768
Fam217b	A2AJW5	0.848489	0.699112	-0.012538	0.334291	0.143704	-0.0431239	0.472833	-0.0417951	0.839913	-0.0216641
Fam219a	A2ANP2	0.8524	0.706088	0.00743957	0.592264	0.358481	-0.021631	1	-0.00215869	1	0.00398958
Fam219a	Q9D772	0.726133	0.521808	-0.0232107	0.835686	0.682355	-0.0178826	1	-0.00215869	1	0.00398958
Fam3c	Q91VU0	0.975867	0.950827	-0.00140573	0.163375	0.0496895	0.0516398	0.0321779	-0.0284185	0.537353	-0.00799846
Fam49a	Q8BHZ0	0.920523	0.831437	-0.00753391	0.954533	0.911252	-0.00394723	3.75e-08	-0.0573075	0.00905875	-0.0254619
Fam49b	Q921M7	0.88945	0.772212	0.00446662	0.0564016	0.0112865	-0.0487556	2.93e-05	-0.0308974	0.075845	-0.0139221
Fam49b	A0A2I3BQK1	0.0952713	0.0109169	-0.0831145	0.00123164	6.97000867136161e-05	-0.0938881	2.93e-05	-0.0308974	0.075845	-0.0139221
Fam50a	Q9WV03	0.990416	0.982757	0.000405615	0.991112	0.982403	-0.000887468	0.00182192	0.0581725	0.186993	0.017536
Fam81a	Q3UXZ6	0.669984	0.449606	-0.0429102	0.854755	0.715851	-0.0238836	0.116188	-0.0268169	0.902963	0.00163954
Fam89b	Q9QUI1	0.75193	0.556346	0.0192551	0.769917	0.580843	-0.0246061	1	-0.0161708	1	-0.0111722
Fam8a1	Q3TBV3	0.905923	0.800253	0.0183178	0.966488	0.932156	0.010342	0.968317	-0.00774747	0.968317	0.0147736
Fam91a1	Q3UVG3	0.321108	0.108766	0.0229648	0.0698015	0.0150562	0.0574802	0.0237427	-0.0270256	0.421124	-0.00845718
Fam98a	Q3TJZ6	0.92534	0.841751	-0.00492996	0.993554	0.988665	-0.000367607	0.00804313	0.036182	0.434877	0.00799448
Fam98b	Q80VD1	0.721967	0.516669	-0.0154922	0.909044	0.819625	-0.00427219	0.0102928	0.0262662	0.181233	0.0153429
Fam98c	E9PYD1	0.990098	0.980975	0.000739757	0.851737	0.710277	-0.0141421	0.35495	0.033595	0.35495	0.0283327
Far1	Q922J9	0.0839839	0.00862988	0.0856426	0.00273964	0.000200618	0.0948027	1	-0.00633155	1	-0.00647235
Farp1	F8VPU2	0.331273	0.115946	0.0370462	0.00194423	0.000126882	0.125541	1	0.00595654	1	-0.00494835
Farp2	Q91VS8	0.880392	0.754981	0.0122268	0.0656876	0.013924	0.114104	0.016924	0.0357177	0.311574	0.0135806
Fars2	Q99M01	0.0428763	0.00256855	0.048525	0.05067	0.00970061	-0.0531865	0.975218	0.000366622	0.476246	0.0137372
Farsa	Q8C0C7	0.953711	0.901802	-0.00192296	0.244944	0.0895115	0.0193501	6.21e-06	-0.0590275	0.940012	-0.000937565
Farsb	Q9CZU5	0.860663	0.720496	-0.00473711	0.173113	0.0537492	0.0274991	2.1e-07	-0.0683812	0.509764	-0.00794425
Fasn	Q3UHT6	0.0278108	0.00120049	0.0779047	0.00698307	0.00070117	0.102608	1.37e-06	0.0523467	0.837078	-0.00216694
Fastkd2	Q922E6	0.488007	0.241915	-0.0621974	0.68759	0.471847	-0.0390268	0.001526	-0.0571965	0.558417	-0.00873638
Fastkd5	A0A0R4J291	0.577569	0.341413	-0.0588978	0.821982	0.657971	0.0402962	0.000566394	-0.0762015	0.326752	-0.0192322
Fat1	Q9QXA3	0.612701	0.37925	0.0203526	0.00510377	0.000461641	0.0949527	0.149491	0.0525755	0.542636	0.0141533
Fat3	Q8BNA6	0.611427	0.377745	-0.0244565	0.133565	0.0375736	-0.0604898	1	0.00216592	1	0.00427909
Fau	A0A494BBA8	0.448407	0.205631	0.0389996	0.191353	0.0623685	0.0546829	0.907168	-0.0169906	0.907168	0.00535333
Faxc	Q3UMF9	0.783458	0.60033	-0.0195028	0.920218	0.844854	-0.00791971	0.000552665	0.0941574	0.0415447	0.0661191
Fbl	Q3UJS2	0.24385	0.0639409	-0.0701085	0.927256	0.856784	-0.00597035	0.00788293	0.0269909	0.715366	0.00406299
Fbll1	Q80WS3	0.165373	0.0301902	-0.124579	0.223701	0.0784727	-0.0891357	0.0324257	0.023765	0.385368	0.0123794
Fbln1	Q08879	0.968543	0.93135	-0.00272178	0.461727	0.239222	0.0520831	0.0234603	0.067801	0.586364	-0.0143381
Fbln2	Q99K58	0.806595	0.633274	-0.0313289	0.456622	0.234702	-0.0868447	1	0.0168333	1	0.0129965
Fbln5	A0A1Y7VJW9	0.880694	0.755736	0.0261659	0.406964	0.19602	0.0996527	0.612257	0.0233892	0.612257	-0.0343087
Fbxl15	Q91W61	0.527348	0.283347	-0.0261408	0.432377	0.214086	0.0282076	1	0.00877731	1	0.00207571
Fbxl16	A2RT62	0.505805	0.260747	0.06818	0.577299	0.343496	-0.0485025	1.85e-09	-0.0814049	0.35226	-0.0114304
Fbxl17	Q9QZN1	0.435429	0.195045	-0.0860493	0.451693	0.229472	-0.107302	0.853082	-0.00268207	0.503586	0.0173547
Fbxl18	F8VQK6	0.840317	0.683842	-0.00734371	0.305123	0.12448	-0.0402357	0.000454306	-0.036635	0.532111	-0.00599485
[truncated: 4,684 more rows]
