# Supplementary material for: Native-state proteomics of Parvalbumin interneurons identifies unique molecular signatures and vulnerabilities to early Alzheimer’s pathology
Source: Nat Commun. 2024 Apr 1;15:2823. doi: 10.1038/s41467-024-47028-7 (PMC10985119; doi:10.1038/s41467-024-47028-7)
Supplement: Supplementary file 8 — Supplementary Data 5 [file 41467_2024_47028_MOESM8_ESM.xlsx]

## Sheet: 1_RawMaxQuantData
Protein IDs	Majority protein IDs	Peptide counts (all)	Peptide counts (razor+unique)	Peptide counts (unique)	Fasta headers	Number of proteins	Peptides	Razor + unique peptides	Unique peptides	Peptides 1_IP_PV_3	Peptides 10_IP_PV_26	Peptides 11_IP_PV_4	Peptides 12_IP_PV_7	Peptides 13_IP_PV_69	Peptides 14_IP_PV_25	Peptides 2_IP_PV_5	Peptides 3_IP_PV_2388	Peptides 4_IP_PV_1	Peptides 5_IP_PV_8	Peptides 6_IP_PV_2385	Peptides 7_IP_PV_2	Peptides 8_IP_PV_22	Peptides 9_IP_PV_24	Razor + unique peptides 1_IP_PV_3	Razor + unique peptides 10_IP_PV_26	Razor + unique peptides 11_IP_PV_4	Razor + unique peptides 12_IP_PV_7	Razor + unique peptides 13_IP_PV_69	Razor + unique peptides 14_IP_PV_25	Razor + unique peptides 2_IP_PV_5	Razor + unique peptides 3_IP_PV_2388	Razor + unique peptides 4_IP_PV_1	Razor + unique peptides 5_IP_PV_8	Razor + unique peptides 6_IP_PV_2385	Razor + unique peptides 7_IP_PV_2	Razor + unique peptides 8_IP_PV_22	Razor + unique peptides 9_IP_PV_24	Unique peptides 1_IP_PV_3	Unique peptides 10_IP_PV_26	Unique peptides 11_IP_PV_4	Unique peptides 12_IP_PV_7	Unique peptides 13_IP_PV_69	Unique peptides 14_IP_PV_25	Unique peptides 2_IP_PV_5	Unique peptides 3_IP_PV_2388	Unique peptides 4_IP_PV_1	Unique peptides 5_IP_PV_8	Unique peptides 6_IP_PV_2385	Unique peptides 7_IP_PV_2
CON__ENSEMBL:ENSBTAP00000038253;CON__REFSEQ:XP_932229	CON__ENSEMBL:ENSBTAP00000038253	13;1	1;0	0;0		2	13	1	0	12	12	12	11	11	13	12	12	12	12	12	12	12	2	1	1	0	0	1	1	1	1	1	1	1	1	1	0	0	0	0	0	0	0	0	0	0	0	0	0
CON__O43790;CON__Q14533;CON__Q6NT21;CON__P78385;sp|Q9ERE2|KRT81_MOUSE;sp|P97861|KRT86_MOUSE;tr|E9Q1Y9|E9Q1Y9_MOUSE;CON__Q61726;tr|Q61726|Q61726_MOUSE;sp|Q6IMF0|KRT87_MOUSE;sp|Q9Z2T6|KRT85_MOUSE;tr|Q3TUZ8|Q3TUZ8_MOUSE;CON__Q9NSB4;sp|Q99M74|KRT82_MOUSE	CON__O43790;CON__Q14533;CON__Q6NT21;CON__P78385	11;11;8;7;4;4;3;3;3;3;3;1;1;1	10;10;7;6;3;3;2;2;2;2;2;1;1;1	6;6;3;2;1;1;0;0;0;0;0;0;0;0	;;;	14	11	10	6	3	1	3	10	0	2	1	0	1	1	1	0	0	0	3	1	3	9	0	1	1	0	1	1	1	0	0	0	2	0	2	5	0	0	1	0	0	0	1	0
CON__O76011;CON__Q8IUT8;tr|Q0VDU1|Q0VDU1_MOUSE;tr|E9PV64|E9PV64_MOUSE	CON__O76011;CON__Q8IUT8	8;8;2;2	2;2;0;0	2;2;0;0	;	4	8	2	2	1	0	0	8	0	0	1	1	1	2	0	1	0	0	0	0	0	2	0	0	0	0	0	0	0	0	0	0	0	0	0	2	0	0	0	0	0	0	0	0
CON__P00761	CON__P00761	6	6	6		1	6	6	6	6	6	6	6	6	6	6	6	6	6	6	5	5	4	6	6	6	6	6	6	6	6	6	6	6	5	5	4	6	6	6	6	6	6	6	6	6	6	6	5
CON__P01966;sp|P06467|HBAZ_MOUSE;tr|A7M7S6|A7M7S6_MOUSE	CON__P01966	4;1;1	3;0;0	3;0;0		3	4	3	3	4	4	4	4	4	4	4	4	4	4	4	3	3	4	3	3	3	3	3	3	3	3	3	3	3	3	2	3	3	3	3	3	3	3	3	3	3	3	3	3
CON__P02533;sp|Q9Z2K1|K1C16_MOUSE;CON__Q9Z2K1;tr|Q3ZAW8|Q3ZAW8_MOUSE;tr|Q9EQD7|Q9EQD7_MOUSE;tr|Q9EQD6|Q9EQD6_MOUSE;CON__Q3ZAW8;tr|Q9CWC9|Q9CWC9_MOUSE;tr|Q61782|Q61782_MOUSE;CON__Q61782	CON__P02533	23;6;6;6;6;6;6;4;3;3	20;4;4;4;4;4;4;4;3;3	3;0;0;0;0;0;0;0;1;1		10	23	20	3	20	17	19	16	16	20	21	20	18	23	19	17	18	1	17	14	17	14	14	18	18	17	15	20	17	15	15	1	3	3	3	3	3	3	3	3	3	3	3	3
tr|A2A513|A2A513_MOUSE;sp|P02535-2|K1C10_MOUSE;sp|P02535|K1C10_MOUSE;CON__P02535-1;sp|P02535-3|K1C10_MOUSE	tr|A2A513|A2A513_MOUSE;sp|P02535-2|K1C10_MOUSE;sp|P02535|K1C10_MOUSE;CON__P02535-1;sp|P02535-3|K1C10_MOUSE	15;15;15;15;14	6;6;6;6;5	5;5;5;5;4	;;;;	5	15	6	5	12	9	9	9	10	11	12	11	11	15	10	9	11	0	3	0	1	1	2	3	3	2	2	6	2	1	2	0	2	0	0	0	2	3	2	2	1	5	2	1
CON__P02538;CON__P48668;CON__P04259;sp|Q8VED5|K2C79_MOUSE;CON__Q8VED5;CON__P05787;sp|P11679|K2C8_MOUSE;tr|Q8BIS2|Q8BIS2_MOUSE;tr|Q148Q7|Q148Q7_MOUSE;tr|E9Q1Z0|E9Q1Z0_MOUSE;tr|Q9CV13|Q9CV13_MOUSE;CON__H-INV:HIT000016045;CON__H-INV:HIT000292931;CON__Q9H552;sp|Q99M73|KRT84_MOUSE	CON__P02538;CON__P48668;CON__P04259	27;26;25;8;8;7;7;6;6;6;5;4;4;3;3	13;12;11;1;1;1;1;2;2;2;2;0;1;0;1	7;6;5;0;0;0;0;0;0;0;0;0;0;0;0	;;	15	27	13	7	24	18	25	19	23	24	20	23	21	22	23	22	18	3	12	6	13	8	12	11	9	12	9	11	12	12	8	2	7	6	7	7	7	7	6	7	5	6	7	7
CON__P02662	CON__P02662	1	1	1		1	1	1	1	1	0	1	1	1	0	1	1	0	1	0	0	0	0	1	0	1	1	1	0	1	1	0	1	0	0	0	0	1	0	1	1	1	0	1	1	0	1	0	0
CON__P02754	CON__P02754	5	5	5		1	5	5	5	5	5	4	4	3	5	4	4	4	5	5	4	3	0	5	5	4	4	3	5	4	4	4	5	5	4	3	0	5	5	4	4	3	5	4	4	4	5	5	4
CON__P02768-1	CON__P02768-1	35	35	29		1	35	35	29	31	28	29	27	27	28	29	27	26	26	29	28	18	33	31	28	29	27	27	28	29	27	26	26	29	28	18	33	26	24	24	22	23	23	24	22	21	20	24	23
CON__P02769	CON__P02769	33	29	28		1	33	29	28	13	9	11	14	11	13	21	11	7	33	11	11	6	21	10	6	8	11	8	10	18	8	4	29	8	8	4	17	9	5	7	10	7	9	17	7	3	28	7	7
CON__P04264	CON__P04264	47	47	27		1	47	47	27	44	43	45	40	41	44	43	45	40	44	45	43	40	6	44	43	45	40	41	44	43	45	40	44	45	43	40	6	25	24	25	22	24	25	24	26	21	25	26	25
CON__P07477	CON__P07477	1	1	1		1	1	1	1	1	1	1	1	1	1	1	1	1	1	1	1	1	0	1	1	1	1	1	1	1	1	1	1	1	1	1	0	1	1	1	1	1	1	1	1	1	1	1	1
CON__P08727	CON__P08727	7	1	1		1	7	1	1	6	3	4	4	4	5	5	4	4	5	3	4	5	0	1	0	0	1	0	0	0	0	0	0	0	0	0	0	1	0	0	1	0	0	0	0	0	0	0	0
CON__P08779	CON__P08779	18	7	5		1	18	7	5	17	12	14	13	13	17	17	17	15	15	15	14	14	3	7	2	6	4	5	7	6	7	5	4	6	5	4	2	5	2	4	3	3	5	4	5	3	3	5	3
CON__P13645;sp|P08730-2|K1C13_MOUSE;CON__Q7Z3Y7;CON__Q148H6;sp|P05784|K1C18_MOUSE;CON__P05784;CON__Q7Z3Z0;CON__Q7Z3Y8;CON__Q2M2I5;sp|Q8VCW2|K1C25_MOUSE;tr|B2RU72|B2RU72_MOUSE;sp|Q9Z320|K1C27_MOUSE;CON__Q7Z3Y9	CON__P13645	32;4;4;3;2;2;2;2;2;1;1;1;1	32;4;4;3;2;2;2;2;2;1;1;1;1	22;0;2;1;0;0;1;1;0;0;0;0;0		13	32	32	22	30	31	29	30	30	30	29	30	30	30	30	29	29	2	30	31	29	30	30	30	29	30	30	30	30	29	29	2	20	21	20	21	21	21	19	20	20	20	21	20
CON__P13646-1;CON__Q9C075;tr|Z4YJD9|Z4YJD9_MOUSE;sp|Q64291|K1C12_MOUSE	CON__P13646-1	15;1;1;1	9;1;1;1	2;0;0;0		4	15	9	2	15	7	9	14	9	8	9	7	9	8	11	13	7	1	9	2	3	8	4	3	3	2	3	2	6	8	3	1	2	0	1	2	1	1	0	0	0	0	2	2
CON__P13647	CON__P13647	29	20	4		1	29	20	4	26	22	24	21	21	25	24	25	24	25	22	21	21	4	18	14	16	14	14	17	16	17	16	17	14	14	14	4	4	3	3	3	3	3	4	4	3	4	4	3
CON__P15636	CON__P15636	7	7	7		1	7	7	7	6	6	7	6	6	7	6	5	5	6	7	7	2	4	6	6	7	6	6	7	6	5	5	6	7	7	2	4	6	6	7	6	6	7	6	5	5	6	7	7
CON__P19012;sp|P19001|K1C19_MOUSE;CON__P19001;CON__Q99456	CON__P19012	9;4;4;2	1;0;0;0	0;0;0;0		4	9	1	0	9	5	5	7	7	6	9	7	6	8	7	8	5	1	1	0	0	1	1	0	1	1	0	1	0	1	0	0	0	0	0	0	0	0	0	0	0	0	0	0
CON__P19013	CON__P19013	13	10	9		1	13	10	9	13	5	4	9	6	5	4	6	5	4	7	7	7	1	10	2	2	7	3	3	1	3	2	1	4	4	4	1	9	1	1	6	2	2	0	2	1	0	3	3
CON__P35527	CON__P35527	31	30	30		1	31	30	30	30	29	29	27	30	29	28	30	27	31	29	27	27	5	29	28	28	26	29	28	27	29	26	30	28	26	26	5	29	28	28	26	29	28	27	29	26	30	28	26
CON__P35908	CON__P35908	46	42	32		1	46	42	32	45	40	42	40	37	43	43	44	39	44	43	39	40	4	41	36	38	37	34	39	39	40	35	40	39	36	36	3	32	27	29	28	25	30	30	31	27	31	30	27
CON__Q14525;CON__Q9UE12;CON__Q15323;CON__Q6NTB9;CON__O76009;sp|Q497I4|KRT35_MOUSE;CON__Q497I4;sp|Q61897|KT33B_MOUSE;CON__REFSEQ:XP_986630;CON__Q92764;sp|Q6IFX3|K1C40_MOUSE;CON__Q14532;CON__O76015;CON__O76013	CON__Q14525;CON__Q9UE12;CON__Q15323;CON__Q6NTB9;CON__O76009;sp|Q497I4|KRT35_MOUSE;CON__Q497I4	9;8;8;7;7;5;5;4;4;3;3;3;2;2	7;6;6;6;6;3;3;3;3;2;2;2;1;1	1;0;0;1;1;0;0;0;0;0;0;0;0;0	;;;;;;	14	9	7	1	2	1	1	9	2	1	2	2	2	3	1	2	1	0	0	0	0	7	1	0	0	0	0	1	0	0	0	0	0	0	0	1	0	0	0	0	0	0	0	0
CON__Q32MB2;CON__Q7RTS7;CON__Q3SY84	CON__Q32MB2;CON__Q7RTS7;CON__Q3SY84	6;4;3	2;1;1	1;0;0	;;	3	6	2	1	6	5	4	4	5	3	6	6	5	6	6	5	6	1	2	1	1	1	1	0	2	2	1	2	2	1	2	1	1	0	0	0	0	0	1	1	0	1	1	0
tr|B2RTP7|B2RTP7_MOUSE;sp|Q3TTY5|K22E_MOUSE;CON__Q3TTY5;tr|Q61764|Q61764_MOUSE	tr|B2RTP7|B2RTP7_MOUSE;sp|Q3TTY5|K22E_MOUSE;CON__Q3TTY5	11;11;11;4	1;1;1;0	1;1;1;0	;;	4	11	1	1	10	10	10	8	9	10	10	10	8	11	10	9	10	2	0	0	0	0	0	1	0	1	0	1	0	0	0	1	0	0	0	0	0	1	0	1	0	1	0	0
CON__Q5D862	CON__Q5D862	2	2	2		1	2	2	2	2	2	2	2	2	2	2	2	2	2	2	2	2	0	2	2	2	2	2	2	2	2	2	2	2	2	2	0	2	2	2	2	2	2	2	2	2	2	2	2
CON__Q6IFU5	CON__Q6IFU5	3	1	1		1	3	1	1	2	1	1	2	1	0	2	2	2	3	1	2	0	0	1	1	1	0	1	0	1	1	1	1	1	1	0	0	1	1	1	0	1	0	1	1	1	1	1	1
sp|Q6IFX2|K1C42_MOUSE;CON__Q6IFX2	sp|Q6IFX2|K1C42_MOUSE;CON__Q6IFX2	15;15	1;1	1;1	;	2	15	1	1	13	8	12	9	8	12	13	12	10	14	12	9	9	2	1	0	0	0	0	0	0	0	0	0	0	0	0	1	1	0	0	0	0	0	0	0	0	0	0	0
CON__Q8N1N4-2;CON__Q7RTT2	CON__Q8N1N4-2;CON__Q7RTT2	9;9	5;5	5;5	;	2	9	5	5	7	3	5	6	5	8	7	6	4	8	7	5	4	0	4	0	3	4	2	4	4	4	2	5	4	2	1	0	4	0	3	4	2	4	4	4	2	5	4	2
CON__Q7Z794	CON__Q7Z794	12	8	6		1	12	8	6	6	6	7	4	4	11	7	5	4	7	6	4	8	1	2	2	3	1	1	8	3	1	0	3	2	1	4	0	1	1	2	1	0	6	2	1	0	1	1	0
CON__Q86YZ3	CON__Q86YZ3	1	1	1		1	1	1	1	1	1	1	1	1	1	1	1	0	1	1	0	1	0	1	1	1	1	1	1	1	1	0	1	1	0	1	0	1	1	1	1	1	1	1	1	0	1	1	0
CON__Streptavidin	CON__Streptavidin	12	12	12		1	12	12	12	10	10	11	10	12	12	11	10	10	12	11	12	11	6	10	10	11	10	12	12	11	10	10	12	11	12	11	6	10	10	11	10	12	12	11	10	10	12	11	12
REV__sp|A2ARZ3|FSIP2_MOUSE;REV__tr|Q8R4I8|Q8R4I8_MOUSE	REV__sp|A2ARZ3|FSIP2_MOUSE	3;1	3;1	3;1		2	3	3	3	1	1	2	1	2	2	1	1	0	1	2	0	1	1	1	1	2	1	2	2	1	1	0	1	2	0	1	1	1	1	2	1	2	2	1	1	0	1	2	0
REV__sp|A2CI98|DYTN_MOUSE	REV__sp|A2CI98|DYTN_MOUSE	1	1	1		1	1	1	1	0	0	0	0	1	1	0	0	0	0	0	0	1	0	0	0	0	0	1	1	0	0	0	0	0	0	1	0	0	0	0	0	1	1	0	0	0	0	0	0
REV__tr|A0A1L1SR77|A0A1L1SR77_MOUSE;REV__sp|D3YYM4|WDR72_MOUSE	REV__tr|A0A1L1SR77|A0A1L1SR77_MOUSE;REV__sp|D3YYM4|WDR72_MOUSE	2;2	2;2	2;2	;	2	2	2	2	2	2	1	2	1	2	2	2	1	1	2	2	0	0	2	2	1	2	1	2	2	2	1	1	2	2	0	0	2	2	1	2	1	2	2	2	1	1	2	2
REV__sp|O35218|CPSF2_MOUSE	REV__sp|O35218|CPSF2_MOUSE	1	1	1		1	1	1	1	0	1	0	0	1	0	1	1	1	1	0	1	0	0	0	1	0	0	1	0	1	1	1	1	0	1	0	0	0	1	0	0	1	0	1	1	1	1	0	1
REV__sp|O88329|MYO1A_MOUSE	REV__sp|O88329|MYO1A_MOUSE	1	1	1		1	1	1	1	0	0	0	0	0	0	0	0	0	0	0	1	0	0	0	0	0	0	0	0	0	0	0	0	0	1	0	0	0	0	0	0	0	0	0	0	0	0	0	1
REV__tr|E9PXC0|E9PXC0_MOUSE;REV__sp|P14576|SRP54_MOUSE	REV__tr|E9PXC0|E9PXC0_MOUSE;REV__sp|P14576|SRP54_MOUSE	1;1	1;1	1;1	;	2	1	1	1	0	1	1	1	1	0	0	0	0	0	0	1	1	0	0	1	1	1	1	0	0	0	0	0	0	1	1	0	0	1	1	1	1	0	0	0	0	0	0	1
REV__tr|D3YXV1|D3YXV1_MOUSE;REV__sp|P28776|I23O1_MOUSE	REV__tr|D3YXV1|D3YXV1_MOUSE;REV__sp|P28776|I23O1_MOUSE	2;2	2;2	2;2	;	2	2	2	2	0	1	1	0	0	1	1	0	1	0	1	0	1	0	0	1	1	0	0	1	1	0	1	0	1	0	1	0	0	1	1	0	0	1	1	0	1	0	1	0
REV__tr|D3YV76|D3YV76_MOUSE;REV__tr|D3YZU7|D3YZU7_MOUSE;REV__tr|D3Z1S1|D3Z1S1_MOUSE;REV__tr|F6WYM0|F6WYM0_MOUSE;REV__tr|D3YYB1|D3YYB1_MOUSE;REV__tr|D3Z3C0|D3Z3C0_MOUSE;REV__sp|P42208|SEPT2_MOUSE	REV__tr|D3YV76|D3YV76_MOUSE;REV__tr|D3YZU7|D3YZU7_MOUSE;REV__tr|D3Z1S1|D3Z1S1_MOUSE;REV__tr|F6WYM0|F6WYM0_MOUSE;REV__tr|D3YYB1|D3YYB1_MOUSE;REV__tr|D3Z3C0|D3Z3C0_MOUSE;REV__sp|P42208|SEPT2_MOUSE	1;1;1;1;1;1;1	1;1;1;1;1;1;1	1;1;1;1;1;1;1	;;;;;;	7	1	1	1	1	1	1	0	0	1	0	0	0	1	0	0	0	0	1	1	1	0	0	1	0	0	0	1	0	0	0	0	1	1	1	0	0	1	0	0	0	1	0	0
REV__tr|Q571K9|Q571K9_MOUSE;REV__tr|Q8CI86|Q8CI86_MOUSE;REV__tr|Q3TWI4|Q3TWI4_MOUSE;REV__sp|P51432|PLCB3_MOUSE;REV__tr|A0A494BAY4|A0A494BAY4_MOUSE;REV__tr|A0A494B9C1|A0A494B9C1_MOUSE;REV__tr|Q3TPL1|Q3TPL1_MOUSE	REV__tr|Q571K9|Q571K9_MOUSE;REV__tr|Q8CI86|Q8CI86_MOUSE;REV__tr|Q3TWI4|Q3TWI4_MOUSE;REV__sp|P51432|PLCB3_MOUSE;REV__tr|A0A494BAY4|A0A494BAY4_MOUSE;REV__tr|A0A494B9C1|A0A494B9C1_MOUSE;REV__tr|Q3TPL1|Q3TPL1_MOUSE	2;2;2;2;1;1;1	2;2;2;2;1;1;1	2;2;2;2;1;1;1	;;;;;;	7	2	2	2	0	0	0	0	0	0	0	0	0	0	0	2	0	0	0	0	0	0	0	0	0	0	0	0	0	2	0	0	0	0	0	0	0	0	0	0	0	0	0	2
REV__sp|P97953-2|VEGFC_MOUSE;REV__sp|P97953|VEGFC_MOUSE	REV__sp|P97953-2|VEGFC_MOUSE;REV__sp|P97953|VEGFC_MOUSE	1;1	1;1	1;1	;	2	1	1	1	0	0	0	0	1	0	0	0	0	0	0	0	0	0	0	0	0	0	1	0	0	0	0	0	0	0	0	0	0	0	0	0	1	0	0	0	0	0	0	0
REV__tr|A4UUI2|A4UUI2_MOUSE;REV__sp|Q01514|GBP1_MOUSE	REV__tr|A4UUI2|A4UUI2_MOUSE;REV__sp|Q01514|GBP1_MOUSE	1;1	1;1	1;1	;	2	1	1	1	1	1	1	1	1	1	1	1	1	1	1	1	1	0	1	1	1	1	1	1	1	1	1	1	1	1	1	0	1	1	1	1	1	1	1	1	1	1	1	1
REV__sp|Q09199|B4GN2_MOUSE	REV__sp|Q09199|B4GN2_MOUSE	1	1	1		1	1	1	1	0	0	1	0	1	1	0	0	1	0	0	0	1	0	0	0	1	0	1	1	0	0	1	0	0	0	1	0	0	0	1	0	1	1	0	0	1	0	0	0
REV__sp|Q3TUD9|TMM18_MOUSE	REV__sp|Q3TUD9|TMM18_MOUSE	1	1	1		1	1	1	1	0	0	0	0	1	0	0	1	1	0	0	0	0	0	0	0	0	0	1	0	0	1	1	0	0	0	0	0	0	0	0	0	1	0	0	1	1	0	0	0
REV__tr|G3UYX2|G3UYX2_MOUSE;REV__tr|G3UYL5|G3UYL5_MOUSE;REV__tr|G3UWM2|G3UWM2_MOUSE;REV__tr|Q9CYM7|Q9CYM7_MOUSE;REV__tr|G3UY23|G3UY23_MOUSE;REV__sp|Q3UR97|SNX21_MOUSE	REV__tr|G3UYX2|G3UYX2_MOUSE;REV__tr|G3UYL5|G3UYL5_MOUSE;REV__tr|G3UWM2|G3UWM2_MOUSE;REV__tr|Q9CYM7|Q9CYM7_MOUSE;REV__tr|G3UY23|G3UY23_MOUSE;REV__sp|Q3UR97|SNX21_MOUSE	1;1;1;1;1;1	1;1;1;1;1;1	1;1;1;1;1;1	;;;;;	6	1	1	1	1	1	1	1	1	1	1	1	1	1	1	1	1	0	1	1	1	1	1	1	1	1	1	1	1	1	1	0	1	1	1	1	1	1	1	1	1	1	1	1
REV__sp|Q5NBU8|XAF1_MOUSE	REV__sp|Q5NBU8|XAF1_MOUSE	1	1	1		1	1	1	1	1	1	1	1	1	1	0	0	1	1	1	1	1	0	1	1	1	1	1	1	0	0	1	1	1	1	1	0	1	1	1	1	1	1	0	0	1	1	1	1
REV__tr|Q6PFV6|Q6PFV6_MOUSE;REV__sp|Q60629|EPHA5_MOUSE;REV__tr|E9PUQ4|E9PUQ4_MOUSE;REV__tr|E9PUQ2|E9PUQ2_MOUSE;REV__tr|E9PUP9|E9PUP9_MOUSE;REV__tr|E9PUQ0|E9PUQ0_MOUSE	REV__tr|Q6PFV6|Q6PFV6_MOUSE;REV__sp|Q60629|EPHA5_MOUSE;REV__tr|E9PUQ4|E9PUQ4_MOUSE;REV__tr|E9PUQ2|E9PUQ2_MOUSE;REV__tr|E9PUP9|E9PUP9_MOUSE;REV__tr|E9PUQ0|E9PUQ0_MOUSE	1;1;1;1;1;1	1;1;1;1;1;1	1;1;1;1;1;1	;;;;;	6	1	1	1	1	0	1	0	0	0	0	0	0	1	0	1	0	0	1	0	1	0	0	0	0	0	0	1	0	1	0	0	1	0	1	0	0	0	0	0	0	1	0	1
REV__sp|Q63870|CO7A1_MOUSE	REV__sp|Q63870|CO7A1_MOUSE	1	1	1		1	1	1	1	1	1	0	0	1	1	0	1	1	1	1	1	1	0	1	1	0	0	1	1	0	1	1	1	1	1	1	0	1	1	0	0	1	1	0	1	1	1	1	1
REV__sp|Q6NY15-3|TSG10_MOUSE;REV__sp|Q6NY15-2|TSG10_MOUSE;REV__sp|Q6NY15|TSG10_MOUSE	REV__sp|Q6NY15-3|TSG10_MOUSE;REV__sp|Q6NY15-2|TSG10_MOUSE;REV__sp|Q6NY15|TSG10_MOUSE	1;1;1	1;1;1	1;1;1	;;	3	1	1	1	1	0	0	0	0	1	0	0	0	0	1	0	0	0	1	0	0	0	0	1	0	0	0	0	1	0	0	0	1	0	0	0	0	1	0	0	0	0	1	0
REV__sp|Q6TDU8-3|CASC1_MOUSE;REV__tr|A0A0N4SUQ9|A0A0N4SUQ9_MOUSE;REV__tr|A0A0R4J1G3|A0A0R4J1G3_MOUSE;REV__sp|Q6TDU8-2|CASC1_MOUSE;REV__tr|A0A0R4J0S9|A0A0R4J0S9_MOUSE;REV__sp|Q6TDU8|CASC1_MOUSE	REV__sp|Q6TDU8-3|CASC1_MOUSE;REV__tr|A0A0N4SUQ9|A0A0N4SUQ9_MOUSE;REV__tr|A0A0R4J1G3|A0A0R4J1G3_MOUSE;REV__sp|Q6TDU8-2|CASC1_MOUSE;REV__tr|A0A0R4J0S9|A0A0R4J0S9_MOUSE;REV__sp|Q6TDU8|CASC1_MOUSE	1;1;1;1;1;1	1;1;1;1;1;1	1;1;1;1;1;1	;;;;;	6	1	1	1	1	1	1	1	1	1	1	1	1	1	1	1	1	0	1	1	1	1	1	1	1	1	1	1	1	1	1	0	1	1	1	1	1	1	1	1	1	1	1	1
REV__sp|Q7TSG1-3|CE120_MOUSE;REV__sp|Q7TSG1-2|CE120_MOUSE;REV__sp|Q7TSG1|CE120_MOUSE	REV__sp|Q7TSG1-3|CE120_MOUSE;REV__sp|Q7TSG1-2|CE120_MOUSE;REV__sp|Q7TSG1|CE120_MOUSE	3;3;3	3;3;3	3;3;3	;;	3	3	3	3	0	1	1	1	1	1	0	0	0	0	2	1	3	0	0	1	1	1	1	1	0	0	0	0	2	1	3	0	0	1	1	1	1	1	0	0	0	0	2	1
REV__sp|Q8BUY8|GASP2_MOUSE	REV__sp|Q8BUY8|GASP2_MOUSE	1	1	1		1	1	1	1	1	1	1	1	1	1	1	1	1	1	1	1	1	0	1	1	1	1	1	1	1	1	1	1	1	1	1	0	1	1	1	1	1	1	1	1	1	1	1	1
REV__sp|Q8CFE4-2|SCYL2_MOUSE	REV__sp|Q8CFE4-2|SCYL2_MOUSE	1	1	1		1	1	1	1	1	1	0	1	1	0	1	1	1	1	1	1	0	0	1	1	0	1	1	0	1	1	1	1	1	1	0	0	1	1	0	1	1	0	1	1	1	1	1	1
REV__sp|Q8K031|STAR8_MOUSE	REV__sp|Q8K031|STAR8_MOUSE	1	1	1		1	1	1	1	1	1	1	1	1	1	1	1	1	1	1	0	1	0	1	1	1	1	1	1	1	1	1	1	1	0	1	0	1	1	1	1	1	1	1	1	1	1	1	0
REV__tr|Q8K278|Q8K278_MOUSE;REV__tr|E9Q9Q7|E9Q9Q7_MOUSE;REV__tr|E9Q9D1|E9Q9D1_MOUSE;REV__tr|E9Q9D2|E9Q9D2_MOUSE;REV__tr|E9Q030|E9Q030_MOUSE;REV__sp|Q8K4G5-3|ABLM1_MOUSE;REV__tr|Q3UP03|Q3UP03_MOUSE;REV__tr|E9Q9C7|E9Q9C7_MOUSE;REV__sp|Q8K4G5-2|ABLM1_MOUSE;REV__tr|E9Q9C0|E9Q9C0_MOUSE;REV__tr|E9Q9C1|E9Q9C1_MOUSE;REV__tr|E9Q9C2|E9Q9C2_MOUSE;REV__tr|E9QK41|E9QK41_MOUSE;REV__sp|Q8K4G5|ABLM1_MOUSE	REV__tr|Q8K278|Q8K278_MOUSE;REV__tr|E9Q9Q7|E9Q9Q7_MOUSE;REV__tr|E9Q9D1|E9Q9D1_MOUSE;REV__tr|E9Q9D2|E9Q9D2_MOUSE;REV__tr|E9Q030|E9Q030_MOUSE;REV__sp|Q8K4G5-3|ABLM1_MOUSE;REV__tr|Q3UP03|Q3UP03_MOUSE;REV__tr|E9Q9C7|E9Q9C7_MOUSE;REV__sp|Q8K4G5-2|ABLM1_MOUSE;REV__tr|E9Q9C0|E9Q9C0_MOUSE;REV__tr|E9Q9C1|E9Q9C1_MOUSE;REV__tr|E9Q9C2|E9Q9C2_MOUSE;REV__tr|E9QK41|E9QK41_MOUSE;REV__sp|Q8K4G5|ABLM1_MOUSE	1;1;1;1;1;1;1;1;1;1;1;1;1;1	1;1;1;1;1;1;1;1;1;1;1;1;1;1	1;1;1;1;1;1;1;1;1;1;1;1;1;1	;;;;;;;;;;;;;	14	1	1	1	1	1	1	1	1	1	1	1	1	1	1	1	1	0	1	1	1	1	1	1	1	1	1	1	1	1	1	0	1	1	1	1	1	1	1	1	1	1	1	1
REV__sp|Q8VCA6-3|T161A_MOUSE;REV__sp|Q8VCA6-2|T161A_MOUSE;REV__tr|F6UNW2|F6UNW2_MOUSE;REV__sp|Q8VCA6|T161A_MOUSE	REV__sp|Q8VCA6-3|T161A_MOUSE;REV__sp|Q8VCA6-2|T161A_MOUSE;REV__tr|F6UNW2|F6UNW2_MOUSE;REV__sp|Q8VCA6|T161A_MOUSE	1;1;1;1	1;1;1;1	1;1;1;1	;;;	4	1	1	1	1	1	1	1	1	1	1	1	1	1	1	1	1	0	1	1	1	1	1	1	1	1	1	1	1	1	1	0	1	1	1	1	1	1	1	1	1	1	1	1
REV__sp|Q99MV5-2|M10L1_MOUSE;REV__tr|G3X8T0|G3X8T0_MOUSE;REV__sp|Q99MV5|M10L1_MOUSE;REV__tr|F2YMC1|F2YMC1_MOUSE;REV__tr|D3YWG8|D3YWG8_MOUSE	REV__sp|Q99MV5-2|M10L1_MOUSE;REV__tr|G3X8T0|G3X8T0_MOUSE;REV__sp|Q99MV5|M10L1_MOUSE;REV__tr|F2YMC1|F2YMC1_MOUSE;REV__tr|D3YWG8|D3YWG8_MOUSE	1;1;1;1;1	1;1;1;1;1	1;1;1;1;1	;;;;	5	1	1	1	1	0	0	0	1	0	1	0	0	1	1	1	1	1	1	0	0	0	1	0	1	0	0	1	1	1	1	1	1	0	0	0	1	0	1	0	0	1	1	1
REV__sp|Q9DBS5|KLC4_MOUSE	REV__sp|Q9DBS5|KLC4_MOUSE	1	1	1		1	1	1	1	0	0	0	0	0	0	0	0	1	1	1	1	1	0	0	0	0	0	0	0	0	0	1	1	1	1	1	0	0	0	0	0	0	0	0	0	1	1	1	1
REV__sp|Q9EQZ7-2|RIMS2_MOUSE;REV__tr|Q6ZQ55|Q6ZQ55_MOUSE;REV__tr|A0A2I3BRM1|A0A2I3BRM1_MOUSE;REV__sp|Q9EQZ7-3|RIMS2_MOUSE;REV__sp|Q9EQZ7|RIMS2_MOUSE;REV__tr|Q0VF51|Q0VF51_MOUSE;REV__tr|D9HP81|D9HP81_MOUSE	REV__sp|Q9EQZ7-2|RIMS2_MOUSE;REV__tr|Q6ZQ55|Q6ZQ55_MOUSE;REV__tr|A0A2I3BRM1|A0A2I3BRM1_MOUSE;REV__sp|Q9EQZ7-3|RIMS2_MOUSE;REV__sp|Q9EQZ7|RIMS2_MOUSE;REV__tr|Q0VF51|Q0VF51_MOUSE;REV__tr|D9HP81|D9HP81_MOUSE	1;1;1;1;1;1;1	1;1;1;1;1;1;1	1;1;1;1;1;1;1	;;;;;;	7	1	1	1	1	1	1	1	1	1	1	1	1	1	1	1	1	0	1	1	1	1	1	1	1	1	1	1	1	1	1	0	1	1	1	1	1	1	1	1	1	1	1	1
REV__tr|A0A571BG20|A0A571BG20_MOUSE;REV__tr|B1AQX6|B1AQX6_MOUSE;REV__tr|B1AQX7|B1AQX7_MOUSE;REV__tr|A0A571BDG6|A0A571BDG6_MOUSE;REV__sp|Q9QWI6-3|SRCN1_MOUSE;REV__sp|Q9QWI6-2|SRCN1_MOUSE;REV__tr|B1AQX9|B1AQX9_MOUSE;REV__tr|A0A571BDG0|A0A571BDG0_MOUSE;REV__sp|Q9QWI6|SRCN1_MOUSE;REV__tr|A0A571BG39|A0A571BG39_MOUSE	REV__tr|A0A571BG20|A0A571BG20_MOUSE;REV__tr|B1AQX6|B1AQX6_MOUSE;REV__tr|B1AQX7|B1AQX7_MOUSE;REV__tr|A0A571BDG6|A0A571BDG6_MOUSE;REV__sp|Q9QWI6-3|SRCN1_MOUSE;REV__sp|Q9QWI6-2|SRCN1_MOUSE;REV__tr|B1AQX9|B1AQX9_MOUSE;REV__tr|A0A571BDG0|A0A571BDG0_MOUSE;REV__sp|Q9QWI6|SRCN1_MOUSE;REV__tr|A0A571BG39|A0A571BG39_MOUSE	1;1;1;1;1;1;1;1;1;1	1;1;1;1;1;1;1;1;1;1	1;1;1;1;1;1;1;1;1;1	;;;;;;;;;	10	1	1	1	0	1	0	0	1	0	0	0	0	0	0	0	0	0	0	1	0	0	1	0	0	0	0	0	0	0	0	0	0	1	0	0	1	0	0	0	0	0	0	0
REV__tr|A0A0A6YW13|A0A0A6YW13_MOUSE;REV__tr|A0A0G2JEB7|A0A0G2JEB7_MOUSE	REV__tr|A0A0A6YW13|A0A0A6YW13_MOUSE;REV__tr|A0A0G2JEB7|A0A0G2JEB7_MOUSE	1;1	1;1	1;1	;	2	1	1	1	1	1	1	1	1	1	1	1	1	1	1	1	1	0	1	1	1	1	1	1	1	1	1	1	1	1	1	0	1	1	1	1	1	1	1	1	1	1	1	1
REV__tr|A0A140LIJ4|A0A140LIJ4_MOUSE;REV__tr|A0A571BGC3|A0A571BGC3_MOUSE	REV__tr|A0A140LIJ4|A0A140LIJ4_MOUSE;REV__tr|A0A571BGC3|A0A571BGC3_MOUSE	2;2	2;2	2;2	;	2	2	2	2	1	1	2	1	1	1	1	1	1	1	1	1	1	0	1	1	2	1	1	1	1	1	1	1	1	1	1	0	1	1	2	1	1	1	1	1	1	1	1	1
REV__tr|A0A1D5RLY0|A0A1D5RLY0_MOUSE;REV__tr|Q9CWU8|Q9CWU8_MOUSE;REV__tr|A0A1D5RLL6|A0A1D5RLL6_MOUSE;REV__sp|Q6TXD4-2|DNMBP_MOUSE;REV__tr|A0A1D5RMB5|A0A1D5RMB5_MOUSE;REV__tr|A0A0R4J055|A0A0R4J055_MOUSE;REV__sp|Q6TXD4|DNMBP_MOUSE	REV__tr|A0A1D5RLY0|A0A1D5RLY0_MOUSE;REV__tr|Q9CWU8|Q9CWU8_MOUSE;REV__tr|A0A1D5RLL6|A0A1D5RLL6_MOUSE;REV__sp|Q6TXD4-2|DNMBP_MOUSE;REV__tr|A0A1D5RMB5|A0A1D5RMB5_MOUSE;REV__tr|A0A0R4J055|A0A0R4J055_MOUSE;REV__sp|Q6TXD4|DNMBP_MOUSE	2;1;1;1;1;1;1	2;1;1;1;1;1;1	2;1;1;1;1;1;1	;;;;;;	7	2	2	2	1	2	1	2	2	1	2	2	1	1	1	2	2	0	1	2	1	2	2	1	2	2	1	1	1	2	2	0	1	2	1	2	2	1	2	2	1	1	1	2
REV__tr|A6H5Z6|A6H5Z6_MOUSE;REV__tr|Q5DU60|Q5DU60_MOUSE;REV__tr|A0A338P7C1|A0A338P7C1_MOUSE;REV__tr|Q3UEN0|Q3UEN0_MOUSE;REV__sp|Q9Z0E2|CHRD_MOUSE	REV__tr|A6H5Z6|A6H5Z6_MOUSE;REV__tr|Q5DU60|Q5DU60_MOUSE;REV__tr|A0A338P7C1|A0A338P7C1_MOUSE;REV__tr|Q3UEN0|Q3UEN0_MOUSE;REV__sp|Q9Z0E2|CHRD_MOUSE	2;1;1;1;1	2;1;1;1;1	2;1;1;1;1	;;;;	5	2	2	2	2	2	2	2	2	2	2	2	2	2	2	2	2	0	2	2	2	2	2	2	2	2	2	2	2	2	2	0	2	2	2	2	2	2	2	2	2	2	2	2
REV__tr|B7ZCA6|B7ZCA6_MOUSE	REV__tr|B7ZCA6|B7ZCA6_MOUSE	1	1	1		1	1	1	1	0	0	0	0	0	0	0	0	0	0	0	0	1	0	0	0	0	0	0	0	0	0	0	0	0	0	1	0	0	0	0	0	0	0	0	0	0	0	0	0
REV__tr|D3YTR2|D3YTR2_MOUSE;REV__tr|D3YTR1|D3YTR1_MOUSE	REV__tr|D3YTR2|D3YTR2_MOUSE;REV__tr|D3YTR1|D3YTR1_MOUSE	1;1	1;1	1;1	;	2	1	1	1	0	0	0	1	0	0	0	0	0	0	0	0	0	0	0	0	0	1	0	0	0	0	0	0	0	0	0	0	0	0	0	1	0	0	0	0	0	0	0	0
REV__tr|D3Z1M4|D3Z1M4_MOUSE	REV__tr|D3Z1M4|D3Z1M4_MOUSE	1	1	1		1	1	1	1	1	0	0	0	0	0	0	1	1	0	0	0	0	0	1	0	0	0	0	0	0	1	1	0	0	0	0	0	1	0	0	0	0	0	0	1	1	0	0	0
REV__tr|Q8BWY8|Q8BWY8_MOUSE;REV__tr|E9Q1F5|E9Q1F5_MOUSE	REV__tr|Q8BWY8|Q8BWY8_MOUSE;REV__tr|E9Q1F5|E9Q1F5_MOUSE	1;1	1;1	1;1	;	2	1	1	1	1	0	1	0	0	1	1	1	1	0	1	1	0	0	1	0	1	0	0	1	1	1	1	0	1	1	0	0	1	0	1	0	0	1	1	1	1	0	1	1
REV__tr|E9Q1W9|E9Q1W9_MOUSE;REV__tr|L7N248|L7N248_MOUSE	REV__tr|E9Q1W9|E9Q1W9_MOUSE;REV__tr|L7N248|L7N248_MOUSE	2;2	2;2	2;2	;	2	2	2	2	0	0	2	1	1	0	1	1	1	1	1	1	2	0	0	0	2	1	1	0	1	1	1	1	1	1	2	0	0	0	2	1	1	0	1	1	1	1	1	1
REV__tr|Q2VT26|Q2VT26_MOUSE	REV__tr|Q2VT26|Q2VT26_MOUSE	1	1	1		1	1	1	1	1	0	1	0	1	0	1	1	1	1	1	1	0	0	1	0	1	0	1	0	1	1	1	1	1	1	0	0	1	0	1	0	1	0	1	1	1	1	1	1
REV__tr|Q3UZ25|Q3UZ25_MOUSE	REV__tr|Q3UZ25|Q3UZ25_MOUSE	1	1	1		1	1	1	1	1	1	1	1	1	1	1	1	1	1	1	1	1	0	1	1	1	1	1	1	1	1	1	1	1	1	1	0	1	1	1	1	1	1	1	1	1	1	1	1
REV__tr|Q8CDC1|Q8CDC1_MOUSE;REV__sp|Q99JN2|KLH22_MOUSE;REV__sp|Q99JN2-2|KLH22_MOUSE	REV__tr|Q8CDC1|Q8CDC1_MOUSE;REV__sp|Q99JN2|KLH22_MOUSE;REV__sp|Q99JN2-2|KLH22_MOUSE	2;1;1	2;1;1	2;1;1	;;	3	2	2	2	1	1	1	1	1	1	1	1	2	1	1	1	1	0	1	1	1	1	1	1	1	1	2	1	1	1	1	0	1	1	1	1	1	1	1	1	2	1	1	1
tr|E9PXY1|E9PXY1_MOUSE;sp|A2A432-2|CUL4B_MOUSE;sp|A2A432|CUL4B_MOUSE;tr|J3QJX0|J3QJX0_MOUSE;tr|Q3TP81|Q3TP81_MOUSE;tr|Q3TLY0|Q3TLY0_MOUSE;tr|E9PXT5|E9PXT5_MOUSE;tr|Q9CTG1|Q9CTG1_MOUSE;tr|Q9CW15|Q9CW15_MOUSE	tr|E9PXY1|E9PXY1_MOUSE;sp|A2A432-2|CUL4B_MOUSE;sp|A2A432|CUL4B_MOUSE;tr|J3QJX0|J3QJX0_MOUSE	11;11;11;8;3;2;2;1;1	11;11;11;8;3;2;2;1;1	8;8;8;6;2;0;0;0;0	;;;	9	11	11	8	8	10	9	10	11	10	9	10	6	9	9	10	9	1	8	10	9	10	11	10	9	10	6	9	9	10	9	1	6	8	8	8	8	8	8	8	6	7	7	8
sp|A2A5R2|BIG2_MOUSE;tr|Q3U5C3|Q3U5C3_MOUSE;tr|Q3U2F2|Q3U2F2_MOUSE;tr|F6YCJ0|F6YCJ0_MOUSE	sp|A2A5R2|BIG2_MOUSE;tr|Q3U5C3|Q3U5C3_MOUSE	15;9;6;4	7;6;1;2	7;6;1;2	;	4	15	7	7	11	11	11	11	9	12	10	11	9	10	8	14	13	1	7	7	5	6	5	6	6	6	4	5	4	7	7	0	7	7	5	6	5	6	6	6	4	5	4	7
sp|A2A690|TANC2_MOUSE;sp|A2A690-2|TANC2_MOUSE;tr|Q3UF55|Q3UF55_MOUSE	sp|A2A690|TANC2_MOUSE;sp|A2A690-2|TANC2_MOUSE	3;3;1	3;3;1	3;3;1	;	3	3	3	3	2	3	3	3	3	2	1	1	2	3	3	3	3	0	2	3	3	3	3	2	1	1	2	3	3	3	3	0	2	3	3	3	3	2	1	1	2	3	3	3
sp|A2A699|F1712_MOUSE;sp|A2A699-2|F1712_MOUSE;tr|Q8K2R1|Q8K2R1_MOUSE;tr|A2ATL1|A2ATL1_MOUSE;tr|A2ATL0|A2ATL0_MOUSE;tr|A2ATK9|A2ATK9_MOUSE	sp|A2A699|F1712_MOUSE;sp|A2A699-2|F1712_MOUSE	3;2;1;1;1;1	3;2;1;1;1;1	3;2;1;1;1;1	;	6	3	3	3	1	2	2	3	2	2	2	2	2	1	2	2	2	0	1	2	2	3	2	2	2	2	2	1	2	2	2	0	1	2	2	3	2	2	2	2	2	1	2	2
sp|A2A863-2|ITB4_MOUSE;tr|A2A864|A2A864_MOUSE;sp|A2A863-3|ITB4_MOUSE;sp|A2A863|ITB4_MOUSE	sp|A2A863-2|ITB4_MOUSE;tr|A2A864|A2A864_MOUSE;sp|A2A863-3|ITB4_MOUSE;sp|A2A863|ITB4_MOUSE	1;1;1;1	1;1;1;1	1;1;1;1	;;;	4	1	1	1	0	1	1	1	1	0	1	1	0	1	1	0	0	0	0	1	1	1	1	0	1	1	0	1	1	0	0	0	0	1	1	1	1	0	1	1	0	1	1	0
tr|Q8R0G3|Q8R0G3_MOUSE;tr|Q5FWX7|Q5FWX7_MOUSE;sp|A2A8Z1-2|OSBL9_MOUSE;tr|E9Q6C1|E9Q6C1_MOUSE;tr|F6UHR6|F6UHR6_MOUSE;tr|E9PXZ2|E9PXZ2_MOUSE;sp|A2A8Z1|OSBL9_MOUSE;tr|A0A0A6YXH3|A0A0A6YXH3_MOUSE;tr|A0A1S6GWJ0|A0A1S6GWJ0_MOUSE	tr|Q8R0G3|Q8R0G3_MOUSE;tr|Q5FWX7|Q5FWX7_MOUSE;sp|A2A8Z1-2|OSBL9_MOUSE;tr|E9Q6C1|E9Q6C1_MOUSE;tr|F6UHR6|F6UHR6_MOUSE;tr|E9PXZ2|E9PXZ2_MOUSE;sp|A2A8Z1|OSBL9_MOUSE;tr|A0A0A6YXH3|A0A0A6YXH3_MOUSE;tr|A0A1S6GWJ0|A0A1S6GWJ0_MOUSE	3;3;3;3;3;3;3;3;3	3;3;3;3;3;3;3;3;3	3;3;3;3;3;3;3;3;3	;;;;;;;;	9	3	3	3	3	3	3	3	2	3	3	3	3	3	3	3	3	0	3	3	3	3	2	3	3	3	3	3	3	3	3	0	3	3	3	3	2	3	3	3	3	3	3	3
tr|A0A1W2P6H1|A0A1W2P6H1_MOUSE;tr|Z4YJE4|Z4YJE4_MOUSE;tr|E9QQ96|E9QQ96_MOUSE;tr|H7BX05|H7BX05_MOUSE;sp|A2AAJ9|OBSCN_MOUSE	tr|A0A1W2P6H1|A0A1W2P6H1_MOUSE;tr|Z4YJE4|Z4YJE4_MOUSE;tr|E9QQ96|E9QQ96_MOUSE;tr|H7BX05|H7BX05_MOUSE;sp|A2AAJ9|OBSCN_MOUSE	1;1;1;1;1	1;1;1;1;1	1;1;1;1;1	;;;;	5	1	1	1	0	1	0	0	0	0	0	0	0	0	0	0	0	0	0	1	0	0	0	0	0	0	0	0	0	0	0	0	0	1	0	0	0	0	0	0	0	0	0	0
sp|A2AED3-3|FNDC7_MOUSE	sp|A2AED3-3|FNDC7_MOUSE	1	1	1		1	1	1	1	1	1	0	0	1	1	1	1	0	0	1	1	1	0	1	1	0	0	1	1	1	1	0	0	1	1	1	0	1	1	0	0	1	1	1	1	0	0	1	1
tr|Z4YL78|Z4YL78_MOUSE;sp|A2AGT5-2|CKAP5_MOUSE;tr|A0A0R4J0K2|A0A0R4J0K2_MOUSE;sp|A2AGT5-3|CKAP5_MOUSE;tr|K3W4R5|K3W4R5_MOUSE;sp|A2AGT5|CKAP5_MOUSE;tr|Q80U79|Q80U79_MOUSE;tr|Q4V782|Q4V782_MOUSE;tr|Q8K250|Q8K250_MOUSE;tr|Q6PB55|Q6PB55_MOUSE	tr|Z4YL78|Z4YL78_MOUSE;sp|A2AGT5-2|CKAP5_MOUSE;tr|A0A0R4J0K2|A0A0R4J0K2_MOUSE;sp|A2AGT5-3|CKAP5_MOUSE;tr|K3W4R5|K3W4R5_MOUSE;sp|A2AGT5|CKAP5_MOUSE;tr|Q80U79|Q80U79_MOUSE	29;29;29;29;29;29;17;7;7;7	29;29;29;29;29;29;17;7;7;7	29;29;29;29;29;29;17;7;7;7	;;;;;;	10	29	29	29	18	25	22	20	25	25	19	14	15	16	19	23	24	2	18	25	22	20	25	25	19	14	15	16	19	23	24	2	18	25	22	20	25	25	19	14	15	16	19	23
tr|A2AJI1|A2AJI1_MOUSE;sp|A2AJI0-2|MA7D1_MOUSE;tr|A8Y5P4|A8Y5P4_MOUSE;sp|A2AJI0|MA7D1_MOUSE	tr|A2AJI1|A2AJI1_MOUSE;sp|A2AJI0-2|MA7D1_MOUSE;tr|A8Y5P4|A8Y5P4_MOUSE;sp|A2AJI0|MA7D1_MOUSE	1;1;1;1	1;1;1;1	1;1;1;1	;;;	4	1	1	1	1	1	1	1	1	1	1	1	1	1	1	1	1	0	1	1	1	1	1	1	1	1	1	1	1	1	1	0	1	1	1	1	1	1	1	1	1	1	1	1
sp|A2ALS5|RPGP1_MOUSE;sp|A2ALS5-4|RPGP1_MOUSE;sp|A2ALS5-3|RPGP1_MOUSE;sp|A2ALS5-2|RPGP1_MOUSE;tr|A2ALS4|A2ALS4_MOUSE;tr|A2ALS3|A2ALS3_MOUSE;tr|A2ALS7|A2ALS7_MOUSE	sp|A2ALS5|RPGP1_MOUSE;sp|A2ALS5-4|RPGP1_MOUSE;sp|A2ALS5-3|RPGP1_MOUSE;sp|A2ALS5-2|RPGP1_MOUSE;tr|A2ALS4|A2ALS4_MOUSE;tr|A2ALS3|A2ALS3_MOUSE	4;4;4;4;4;2;1	4;4;4;4;4;2;1	4;4;4;4;4;2;1	;;;;;	7	4	4	4	1	4	4	4	3	2	1	0	1	1	2	3	4	1	1	4	4	4	3	2	1	0	1	1	2	3	4	1	1	4	4	4	3	2	1	0	1	1	2	3
sp|A2ALU4-2|SHRM2_MOUSE;sp|A2ALU4|SHRM2_MOUSE;tr|A7TU71|A7TU71_MOUSE	sp|A2ALU4-2|SHRM2_MOUSE;sp|A2ALU4|SHRM2_MOUSE;tr|A7TU71|A7TU71_MOUSE	3;3;3	3;3;3	3;3;3	;;	3	3	3	3	0	1	2	2	3	0	0	0	0	0	0	2	0	1	0	1	2	2	3	0	0	0	0	0	0	2	0	1	0	1	2	2	3	0	0	0	0	0	0	2
sp|A2AN08-3|UBR4_MOUSE;sp|A2AN08|UBR4_MOUSE;sp|A2AN08-5|UBR4_MOUSE;sp|A2AN08-2|UBR4_MOUSE;tr|Z4YMA7|Z4YMA7_MOUSE;tr|F6SSP6|F6SSP6_MOUSE;tr|A2VCS3|A2VCS3_MOUSE;sp|A2AN08-4|UBR4_MOUSE;tr|Z4YLP1|Z4YLP1_MOUSE	sp|A2AN08-3|UBR4_MOUSE;sp|A2AN08|UBR4_MOUSE;sp|A2AN08-5|UBR4_MOUSE;sp|A2AN08-2|UBR4_MOUSE	31;31;31;19;14;8;6;3;1	31;31;31;19;14;8;6;3;1	31;31;31;19;14;8;6;3;1	;;;	9	31	31	31	21	22	22	24	21	21	21	22	19	16	19	16	22	1	21	22	22	24	21	21	21	22	19	16	19	16	22	1	21	22	22	24	21	21	21	22	19	16	19	16
sp|A2APV2-2|FMNL2_MOUSE;tr|E9PXE6|E9PXE6_MOUSE;tr|F8VPR2|F8VPR2_MOUSE;tr|A2AQW2|A2AQW2_MOUSE;sp|A2APV2|FMNL2_MOUSE;sp|A2APV2-3|FMNL2_MOUSE;sp|Q6ZPF4-2|FMNL3_MOUSE;tr|D3Z7A7|D3Z7A7_MOUSE;sp|Q6ZPF4|FMNL3_MOUSE;tr|Q6P247|Q6P247_MOUSE;tr|Q3TY82|Q3TY82_MOUSE	sp|A2APV2-2|FMNL2_MOUSE;tr|E9PXE6|E9PXE6_MOUSE;tr|F8VPR2|F8VPR2_MOUSE;tr|A2AQW2|A2AQW2_MOUSE;sp|A2APV2|FMNL2_MOUSE;sp|A2APV2-3|FMNL2_MOUSE	7;7;7;7;7;7;3;3;3;1;1	7;7;7;7;7;7;3;3;3;1;1	5;5;5;5;5;5;2;2;2;1;0	;;;;;	11	7	7	5	2	7	3	4	6	4	2	3	2	1	1	3	5	1	2	7	3	4	6	4	2	3	2	1	1	3	5	1	2	5	3	4	5	4	2	2	2	1	1	3
sp|A2APX8-3|SCN1A_MOUSE;sp|A2APX8-2|SCN1A_MOUSE;sp|A2APX8|SCN1A_MOUSE	sp|A2APX8-3|SCN1A_MOUSE;sp|A2APX8-2|SCN1A_MOUSE;sp|A2APX8|SCN1A_MOUSE	7;7;7	1;1;1	1;1;1	;;	3	7	1	1	5	7	6	7	6	6	4	5	3	3	5	7	7	1	1	1	1	1	1	1	0	1	0	0	1	1	1	0	1	1	1	1	1	1	0	1	0	0	1	1
sp|A2AQ07|TBB1_MOUSE	sp|A2AQ07|TBB1_MOUSE	6	1	1		1	6	1	1	6	6	6	6	6	6	6	6	6	6	6	6	6	4	1	1	1	1	1	1	1	1	1	1	1	1	1	0	1	1	1	1	1	1	1	1	1	1	1	1
tr|A2AR01|A2AR01_MOUSE;tr|Q80VC1|Q80VC1_MOUSE;tr|Q05CC5|Q05CC5_MOUSE;tr|Q05DE4|Q05DE4_MOUSE;tr|B2RWT5|B2RWT5_MOUSE;sp|A2AR02|PPIG_MOUSE	tr|A2AR01|A2AR01_MOUSE;tr|Q80VC1|Q80VC1_MOUSE;tr|Q05CC5|Q05CC5_MOUSE;tr|Q05DE4|Q05DE4_MOUSE;tr|B2RWT5|B2RWT5_MOUSE;sp|A2AR02|PPIG_MOUSE	1;1;1;1;1;1	1;1;1;1;1;1	1;1;1;1;1;1	;;;;;	6	1	1	1	1	1	1	1	1	1	1	1	1	1	0	1	1	0	1	1	1	1	1	1	1	1	1	1	0	1	1	0	1	1	1	1	1	1	1	1	1	1	0	1
sp|A2ARP1-6|VIP1_MOUSE;sp|A2ARP1-7|VIP1_MOUSE;sp|A2ARP1-3|VIP1_MOUSE;sp|A2ARP1-2|VIP1_MOUSE;sp|A2ARP1|VIP1_MOUSE;tr|B9EHS3|B9EHS3_MOUSE;sp|A2ARP1-5|VIP1_MOUSE	sp|A2ARP1-6|VIP1_MOUSE;sp|A2ARP1-7|VIP1_MOUSE;sp|A2ARP1-3|VIP1_MOUSE;sp|A2ARP1-2|VIP1_MOUSE;sp|A2ARP1|VIP1_MOUSE;tr|B9EHS3|B9EHS3_MOUSE;sp|A2ARP1-5|VIP1_MOUSE	2;2;2;2;2;2;1	2;2;2;2;2;2;1	2;2;2;2;2;2;1	;;;;;;	7	2	2	2	0	0	0	1	1	0	0	0	0	1	0	2	1	0	0	0	0	1	1	0	0	0	0	1	0	2	1	0	0	0	0	1	1	0	0	0	0	1	0	2
sp|A2ARS0|ANR63_MOUSE	sp|A2ARS0|ANR63_MOUSE	3	3	3		1	3	3	3	0	1	2	1	3	2	2	1	2	2	2	1	3	0	0	1	2	1	3	2	2	1	2	2	2	1	3	0	0	1	2	1	3	2	2	1	2	2	2	1
sp|A2ARZ3|FSIP2_MOUSE	sp|A2ARZ3|FSIP2_MOUSE	1	1	1		1	1	1	1	1	1	1	1	1	1	1	1	0	1	0	1	1	0	1	1	1	1	1	1	1	1	0	1	0	1	1	0	1	1	1	1	1	1	1	1	0	1	0	1
tr|E9Q8N1|E9Q8N1_MOUSE;tr|E9Q8K5|E9Q8K5_MOUSE;sp|A2ASS6|TITIN_MOUSE;tr|A0A5K1VVQ9|A0A5K1VVQ9_MOUSE;sp|A2ASS6-2|TITIN_MOUSE;tr|A0A5K1VVQ1|A0A5K1VVQ1_MOUSE;tr|F7CR78|F7CR78_MOUSE	tr|E9Q8N1|E9Q8N1_MOUSE;tr|E9Q8K5|E9Q8K5_MOUSE;sp|A2ASS6|TITIN_MOUSE;tr|A0A5K1VVQ9|A0A5K1VVQ9_MOUSE;sp|A2ASS6-2|TITIN_MOUSE;tr|A0A5K1VVQ1|A0A5K1VVQ1_MOUSE	3;3;3;3;2;2;1	3;3;3;3;2;2;1	3;3;3;3;2;2;1	;;;;;	7	3	3	3	2	2	2	1	1	2	2	2	2	0	2	2	1	0	2	2	2	1	1	2	2	2	2	0	2	2	1	0	2	2	2	1	1	2	2	2	2	0	2	2
tr|Z4YLR9|Z4YLR9_MOUSE;sp|A2ASZ8|SCMC2_MOUSE;sp|A2ASZ8-4|SCMC2_MOUSE;sp|A2ASZ8-5|SCMC2_MOUSE;sp|A2ASZ8-2|SCMC2_MOUSE;sp|A2ASZ8-3|SCMC2_MOUSE;tr|A0A0A6YWC1|A0A0A6YWC1_MOUSE;tr|F6RC04|F6RC04_MOUSE	tr|Z4YLR9|Z4YLR9_MOUSE;sp|A2ASZ8|SCMC2_MOUSE;sp|A2ASZ8-4|SCMC2_MOUSE;sp|A2ASZ8-5|SCMC2_MOUSE;sp|A2ASZ8-2|SCMC2_MOUSE;sp|A2ASZ8-3|SCMC2_MOUSE;tr|A0A0A6YWC1|A0A0A6YWC1_MOUSE;tr|F6RC04|F6RC04_MOUSE	2;2;2;2;2;2;1;1	2;2;2;2;2;2;1;1	2;2;2;2;2;2;1;1	;;;;;;;	8	2	2	2	1	1	1	0	2	1	2	1	1	1	1	2	2	0	1	1	1	0	2	1	2	1	1	1	1	2	2	0	1	1	1	0	2	1	2	1	1	1	1	2
sp|A2AWA9|RBGP1_MOUSE;sp|A2AWA9-2|RBGP1_MOUSE;tr|A2AWA7|A2AWA7_MOUSE;sp|A2AWA9-3|RBGP1_MOUSE;tr|A2AWB0|A2AWB0_MOUSE;tr|A0A3Q4L343|A0A3Q4L343_MOUSE;tr|A0A0A6YWT4|A0A0A6YWT4_MOUSE;tr|A0A0A6YY35|A0A0A6YY35_MOUSE;sp|A6H6A9-3|RBG1L_MOUSE	sp|A2AWA9|RBGP1_MOUSE;sp|A2AWA9-2|RBGP1_MOUSE;tr|A2AWA7|A2AWA7_MOUSE	6;4;3;2;1;1;1;1;1	6;4;3;2;1;1;1;1;1	6;4;3;2;1;1;1;1;1	;;	9	6	6	6	6	6	6	6	5	5	5	3	5	4	6	6	5	0	6	6	6	6	5	5	5	3	5	4	6	6	5	0	6	6	6	6	5	5	5	3	5	4	6	6
sp|A2CG49-9|KALRN_MOUSE;sp|A2CG49-8|KALRN_MOUSE;tr|F6QYT9|F6QYT9_MOUSE;sp|A2CG49-2|KALRN_MOUSE;sp|A2CG49|KALRN_MOUSE;sp|A2CG49-7|KALRN_MOUSE;tr|B1B1A7|B1B1A7_MOUSE;sp|A2CG49-10|KALRN_MOUSE;sp|A2CG49-5|KALRN_MOUSE;tr|D3Z560|D3Z560_MOUSE;tr|Q6PD97|Q6PD97_MOUSE	sp|A2CG49-9|KALRN_MOUSE;sp|A2CG49-8|KALRN_MOUSE;tr|F6QYT9|F6QYT9_MOUSE;sp|A2CG49-2|KALRN_MOUSE;sp|A2CG49|KALRN_MOUSE;sp|A2CG49-7|KALRN_MOUSE;tr|B1B1A7|B1B1A7_MOUSE;sp|A2CG49-10|KALRN_MOUSE;sp|A2CG49-5|KALRN_MOUSE;tr|D3Z560|D3Z560_MOUSE	11;11;10;10;10;10;9;8;8;7;1	5;5;4;4;4;4;4;4;4;3;1	5;5;4;4;4;4;4;4;4;3;1	;;;;;;;;;	11	11	5	5	8	8	10	9	8	10	9	9	7	8	10	9	11	0	4	3	4	4	3	4	3	3	1	2	4	3	5	0	4	3	4	4	3	4	3	3	1	2	4	3
sp|A2RT62|FXL16_MOUSE;tr|A0A494B9I8|A0A494B9I8_MOUSE	sp|A2RT62|FXL16_MOUSE	12;3	12;3	12;3		2	12	12	12	11	12	12	12	12	11	11	12	12	10	11	12	10	0	11	12	12	12	12	11	11	12	12	10	11	12	10	0	11	12	12	12	12	11	11	12	12	10	11	12
sp|A6BLY7|K1C28_MOUSE;tr|Q9CV17|Q9CV17_MOUSE;tr|D0V735|D0V735_MOUSE;sp|Q62168|K1H2_MOUSE;tr|B1ATJ5|B1ATJ5_MOUSE;CON__A2AB72;sp|B1AQ75|KRT36_MOUSE;sp|A1L317|K1C24_MOUSE	sp|A6BLY7|K1C28_MOUSE;tr|Q9CV17|Q9CV17_MOUSE;tr|D0V735|D0V735_MOUSE;sp|Q62168|K1H2_MOUSE;tr|B1ATJ5|B1ATJ5_MOUSE;CON__A2AB72;sp|B1AQ75|KRT36_MOUSE;sp|A1L317|K1C24_MOUSE	2;1;1;1;1;1;1;1	1;0;0;0;0;0;0;0	1;0;0;0;0;0;0;0	;;;;;;;	8	2	1	1	2	2	2	2	2	2	2	2	2	2	2	2	2	0	1	1	1	1	1	1	1	1	1	1	1	1	1	0	1	1	1	1	1	1	1	1	1	1	1	1
tr|Q6PCN5|Q6PCN5_MOUSE;sp|A6H5Z3|EXC6B_MOUSE;tr|Q8K2N8|Q8K2N8_MOUSE;tr|Q9D4R7|Q9D4R7_MOUSE;tr|Q5DU10|Q5DU10_MOUSE;tr|Q8C1X1|Q8C1X1_MOUSE;sp|A6H5Z3-2|EXC6B_MOUSE	tr|Q6PCN5|Q6PCN5_MOUSE;sp|A6H5Z3|EXC6B_MOUSE;tr|Q8K2N8|Q8K2N8_MOUSE;tr|Q9D4R7|Q9D4R7_MOUSE;tr|Q5DU10|Q5DU10_MOUSE;tr|Q8C1X1|Q8C1X1_MOUSE;sp|A6H5Z3-2|EXC6B_MOUSE	2;2;1;1;1;1;1	2;2;1;1;1;1;1	2;2;1;1;1;1;1	;;;;;;	7	2	2	2	1	2	2	2	2	2	2	1	1	1	2	1	1	0	1	2	2	2	2	2	2	1	1	1	2	1	1	0	1	2	2	2	2	2	2	1	1	1	2	1
sp|A6H630-2|ARMT1_MOUSE;sp|A6H630|ARMT1_MOUSE;sp|A6H630-3|ARMT1_MOUSE;sp|A6H630-4|ARMT1_MOUSE	sp|A6H630-2|ARMT1_MOUSE;sp|A6H630|ARMT1_MOUSE;sp|A6H630-3|ARMT1_MOUSE;sp|A6H630-4|ARMT1_MOUSE	2;2;1;1	2;2;1;1	2;2;1;1	;;;	4	2	2	2	1	1	0	1	0	1	1	1	1	1	1	1	2	0	1	1	0	1	0	1	1	1	1	1	1	1	2	0	1	1	0	1	0	1	1	1	1	1	1	1
sp|A6H6A9|RBG1L_MOUSE;sp|A6H6A9-2|RBG1L_MOUSE	sp|A6H6A9|RBG1L_MOUSE;sp|A6H6A9-2|RBG1L_MOUSE	4;3	4;3	4;3	;	2	4	4	4	0	2	1	3	2	1	0	0	0	0	0	2	3	1	0	2	1	3	2	1	0	0	0	0	0	2	3	1	0	2	1	3	2	1	0	0	0	0	0	2
sp|A6X919|D19L1_MOUSE;sp|A6X919-3|D19L1_MOUSE;sp|A6X919-2|D19L1_MOUSE	sp|A6X919|D19L1_MOUSE;sp|A6X919-3|D19L1_MOUSE;sp|A6X919-2|D19L1_MOUSE	2;1;1	2;1;1	2;1;1	;;	3	2	2	2	0	1	1	1	1	1	1	1	1	1	1	1	2	0	0	1	1	1	1	1	1	1	1	1	1	1	2	0	0	1	1	1	1	1	1	1	1	1	1	1
tr|Q3UNN3|Q3UNN3_MOUSE;sp|B0V2N1-4|PTPRS_MOUSE;sp|B0V2N1-3|PTPRS_MOUSE;sp|B0V2N1-6|PTPRS_MOUSE;sp|B0V2N1-2|PTPRS_MOUSE;sp|B0V2N1|PTPRS_MOUSE;sp|B0V2N1-5|PTPRS_MOUSE;tr|Q3TP78|Q3TP78_MOUSE;tr|Q63847|Q63847_MOUSE	tr|Q3UNN3|Q3UNN3_MOUSE;sp|B0V2N1-4|PTPRS_MOUSE;sp|B0V2N1-3|PTPRS_MOUSE;sp|B0V2N1-6|PTPRS_MOUSE;sp|B0V2N1-2|PTPRS_MOUSE;sp|B0V2N1|PTPRS_MOUSE;sp|B0V2N1-5|PTPRS_MOUSE;tr|Q3TP78|Q3TP78_MOUSE	12;12;12;12;12;12;11;9;3	12;12;12;12;12;12;11;9;3	6;6;6;6;6;6;5;4;1	;;;;;;;	9	12	12	6	10	8	10	11	10	10	9	9	10	10	10	9	11	0	10	8	10	11	10	10	9	9	10	10	10	9	11	0	5	4	6	6	6	5	5	4	5	5	5	5
sp|B1AS29|GRIK3_MOUSE;sp|Q60934|GRIK1_MOUSE	sp|B1AS29|GRIK3_MOUSE	5;1	4;0	4;0		2	5	4	4	2	5	5	5	5	4	4	3	2	2	4	5	5	0	2	4	4	4	4	3	3	3	2	2	3	4	4	0	2	4	4	4	4	3	3	3	2	2	3	4
tr|A0A5H1ZRM8|A0A5H1ZRM8_MOUSE;sp|B1AWN6|SCN2A_MOUSE;tr|A0A0R5RP29|A0A0R5RP29_MOUSE;tr|A0A0R5RP28|A0A0R5RP28_MOUSE;sp|A2ASI5|SCN3A_MOUSE;sp|A2ASI5-3|SCN3A_MOUSE;sp|A2ASI5-2|SCN3A_MOUSE;tr|Q62242|Q62242_MOUSE;tr|Q8CCS4|Q8CCS4_MOUSE;tr|Q8CAJ8|Q8CAJ8_MOUSE;tr|F7AMU5|F7AMU5_MOUSE;tr|Q68V27|Q68V27_MOUSE;tr|A2APX9|A2APX9_MOUSE;tr|A0A571BFW3|A0A571BFW3_MOUSE;tr|G3X8T7|G3X8T7_MOUSE;sp|Q9ER60|SCN4A_MOUSE;…	tr|A0A5H1ZRM8|A0A5H1ZRM8_MOUSE;sp|B1AWN6|SCN2A_MOUSE;tr|A0A0R5RP29|A0A0R5RP29_MOUSE;tr|A0A0R5RP28|A0A0R5RP28_MOUSE	19;19;17;17;8;8;8;7;6;5;5;3;3;3;3;3;2;2;2;2;2;2;1;1;1;1;1;1;1;1;1	19;19;17;17;8;8;8;7;6;5;5;3;3;3;3;3;2;2;2;2;2;2;1;1;1;1;1;1;1;1;1	11;11;9;9;0;0;0;2;2;2;2;1;0;0;0;0;2;0;0;0;0;0;0;0;0;0;0;0;0;0;0	;;;	31	19	19	11	12	16	15	15	17	17	11	13	10	12	15	15	19	2	12	16	15	15	17	17	11	13	10	12	15	15	19	2	6	8	8	7	10	10	6	7	6	7	9	8
sp|B1AXV0|FRS1L_MOUSE;tr|F6Q3S1|F6Q3S1_MOUSE;tr|Q8BVG0|Q8BVG0_MOUSE	sp|B1AXV0|FRS1L_MOUSE;tr|F6Q3S1|F6Q3S1_MOUSE;tr|Q8BVG0|Q8BVG0_MOUSE	4;2;2	4;2;2	4;2;2	;;	3	4	4	4	3	4	4	3	4	4	4	3	2	3	2	3	4	0	3	4	4	3	4	4	4	3	2	3	2	3	4	0	3	4	4	3	4	4	4	3	2	3	2	3
sp|B1AY13|UBP24_MOUSE;tr|E9PV45|E9PV45_MOUSE	sp|B1AY13|UBP24_MOUSE;tr|E9PV45|E9PV45_MOUSE	5;5	5;5	5;5	;	2	5	5	5	2	5	5	5	5	4	4	2	2	3	3	5	5	1	2	5	5	5	5	4	4	2	2	3	3	5	5	1	2	5	5	5	5	4	4	2	2	3	3	5
tr|B7ZNS2|B7ZNS2_MOUSE;sp|B1AZP2-2|DLGP4_MOUSE;sp|B1AZP2|DLGP4_MOUSE;sp|B1AZP2-3|DLGP4_MOUSE;tr|Q3UCF7|Q3UCF7_MOUSE	tr|B7ZNS2|B7ZNS2_MOUSE;sp|B1AZP2-2|DLGP4_MOUSE;sp|B1AZP2|DLGP4_MOUSE	4;4;4;1;1	4;4;4;1;1	4;4;4;1;1	;;	5	4	4	4	1	2	4	4	4	1	1	1	1	1	1	3	2	0	1	2	4	4	4	1	1	1	1	1	1	3	2	0	1	2	4	4	4	1	1	1	1	1	1	3
sp|B2RQC6-2|PYR1_MOUSE;tr|E9QAI5|E9QAI5_MOUSE;tr|G3UWN2|G3UWN2_MOUSE;sp|B2RQC6|PYR1_MOUSE;tr|Q9CWQ9|Q9CWQ9_MOUSE;tr|Q80VF8|Q80VF8_MOUSE;tr|Q6P9L1|Q6P9L1_MOUSE	sp|B2RQC6-2|PYR1_MOUSE;tr|E9QAI5|E9QAI5_MOUSE;tr|G3UWN2|G3UWN2_MOUSE;sp|B2RQC6|PYR1_MOUSE;tr|Q9CWQ9|Q9CWQ9_MOUSE;tr|Q80VF8|Q80VF8_MOUSE;tr|Q6P9L1|Q6P9L1_MOUSE	2;2;2;2;1;1;1	2;2;2;2;1;1;1	2;2;2;2;1;1;1	;;;;;;	7	2	2	2	2	1	2	1	1	2	2	1	2	2	2	2	1	0	2	1	2	1	1	2	2	1	2	2	2	2	1	0	2	1	2	1	1	2	2	1	2	2	2	2
sp|B2RSH2|GNAI1_MOUSE;tr|Q922Y6|Q922Y6_MOUSE;tr|Q61018|Q61018_MOUSE;tr|A2AE32|A2AE32_MOUSE;tr|Q9D7B3|Q9D7B3_MOUSE;sp|P20612|GNAT1_MOUSE;sp|Q3V3I2|GNAT3_MOUSE;sp|P50149|GNAT2_MOUSE;tr|A0A0A6YXN0|A0A0A6YXN0_MOUSE;tr|Q9JJ21|Q9JJ21_MOUSE;tr|A0A0A6YXC2|A0A0A6YXC2_MOUSE;tr|A2AE31|A2AE31_MOUSE;tr|Q8BSY7|Q8BSY7_MOUSE;tr|Q9WUC0|Q9WUC0_MOUSE;tr|F6QPU5|F6QPU5_MOUSE	sp|B2RSH2|GNAI1_MOUSE	15;2;2;2;2;2;2;2;1;1;1;1;1;1;1	7;0;0;0;0;0;0;0;0;0;0;0;0;0;0	7;0;0;0;0;0;0;0;0;0;0;0;0;0;0		15	15	7	7	13	13	15	12	14	13	14	13	13	13	14	15	15	6	6	6	7	5	7	6	6	6	7	6	6	7	7	2	6	6	7	5	7	6	6	6	7	6	6	7
sp|B2RXC1|TPC11_MOUSE	sp|B2RXC1|TPC11_MOUSE	4	4	4		1	4	4	4	3	3	3	4	4	3	3	4	2	4	4	2	4	0	3	3	3	4	4	3	3	4	2	4	4	2	4	0	3	3	3	4	4	3	3	4	2	4	4	2
tr|Q8BU35|Q8BU35_MOUSE;sp|B2RY56|RBM25_MOUSE	tr|Q8BU35|Q8BU35_MOUSE;sp|B2RY56|RBM25_MOUSE	2;2	2;2	2;2	;	2	2	2	2	0	0	1	0	0	0	0	0	2	0	0	0	1	0	0	0	1	0	0	0	0	0	2	0	0	0	1	0	0	0	1	0	0	0	0	0	2	0	0	0
tr|B5TVM8|B5TVM8_MOUSE;tr|A0A0A6YY19|A0A0A6YY19_MOUSE;tr|B5TVM5|B5TVM5_MOUSE;tr|A0A0A6YWD2|A0A0A6YWD2_MOUSE;tr|B5TVM7|B5TVM7_MOUSE;tr|A0A0A6YVY9|A0A0A6YVY9_MOUSE;tr|B5TVM4|B5TVM4_MOUSE;tr|A0A0A6YXV2|A0A0A6YXV2_MOUSE;tr|B5TVM6|B5TVM6_MOUSE;tr|A0A0A6YY76|A0A0A6YY76_MOUSE;sp|B5TVM2|ILDR2_MOUSE;tr|B5TVM9|B5TVM9_MOUSE;tr|A0A0A6YXF0|A0A0A6YXF0_MOUSE	tr|B5TVM8|B5TVM8_MOUSE;tr|A0A0A6YY19|A0A0A6YY19_MOUSE;tr|B5TVM5|B5TVM5_MOUSE;tr|A0A0A6YWD2|A0A0A6YWD2_MOUSE;tr|B5TVM7|B5TVM7_MOUSE;tr|A0A0A6YVY9|A0A0A6YVY9_MOUSE;tr|B5TVM4|B5TVM4_MOUSE;tr|A0A0A6YXV2|A0A0A6YXV2_MOUSE;tr|B5TVM6|B5TVM6_MOUSE;tr|A0A0A6YY76|A0A0A6YY76_MOUSE;sp|B5TVM2|ILDR2_MOUSE;tr|B5TVM9|B5TVM9_MOUSE;tr|A0A0A6YXF0|A0A0A6YXF0_MOUSE	2;2;2;2;2;2;2;2;2;2;2;1;1	2;2;2;2;2;2;2;2;2;2;2;1;1	2;2;2;2;2;2;2;2;2;2;2;1;1	;;;;;;;;;;;;	13	2	2	2	0	0	1	1	1	0	0	0	0	0	0	1	1	1	0	0	1	1	1	0	0	0	0	0	0	1	1	1	0	0	1	1	1	0	0	0	0	0	0	1
sp|B9EJ86|OSBL8_MOUSE;tr|A0A0R4J150|A0A0R4J150_MOUSE;tr|A0A5F8MPC5|A0A5F8MPC5_MOUSE;tr|Q6ZPN6|Q6ZPN6_MOUSE;sp|Q9ER64|OSBL5_MOUSE;tr|G5E833|G5E833_MOUSE	sp|B9EJ86|OSBL8_MOUSE;tr|A0A0R4J150|A0A0R4J150_MOUSE;tr|A0A5F8MPC5|A0A5F8MPC5_MOUSE	15;14;11;1;1;1	15;14;11;1;1;1	15;14;11;1;1;1	;;	6	15	15	15	13	13	13	14	14	12	12	12	13	12	13	11	15	2	13	13	13	14	14	12	12	12	13	12	13	11	15	2	13	13	13	14	14	12	12	12	13	12	13	11
tr|B2RXS8|B2RXS8_MOUSE;sp|B9EKR1|PTPRZ_MOUSE;tr|Q99LN6|Q99LN6_MOUSE;tr|Q3US98|Q3US98_MOUSE;tr|Q8BJY4|Q8BJY4_MOUSE;tr|Q8C4M8|Q8C4M8_MOUSE;tr|Q810U6|Q810U6_MOUSE;tr|Q9WUT8|Q9WUT8_MOUSE;tr|A0A0J9YVD2|A0A0J9YVD2_MOUSE	tr|B2RXS8|B2RXS8_MOUSE;sp|B9EKR1|PTPRZ_MOUSE;tr|Q99LN6|Q99LN6_MOUSE;tr|Q3US98|Q3US98_MOUSE;tr|Q8BJY4|Q8BJY4_MOUSE;tr|Q8C4M8|Q8C4M8_MOUSE;tr|Q810U6|Q810U6_MOUSE;tr|Q9WUT8|Q9WUT8_MOUSE;tr|A0A0J9YVD2|A0A0J9YVD2_MOUSE	2;2;1;1;1;1;1;1;1	2;2;1;1;1;1;1;1;1	2;2;1;1;1;1;1;1;1	;;;;;;;;	9	2	2	2	0	2	0	1	2	0	0	0	0	0	0	2	2	1	0	2	0	1	2	0	0	0	0	0	0	2	2	1	0	2	0	1	2	0	0	0	0	0	0	2
tr|A0A0N4SV66|A0A0N4SV66_MOUSE;tr|A0AUV1|A0AUV1_MOUSE;sp|Q8CGP6|H2A1H_MOUSE;tr|Q8CGP4|Q8CGP4_MOUSE;sp|Q8R1M2|H2AJ_MOUSE;sp|Q64523|H2A2C_MOUSE;sp|Q8CGP7|H2A1K_MOUSE;sp|Q8CGP5|H2A1F_MOUSE;sp|Q8BFU2|H2A3_MOUSE;sp|Q6GSS7|H2A2A_MOUSE;sp|C0HKE5|H2A1G_MOUSE;tr|Q61668|Q61668_MOUSE;tr|G3UWL7|G3UWL7_MOUSE	tr|A0A0N4SV66|A0A0N4SV66_MOUSE;tr|A0AUV1|A0AUV1_MOUSE;sp|Q8CGP6|H2A1H_MOUSE;tr|Q8CGP4|Q8CGP4_MOUSE;sp|Q8R1M2|H2AJ_MOUSE;sp|Q64523|H2A2C_MOUSE;sp|Q8CGP7|H2A1K_MOUSE;sp|Q8CGP5|H2A1F_MOUSE;sp|Q8BFU2|H2A3_MOUSE;sp|Q6GSS7|H2A2A_MOUSE;sp|C0HKE5|H2A1G_MOUSE	5;5;5;5;5;5;5;5;5;5;5;1;1	5;5;5;5;5;5;5;5;5;5;5;1;1	1;1;1;1;1;1;1;1;1;1;1;1;0	;;;;;;;;;;	13	5	5	1	5	3	4	4	4	5	4	4	5	4	5	4	3	3	5	3	4	4	4	5	4	4	5	4	5	4	3	3	1	1	1	1	1	1	1	1	1	1	1	1
sp|D3YVF0|AKAP5_MOUSE;tr|H3BIV5|H3BIV5_MOUSE	sp|D3YVF0|AKAP5_MOUSE;tr|H3BIV5|H3BIV5_MOUSE	7;7	7;7	7;7	;	2	7	7	7	2	6	6	7	6	3	2	3	3	3	4	6	6	1	2	6	6	7	6	3	2	3	3	3	4	6	6	1	2	6	6	7	6	3	2	3	3	3	4	6
sp|D3YZI9|PGBD5_MOUSE;sp|D3YZI9-2|PGBD5_MOUSE;tr|G3UX58|G3UX58_MOUSE	sp|D3YZI9|PGBD5_MOUSE;sp|D3YZI9-2|PGBD5_MOUSE;tr|G3UX58|G3UX58_MOUSE	4;2;2	4;2;2	4;2;2	;;	3	4	4	4	4	3	3	3	4	4	4	4	4	3	4	4	4	0	4	3	3	3	4	4	4	4	4	3	4	4	4	0	4	3	3	3	4	4	4	4	4	3	4	4
tr|D3YZU5|D3YZU5_MOUSE;tr|D3YZU4|D3YZU4_MOUSE;sp|D3YZU1|SHAN1_MOUSE	tr|D3YZU5|D3YZU5_MOUSE;tr|D3YZU4|D3YZU4_MOUSE;sp|D3YZU1|SHAN1_MOUSE	21;21;21	20;20;20	20;20;20	;;	3	21	20	20	4	9	15	20	17	7	5	3	4	3	6	13	6	0	3	9	14	19	17	7	5	3	4	3	5	12	5	0	3	9	14	19	17	7	5	3	4	3	5	12
sp|D3Z7P3|GLSK_MOUSE;tr|D3Z7P4|D3Z7P4_MOUSE;sp|D3Z7P3-2|GLSK_MOUSE;tr|F7B327|F7B327_MOUSE;tr|F6U529|F6U529_MOUSE;tr|F6RDM4|F6RDM4_MOUSE	sp|D3Z7P3|GLSK_MOUSE;tr|D3Z7P4|D3Z7P4_MOUSE;sp|D3Z7P3-2|GLSK_MOUSE	23;19;16;8;5;1	23;19;16;8;5;1	23;19;16;8;5;1	;;	6	23	23	23	18	23	21	20	21	21	20	19	21	20	20	20	22	3	18	23	21	20	21	21	20	19	21	20	20	20	22	3	18	23	21	20	21	21	20	19	21	20	20	20
sp|E9PUL5|PRRT2_MOUSE;tr|A0A0J9YU72|A0A0J9YU72_MOUSE	sp|E9PUL5|PRRT2_MOUSE	7;1	7;1	7;1		2	7	7	7	5	4	6	5	5	6	5	6	5	5	5	6	7	0	5	4	6	5	5	6	5	6	5	5	5	6	7	0	5	4	6	5	5	6	5	6	5	5	5	6
sp|E9PVA8|GCN1_MOUSE;tr|Q3UHQ5|Q3UHQ5_MOUSE;tr|Q640Q4|Q640Q4_MOUSE;tr|Q8CHH7|Q8CHH7_MOUSE;tr|Q3U3Z4|Q3U3Z4_MOUSE;tr|Q8BIX2|Q8BIX2_MOUSE;tr|Q6PGM5|Q6PGM5_MOUSE;tr|Q8BTM7|Q8BTM7_MOUSE;tr|Q6NV94|Q6NV94_MOUSE	sp|E9PVA8|GCN1_MOUSE;tr|Q3UHQ5|Q3UHQ5_MOUSE;tr|Q640Q4|Q640Q4_MOUSE;tr|Q8CHH7|Q8CHH7_MOUSE	11;10;7;7;5;4;4;3;2	11;10;7;7;5;4;4;3;2	11;10;7;7;5;4;4;3;2	;;;	9	11	11	11	6	10	8	9	9	9	9	8	8	8	9	9	10	0	6	10	8	9	9	9	9	8	8	8	9	9	10	0	6	10	8	9	9	9	9	8	8	8	9	9
sp|E9Q3L2|PI4KA_MOUSE;tr|A0A140T8I9|A0A140T8I9_MOUSE;tr|A0A338P7D3|A0A338P7D3_MOUSE;tr|A0A338P6S0|A0A338P6S0_MOUSE	sp|E9Q3L2|PI4KA_MOUSE;tr|A0A140T8I9|A0A140T8I9_MOUSE	43;41;7;4	43;41;7;4	43;41;7;4	;	4	43	43	43	26	38	38	37	39	35	29	29	30	28	31	39	38	3	26	38	38	37	39	35	29	29	30	28	31	39	38	3	26	38	38	37	39	35	29	29	30	28	31	39
tr|F6U7V1|F6U7V1_MOUSE;sp|E9Q401|RYR2_MOUSE;tr|Q80ZZ5|Q80ZZ5_MOUSE;tr|K3W4M2|K3W4M2_MOUSE;sp|E9PZQ0|RYR1_MOUSE;tr|A0A1L1SQG7|A0A1L1SQG7_MOUSE;tr|Q9CTT8|Q9CTT8_MOUSE;tr|Q14AQ9|Q14AQ9_MOUSE;tr|B7ZMP2|B7ZMP2_MOUSE	tr|F6U7V1|F6U7V1_MOUSE;sp|E9Q401|RYR2_MOUSE	80;80;13;4;4;4;3;1;1	80;80;13;4;4;4;3;1;1	53;53;12;1;1;1;2;0;0	;	9	80	80	53	58	69	67	65	66	67	63	65	56	56	65	69	70	4	58	69	67	65	66	67	63	65	56	56	65	69	70	4	38	44	45	43	43	45	41	42	39	38	40	45
tr|D3YWG9|D3YWG9_MOUSE;tr|A0A087WPX9|A0A087WPX9_MOUSE;tr|D3Z057|D3Z057_MOUSE;tr|Q9DAD3|Q9DAD3_MOUSE;sp|E9Q4P1|WDFY1_MOUSE	tr|D3YWG9|D3YWG9_MOUSE;tr|A0A087WPX9|A0A087WPX9_MOUSE;tr|D3Z057|D3Z057_MOUSE;tr|Q9DAD3|Q9DAD3_MOUSE;sp|E9Q4P1|WDFY1_MOUSE	1;1;1;1;1	1;1;1;1;1	1;1;1;1;1	;;;;	5	1	1	1	1	1	1	1	1	1	1	1	0	0	0	1	1	0	1	1	1	1	1	1	1	1	0	0	0	1	1	0	1	1	1	1	1	1	1	1	0	0	0	1
sp|E9Q557|DESP_MOUSE;tr|E9PZW0|E9PZW0_MOUSE;tr|Q9CV95|Q9CV95_MOUSE	sp|E9Q557|DESP_MOUSE;tr|E9PZW0|E9PZW0_MOUSE	5;4;1	5;4;1	5;4;1	;	3	5	5	5	4	4	4	4	3	5	5	5	2	5	5	3	3	0	4	4	4	4	3	5	5	5	2	5	5	3	3	0	4	4	4	4	3	5	5	5	2	5	5	3
sp|E9Q5G3|KIF23_MOUSE	sp|E9Q5G3|KIF23_MOUSE	1	1	1		1	1	1	1	1	1	1	1	1	1	1	1	1	1	1	1	1	0	1	1	1	1	1	1	1	1	1	1	1	1	1	0	1	1	1	1	1	1	1	1	1	1	1	1
sp|E9Q6P5|TTC7B_MOUSE;tr|A0A1Y7VL44|A0A1Y7VL44_MOUSE;tr|Q3UFQ5|Q3UFQ5_MOUSE;tr|A0A1Y7VLT4|A0A1Y7VLT4_MOUSE	sp|E9Q6P5|TTC7B_MOUSE;tr|A0A1Y7VL44|A0A1Y7VL44_MOUSE;tr|Q3UFQ5|Q3UFQ5_MOUSE	9;9;5;1	9;9;5;1	9;9;5;1	;;	4	9	9	9	4	6	5	7	7	6	7	5	5	4	5	8	7	0	4	6	5	7	7	6	7	5	5	4	5	8	7	0	4	6	5	7	7	6	7	5	5	4	5	8
tr|E9Q442|E9Q442_MOUSE;tr|I6L960|I6L960_MOUSE;sp|E9Q735|UBE4A_MOUSE;tr|Q6A0C5|Q6A0C5_MOUSE;tr|G3X9Y5|G3X9Y5_MOUSE;tr|Q8VDS1|Q8VDS1_MOUSE	tr|E9Q442|E9Q442_MOUSE;tr|I6L960|I6L960_MOUSE;sp|E9Q735|UBE4A_MOUSE;tr|Q6A0C5|Q6A0C5_MOUSE;tr|G3X9Y5|G3X9Y5_MOUSE;tr|Q8VDS1|Q8VDS1_MOUSE	3;3;3;3;3;2	3;3;3;3;3;2	3;3;3;3;3;2	;;;;;	6	3	3	3	1	2	2	2	2	1	1	0	1	1	2	2	3	0	1	2	2	2	2	1	1	0	1	1	2	2	3	0	1	2	2	2	2	1	1	0	1	1	2	2
sp|E9Q7F2|RN169_MOUSE	sp|E9Q7F2|RN169_MOUSE	1	1	1		1	1	1	1	0	1	0	1	1	1	0	0	1	0	0	1	1	0	0	1	0	1	1	1	0	0	1	0	0	1	1	0	0	1	0	1	1	1	0	0	1	0	0	1
tr|E9Q5N7|E9Q5N7_MOUSE;tr|B2RX09|B2RX09_MOUSE;tr|A0A494B8Y4|A0A494B8Y4_MOUSE;tr|Q6ZQ25|Q6ZQ25_MOUSE;tr|Q3UGZ9|Q3UGZ9_MOUSE;tr|E9PUM9|E9PUM9_MOUSE;sp|E9Q7X7|NRX2A_MOUSE;tr|E9PUN2|E9PUN2_MOUSE;tr|E9PUN0|E9PUN0_MOUSE;tr|Q3TQ54|Q3TQ54_MOUSE;tr|E9PUN1|E9PUN1_MOUSE	tr|E9Q5N7|E9Q5N7_MOUSE;tr|B2RX09|B2RX09_MOUSE;tr|A0A494B8Y4|A0A494B8Y4_MOUSE;tr|Q6ZQ25|Q6ZQ25_MOUSE;tr|Q3UGZ9|Q3UGZ9_MOUSE;tr|E9PUM9|E9PUM9_MOUSE;sp|E9Q7X7|NRX2A_MOUSE;tr|E9PUN2|E9PUN2_MOUSE;tr|E9PUN0|E9PUN0_MOUSE	5;5;5;5;5;5;5;3;3;1;1	2;2;2;2;2;2;2;1;1;1;1	2;2;2;2;2;2;2;1;1;1;1	;;;;;;;;	11	5	2	2	3	4	3	3	5	5	4	3	2	2	2	3	5	0	1	2	2	2	2	2	2	2	1	1	2	2	2	0	1	2	2	2	2	2	2	2	1	1	2	2
tr|A0A5F8MPN1|A0A5F8MPN1_MOUSE;sp|E9Q8I9|FRY_MOUSE;sp|E9Q8I9-2|FRY_MOUSE;sp|E9Q8I9-3|FRY_MOUSE;tr|A0A0J9YVI5|A0A0J9YVI5_MOUSE;tr|A0A0J9YUP4|A0A0J9YUP4_MOUSE;tr|A0A0J9YUS4|A0A0J9YUS4_MOUSE;tr|Q3TZB0|Q3TZB0_MOUSE;tr|A0A0J9YTT8|A0A0J9YTT8_MOUSE;tr|A0A0J9YVH0|A0A0J9YVH0_MOUSE	tr|A0A5F8MPN1|A0A5F8MPN1_MOUSE;sp|E9Q8I9|FRY_MOUSE;sp|E9Q8I9-2|FRY_MOUSE;sp|E9Q8I9-3|FRY_MOUSE	6;6;6;3;1;1;1;1;1;1	6;6;6;3;1;1;1;1;1;1	6;6;6;3;1;1;1;1;1;1	;;;	10	6	6	6	4	5	5	3	5	5	4	4	4	4	5	5	5	0	4	5	5	3	5	5	4	4	4	4	5	5	5	0	4	5	5	3	5	5	4	4	4	4	5	5
sp|F6SEU4|SYGP1_MOUSE;tr|A0A140T8K9|A0A140T8K9_MOUSE;tr|A0A2R8VHH2|A0A2R8VHH2_MOUSE;tr|J3QQ18|J3QQ18_MOUSE;tr|A0A338P799|A0A338P799_MOUSE;tr|A0A0A6YVS6|A0A0A6YVS6_MOUSE;tr|A0A2S1B6F9|A0A2S1B6F9_MOUSE;tr|A0A2R8VH83|A0A2R8VH83_MOUSE;tr|A0A0J9YVH8|A0A0J9YVH8_MOUSE;tr|A0A0J9YUZ2|A0A0J9YUZ2_MOUSE;tr|A0A0J9YUY7|A0A0J9YUY7_MOUSE;sp|Q3UHC7-2|DAB2P_MOUSE;tr|F6RK07|F6RK07_MOUSE;tr|A2AUX5|A2AUX5_MOUSE;tr|A2…	sp|F6SEU4|SYGP1_MOUSE;tr|A0A140T8K9|A0A140T8K9_MOUSE;tr|A0A2R8VHH2|A0A2R8VHH2_MOUSE;tr|J3QQ18|J3QQ18_MOUSE;tr|A0A338P799|A0A338P799_MOUSE;tr|A0A0A6YVS6|A0A0A6YVS6_MOUSE;tr|A0A2S1B6F9|A0A2S1B6F9_MOUSE;tr|A0A2R8VH83|A0A2R8VH83_MOUSE;tr|A0A0J9YVH8|A0A0J9YVH8_MOUSE	42;40;40;40;39;39;38;38;37;5;4;3;3;3;3;3;3;2;2;2;2;2;2	1;0;1;1;0;0;0;0;1;0;0;0;0;0;0;0;0;0;0;0;0;0;0	0;0;0;0;0;0;0;0;0;0;0;0;0;0;0;0;0;0;0;0;0;0;0	;;;;;;;;	23	42	1	0	35	38	37	39	34	36	37	31	34	34	38	36	40	4	1	1	1	1	1	1	1	1	1	1	1	1	1	0	0	0	0	0	0	0	0	0	0	0	0	0
sp|F8VPU2|FARP1_MOUSE;tr|E9Q805|E9Q805_MOUSE;tr|Q8K2R0|Q8K2R0_MOUSE;tr|Q3UY58|Q3UY58_MOUSE;tr|Q80VF7|Q80VF7_MOUSE;tr|Q8R2X2|Q8R2X2_MOUSE	sp|F8VPU2|FARP1_MOUSE;tr|E9Q805|E9Q805_MOUSE;tr|Q8K2R0|Q8K2R0_MOUSE	10;5;5;4;1;1	10;5;5;4;1;1	10;5;5;4;1;1	;;	6	10	10	10	8	9	9	7	9	9	8	7	6	6	8	7	9	1	8	9	9	7	9	9	8	7	6	6	8	7	9	1	8	9	9	7	9	9	8	7	6	6	8	7
sp|G3X9K3|BIG1_MOUSE;tr|D3YYK9|D3YYK9_MOUSE;tr|Q8R3I7|Q8R3I7_MOUSE	sp|G3X9K3|BIG1_MOUSE	15;7;3	15;7;3	7;3;3		3	15	15	7	10	10	11	10	10	12	10	11	9	10	9	12	12	1	10	10	11	10	10	12	10	11	9	10	9	12	12	1	6	6	5	5	6	6	6	6	4	5	5	5
sp|G5E829|AT2B1_MOUSE;tr|Q8K314|Q8K314_MOUSE;tr|A0A1W2P7C7|A0A1W2P7C7_MOUSE;tr|Q3TC38|Q3TC38_MOUSE;tr|Q3TDJ2|Q3TDJ2_MOUSE;tr|Q05CJ5|Q05CJ5_MOUSE;tr|Q6PG79|Q6PG79_MOUSE;tr|Q3TSK3|Q3TSK3_MOUSE;tr|A0A1W2P6X7|A0A1W2P6X7_MOUSE;tr|A0A1W2P867|A0A1W2P867_MOUSE;tr|A0A1W2P7R3|A0A1W2P7R3_MOUSE	sp|G5E829|AT2B1_MOUSE;tr|Q8K314|Q8K314_MOUSE	42;30;14;12;12;12;10;9;6;5;4	28;18;12;10;10;10;6;6;3;4;4	17;10;9;7;7;7;0;0;0;4;4	;	11	42	28	17	37	41	40	40	39	39	37	37	37	36	39	40	41	10	24	27	26	26	26	26	24	25	25	23	26	27	27	6	15	17	17	16	16	16	15	16	16	15	16	16
tr|Q3U3A8|Q3U3A8_MOUSE;sp|O08529|CAN2_MOUSE;tr|Q3U8S5|Q3U8S5_MOUSE;tr|Q8R486|Q8R486_MOUSE;tr|Q8BPV9|Q8BPV9_MOUSE;tr|Q920R9|Q920R9_MOUSE	tr|Q3U3A8|Q3U3A8_MOUSE;sp|O08529|CAN2_MOUSE;tr|Q3U8S5|Q3U8S5_MOUSE;tr|Q8R486|Q8R486_MOUSE	10;10;9;5;4;1	10;10;9;5;4;1	10;10;9;5;4;1	;;;	6	10	10	10	8	9	9	8	9	9	6	8	7	8	7	10	9	0	8	9	9	8	9	9	6	8	7	8	7	10	9	0	8	9	9	8	9	9	6	8	7	8	7	10
sp|O08532-3|CA2D1_MOUSE;sp|O08532-2|CA2D1_MOUSE;sp|O08532|CA2D1_MOUSE;tr|E9Q1X8|E9Q1X8_MOUSE;tr|Q8C6Y3|Q8C6Y3_MOUSE	sp|O08532-3|CA2D1_MOUSE;sp|O08532-2|CA2D1_MOUSE;sp|O08532|CA2D1_MOUSE;tr|E9Q1X8|E9Q1X8_MOUSE	17;17;17;16;3	1;1;1;0;0	1;1;1;0;0	;;;	5	17	1	1	12	14	13	13	11	14	14	14	11	12	12	13	14	1	1	0	1	0	0	0	1	0	0	0	0	0	0	0	1	0	1	0	0	0	1	0	0	0	0	0
sp|O08532-4|CA2D1_MOUSE;sp|O08532-5|CA2D1_MOUSE	sp|O08532-4|CA2D1_MOUSE;sp|O08532-5|CA2D1_MOUSE	17;17	17;17	1;1	;	2	17	17	1	12	15	13	14	12	15	14	15	12	13	13	14	15	2	12	15	13	14	12	15	14	15	12	13	13	14	15	2	1	1	1	1	1	1	1	1	1	1	1	1
sp|O08539|BIN1_MOUSE;tr|Q6P1B9|Q6P1B9_MOUSE;tr|A0A3Q4EBK4|A0A3Q4EBK4_MOUSE;sp|O08539-2|BIN1_MOUSE;tr|A0A3Q4EBR8|A0A3Q4EBR8_MOUSE;tr|Q8C5M9|Q8C5M9_MOUSE	sp|O08539|BIN1_MOUSE;tr|Q6P1B9|Q6P1B9_MOUSE;tr|A0A3Q4EBK4|A0A3Q4EBK4_MOUSE;sp|O08539-2|BIN1_MOUSE	14;12;11;11;4;1	13;11;10;10;3;1	13;11;10;10;3;1	;;;	6	14	13	13	3	10	10	13	13	4	4	3	2	4	4	14	8	3	3	9	10	12	12	3	3	3	2	3	3	13	7	3	3	9	10	12	12	3	3	3	2	3	3	13
sp|O08547|SC22B_MOUSE;tr|E9Q6R3|E9Q6R3_MOUSE;tr|Q3UZ06|Q3UZ06_MOUSE;tr|A0A0G2JF08|A0A0G2JF08_MOUSE;tr|D6RES2|D6RES2_MOUSE	sp|O08547|SC22B_MOUSE;tr|E9Q6R3|E9Q6R3_MOUSE;tr|Q3UZ06|Q3UZ06_MOUSE	11;9;8;3;1	11;9;8;3;1	11;9;8;3;1	;;	5	11	11	11	8	9	11	9	9	10	11	9	10	10	10	10	11	1	8	9	11	9	9	10	11	9	10	10	10	10	11	1	8	9	11	9	9	10	11	9	10	10	10	10
sp|O08553|DPYL2_MOUSE;tr|Q71H75|Q71H75_MOUSE	sp|O08553|DPYL2_MOUSE	27;1	27;1	24;0		2	27	27	24	24	25	25	26	25	26	23	22	24	25	23	25	25	20	24	25	25	26	25	26	23	22	24	25	23	25	25	20	21	22	22	23	22	23	20	19	21	22	20	22
sp|O08583|THOC4_MOUSE;sp|O08583-2|THOC4_MOUSE;sp|Q9JJW6-2|ALRF2_MOUSE;tr|Q4KL64|Q4KL64_MOUSE;tr|G3X9I4|G3X9I4_MOUSE;tr|D9J342|D9J342_MOUSE;sp|Q9JJW6|ALRF2_MOUSE	sp|O08583|THOC4_MOUSE;sp|O08583-2|THOC4_MOUSE;sp|Q9JJW6-2|ALRF2_MOUSE	6;5;3;2;2;2;2	6;5;3;2;2;2;2	6;5;3;2;2;2;2	;;	7	6	6	6	6	5	5	6	6	6	6	6	6	6	6	5	4	2	6	5	5	6	6	6	6	6	6	6	6	5	4	2	6	5	5	6	6	6	6	6	6	6	6	5
tr|Q8BSR7|Q8BSR7_MOUSE;sp|O08586|PTEN_MOUSE;tr|Q3UUN5|Q3UUN5_MOUSE;tr|A0A1V0DNR6|A0A1V0DNR6_MOUSE;tr|A0A024QYR9|A0A024QYR9_MOUSE;tr|Q3UUT8|Q3UUT8_MOUSE	tr|Q8BSR7|Q8BSR7_MOUSE;sp|O08586|PTEN_MOUSE;tr|Q3UUN5|Q3UUN5_MOUSE;tr|A0A1V0DNR6|A0A1V0DNR6_MOUSE;tr|A0A024QYR9|A0A024QYR9_MOUSE;tr|Q3UUT8|Q3UUT8_MOUSE	3;3;3;3;3;2	3;3;3;3;3;2	3;3;3;3;3;2	;;;;;	6	3	3	3	2	3	2	3	3	3	2	3	1	2	3	3	3	0	2	3	2	3	3	3	2	3	1	2	3	3	3	0	2	3	2	3	3	3	2	3	1	2	3	3
sp|O08599|STXB1_MOUSE;tr|A0A140LHJ4|A0A140LHJ4_MOUSE	sp|O08599|STXB1_MOUSE	35;8	1;0	1;0		2	35	1	1	32	33	34	34	33	34	33	32	32	32	32	33	34	16	1	1	1	1	1	1	1	1	1	1	1	1	1	1	1	1	1	1	1	1	1	1	1	1	1	1
sp|O08599-2|STXB1_MOUSE	sp|O08599-2|STXB1_MOUSE	36	36	2		1	36	36	2	33	34	35	35	34	35	34	33	33	33	33	34	35	16	33	34	35	35	34	35	34	33	33	33	33	34	35	16	2	2	2	2	2	2	2	2	2	2	2	2
tr|Q3U2P3|Q3U2P3_MOUSE;tr|Q3TDS7|Q3TDS7_MOUSE;sp|O08688|CAN5_MOUSE;tr|D3YU84|D3YU84_MOUSE;tr|D3Z432|D3Z432_MOUSE	tr|Q3U2P3|Q3U2P3_MOUSE;tr|Q3TDS7|Q3TDS7_MOUSE;sp|O08688|CAN5_MOUSE	6;6;6;1;1	6;6;6;1;1	6;6;6;1;1	;;	5	6	6	6	6	6	4	4	5	6	4	5	1	2	5	4	6	0	6	6	4	4	5	6	4	5	1	2	5	4	6	0	6	6	4	4	5	6	4	5	1	2	5	4
tr|Q6GT24|Q6GT24_MOUSE;sp|O08709|PRDX6_MOUSE;tr|Q6A0D0|Q6A0D0_MOUSE;tr|D3Z0Y2|D3Z0Y2_MOUSE;tr|Q8BPD3|Q8BPD3_MOUSE;tr|Q8BG37|Q8BG37_MOUSE;tr|A0A0A6YXQ7|A0A0A6YXQ7_MOUSE	tr|Q6GT24|Q6GT24_MOUSE;sp|O08709|PRDX6_MOUSE;tr|Q6A0D0|Q6A0D0_MOUSE;tr|D3Z0Y2|D3Z0Y2_MOUSE	9;9;8;7;4;3;1	9;9;8;7;4;3;1	9;9;8;7;4;3;1	;;;	7	9	9	9	9	8	8	9	8	8	8	8	6	6	7	8	9	3	9	8	8	9	8	8	8	8	6	6	7	8	9	3	9	8	8	9	8	8	8	8	6	6	7	8
sp|O08749|DLDH_MOUSE;tr|Q3TIE8|Q3TIE8_MOUSE	sp|O08749|DLDH_MOUSE;tr|Q3TIE8|Q3TIE8_MOUSE	9;8	9;8	9;8	;	2	9	9	9	8	7	7	7	8	8	8	7	8	7	6	7	8	3	8	7	7	7	8	8	8	7	8	7	6	7	8	3	8	7	7	7	8	8	8	7	8	7	6	7
sp|O08759-3|UBE3A_MOUSE;sp|O08759-2|UBE3A_MOUSE;sp|O08759|UBE3A_MOUSE;tr|Q5DTH1|Q5DTH1_MOUSE;tr|A0A0J9YUK0|A0A0J9YUK0_MOUSE	sp|O08759-3|UBE3A_MOUSE;sp|O08759-2|UBE3A_MOUSE;sp|O08759|UBE3A_MOUSE;tr|Q5DTH1|Q5DTH1_MOUSE	4;4;4;4;1	4;4;4;4;1	4;4;4;4;1	;;;	5	4	4	4	4	4	4	4	2	3	4	4	4	3	4	4	4	0	4	4	4	4	2	3	4	4	4	3	4	4	4	0	4	4	4	4	2	3	4	4	4	3	4	4
tr|Q6NZM3|Q6NZM3_MOUSE;tr|E9Q3M3|E9Q3M3_MOUSE;sp|O08788|DCTN1_MOUSE;tr|E9Q586|E9Q586_MOUSE;sp|O08788-2|DCTN1_MOUSE;tr|Q3TB96|Q3TB96_MOUSE;tr|Q3T9V8|Q3T9V8_MOUSE;tr|D3YX34|D3YX34_MOUSE;tr|Q3TRF1|Q3TRF1_MOUSE;tr|D3Z2M9|D3Z2M9_MOUSE;tr|D3YYG9|D3YYG9_MOUSE	tr|Q6NZM3|Q6NZM3_MOUSE;tr|E9Q3M3|E9Q3M3_MOUSE;sp|O08788|DCTN1_MOUSE;tr|E9Q586|E9Q586_MOUSE;sp|O08788-2|DCTN1_MOUSE;tr|Q3TB96|Q3TB96_MOUSE;tr|Q3T9V8|Q3T9V8_MOUSE;tr|D3YX34|D3YX34_MOUSE	29;29;29;27;27;26;26;25;5;2;2	29;29;29;27;27;26;26;25;5;2;2	29;29;29;27;27;26;26;25;5;2;2	;;;;;;;	11	29	29	29	18	24	26	21	20	23	22	20	16	17	23	23	27	1	18	24	26	21	20	23	22	20	16	17	23	23	27	1	18	24	26	21	20	23	22	20	16	17	23	23
tr|B1AZS9|B1AZS9_MOUSE;sp|O08807|PRDX4_MOUSE	tr|B1AZS9|B1AZS9_MOUSE;sp|O08807|PRDX4_MOUSE	3;3	2;2	2;2	;	2	3	2	2	2	2	2	2	1	1	2	2	2	2	2	2	1	1	1	1	1	1	0	0	1	1	1	1	1	1	0	0	1	1	1	1	0	0	1	1	1	1	1	1
tr|G3UZ34|G3UZ34_MOUSE;tr|Q7TMX4|Q7TMX4_MOUSE;tr|Q3U5Q3|Q3U5Q3_MOUSE;tr|Q3TMY8|Q3TMY8_MOUSE;sp|O08810|U5S1_MOUSE;tr|A2AH85|A2AH85_MOUSE;tr|Q6A0E3|Q6A0E3_MOUSE;tr|G3UXK8|G3UXK8_MOUSE	tr|G3UZ34|G3UZ34_MOUSE;tr|Q7TMX4|Q7TMX4_MOUSE;tr|Q3U5Q3|Q3U5Q3_MOUSE;tr|Q3TMY8|Q3TMY8_MOUSE;sp|O08810|U5S1_MOUSE;tr|A2AH85|A2AH85_MOUSE;tr|Q6A0E3|Q6A0E3_MOUSE;tr|G3UXK8|G3UXK8_MOUSE	4;4;4;4;4;4;4;2	3;3;3;3;3;3;3;1	3;3;3;3;3;3;3;1	;;;;;;;	8	4	3	3	4	4	4	4	4	4	4	4	4	4	4	4	4	0	3	3	3	3	3	3	3	3	3	3	3	3	3	0	3	3	3	3	3	3	3	3	3	3	3	3
sp|O08899|RGS4_MOUSE	sp|O08899|RGS4_MOUSE	1	1	1		1	1	1	1	1	1	1	1	1	1	1	1	1	1	1	1	1	0	1	1	1	1	1	1	1	1	1	1	1	1	1	0	1	1	1	1	1	1	1	1	1	1	1	1
tr|Q3UUF0|Q3UUF0_MOUSE;tr|Q8C541|Q8C541_MOUSE;sp|O08914|FAAH1_MOUSE;tr|Q8BRM1|Q8BRM1_MOUSE	tr|Q3UUF0|Q3UUF0_MOUSE;tr|Q8C541|Q8C541_MOUSE;sp|O08914|FAAH1_MOUSE;tr|Q8BRM1|Q8BRM1_MOUSE	7;7;7;7	7;7;7;7	7;7;7;7	;;;	4	7	7	7	5	7	4	5	5	7	6	6	5	5	6	6	7	1	5	7	4	5	5	7	6	6	5	5	6	6	7	1	5	7	4	5	5	7	6	6	5	5	6	6
tr|Q3TJS0|Q3TJS0_MOUSE;sp|O08917|FLOT1_MOUSE;tr|G3UYU4|G3UYU4_MOUSE;tr|Q6Y9S2|Q6Y9S2_MOUSE;tr|G3UZZ5|G3UZZ5_MOUSE;tr|G3UWW8|G3UWW8_MOUSE;tr|G3XA73|G3XA73_MOUSE	tr|Q3TJS0|Q3TJS0_MOUSE;sp|O08917|FLOT1_MOUSE;tr|G3UYU4|G3UYU4_MOUSE;tr|Q6Y9S2|Q6Y9S2_MOUSE	14;14;12;8;6;6;1	14;14;12;8;6;6;1	14;14;12;8;6;6;1	;;;	7	14	14	14	8	12	13	12	12	11	11	11	11	10	11	13	14	3	8	12	13	12	12	11	11	11	11	10	11	13	14	3	8	12	13	12	12	11	11	11	11	10	11	13
tr|Q3UH86|Q3UH86_MOUSE;sp|O08919|NUMBL_MOUSE	tr|Q3UH86|Q3UH86_MOUSE;sp|O08919|NUMBL_MOUSE	4;4	4;4	4;4	;	2	4	4	4	1	2	2	4	3	1	1	1	1	0	1	3	2	0	1	2	2	4	3	1	1	1	1	0	1	3	2	0	1	2	2	4	3	1	1	1	1	0	1	3
tr|D3Z2V6|D3Z2V6_MOUSE;sp|O08989|RASM_MOUSE	tr|D3Z2V6|D3Z2V6_MOUSE;sp|O08989|RASM_MOUSE	2;2	2;2	2;2	;	2	2	2	2	2	2	2	1	1	1	2	1	2	2	1	1	2	0	2	2	2	1	1	1	2	1	2	2	1	1	2	0	2	2	2	1	1	1	2	1	2	2	1	1
tr|A0A338P7C0|A0A338P7C0_MOUSE;tr|A0A338P7F1|A0A338P7F1_MOUSE;sp|O09061|PSB1_MOUSE	tr|A0A338P7C0|A0A338P7C0_MOUSE;tr|A0A338P7F1|A0A338P7F1_MOUSE;sp|O09061|PSB1_MOUSE	1;1;1	1;1;1	1;1;1	;;	3	1	1	1	0	1	1	1	1	1	1	1	1	1	1	1	1	0	0	1	1	1	1	1	1	1	1	1	1	1	1	0	0	1	1	1	1	1	1	1	1	1	1	1
tr|Q91VJ9|Q91VJ9_MOUSE;tr|A0A0R4J263|A0A0R4J263_MOUSE;sp|O35083|PLCA_MOUSE;tr|Q8BUB3|Q8BUB3_MOUSE;tr|G3UWV6|G3UWV6_MOUSE	tr|Q91VJ9|Q91VJ9_MOUSE;tr|A0A0R4J263|A0A0R4J263_MOUSE;sp|O35083|PLCA_MOUSE;tr|Q8BUB3|Q8BUB3_MOUSE	3;3;3;2;1	3;3;3;2;1	3;3;3;2;1	;;;	5	3	3	3	2	3	3	3	3	3	2	2	2	2	3	3	2	0	2	3	3	3	3	3	2	2	2	2	3	3	2	0	2	3	3	3	3	3	2	2	2	2	3	3
tr|Q3TMU8|Q3TMU8_MOUSE;sp|O35098|DPYL4_MOUSE;tr|A0A0R4J1N0|A0A0R4J1N0_MOUSE;sp|O35098-2|DPYL4_MOUSE;tr|D3Z360|D3Z360_MOUSE	tr|Q3TMU8|Q3TMU8_MOUSE;sp|O35098|DPYL4_MOUSE;tr|A0A0R4J1N0|A0A0R4J1N0_MOUSE;sp|O35098-2|DPYL4_MOUSE	13;13;13;13;2	12;12;12;12;2	12;12;12;12;2	;;;	5	13	12	12	8	11	12	13	13	11	11	11	8	7	8	13	13	2	7	10	11	12	12	10	10	10	7	6	7	12	12	1	7	10	11	12	12	10	10	10	7	6	7	12
tr|Q14AY4|Q14AY4_MOUSE;tr|E9PWG9|E9PWG9_MOUSE;sp|O35099|M3K5_MOUSE	tr|Q14AY4|Q14AY4_MOUSE;tr|E9PWG9|E9PWG9_MOUSE;sp|O35099|M3K5_MOUSE	3;3;3	3;3;3	3;3;3	;;	3	3	3	3	2	2	3	3	3	2	3	3	1	2	3	2	2	0	2	2	3	3	3	2	3	3	1	2	3	2	2	0	2	2	3	3	3	2	3	3	1	2	3	2
sp|O35114|SCRB2_MOUSE	sp|O35114|SCRB2_MOUSE	2	2	2		1	2	2	2	1	0	1	1	2	1	0	0	0	1	0	1	1	1	1	0	1	1	2	1	0	0	0	1	0	1	1	1	1	0	1	1	2	1	0	0	0	1	0	1
sp|O35129|PHB2_MOUSE;tr|Q3V2V2|Q3V2V2_MOUSE;tr|F6QPR1|F6QPR1_MOUSE;tr|F6Q8V7|F6Q8V7_MOUSE	sp|O35129|PHB2_MOUSE;tr|Q3V2V2|Q3V2V2_MOUSE;tr|F6QPR1|F6QPR1_MOUSE	10;6;5;4	10;6;5;4	10;6;5;4	;;	4	10	10	10	9	8	9	9	8	9	10	8	9	8	9	9	9	4	9	8	9	9	8	9	10	8	9	8	9	9	9	4	9	8	9	9	8	9	10	8	9	8	9	9
sp|O35136|NCAM2_MOUSE;sp|O35136-2|NCAM2_MOUSE;tr|Q3V1M4|Q3V1M4_MOUSE;tr|Q71VC5|Q71VC5_MOUSE	sp|O35136|NCAM2_MOUSE;sp|O35136-2|NCAM2_MOUSE	19;17;8;4	19;17;8;4	19;17;8;4	;	4	19	19	19	16	16	17	18	17	18	15	17	11	15	17	18	19	0	16	16	17	18	17	18	15	17	11	15	17	18	19	0	16	16	17	18	17	18	15	17	11	15	17	18
sp|O35215|DOPD_MOUSE	sp|O35215|DOPD_MOUSE	3	3	3		1	3	3	3	2	2	2	2	1	3	2	2	1	2	1	2	2	0	2	2	2	2	1	3	2	2	1	2	1	2	2	0	2	2	2	2	1	3	2	2	1	2	1	2
tr|A0A1L1STP0|A0A1L1STP0_MOUSE;sp|O35239|PTN9_MOUSE	tr|A0A1L1STP0|A0A1L1STP0_MOUSE;sp|O35239|PTN9_MOUSE	4;4	4;4	4;4	;	2	4	4	4	4	3	3	2	4	2	2	3	4	4	4	4	4	1	4	3	3	2	4	2	2	3	4	4	4	4	4	1	4	3	3	2	4	2	2	3	4	4	4	4
tr|Q7TPT3|Q7TPT3_MOUSE;tr|Q3TIP4|Q3TIP4_MOUSE;sp|O35250-2|EXOC7_MOUSE;tr|Q69ZS4|Q69ZS4_MOUSE;tr|A2AAN0|A2AAN0_MOUSE;sp|O35250|EXOC7_MOUSE	tr|Q7TPT3|Q7TPT3_MOUSE;tr|Q3TIP4|Q3TIP4_MOUSE;sp|O35250-2|EXOC7_MOUSE;tr|Q69ZS4|Q69ZS4_MOUSE;tr|A2AAN0|A2AAN0_MOUSE;sp|O35250|EXOC7_MOUSE	1;1;1;1;1;1	1;1;1;1;1;1	1;1;1;1;1;1	;;;;;	6	1	1	1	1	0	1	1	1	1	1	1	1	0	1	0	0	1	1	0	1	1	1	1	1	1	1	0	1	0	0	1	1	0	1	1	1	1	1	1	1	0	1	0
tr|A0A0G2JG10|A0A0G2JG10_MOUSE;tr|Q3UDX4|Q3UDX4_MOUSE;tr|Q497W9|Q497W9_MOUSE;tr|Q3TFE5|Q3TFE5_MOUSE;sp|O35286|DHX15_MOUSE;tr|A0A0G2JGQ5|A0A0G2JGQ5_MOUSE	tr|A0A0G2JG10|A0A0G2JG10_MOUSE;tr|Q3UDX4|Q3UDX4_MOUSE;tr|Q497W9|Q497W9_MOUSE;tr|Q3TFE5|Q3TFE5_MOUSE;sp|O35286|DHX15_MOUSE	3;3;3;3;3;1	3;3;3;3;3;1	3;3;3;3;3;1	;;;;	6	3	3	3	1	1	2	1	1	2	1	1	1	1	1	2	3	0	1	1	2	1	1	2	1	1	1	1	1	2	3	0	1	1	2	1	1	2	1	1	1	1	1	2
sp|O35344|IMA4_MOUSE;tr|Q9CT07|Q9CT07_MOUSE;sp|O35343|IMA3_MOUSE;tr|Q3UGH8|Q3UGH8_MOUSE;tr|A0A0B4J1E7|A0A0B4J1E7_MOUSE;tr|D3YTN1|D3YTN1_MOUSE	sp|O35344|IMA4_MOUSE;tr|Q9CT07|Q9CT07_MOUSE;sp|O35343|IMA3_MOUSE;tr|Q3UGH8|Q3UGH8_MOUSE;tr|A0A0B4J1E7|A0A0B4J1E7_MOUSE	4;2;2;2;2;1	4;2;2;2;2;1	4;2;2;2;2;1	;;;;	6	4	4	4	3	3	3	3	3	3	3	3	3	1	3	3	4	0	3	3	3	3	3	3	3	3	3	1	3	3	4	0	3	3	3	3	3	3	3	3	3	1	3	3
sp|O35382|EXOC4_MOUSE;tr|Q69ZD1|Q69ZD1_MOUSE;tr|Q8CEG7|Q8CEG7_MOUSE;tr|Q8CA11|Q8CA11_MOUSE;tr|Q8C391|Q8C391_MOUSE;tr|Q9CXE1|Q9CXE1_MOUSE;tr|Q8CAQ9|Q8CAQ9_MOUSE;tr|Q9CWI0|Q9CWI0_MOUSE	sp|O35382|EXOC4_MOUSE;tr|Q69ZD1|Q69ZD1_MOUSE;tr|Q8CEG7|Q8CEG7_MOUSE;tr|Q8CA11|Q8CA11_MOUSE	14;14;10;9;6;5;4;3	14;14;10;9;6;5;4;3	14;14;10;9;6;5;4;3	;;;	8	14	14	14	10	10	11	11	11	10	11	13	8	10	12	12	12	0	10	10	11	11	11	10	11	13	8	10	12	12	12	0	10	10	11	11	11	10	11	13	8	10	12	12
sp|O35405|PLD3_MOUSE	sp|O35405|PLD3_MOUSE	4	4	4		1	4	4	4	3	4	3	3	4	4	4	3	3	4	3	4	4	0	3	4	3	3	4	4	4	3	3	4	3	4	4	0	3	4	3	3	4	4	4	3	3	4	3	4
sp|O35449|PRRT1_MOUSE;tr|Q14C00|Q14C00_MOUSE	sp|O35449|PRRT1_MOUSE	4;1	4;1	4;1		2	4	4	4	2	3	2	3	2	3	3	3	3	3	3	2	4	1	2	3	2	3	2	3	3	3	3	3	3	2	4	1	2	3	2	3	2	3	3	3	3	3	3	2
tr|Q5DU51|Q5DU51_MOUSE;sp|O35454|CLCN6_MOUSE;tr|A2A7F6|A2A7F6_MOUSE;tr|E9Q741|E9Q741_MOUSE;tr|Q8BR31|Q8BR31_MOUSE	tr|Q5DU51|Q5DU51_MOUSE;sp|O35454|CLCN6_MOUSE;tr|A2A7F6|A2A7F6_MOUSE;tr|E9Q741|E9Q741_MOUSE	3;3;3;2;1	3;3;3;2;1	3;3;3;2;1	;;;	5	3	3	3	1	3	2	3	3	3	1	2	1	2	1	3	3	0	1	3	2	3	3	3	1	2	1	2	1	3	3	0	1	3	2	3	3	3	1	2	1	2	1	3
tr|C9K0Z7|C9K0Z7_MOUSE;sp|O35465|FKBP8_MOUSE;sp|O35465-2|FKBP8_MOUSE;tr|F6WP10|F6WP10_MOUSE	tr|C9K0Z7|C9K0Z7_MOUSE;sp|O35465|FKBP8_MOUSE;sp|O35465-2|FKBP8_MOUSE;tr|F6WP10|F6WP10_MOUSE	2;2;2;1	2;2;2;1	2;2;2;1	;;;	4	2	2	2	2	1	2	2	2	2	2	2	1	2	2	2	1	0	2	1	2	2	2	2	2	2	1	2	2	2	1	0	2	1	2	2	2	2	2	2	1	2	2	2
tr|Q5D0A4|Q5D0A4_MOUSE;sp|O35526|STX1A_MOUSE;tr|D6RFB9|D6RFB9_MOUSE;tr|A0A0J9YUA0|A0A0J9YUA0_MOUSE	tr|Q5D0A4|Q5D0A4_MOUSE;sp|O35526|STX1A_MOUSE;tr|D6RFB9|D6RFB9_MOUSE;tr|A0A0J9YUA0|A0A0J9YUA0_MOUSE	13;13;12;7	11;11;10;5	11;11;10;5	;;;	4	13	11	11	10	12	11	11	11	13	10	12	9	9	11	12	13	6	9	10	10	10	10	11	9	10	8	8	10	10	11	5	9	10	10	10	10	11	9	10	8	8	10	10
tr|Q9CSU2|Q9CSU2_MOUSE;tr|Q3UD26|Q3UD26_MOUSE;sp|O35593|PSDE_MOUSE	tr|Q9CSU2|Q9CSU2_MOUSE;tr|Q3UD26|Q3UD26_MOUSE;sp|O35593|PSDE_MOUSE	1;1;1	1;1;1	1;1;1	;;	3	1	1	1	0	1	1	1	1	1	1	1	1	0	1	1	1	0	0	1	1	1	1	1	1	1	1	0	1	1	1	0	0	1	1	1	1	1	1	1	1	0	1	1
sp|O35633-2|VIAAT_MOUSE;sp|O35633|VIAAT_MOUSE;tr|Q3TQ45|Q3TQ45_MOUSE	sp|O35633-2|VIAAT_MOUSE;sp|O35633|VIAAT_MOUSE;tr|Q3TQ45|Q3TQ45_MOUSE	10;10;5	10;10;5	10;10;5	;;	3	10	10	10	7	8	8	10	8	8	8	8	7	9	6	10	9	1	7	8	8	10	8	8	8	8	7	9	6	10	9	1	7	8	8	10	8	8	8	8	7	9	6	10
tr|Q5SVG5|Q5SVG5_MOUSE;tr|Q5SVG4|Q5SVG4_MOUSE;sp|O35643|AP1B1_MOUSE;tr|Q3TVN4|Q3TVN4_MOUSE;tr|Q3U1K9|Q3U1K9_MOUSE;tr|Q6NXY3|Q6NXY3_MOUSE	tr|Q5SVG5|Q5SVG5_MOUSE;tr|Q5SVG4|Q5SVG4_MOUSE;sp|O35643|AP1B1_MOUSE;tr|Q3TVN4|Q3TVN4_MOUSE;tr|Q3U1K9|Q3U1K9_MOUSE	36;36;36;35;33;16	1;1;1;1;1;1	1;1;1;1;1;1	;;;;	6	36	1	1	30	33	34	34	31	35	32	30	33	27	33	34	35	10	0	1	1	1	1	1	1	1	1	1	1	1	1	0	0	1	1	1	1	1	1	1	1	1	1	1
sp|O35678|MGLL_MOUSE;tr|E9Q3B9|E9Q3B9_MOUSE;tr|D3YYS6|D3YYS6_MOUSE;tr|Q3UFX6|Q3UFX6_MOUSE;tr|Q3UFN1|Q3UFN1_MOUSE;sp|O35678-2|MGLL_MOUSE;tr|A0A0N4SUZ2|A0A0N4SUZ2_MOUSE	sp|O35678|MGLL_MOUSE;tr|E9Q3B9|E9Q3B9_MOUSE;tr|D3YYS6|D3YYS6_MOUSE;tr|Q3UFX6|Q3UFX6_MOUSE;tr|Q3UFN1|Q3UFN1_MOUSE	10;10;10;10;8;2;1	10;10;10;10;8;2;1	10;10;10;10;8;2;1	;;;;	7	10	10	10	7	8	9	9	7	7	8	9	9	7	9	10	8	0	7	8	9	9	7	7	8	9	9	7	9	10	8	0	7	8	9	9	7	7	8	9	9	7	9	10
tr|E9PUY1|E9PUY1_MOUSE;sp|O35680|RT12_MOUSE	tr|E9PUY1|E9PUY1_MOUSE;sp|O35680|RT12_MOUSE	3;3	3;3	3;3	;	2	3	3	3	3	3	3	3	2	2	3	3	3	3	3	2	3	0	3	3	3	3	2	2	3	3	3	3	3	2	3	0	3	3	3	3	2	2	3	3	3	3	3	2
tr|G3X9Y1|G3X9Y1_MOUSE;sp|O35681|SYT3_MOUSE;tr|Q9JM86|Q9JM86_MOUSE;sp|Q9R0N9|SYT9_MOUSE	tr|G3X9Y1|G3X9Y1_MOUSE;sp|O35681|SYT3_MOUSE;tr|Q9JM86|Q9JM86_MOUSE	3;3;2;1	3;3;2;1	3;3;2;1	;;	4	3	3	3	3	3	3	3	3	3	3	2	3	2	2	3	3	0	3	3	3	3	3	3	3	2	3	2	2	3	3	0	3	3	3	3	3	3	3	2	3	2	2	3
sp|O35683|NDUA1_MOUSE	sp|O35683|NDUA1_MOUSE	1	1	1		1	1	1	1	0	1	1	1	1	1	0	0	1	0	1	0	1	0	0	1	1	1	1	1	0	0	1	0	1	0	1	0	0	1	1	1	1	1	0	0	1	0	1	0
tr|Q3UR26|Q3UR26_MOUSE;sp|P70333|HNRH2_MOUSE;sp|O35737|HNRH1_MOUSE;tr|Q8C2Q7|Q8C2Q7_MOUSE	tr|Q3UR26|Q3UR26_MOUSE;sp|P70333|HNRH2_MOUSE;sp|O35737|HNRH1_MOUSE;tr|Q8C2Q7|Q8C2Q7_MOUSE	1;1;1;1	1;1;1;1	1;1;1;1	;;;	4	1	1	1	1	1	1	1	1	1	1	1	1	1	1	1	1	0	1	1	1	1	1	1	1	1	1	1	1	1	1	0	1	1	1	1	1	1	1	1	1	1	1	1
sp|O35841|API5_MOUSE;tr|Q3UYQ4|Q3UYQ4_MOUSE	sp|O35841|API5_MOUSE;tr|Q3UYQ4|Q3UYQ4_MOUSE	5;5	5;5	5;5	;	2	5	5	5	1	5	3	3	3	2	1	2	2	2	3	3	5	1	1	5	3	3	3	2	1	2	2	2	3	3	5	1	1	5	3	3	3	2	1	2	2	2	3	3
tr|Q8R3X4|Q8R3X4_MOUSE;sp|O35857|TIM44_MOUSE;tr|A2VCP9|A2VCP9_MOUSE	tr|Q8R3X4|Q8R3X4_MOUSE;sp|O35857|TIM44_MOUSE	8;8;2	8;8;2	8;8;2	;	3	8	8	8	5	5	6	7	7	5	5	6	4	3	5	6	7	1	5	5	6	7	7	5	5	6	4	3	5	6	7	1	5	5	6	7	7	5	5	6	4	3	5	6
sp|O35864|CSN5_MOUSE;tr|A0A087WQA8|A0A087WQA8_MOUSE;tr|Q3V0K7|Q3V0K7_MOUSE	sp|O35864|CSN5_MOUSE	5;2;2	5;2;2	5;2;2		3	5	5	5	4	4	4	4	4	4	4	4	1	2	4	4	5	0	4	4	4	4	4	4	4	4	1	2	4	4	5	0	4	4	4	4	4	4	4	4	1	2	4	4
tr|Q5SSP3|Q5SSP3_MOUSE;tr|Q9ESU8|Q9ESU8_MOUSE;tr|Q8BXT5|Q8BXT5_MOUSE;tr|Q3US35|Q3US35_MOUSE;sp|O35874|SATT_MOUSE	tr|Q5SSP3|Q5SSP3_MOUSE;tr|Q9ESU8|Q9ESU8_MOUSE;tr|Q8BXT5|Q8BXT5_MOUSE;tr|Q3US35|Q3US35_MOUSE;sp|O35874|SATT_MOUSE	5;5;5;5;5	5;5;5;5;5	5;5;5;5;5	;;;;	5	5	5	5	1	2	2	4	5	3	2	4	3	2	3	3	5	0	1	2	2	4	5	3	2	4	3	2	3	3	5	0	1	2	2	4	5	3	2	4	3	2	3	3
sp|O35914|BNC1_MOUSE;tr|F8VPY0|F8VPY0_MOUSE	sp|O35914|BNC1_MOUSE;tr|F8VPY0|F8VPY0_MOUSE	1;1	1;1	1;1	;	2	1	1	1	0	1	1	0	0	1	0	0	1	0	0	1	1	0	0	1	1	0	0	1	0	0	1	0	0	1	1	0	0	1	1	0	0	1	0	0	1	0	0	1
tr|B7ZNF6|B7ZNF6_MOUSE;sp|O35927-2|CTND2_MOUSE;tr|E9QKH8|E9QKH8_MOUSE;sp|O35927|CTND2_MOUSE;tr|Q3USD8|Q3USD8_MOUSE;tr|Q3US07|Q3US07_MOUSE;tr|Q3TPK9|Q3TPK9_MOUSE;tr|A0A2I3BQV7|A0A2I3BQV7_MOUSE;tr|A0A2I3BQV6|A0A2I3BQV6_MOUSE;tr|V9GXG7|V9GXG7_MOUSE	tr|B7ZNF6|B7ZNF6_MOUSE;sp|O35927-2|CTND2_MOUSE;tr|E9QKH8|E9QKH8_MOUSE;sp|O35927|CTND2_MOUSE	18;18;18;18;7;6;4;2;1;1	18;18;18;18;7;6;4;2;1;1	16;16;16;16;6;5;4;1;1;0	;;;	10	18	18	16	12	16	18	16	16	16	10	11	12	9	12	15	17	1	12	16	18	16	16	16	10	11	12	9	12	15	17	1	11	14	16	15	15	15	9	10	11	8	11	14
sp|O35954|PITM1_MOUSE;tr|A0A494B9B7|A0A494B9B7_MOUSE;tr|D3YXW5|D3YXW5_MOUSE;tr|A0A494BBA1|A0A494BBA1_MOUSE	sp|O35954|PITM1_MOUSE	17;3;3;1	17;3;3;1	17;3;3;1		4	17	17	17	9	11	13	11	12	11	9	7	9	8	7	12	12	1	9	11	13	11	12	11	9	7	9	8	7	12	12	1	9	11	13	11	12	11	9	7	9	8	7	12
tr|Q3UG68|Q3UG68_MOUSE;tr|Q3UC51|Q3UC51_MOUSE;sp|O54734|OST48_MOUSE	tr|Q3UG68|Q3UG68_MOUSE;tr|Q3UC51|Q3UC51_MOUSE;sp|O54734|OST48_MOUSE	8;8;8	8;8;8	8;8;8	;;	3	8	8	8	8	8	8	8	8	8	8	7	7	8	7	8	8	0	8	8	8	8	8	8	8	7	7	8	7	8	8	0	8	8	8	8	8	8	8	7	7	8	7	8
sp|O54774|AP3D1_MOUSE;tr|Q3U237|Q3U237_MOUSE;tr|Q3UR54|Q3UR54_MOUSE;tr|Q8CGH7|Q8CGH7_MOUSE;tr|Q05CQ3|Q05CQ3_MOUSE;tr|A0A1W2P6Q6|A0A1W2P6Q6_MOUSE;tr|Q3U1P6|Q3U1P6_MOUSE;tr|Q80UA6|Q80UA6_MOUSE;tr|Q80T04|Q80T04_MOUSE	sp|O54774|AP3D1_MOUSE;tr|Q3U237|Q3U237_MOUSE;tr|Q3UR54|Q3UR54_MOUSE;tr|Q8CGH7|Q8CGH7_MOUSE;tr|Q05CQ3|Q05CQ3_MOUSE	29;23;21;21;21;2;2;1;1	29;23;21;21;21;2;2;1;1	29;23;21;21;21;2;2;1;1	;;;;	9	29	29	29	22	26	27	28	26	25	25	23	23	24	27	25	25	3	22	26	27	28	26	25	25	23	23	24	27	25	25	3	22	26	27	28	26	25	25	23	23	24	27	25
sp|O54799|NMBR_MOUSE	sp|O54799|NMBR_MOUSE	1	1	1		1	1	1	1	1	1	1	0	0	1	1	1	1	1	1	1	1	0	1	1	1	0	0	1	1	1	1	1	1	1	1	0	1	1	1	0	0	1	1	1	1	1	1	1
sp|O54829|RGS7_MOUSE;tr|Q80XD3|Q80XD3_MOUSE;tr|A0A0A6YW36|A0A0A6YW36_MOUSE;tr|Q45FE4|Q45FE4_MOUSE;tr|Q45FE5|Q45FE5_MOUSE;tr|Q45FE1|Q45FE1_MOUSE;tr|Q45FE2|Q45FE2_MOUSE;tr|Q45FE3|Q45FE3_MOUSE;tr|A0A0A6YVV6|A0A0A6YVV6_MOUSE	sp|O54829|RGS7_MOUSE;tr|Q80XD3|Q80XD3_MOUSE;tr|A0A0A6YW36|A0A0A6YW36_MOUSE;tr|Q45FE4|Q45FE4_MOUSE;tr|Q45FE5|Q45FE5_MOUSE;tr|Q45FE1|Q45FE1_MOUSE;tr|Q45FE2|Q45FE2_MOUSE	6;6;6;4;4;4;4;2;2	6;6;6;4;4;4;4;2;2	4;4;4;2;2;2;2;1;1	;;;;;;	9	6	6	4	1	3	2	4	5	4	2	2	2	2	2	2	4	1	1	3	2	4	5	4	2	2	2	2	2	2	4	1	1	1	1	2	3	3	1	1	1	1	1	1
tr|Q8BPF9|Q8BPF9_MOUSE;sp|O54833|CSK22_MOUSE;tr|A0A1D5RM74|A0A1D5RM74_MOUSE;tr|A0A1D5RLE4|A0A1D5RLE4_MOUSE;tr|Q8CEL6|Q8CEL6_MOUSE;tr|A0A1D5RM55|A0A1D5RM55_MOUSE;tr|Q8CDH5|Q8CDH5_MOUSE	tr|Q8BPF9|Q8BPF9_MOUSE;sp|O54833|CSK22_MOUSE;tr|A0A1D5RM74|A0A1D5RM74_MOUSE;tr|A0A1D5RLE4|A0A1D5RLE4_MOUSE;tr|Q8CEL6|Q8CEL6_MOUSE;tr|A0A1D5RM55|A0A1D5RM55_MOUSE;tr|Q8CDH5|Q8CDH5_MOUSE	5;5;4;4;3;3;3	5;5;4;4;3;3;3	5;5;4;4;3;3;3	;;;;;;	7	5	5	5	5	5	2	3	5	3	4	1	3	3	5	2	4	0	5	5	2	3	5	3	4	1	3	3	5	2	4	0	5	5	2	3	5	3	4	1	3	3	5	2
tr|Q3UTI4|Q3UTI4_MOUSE;sp|O54865|GCYB1_MOUSE;tr|Q80YP4|Q80YP4_MOUSE	tr|Q3UTI4|Q3UTI4_MOUSE;sp|O54865|GCYB1_MOUSE;tr|Q80YP4|Q80YP4_MOUSE	14;14;13	14;14;13	14;14;13	;;	3	14	14	14	8	12	11	12	11	12	7	10	9	9	10	11	11	2	8	12	11	12	11	12	7	10	9	9	10	11	11	2	8	12	11	12	11	12	7	10	9	9	10	11
tr|E9PZI9|E9PZI9_MOUSE;tr|Q05D16|Q05D16_MOUSE;tr|E9QMY1|E9QMY1_MOUSE;tr|Q80VX2|Q80VX2_MOUSE;sp|O54901|OX2G_MOUSE	tr|E9PZI9|E9PZI9_MOUSE;tr|Q05D16|Q05D16_MOUSE;tr|E9QMY1|E9QMY1_MOUSE;tr|Q80VX2|Q80VX2_MOUSE;sp|O54901|OX2G_MOUSE	3;3;3;3;3	3;3;3;3;3	3;3;3;3;3	;;;;	5	3	3	3	3	3	3	2	3	3	3	2	2	2	3	3	3	0	3	3	3	2	3	3	3	2	2	2	3	3	3	0	3	3	3	2	3	3	3	2	2	2	3	3
sp|O54983|CRYM_MOUSE	sp|O54983|CRYM_MOUSE	6	6	6		1	6	6	6	4	6	6	6	6	6	5	5	5	4	4	5	6	1	4	6	6	6	6	6	5	5	5	4	4	5	6	1	4	6	6	6	6	6	5	5	5	4	4	5
sp|O54984|ASNA_MOUSE;tr|Q8VEI6|Q8VEI6_MOUSE;tr|Q8C1Q1|Q8C1Q1_MOUSE;tr|A0A1B0GRE1|A0A1B0GRE1_MOUSE	sp|O54984|ASNA_MOUSE;tr|Q8VEI6|Q8VEI6_MOUSE;tr|Q8C1Q1|Q8C1Q1_MOUSE	4;3;2;1	4;3;2;1	4;3;2;1	;;	4	4	4	4	2	4	2	1	3	4	1	2	1	2	2	2	4	0	2	4	2	1	3	4	1	2	1	2	2	2	4	0	2	4	2	1	3	4	1	2	1	2	2	2
sp|O54991|CNTP1_MOUSE;tr|Q3U428|Q3U428_MOUSE	sp|O54991|CNTP1_MOUSE;tr|Q3U428|Q3U428_MOUSE	30;26	30;26	30;26	;	2	30	30	30	21	27	24	26	28	27	24	23	22	23	25	25	26	2	21	27	24	26	28	27	24	23	22	23	25	25	26	2	21	27	24	26	28	27	24	23	22	23	25	25
tr|A2AIR9|A2AIR9_MOUSE;sp|O55017|CAC1B_MOUSE;tr|A2AIR7|A2AIR7_MOUSE;sp|O55017-2|CAC1B_MOUSE;tr|A2AIS0|A2AIS0_MOUSE;tr|Q3UYN6|Q3UYN6_MOUSE;tr|F7C9S8|F7C9S8_MOUSE;tr|A0A0A6YWZ5|A0A0A6YWZ5_MOUSE;tr|A2AIZ9|A2AIZ9_MOUSE	tr|A2AIR9|A2AIR9_MOUSE;sp|O55017|CAC1B_MOUSE;tr|A2AIR7|A2AIR7_MOUSE;sp|O55017-2|CAC1B_MOUSE;tr|A2AIS0|A2AIS0_MOUSE;tr|Q3UYN6|Q3UYN6_MOUSE	6;6;6;6;5;4;1;1;1	6;6;6;6;5;4;1;1;1	5;5;5;5;4;3;1;1;1	;;;;;	9	6	6	5	3	4	5	4	4	3	3	1	1	4	3	5	6	1	3	4	5	4	4	3	3	1	1	4	3	5	6	1	2	3	4	3	3	2	2	1	1	3	3	4
tr|Q3TFP8|Q3TFP8_MOUSE;tr|Q3TH84|Q3TH84_MOUSE;sp|O55022|PGRC1_MOUSE	tr|Q3TFP8|Q3TFP8_MOUSE;tr|Q3TH84|Q3TH84_MOUSE;sp|O55022|PGRC1_MOUSE	1;1;1	1;1;1	1;1;1	;;	3	1	1	1	1	1	1	1	1	1	1	1	1	1	1	1	1	0	1	1	1	1	1	1	1	1	1	1	1	1	1	0	1	1	1	1	1	1	1	1	1	1	1	1
tr|Q9D066|Q9D066_MOUSE;tr|Q924B0|Q924B0_MOUSE;tr|Q3U5R8|Q3U5R8_MOUSE;sp|O55023|IMPA1_MOUSE;tr|Q80ZJ2|Q80ZJ2_MOUSE;tr|Q3TME6|Q3TME6_MOUSE;tr|A0A0A6YW07|A0A0A6YW07_MOUSE	tr|Q9D066|Q9D066_MOUSE;tr|Q924B0|Q924B0_MOUSE;tr|Q3U5R8|Q3U5R8_MOUSE;sp|O55023|IMPA1_MOUSE;tr|Q80ZJ2|Q80ZJ2_MOUSE;tr|Q3TME6|Q3TME6_MOUSE	4;4;4;4;3;3;1	4;4;4;4;3;3;1	4;4;4;4;3;3;1	;;;;;	7	4	4	4	4	3	4	4	4	4	4	4	4	4	4	4	4	2	4	3	4	4	4	4	4	4	4	4	4	4	4	2	4	3	4	4	4	4	4	4	4	4	4	4
sp|O55029|COPB2_MOUSE	sp|O55029|COPB2_MOUSE	4	4	4		1	4	4	4	3	4	4	4	3	4	3	3	4	4	3	4	4	0	3	4	4	4	3	4	3	3	4	4	3	4	4	0	3	4	4	4	3	4	3	3	4	4	3	4
sp|O55042-2|SYUA_MOUSE;sp|O55042|SYUA_MOUSE	sp|O55042-2|SYUA_MOUSE;sp|O55042|SYUA_MOUSE	6;6	6;6	3;3	;	2	6	6	3	2	5	6	6	6	2	1	0	0	0	0	6	5	2	2	5	6	6	6	2	1	0	0	0	0	6	5	2	1	3	3	3	3	2	0	0	0	0	0	3
sp|O55091|IMPCT_MOUSE;tr|A0A3Q4EC12|A0A3Q4EC12_MOUSE;tr|A0A3Q4L314|A0A3Q4L314_MOUSE	sp|O55091|IMPCT_MOUSE;tr|A0A3Q4EC12|A0A3Q4EC12_MOUSE	3;2;1	3;2;1	3;2;1	;	3	3	3	3	2	3	3	1	2	3	2	1	3	3	3	2	3	0	2	3	3	1	2	3	2	1	3	3	3	2	3	0	2	3	3	1	2	3	2	1	3	3	3	2
sp|O55100-2|SNG1_MOUSE;sp|O55100|SNG1_MOUSE	sp|O55100-2|SNG1_MOUSE;sp|O55100|SNG1_MOUSE	3;3	3;3	3;3	;	2	3	3	3	2	3	3	3	3	3	3	3	3	3	3	3	3	0	2	3	3	3	3	3	3	3	3	3	3	3	3	0	2	3	3	3	3	3	3	3	3	3	3	3
sp|O55125|NIPS1_MOUSE;tr|Q3UGS1|Q3UGS1_MOUSE;tr|Q5SVG6|Q5SVG6_MOUSE	sp|O55125|NIPS1_MOUSE;tr|Q3UGS1|Q3UGS1_MOUSE	8;6;3	8;6;3	8;6;3	;	3	8	8	8	6	6	6	5	5	3	5	4	7	4	5	5	6	1	6	6	6	5	5	3	5	4	7	4	5	5	6	1	6	6	6	5	5	3	5	4	7	4	5	5
tr|Q7TMG8|Q7TMG8_MOUSE;tr|Q3TD78|Q3TD78_MOUSE;sp|O55126|NIPS2_MOUSE;tr|A0A0G2JEV1|A0A0G2JEV1_MOUSE	tr|Q7TMG8|Q7TMG8_MOUSE;tr|Q3TD78|Q3TD78_MOUSE;sp|O55126|NIPS2_MOUSE;tr|A0A0G2JEV1|A0A0G2JEV1_MOUSE	6;6;6;3	6;6;6;3	6;6;6;3	;;;	4	6	6	6	5	5	6	5	5	5	4	4	3	4	4	5	6	0	5	5	6	5	5	5	4	4	3	4	4	5	6	0	5	5	6	5	5	5	4	4	3	4	4	5
tr|Q8C2A3|Q8C2A3_MOUSE;sp|O55131|SEPT7_MOUSE;tr|E9Q9F5|E9Q9F5_MOUSE;tr|E9Q1G8|E9Q1G8_MOUSE;tr|Q3UNN1|Q3UNN1_MOUSE;tr|Q5DTS3|Q5DTS3_MOUSE;tr|Q3UGE0|Q3UGE0_MOUSE;tr|Q8C752|Q8C752_MOUSE;tr|A0A0R4J233|A0A0R4J233_MOUSE;sp|Q8C650-2|SEP10_MOUSE;tr|S4R2P6|S4R2P6_MOUSE;sp|Q9DA97|SEP14_MOUSE;tr|A0A1W2P6J7|A0A1W2P6J7_MOUSE;sp|Q8C650|SEP10_MOUSE	tr|Q8C2A3|Q8C2A3_MOUSE;sp|O55131|SEPT7_MOUSE;tr|E9Q9F5|E9Q9F5_MOUSE;tr|E9Q1G8|E9Q1G8_MOUSE;tr|Q3UNN1|Q3UNN1_MOUSE;tr|Q5DTS3|Q5DTS3_MOUSE	17;17;17;17;16;13;4;2;1;1;1;1;1;1	17;17;17;17;16;13;4;2;1;1;1;1;1;1	17;17;17;17;16;13;4;2;1;1;1;1;1;1	;;;;;	14	17	17	17	15	15	15	15	15	14	15	14	13	14	14	14	15	6	15	15	15	15	15	14	15	14	13	14	14	14	15	6	15	15	15	15	15	14	15	14	13	14	14	14
sp|O55137|ACOT1_MOUSE;tr|Q99L15|Q99L15_MOUSE;tr|Q6P2K2|Q6P2K2_MOUSE;sp|Q9QYR9|ACOT2_MOUSE;sp|Q32Q92-2|ACOT6_MOUSE;tr|A0A1Y7VMZ4|A0A1Y7VMZ4_MOUSE;tr|Q91YQ6|Q91YQ6_MOUSE;sp|Q32Q92|ACOT6_MOUSE;sp|Q9QYR7-2|ACOT3_MOUSE;sp|Q8BWN8|ACOT4_MOUSE;sp|Q6Q2Z6|ACOT5_MOUSE;sp|Q9QYR7|ACOT3_MOUSE	sp|O55137|ACOT1_MOUSE;tr|Q99L15|Q99L15_MOUSE;tr|Q6P2K2|Q6P2K2_MOUSE;sp|Q9QYR9|ACOT2_MOUSE;sp|Q32Q92-2|ACOT6_MOUSE;tr|A0A1Y7VMZ4|A0A1Y7VMZ4_MOUSE;tr|Q91YQ6|Q91YQ6_MOUSE;sp|Q32Q92|ACOT6_MOUSE;sp|Q9QYR7-2|ACOT3_MOUSE;sp|Q8BWN8|ACOT4_MOUSE;sp|Q6Q2Z6|ACOT5_MOUSE;sp|Q9QYR7|ACOT3_MOUSE	2;2;2;2;1;1;1;1;1;1;1;1	2;2;2;2;1;1;1;1;1;1;1;1	2;2;2;2;1;1;1;1;1;1;1;1	;;;;;;;;;;;	12	2	2	2	1	1	1	1	2	2	1	1	2	1	2	2	2	0	1	1	1	1	2	2	1	1	2	1	2	2	2	0	1	1	1	1	2	2	1	1	2	1	2	2
tr|Q8BQV7|Q8BQV7_MOUSE;sp|O55142|RL35A_MOUSE;tr|Q9DC85|Q9DC85_MOUSE	tr|Q8BQV7|Q8BQV7_MOUSE;sp|O55142|RL35A_MOUSE;tr|Q9DC85|Q9DC85_MOUSE	5;5;4	5;5;4	5;5;4	;;	3	5	5	5	4	4	5	5	5	5	4	5	5	3	4	5	5	2	4	4	5	5	5	5	4	5	5	3	4	5	5	2	4	4	5	5	5	5	4	5	5	3	4	5
sp|O55143|AT2A2_MOUSE;tr|Q5DTI2|Q5DTI2_MOUSE;sp|O55143-2|AT2A2_MOUSE;tr|O54994|O54994_MOUSE;sp|Q8R429|AT2A1_MOUSE;tr|Q8C213|Q8C213_MOUSE;tr|B1ATS4|B1ATS4_MOUSE;tr|Q3U1K2|Q3U1K2_MOUSE;sp|Q64518-2|AT2A3_MOUSE;tr|B1ATS5|B1ATS5_MOUSE;sp|Q64518-3|AT2A3_MOUSE;tr|E9Q559|E9Q559_MOUSE;sp|Q64518|AT2A3_MOUSE;tr|Q3V1C4|Q3V1C4_MOUSE;tr|Q62268|Q62268_MOUSE	sp|O55143|AT2A2_MOUSE;tr|Q5DTI2|Q5DTI2_MOUSE;sp|O55143-2|AT2A2_MOUSE;tr|O54994|O54994_MOUSE	39;39;38;24;12;5;5;5;5;5;5;5;5;2;1	39;39;38;24;12;5;5;5;5;5;5;5;5;2;1	39;39;38;24;12;5;5;5;5;5;5;5;5;2;1	;;;	15	39	39	39	34	37	37	36	36	35	35	35	36	35	36	34	37	9	34	37	37	36	36	35	35	35	36	35	36	34	37	9	34	37	37	36	36	35	35	35	36	35	36	34
tr|A0A2R8VJW3|A0A2R8VJW3_MOUSE;sp|O55229|CHKB_MOUSE	tr|A0A2R8VJW3|A0A2R8VJW3_MOUSE;sp|O55229|CHKB_MOUSE	1;1	1;1	1;1	;	2	1	1	1	1	1	0	0	0	0	1	1	1	0	0	1	1	0	1	1	0	0	0	0	1	1	1	0	0	1	1	0	1	1	0	0	0	0	1	1	1	0	0	1
sp|O55234|PSB5_MOUSE;tr|Q8BTY5|Q8BTY5_MOUSE	sp|O55234|PSB5_MOUSE;tr|Q8BTY5|Q8BTY5_MOUSE	9;5	9;5	9;5	;	2	9	9	9	8	9	6	7	6	8	8	8	7	8	8	7	8	2	8	9	6	7	6	8	8	8	7	8	8	7	8	2	8	9	6	7	6	8	8	8	7	8	8	7
sp|O70161-2|PI51C_MOUSE;sp|O70161-3|PI51C_MOUSE;sp|O70161|PI51C_MOUSE;tr|F8WHW6|F8WHW6_MOUSE;tr|F7C0X9|F7C0X9_MOUSE;tr|E0CYP4|E0CYP4_MOUSE;tr|F6SMP3|F6SMP3_MOUSE	sp|O70161-2|PI51C_MOUSE;sp|O70161-3|PI51C_MOUSE;sp|O70161|PI51C_MOUSE;tr|F8WHW6|F8WHW6_MOUSE	10;10;10;10;3;2;1	10;10;10;10;3;2;1	10;10;10;10;3;2;1	;;;	7	10	10	10	4	8	10	9	8	8	5	8	7	5	6	10	10	3	4	8	10	9	8	8	5	8	7	5	6	10	10	3	4	8	10	9	8	8	5	8	7	5	6	10
tr|Q9CZS7|Q9CZS7_MOUSE;sp|O70172|PI42A_MOUSE;tr|F6RJE8|F6RJE8_MOUSE	tr|Q9CZS7|Q9CZS7_MOUSE;sp|O70172|PI42A_MOUSE;tr|F6RJE8|F6RJE8_MOUSE	3;3;2	1;1;1	1;1;1	;;	3	3	1	1	3	3	2	3	3	3	3	3	3	3	3	3	3	1	1	1	0	1	1	1	1	1	1	1	1	1	1	0	1	1	0	1	1	1	1	1	1	1	1	1
sp|O70194|EIF3D_MOUSE	sp|O70194|EIF3D_MOUSE	2	2	2		1	2	2	2	0	2	0	1	2	1	1	1	0	1	1	1	2	0	0	2	0	1	2	1	1	1	0	1	1	1	2	0	0	2	0	1	2	1	1	1	0	1	1	1
tr|Q8C4G3|Q8C4G3_MOUSE;tr|Q8C288|Q8C288_MOUSE;tr|Q505G9|Q505G9_MOUSE;sp|O70228|ATP9A_MOUSE;tr|A2AQC3|A2AQC3_MOUSE;tr|Q6DI68|Q6DI68_MOUSE;tr|A0A286YCV0|A0A286YCV0_MOUSE;sp|P98195-2|ATP9B_MOUSE;tr|D3YV00|D3YV00_MOUSE;sp|P98195|ATP9B_MOUSE	tr|Q8C4G3|Q8C4G3_MOUSE;tr|Q8C288|Q8C288_MOUSE;tr|Q505G9|Q505G9_MOUSE;sp|O70228|ATP9A_MOUSE;tr|A2AQC3|A2AQC3_MOUSE;tr|Q6DI68|Q6DI68_MOUSE	8;8;8;8;8;8;1;1;1;1	8;8;8;8;8;8;1;1;1;1	8;8;8;8;8;8;1;1;1;1	;;;;;	10	8	8	8	6	7	6	6	7	7	6	5	3	7	7	7	7	1	6	7	6	6	7	7	6	5	3	7	7	7	7	1	6	7	6	6	7	7	6	5	3	7	7	7
tr|A0A087WS46|A0A087WS46_MOUSE;sp|O70251|EF1B_MOUSE;tr|M0QWK5|M0QWK5_MOUSE;tr|M0QWH8|M0QWH8_MOUSE;tr|G3UX43|G3UX43_MOUSE;tr|G3UZ47|G3UZ47_MOUSE	tr|A0A087WS46|A0A087WS46_MOUSE;sp|O70251|EF1B_MOUSE;tr|M0QWK5|M0QWK5_MOUSE;tr|M0QWH8|M0QWH8_MOUSE;tr|G3UX43|G3UX43_MOUSE;tr|G3UZ47|G3UZ47_MOUSE	2;2;1;1;1;1	2;2;1;1;1;1	2;2;1;1;1;1	;;;;;	6	2	2	2	1	2	1	2	1	1	1	1	0	1	1	1	2	1	1	2	1	2	1	1	1	1	0	1	1	1	2	1	1	2	1	2	1	1	1	1	0	1	1	1
tr|D3YX62|D3YX62_MOUSE;tr|Q3U6W4|Q3U6W4_MOUSE;sp|O70252|HMOX2_MOUSE;tr|D3Z4A2|D3Z4A2_MOUSE	tr|D3YX62|D3YX62_MOUSE;tr|Q3U6W4|Q3U6W4_MOUSE;sp|O70252|HMOX2_MOUSE;tr|D3Z4A2|D3Z4A2_MOUSE	3;3;3;2	3;3;3;2	3;3;3;2	;;;	4	3	3	3	1	3	3	3	2	3	3	2	3	2	3	3	3	0	1	3	3	3	2	3	3	2	3	2	3	3	3	0	1	3	3	3	2	3	3	2	3	2	3	3
tr|F7APP3|F7APP3_MOUSE;tr|A2AJH3|A2AJH3_MOUSE;sp|O70311|NMT2_MOUSE	tr|F7APP3|F7APP3_MOUSE;tr|A2AJH3|A2AJH3_MOUSE;sp|O70311|NMT2_MOUSE	3;3;3	3;3;3	3;3;3	;;	3	3	3	3	2	3	3	3	2	3	2	3	1	1	3	2	3	1	2	3	3	3	2	3	2	3	1	1	3	2	3	1	2	3	3	3	2	3	2	3	1	1	3	2
tr|S4R1E5|S4R1E5_MOUSE;tr|Q8K4U7|Q8K4U7_MOUSE;sp|O70325-2|GPX4_MOUSE;tr|Q5XJZ8|Q5XJZ8_MOUSE;sp|O70325|GPX4_MOUSE;sp|O70325-3|GPX4_MOUSE;tr|Q3TIF2|Q3TIF2_MOUSE	tr|S4R1E5|S4R1E5_MOUSE;tr|Q8K4U7|Q8K4U7_MOUSE;sp|O70325-2|GPX4_MOUSE;tr|Q5XJZ8|Q5XJZ8_MOUSE;sp|O70325|GPX4_MOUSE;sp|O70325-3|GPX4_MOUSE;tr|Q3TIF2|Q3TIF2_MOUSE	3;3;3;3;3;3;2	3;3;3;3;3;3;2	3;3;3;3;3;3;2	;;;;;;	7	3	3	3	3	3	3	1	3	3	3	3	1	2	3	3	2	2	3	3	3	1	3	3	3	3	1	2	3	3	2	2	3	3	3	1	3	3	3	3	1	2	3	3
tr|Q9DCD8|Q9DCD8_MOUSE;sp|O70435|PSA3_MOUSE;tr|Q3TEL1|Q3TEL1_MOUSE;tr|E0CX62|E0CX62_MOUSE	tr|Q9DCD8|Q9DCD8_MOUSE;sp|O70435|PSA3_MOUSE;tr|Q3TEL1|Q3TEL1_MOUSE;tr|E0CX62|E0CX62_MOUSE	3;3;2;2	3;3;2;2	3;3;2;2	;;;	4	3	3	3	3	3	3	3	3	3	3	3	2	3	3	3	3	1	3	3	3	3	3	3	3	3	2	3	3	3	3	1	3	3	3	3	3	3	3	3	2	3	3	3
tr|Q9JMJ6|Q9JMJ6_MOUSE;tr|Q9DCE1|Q9DCE1_MOUSE;tr|Q8BH40|Q8BH40_MOUSE;sp|O70439|STX7_MOUSE	tr|Q9JMJ6|Q9JMJ6_MOUSE;tr|Q9DCE1|Q9DCE1_MOUSE;tr|Q8BH40|Q8BH40_MOUSE;sp|O70439|STX7_MOUSE	2;2;2;2	2;2;2;2	2;2;2;2	;;;	4	2	2	2	1	1	1	1	1	1	0	0	0	0	1	1	2	0	1	1	1	1	1	1	0	0	0	0	1	1	2	0	1	1	1	1	1	1	0	0	0	0	1	1
tr|Q3UYF9|Q3UYF9_MOUSE;sp|O70443|GNAZ_MOUSE	tr|Q3UYF9|Q3UYF9_MOUSE;sp|O70443|GNAZ_MOUSE	15;15	15;15	14;14	;	2	15	15	14	13	12	12	12	14	12	11	13	10	7	13	13	14	2	13	12	12	12	14	12	11	13	10	7	13	13	14	2	13	12	11	11	13	12	11	12	9	6	12	12
sp|O70456|1433S_MOUSE;tr|Q9JJ20|Q9JJ20_MOUSE	sp|O70456|1433S_MOUSE;tr|Q9JJ20|Q9JJ20_MOUSE	5;4	2;1	2;1	;	2	5	2	2	4	5	5	5	5	5	3	4	5	4	4	5	5	2	1	2	2	2	2	2	0	1	2	1	1	2	2	0	1	2	2	2	2	2	0	1	2	1	1	2
sp|O70503|DHB12_MOUSE;sp|O70503-2|DHB12_MOUSE;tr|Q8BPF1|Q8BPF1_MOUSE;tr|Q9CSR6|Q9CSR6_MOUSE	sp|O70503|DHB12_MOUSE;sp|O70503-2|DHB12_MOUSE	8;4;2;2	8;4;2;2	8;4;2;2	;	4	8	8	8	7	8	8	8	8	8	7	8	7	7	8	8	8	1	7	8	8	8	8	8	7	8	7	7	8	8	8	1	7	8	8	8	8	8	7	8	7	7	8	8
sp|O70589|CSKP_MOUSE;tr|A0A067XG53|A0A067XG53_MOUSE;tr|B9EJ23|B9EJ23_MOUSE;sp|O70589-3|CSKP_MOUSE;sp|O70589-4|CSKP_MOUSE;tr|B7ZP42|B7ZP42_MOUSE;sp|O70589-5|CSKP_MOUSE;sp|O70589-2|CSKP_MOUSE;tr|F6ZQR2|F6ZQR2_MOUSE;tr|Q91VJ0|Q91VJ0_MOUSE;tr|Q3TNZ0|Q3TNZ0_MOUSE;tr|F7CD87|F7CD87_MOUSE;tr|F6Y9I5|F6Y9I5_MOUSE	sp|O70589|CSKP_MOUSE;tr|A0A067XG53|A0A067XG53_MOUSE;tr|B9EJ23|B9EJ23_MOUSE;sp|O70589-3|CSKP_MOUSE;sp|O70589-4|CSKP_MOUSE;tr|B7ZP42|B7ZP42_MOUSE;sp|O70589-5|CSKP_MOUSE;sp|O70589-2|CSKP_MOUSE;tr|F6ZQR2|F6ZQR2_MOUSE	8;7;7;7;7;7;7;6;5;2;1;1;1	8;7;7;7;7;7;7;6;5;2;1;1;1	8;7;7;7;7;7;7;6;5;2;1;1;1	;;;;;;;;	13	8	8	8	4	8	6	5	6	6	5	5	6	6	6	6	8	0	4	8	6	5	6	6	5	5	6	6	6	6	8	0	4	8	6	5	6	6	5	5	6	6	6	6
sp|O88307|SORL_MOUSE;tr|Q3U2X9|Q3U2X9_MOUSE;tr|Q8C2R1|Q8C2R1_MOUSE	sp|O88307|SORL_MOUSE;tr|Q3U2X9|Q3U2X9_MOUSE	5;3;2	5;3;2	5;3;2	;	3	5	5	5	3	4	3	4	3	4	4	4	3	5	5	3	4	1	3	4	3	4	3	4	4	4	3	5	5	3	4	1	3	4	3	4	3	4	4	4	3	5	5	3
sp|O88342|WDR1_MOUSE;tr|Q3TE06|Q3TE06_MOUSE;tr|Q9DC08|Q9DC08_MOUSE;tr|Q9DBM8|Q9DBM8_MOUSE;tr|Q3TNK2|Q3TNK2_MOUSE;tr|Q3U136|Q3U136_MOUSE;tr|Q80ZI9|Q80ZI9_MOUSE;tr|A0A0J9YU05|A0A0J9YU05_MOUSE	sp|O88342|WDR1_MOUSE;tr|Q3TE06|Q3TE06_MOUSE;tr|Q9DC08|Q9DC08_MOUSE;tr|Q9DBM8|Q9DBM8_MOUSE;tr|Q3TNK2|Q3TNK2_MOUSE;tr|Q3U136|Q3U136_MOUSE;tr|Q80ZI9|Q80ZI9_MOUSE	21;20;20;20;20;20;20;8	21;20;20;20;20;20;20;8	21;20;20;20;20;20;20;8	;;;;;;	8	21	21	21	15	18	17	17	20	17	15	16	15	15	14	19	17	8	15	18	17	17	20	17	15	16	15	15	14	19	17	8	15	18	17	17	20	17	15	16	15	15	14	19
tr|Q3TI40|Q3TI40_MOUSE;tr|Q3TI19|Q3TI19_MOUSE;sp|O88441|MTX2_MOUSE;tr|Q8C454|Q8C454_MOUSE;tr|Q2M4G1|Q2M4G1_MOUSE	tr|Q3TI40|Q3TI40_MOUSE;tr|Q3TI19|Q3TI19_MOUSE;sp|O88441|MTX2_MOUSE;tr|Q8C454|Q8C454_MOUSE;tr|Q2M4G1|Q2M4G1_MOUSE	6;6;6;5;5	6;6;6;5;5	6;6;6;5;5	;;;;	5	6	6	6	1	6	4	5	5	6	2	1	3	2	2	4	5	0	1	6	4	5	5	6	2	1	3	2	2	4	5	0	1	6	4	5	5	6	2	1	3	2	2	4
sp|O88444|ADCY1_MOUSE;tr|Q5DTQ1|Q5DTQ1_MOUSE	sp|O88444|ADCY1_MOUSE;tr|Q5DTQ1|Q5DTQ1_MOUSE	3;2	3;2	3;2	;	2	3	3	3	1	3	3	2	3	3	2	2	3	2	2	3	3	0	1	3	3	2	3	3	2	2	3	2	2	3	3	0	1	3	3	2	3	3	2	2	3	2	2	3
tr|Q4FJX5|Q4FJX5_MOUSE;tr|Q3UIQ5|Q3UIQ5_MOUSE;sp|O88455|DHCR7_MOUSE;tr|A0A140LIT2|A0A140LIT2_MOUSE	tr|Q4FJX5|Q4FJX5_MOUSE;tr|Q3UIQ5|Q3UIQ5_MOUSE;sp|O88455|DHCR7_MOUSE;tr|A0A140LIT2|A0A140LIT2_MOUSE	1;1;1;1	1;1;1;1	1;1;1;1	;;;	4	1	1	1	1	1	0	0	0	1	1	0	0	0	1	1	1	0	1	1	0	0	0	1	1	0	0	0	1	1	1	0	1	1	0	0	0	1	1	0	0	0	1	1
tr|A0A0R4J1C2|A0A0R4J1C2_MOUSE;tr|A0A0R4IZW8|A0A0R4IZW8_MOUSE;sp|O88456|CPNS1_MOUSE;sp|Q9D7J7|CPNS2_MOUSE	tr|A0A0R4J1C2|A0A0R4J1C2_MOUSE;tr|A0A0R4IZW8|A0A0R4IZW8_MOUSE;sp|O88456|CPNS1_MOUSE;sp|Q9D7J7|CPNS2_MOUSE	3;3;3;2	3;3;3;2	3;3;3;2	;;;	4	3	3	3	1	2	2	1	2	2	1	2	3	1	2	2	3	0	1	2	2	1	2	2	1	2	3	1	2	2	3	0	1	2	2	1	2	2	1	2	3	1	2	2
sp|O88485-2|DC1I1_MOUSE;tr|D6Q0F3|D6Q0F3_MOUSE;sp|O88485|DC1I1_MOUSE;tr|D3Z0M6|D3Z0M6_MOUSE;tr|D6Q0F4|D6Q0F4_MOUSE;tr|Q3TYJ3|Q3TYJ3_MOUSE	sp|O88485-2|DC1I1_MOUSE;tr|D6Q0F3|D6Q0F3_MOUSE;sp|O88485|DC1I1_MOUSE;tr|D3Z0M6|D3Z0M6_MOUSE;tr|D6Q0F4|D6Q0F4_MOUSE;tr|Q3TYJ3|Q3TYJ3_MOUSE	3;3;3;3;2;2	3;3;3;3;2;2	3;3;3;3;2;2	;;;;;	6	3	3	3	2	3	3	3	3	1	2	2	3	3	2	3	3	0	2	3	3	3	3	1	2	2	3	3	2	3	3	0	2	3	3	3	3	1	2	2	3	3	2	3
tr|Q3TEL0|Q3TEL0_MOUSE;tr|Q3UB92|Q3UB92_MOUSE;tr|Q3U6W3|Q3U6W3_MOUSE;tr|Q3TAR8|Q3TAR8_MOUSE;sp|O88531|PPT1_MOUSE;tr|Q8VBX5|Q8VBX5_MOUSE	tr|Q3TEL0|Q3TEL0_MOUSE;tr|Q3UB92|Q3UB92_MOUSE;tr|Q3U6W3|Q3U6W3_MOUSE;tr|Q3TAR8|Q3TAR8_MOUSE;sp|O88531|PPT1_MOUSE;tr|Q8VBX5|Q8VBX5_MOUSE	1;1;1;1;1;1	1;1;1;1;1;1	1;1;1;1;1;1	;;;;;	6	1	1	1	0	1	1	1	1	1	0	1	1	1	1	1	1	0	0	1	1	1	1	1	0	1	1	1	1	1	1	0	0	1	1	1	1	1	0	1	1	1	1	1
sp|O88543|CSN3_MOUSE;tr|Q3TEA5|Q3TEA5_MOUSE;tr|F6YCA7|F6YCA7_MOUSE;tr|Q8BX58|Q8BX58_MOUSE	sp|O88543|CSN3_MOUSE;tr|Q3TEA5|Q3TEA5_MOUSE	6;4;2;2	6;4;2;2	6;4;2;2	;	4	6	6	6	3	6	5	6	5	5	4	5	5	4	6	4	6	0	3	6	5	6	5	5	4	5	5	4	6	4	6	0	3	6	5	6	5	5	4	5	5	4	6	4
tr|D3Z0F5|D3Z0F5_MOUSE;sp|O88545|CSN6_MOUSE;tr|F6QK86|F6QK86_MOUSE	tr|D3Z0F5|D3Z0F5_MOUSE;sp|O88545|CSN6_MOUSE;tr|F6QK86|F6QK86_MOUSE	2;2;1	2;2;1	2;2;1	;;	3	2	2	2	1	2	2	2	2	2	1	2	1	1	0	2	2	0	1	2	2	2	2	2	1	2	1	1	0	2	2	0	1	2	2	2	2	2	1	2	1	1	0	2
sp|O88569-3|ROA2_MOUSE;tr|B7ZP22|B7ZP22_MOUSE;sp|O88569-2|ROA2_MOUSE;sp|O88569|ROA2_MOUSE;tr|A0A0N4SUM2|A0A0N4SUM2_MOUSE	sp|O88569-3|ROA2_MOUSE;tr|B7ZP22|B7ZP22_MOUSE;sp|O88569-2|ROA2_MOUSE;sp|O88569|ROA2_MOUSE;tr|A0A0N4SUM2|A0A0N4SUM2_MOUSE	9;9;9;9;5	9;9;9;9;5	9;9;9;9;5	;;;;	5	9	9	9	7	9	9	8	9	7	8	7	7	6	9	7	7	2	7	9	9	8	9	7	8	7	7	6	9	7	7	2	7	9	9	8	9	7	8	7	7	6	9	7
sp|O88602|CCG2_MOUSE	sp|O88602|CCG2_MOUSE	5	4	4		1	5	4	4	2	4	2	4	4	1	2	2	0	1	1	3	4	1	1	4	2	4	4	1	1	1	0	0	1	3	3	1	1	4	2	4	4	1	1	1	0	0	1	3
tr|G5E884|G5E884_MOUSE;sp|O88643|PAK1_MOUSE;tr|S4R2K7|S4R2K7_MOUSE;tr|A0A0U1RQ87|A0A0U1RQ87_MOUSE	tr|G5E884|G5E884_MOUSE;sp|O88643|PAK1_MOUSE;tr|S4R2K7|S4R2K7_MOUSE	3;3;2;1	2;2;1;0	2;2;1;0	;;	4	3	2	2	2	3	3	3	3	3	3	3	1	2	3	2	3	1	1	2	2	2	2	2	2	2	0	1	2	1	2	1	1	2	2	2	2	2	2	2	0	1	2	1
tr|Q8CF81|Q8CF81_MOUSE;tr|Q3UGW4|Q3UGW4_MOUSE;sp|O88696|CLPP_MOUSE	tr|Q8CF81|Q8CF81_MOUSE;tr|Q3UGW4|Q3UGW4_MOUSE;sp|O88696|CLPP_MOUSE	1;1;1	1;1;1	1;1;1	;;	3	1	1	1	1	1	1	1	1	1	1	1	1	1	1	1	1	0	1	1	1	1	1	1	1	1	1	1	1	1	1	0	1	1	1	1	1	1	1	1	1	1	1	1
tr|C9K0Z8|C9K0Z8_MOUSE;sp|O88703|HCN2_MOUSE	tr|C9K0Z8|C9K0Z8_MOUSE;sp|O88703|HCN2_MOUSE	6;6	5;5	5;5	;	2	6	5	5	2	4	5	4	5	4	4	4	1	2	1	4	4	0	1	3	4	3	4	3	4	3	1	1	0	3	3	0	1	3	4	3	4	3	4	3	1	1	0	3
sp|O88704|HCN1_MOUSE;tr|Q62495|Q62495_MOUSE	sp|O88704|HCN1_MOUSE	9;1	9;1	8;1		2	9	9	8	4	8	9	8	8	8	4	4	3	4	4	8	8	0	4	8	9	8	8	8	4	4	3	4	4	8	8	0	3	7	8	7	7	7	4	3	3	3	3	7
tr|A0A0J9YU62|A0A0J9YU62_MOUSE;sp|O88712-2|CTBP1_MOUSE;sp|O88712|CTBP1_MOUSE;tr|A0A0J9YUM4|A0A0J9YUM4_MOUSE;sp|O88712-3|CTBP1_MOUSE;tr|A0A0J9YTW3|A0A0J9YTW3_MOUSE;tr|A0A0J9YU66|A0A0J9YU66_MOUSE;tr|A0A0J9YVI3|A0A0J9YVI3_MOUSE;tr|A0A0J9YUR5|A0A0J9YUR5_MOUSE	tr|A0A0J9YU62|A0A0J9YU62_MOUSE;sp|O88712-2|CTBP1_MOUSE;sp|O88712|CTBP1_MOUSE;tr|A0A0J9YUM4|A0A0J9YUM4_MOUSE;sp|O88712-3|CTBP1_MOUSE;tr|A0A0J9YTW3|A0A0J9YTW3_MOUSE	4;4;4;3;3;2;1;1;1	4;4;4;3;3;2;1;1;1	4;4;4;3;3;2;1;1;1	;;;;;	9	4	4	4	4	4	4	4	4	4	4	3	4	4	4	4	4	2	4	4	4	4	4	4	4	3	4	4	4	4	4	2	4	4	4	4	4	4	4	3	4	4	4	4
sp|O88736|DHB7_MOUSE;tr|Q8C5N9|Q8C5N9_MOUSE	sp|O88736|DHB7_MOUSE;tr|Q8C5N9|Q8C5N9_MOUSE	2;1	2;1	2;1	;	2	2	2	2	1	1	2	2	1	1	1	1	0	0	1	2	2	0	1	1	2	2	1	1	1	1	0	0	1	2	2	0	1	1	2	2	1	1	1	1	0	0	1	2
sp|O88737|BSN_MOUSE;sp|O88737-2|BSN_MOUSE;tr|V9GX98|V9GX98_MOUSE;tr|Q3UXD6|Q3UXD6_MOUSE;tr|Q3TUN1|Q3TUN1_MOUSE;tr|Q3V2Z5|Q3V2Z5_MOUSE;sp|Q8BL48-2|UNK_MOUSE;sp|Q8BL48|UNK_MOUSE	sp|O88737|BSN_MOUSE;sp|O88737-2|BSN_MOUSE	109;107;28;2;2;1;1;1	109;107;28;2;2;1;1;1	106;104;27;2;2;1;1;1	;	8	109	109	106	10	74	100	103	100	27	12	9	9	13	7	102	62	8	10	74	100	103	100	27	12	9	9	13	7	102	62	8	10	72	97	100	98	25	12	9	8	11	7	99
tr|S4R1L5|S4R1L5_MOUSE;sp|O88738-3|BIRC6_MOUSE;tr|S4R2P8|S4R2P8_MOUSE;sp|O88738-2|BIRC6_MOUSE;sp|O88738|BIRC6_MOUSE;tr|A0A1S6GWH6|A0A1S6GWH6_MOUSE;tr|S4R1S3|S4R1S3_MOUSE;tr|S4R268|S4R268_MOUSE	tr|S4R1L5|S4R1L5_MOUSE;sp|O88738-3|BIRC6_MOUSE;tr|S4R2P8|S4R2P8_MOUSE;sp|O88738-2|BIRC6_MOUSE;sp|O88738|BIRC6_MOUSE;tr|A0A1S6GWH6|A0A1S6GWH6_MOUSE	6;6;6;6;6;6;1;1	6;6;6;6;6;6;1;1	6;6;6;6;6;6;1;1	;;;;;	8	6	6	6	1	5	6	4	6	3	4	4	1	4	4	4	4	0	1	5	6	4	6	3	4	4	1	4	4	4	4	0	1	5	6	4	6	3	4	4	1	4	4	4
tr|Q3UTV3|Q3UTV3_MOUSE;tr|Q3UEX4|Q3UEX4_MOUSE;sp|O88741|GDAP1_MOUSE;sp|O88741-2|GDAP1_MOUSE;tr|A0A087WQZ4|A0A087WQZ4_MOUSE	tr|Q3UTV3|Q3UTV3_MOUSE;tr|Q3UEX4|Q3UEX4_MOUSE;sp|O88741|GDAP1_MOUSE	11;11;11;3;1	11;11;11;3;1	11;11;11;3;1	;;	5	11	11	11	8	9	9	8	10	11	8	9	8	9	9	11	11	0	8	9	9	8	10	11	8	9	8	9	9	11	11	0	8	9	9	8	10	11	8	9	8	9	9	11
tr|Q3U6U3|Q3U6U3_MOUSE;tr|Q8VCV3|Q8VCV3_MOUSE;sp|O88848|ARL6_MOUSE;sp|O88848-2|ARL6_MOUSE;tr|D3Z067|D3Z067_MOUSE	tr|Q3U6U3|Q3U6U3_MOUSE;tr|Q8VCV3|Q8VCV3_MOUSE;sp|O88848|ARL6_MOUSE;sp|O88848-2|ARL6_MOUSE;tr|D3Z067|D3Z067_MOUSE	1;1;1;1;1	1;1;1;1;1	1;1;1;1;1	;;;;	5	1	1	1	0	1	1	1	1	1	0	1	0	0	0	1	1	0	0	1	1	1	1	1	0	1	0	0	0	1	1	0	0	1	1	1	1	1	0	1	0	0	0	1
sp|O88935|SYN1_MOUSE;sp|O88935-1|SYN1_MOUSE;sp|O88935-3|SYN1_MOUSE;tr|W8QPF2|W8QPF2_MOUSE	sp|O88935|SYN1_MOUSE;sp|O88935-1|SYN1_MOUSE;sp|O88935-3|SYN1_MOUSE	30;28;27;2	30;28;27;2	28;27;25;1	;;	4	30	30	28	29	26	27	28	26	25	28	27	24	23	25	29	27	10	29	26	27	28	26	25	28	27	24	23	25	29	27	10	27	24	25	26	24	23	26	26	23	22	23	27
tr|A3KGE4|A3KGE4_MOUSE;tr|G3X9Q7|G3X9Q7_MOUSE;sp|O88998-3|NOE1_MOUSE;tr|Q8R357|Q8R357_MOUSE;sp|O88998|NOE1_MOUSE	tr|A3KGE4|A3KGE4_MOUSE;tr|G3X9Q7|G3X9Q7_MOUSE;sp|O88998-3|NOE1_MOUSE;tr|Q8R357|Q8R357_MOUSE;sp|O88998|NOE1_MOUSE	1;1;1;1;1	1;1;1;1;1	1;1;1;1;1	;;;;	5	1	1	1	1	1	1	1	1	1	1	1	1	1	1	1	1	0	1	1	1	1	1	1	1	1	1	1	1	1	1	0	1	1	1	1	1	1	1	1	1	1	1	1
sp|O89001|CBPD_MOUSE	sp|O89001|CBPD_MOUSE	3	3	3		1	3	3	3	3	3	2	3	2	3	1	2	2	2	3	3	3	0	3	3	2	3	2	3	1	2	2	2	3	3	3	0	3	3	2	3	2	3	1	2	2	2	3	3
tr|Q9D1Q3|Q9D1Q3_MOUSE;tr|Q3UCT9|Q3UCT9_MOUSE;tr|Q3TVJ0|Q3TVJ0_MOUSE;sp|O89051|ITM2B_MOUSE;tr|Q9JME4|Q9JME4_MOUSE;tr|A0A2I3BQ30|A0A2I3BQ30_MOUSE;tr|A0A2I3BPW7|A0A2I3BPW7_MOUSE	tr|Q9D1Q3|Q9D1Q3_MOUSE;tr|Q3UCT9|Q3UCT9_MOUSE;tr|Q3TVJ0|Q3TVJ0_MOUSE;sp|O89051|ITM2B_MOUSE;tr|Q9JME4|Q9JME4_MOUSE	4;4;4;4;2;1;1	4;4;4;4;2;1;1	4;4;4;4;2;1;1	;;;;	7	4	4	4	1	3	3	2	3	3	0	1	0	2	1	3	4	0	1	3	3	2	3	3	0	1	0	2	1	3	4	0	1	3	3	2	3	3	0	1	0	2	1	3
tr|Q3U232|Q3U232_MOUSE;tr|Q3T9L1|Q3T9L1_MOUSE;sp|O89053|COR1A_MOUSE;tr|Q3U9K3|Q3U9K3_MOUSE;tr|G3UYK8|G3UYK8_MOUSE;tr|A0A0U1RPY8|A0A0U1RPY8_MOUSE;tr|D3YW57|D3YW57_MOUSE;tr|G3UX53|G3UX53_MOUSE;tr|D3YXM2|D3YXM2_MOUSE	tr|Q3U232|Q3U232_MOUSE;tr|Q3T9L1|Q3T9L1_MOUSE;sp|O89053|COR1A_MOUSE;tr|Q3U9K3|Q3U9K3_MOUSE;tr|G3UYK8|G3UYK8_MOUSE;tr|A0A0U1RPY8|A0A0U1RPY8_MOUSE;tr|D3YW57|D3YW57_MOUSE	12;12;12;11;10;8;6;3;3	12;12;12;11;10;8;6;3;3	12;12;12;11;10;8;6;3;3	;;;;;;	9	12	12	12	9	11	9	10	9	9	9	8	8	6	9	9	10	0	9	11	9	10	9	9	9	8	8	6	9	9	10	0	9	11	9	10	9	9	9	8	8	6	9	9
tr|Q9D1J2|Q9D1J2_MOUSE;sp|O89079|COPE_MOUSE;tr|D3Z315|D3Z315_MOUSE;tr|F6YFR7|F6YFR7_MOUSE;tr|F6XIG5|F6XIG5_MOUSE	tr|Q9D1J2|Q9D1J2_MOUSE;sp|O89079|COPE_MOUSE;tr|D3Z315|D3Z315_MOUSE;tr|F6YFR7|F6YFR7_MOUSE	3;3;2;2;1	3;3;2;2;1	3;3;2;2;1	;;;	5	3	3	3	1	2	1	2	2	3	0	1	1	1	1	3	3	0	1	2	1	2	2	3	0	1	1	1	1	3	3	0	1	2	1	2	2	3	0	1	1	1	1	3
sp|O89112|LANC1_MOUSE;tr|B2KGR2|B2KGR2_MOUSE;tr|Q8CHW0|Q8CHW0_MOUSE	sp|O89112|LANC1_MOUSE;tr|B2KGR2|B2KGR2_MOUSE	8;6;3	8;6;3	8;6;3	;	3	8	8	8	6	5	7	7	5	5	5	5	5	5	5	6	6	0	6	5	7	7	5	5	5	5	5	5	5	6	6	0	6	5	7	7	5	5	5	5	5	5	5	6
tr|Q70YN3|Q70YN3_MOUSE;tr|A0A286T4I5|A0A286T4I5_MOUSE;tr|A0A286T4G8|A0A286T4G8_MOUSE;tr|A0A286T4G6|A0A286T4G6_MOUSE;tr|A0A286T4B5|A0A286T4B5_MOUSE;sp|P00397|COX1_MOUSE;tr|Q3TML7|Q3TML7_MOUSE;tr|Q3TRT0|Q3TRT0_MOUSE;tr|Q3UQ58|Q3UQ58_MOUSE;tr|Q3UTW3|Q3UTW3_MOUSE;tr|A0A286T486|A0A286T486_MOUSE;tr|A0A075DCV7|A0A075DCV7_MOUSE;tr|Q35042|Q35042_MOUSE;tr|B3IYS1|B3IYS1_MOUSE	tr|Q70YN3|Q70YN3_MOUSE;tr|A0A286T4I5|A0A286T4I5_MOUSE;tr|A0A286T4G8|A0A286T4G8_MOUSE;tr|A0A286T4G6|A0A286T4G6_MOUSE;tr|A0A286T4B5|A0A286T4B5_MOUSE;sp|P00397|COX1_MOUSE;tr|Q3TML7|Q3TML7_MOUSE;tr|Q3TRT0|Q3TRT0_MOUSE;tr|Q3UQ58|Q3UQ58_MOUSE;tr|Q3UTW3|Q3UTW3_MOUSE;tr|A0A286T486|A0A286T486_MOUSE;tr|A0A075DCV7|A0A075DCV7_MOUSE	4;4;4;4;4;4;3;3;3;3;3;3;1;1	4;4;4;4;4;4;3;3;3;3;3;3;1;1	4;4;4;4;4;4;3;3;3;3;3;3;1;1	;;;;;;;;;;;	14	4	4	4	1	3	2	2	3	3	2	1	2	2	2	2	4	0	1	3	2	2	3	3	2	1	2	2	2	2	4	0	1	3	2	2	3	3	2	1	2	2	2	2
tr|A0A075DC90|A0A075DC90_MOUSE;sp|P00405|COX2_MOUSE	tr|A0A075DC90|A0A075DC90_MOUSE;sp|P00405|COX2_MOUSE	5;5	5;5	5;5	;	2	5	5	5	4	5	4	4	5	5	5	4	5	5	4	4	5	1	4	5	4	4	5	5	5	4	5	5	4	4	5	1	4	5	4	4	5	5	5	4	5	5	4	4
tr|Q7JCA9|Q7JCA9_MOUSE;tr|G3EBA9|G3EBA9_MOUSE;tr|A3R3W7|A3R3W7_MOUSE;tr|A0A141CM47|A0A141CM47_MOUSE;tr|A0A075DCG2|A0A075DCG2_MOUSE;sp|P00416|COX3_MOUSE	tr|Q7JCA9|Q7JCA9_MOUSE;tr|G3EBA9|G3EBA9_MOUSE;tr|A3R3W7|A3R3W7_MOUSE;tr|A0A141CM47|A0A141CM47_MOUSE;tr|A0A075DCG2|A0A075DCG2_MOUSE;sp|P00416|COX3_MOUSE	1;1;1;1;1;1	1;1;1;1;1;1	1;1;1;1;1;1	;;;;;	6	1	1	1	1	1	1	1	1	1	1	1	1	1	1	1	1	0	1	1	1	1	1	1	1	1	1	1	1	1	1	0	1	1	1	1	1	1	1	1	1	1	1	1
tr|Q99KF5|Q99KF5_MOUSE;sp|P00493|HPRT_MOUSE;tr|Q6TDG6|Q6TDG6_MOUSE	tr|Q99KF5|Q99KF5_MOUSE;sp|P00493|HPRT_MOUSE	6;6;2	6;6;2	6;6;2	;	3	6	6	6	4	5	4	4	5	5	4	5	4	4	4	4	5	5	4	5	4	4	5	5	4	5	4	4	4	4	5	5	4	5	4	4	5	5	4	5	4	4	4	4
tr|Q3V2U3|Q3V2U3_MOUSE;tr|Q3V257|Q3V257_MOUSE;tr|Q3TKD9|Q3TKD9_MOUSE;sp|P00848|ATP6_MOUSE	tr|Q3V2U3|Q3V2U3_MOUSE;tr|Q3V257|Q3V257_MOUSE;tr|Q3TKD9|Q3TKD9_MOUSE;sp|P00848|ATP6_MOUSE	1;1;1;1	1;1;1;1	1;1;1;1	;;;	4	1	1	1	0	1	0	1	0	0	0	0	0	0	0	1	1	0	0	1	0	1	0	0	0	0	0	0	0	1	1	0	0	1	0	1	0	0	0	0	0	0	0	1
sp|P00920|CAH2_MOUSE;tr|A0A0A6YX78|A0A0A6YX78_MOUSE	sp|P00920|CAH2_MOUSE;tr|A0A0A6YX78|A0A0A6YX78_MOUSE	10;6	10;6	10;6	;	2	10	10	10	10	10	9	9	10	10	10	10	10	10	10	10	10	4	10	10	9	9	10	10	10	10	10	10	10	10	10	4	10	10	9	9	10	10	10	10	10	10	10	10
tr|A0A1L1SUX8|A0A1L1SUX8_MOUSE;tr|Q53YX2|Q53YX2_MOUSE;sp|P01831|THY1_MOUSE	tr|A0A1L1SUX8|A0A1L1SUX8_MOUSE;tr|Q53YX2|Q53YX2_MOUSE;sp|P01831|THY1_MOUSE	4;4;4	4;4;4	4;4;4	;;	3	4	4	4	4	4	4	4	4	4	4	4	4	4	4	4	4	4	4	4	4	4	4	4	4	4	4	4	4	4	4	4	4	4	4	4	4	4	4	4	4	4	4	4
sp|P84244|H33_MOUSE;sp|P02301|H3C_MOUSE;tr|E0CZ27|E0CZ27_MOUSE;tr|F8WI35|F8WI35_MOUSE;tr|A1L0V4|A1L0V4_MOUSE;sp|P68433|H31_MOUSE;tr|E0CYN1|E0CYN1_MOUSE;tr|E0CYR7|E0CYR7_MOUSE	sp|P84244|H33_MOUSE;sp|P02301|H3C_MOUSE;tr|E0CZ27|E0CZ27_MOUSE;tr|F8WI35|F8WI35_MOUSE;tr|A1L0V4|A1L0V4_MOUSE;sp|P68433|H31_MOUSE	5;5;4;4;4;4;1;1	5;5;4;4;4;4;1;1	1;1;1;0;0;0;0;0	;;;;;	8	5	5	1	4	5	5	5	5	5	5	5	5	4	5	5	5	2	4	5	5	5	5	5	5	5	5	4	5	5	5	2	0	1	1	1	1	1	1	1	1	1	1	1
tr|A0A1B0GRC0|A0A1B0GRC0_MOUSE;tr|A0A1B0GSI7|A0A1B0GSI7_MOUSE;sp|P02463|CO4A1_MOUSE	tr|A0A1B0GRC0|A0A1B0GRC0_MOUSE;tr|A0A1B0GSI7|A0A1B0GSI7_MOUSE;sp|P02463|CO4A1_MOUSE	2;2;2	2;2;2	2;2;2	;;	3	2	2	2	2	2	0	2	1	1	0	1	2	0	1	2	2	0	2	2	0	2	1	1	0	1	2	0	1	2	2	0	2	2	0	2	1	1	0	1	2	0	1	2
tr|Q3TNL9|Q3TNL9_MOUSE;tr|G3EB90|G3EB90_MOUSE;tr|A0A141CM15|A0A141CM15_MOUSE;tr|A0A075DCA9|A0A075DCA9_MOUSE;sp|P03888|NU1M_MOUSE;tr|A0A141CM41|A0A141CM41_MOUSE	tr|Q3TNL9|Q3TNL9_MOUSE;tr|G3EB90|G3EB90_MOUSE;tr|A0A141CM15|A0A141CM15_MOUSE;tr|A0A075DCA9|A0A075DCA9_MOUSE;sp|P03888|NU1M_MOUSE;tr|A0A141CM41|A0A141CM41_MOUSE	3;3;3;3;3;2	3;3;3;3;3;2	3;3;3;3;3;2	;;;;;	6	3	3	3	2	2	2	2	2	2	2	1	1	1	2	2	3	0	2	2	2	2	2	2	2	1	1	1	2	2	3	0	2	2	2	2	2	2	2	1	1	1	2	2
tr|A0A141CM22|A0A141CM22_MOUSE;tr|A0A075DCW1|A0A075DCW1_MOUSE;sp|P03899|NU3M_MOUSE	tr|A0A141CM22|A0A141CM22_MOUSE;tr|A0A075DCW1|A0A075DCW1_MOUSE;sp|P03899|NU3M_MOUSE	1;1;1	1;1;1	1;1;1	;;	3	1	1	1	1	1	1	1	1	1	1	1	1	1	1	1	1	0	1	1	1	1	1	1	1	1	1	1	1	1	1	0	1	1	1	1	1	1	1	1	1	1	1	1
tr|A0A075DC92|A0A075DC92_MOUSE;tr|Q7YBV2|Q7YBV2_MOUSE;tr|A0A141CM23|A0A141CM23_MOUSE;sp|P03903|NU4LM_MOUSE	tr|A0A075DC92|A0A075DC92_MOUSE;tr|Q7YBV2|Q7YBV2_MOUSE;tr|A0A141CM23|A0A141CM23_MOUSE;sp|P03903|NU4LM_MOUSE	1;1;1;1	1;1;1;1	1;1;1;1	;;;	4	1	1	1	0	1	1	1	0	1	0	1	0	0	0	1	1	0	0	1	1	1	0	1	0	1	0	0	0	1	1	0	0	1	1	1	0	1	0	1	0	0	0	1
tr|W0TGY1|W0TGY1_MOUSE;tr|Q9ME04|Q9ME04_MOUSE;tr|F1JVR2|F1JVR2_MOUSE;tr|A9UIX0|A9UIX0_MOUSE;tr|A0A141CM50|A0A141CM50_MOUSE;tr|A0A141CM24|A0A141CM24_MOUSE;sp|P03911|NU4M_MOUSE;tr|A0A075DCI1|A0A075DCI1_MOUSE;tr|Q3UQ59|Q3UQ59_MOUSE	tr|W0TGY1|W0TGY1_MOUSE;tr|Q9ME04|Q9ME04_MOUSE;tr|F1JVR2|F1JVR2_MOUSE;tr|A9UIX0|A9UIX0_MOUSE;tr|A0A141CM50|A0A141CM50_MOUSE;tr|A0A141CM24|A0A141CM24_MOUSE;sp|P03911|NU4M_MOUSE;tr|A0A075DCI1|A0A075DCI1_MOUSE	3;3;3;3;3;3;3;3;1	3;3;3;3;3;3;3;3;1	3;3;3;3;3;3;3;3;1	;;;;;;;	9	3	3	3	1	2	3	2	3	3	2	2	2	2	2	2	3	0	1	2	3	2	3	3	2	2	2	2	2	2	3	0	1	2	3	2	3	3	2	2	2	2	2	2
tr|Q7GIP3|Q7GIP3_MOUSE;tr|Q4JFM6|Q4JFM6_MOUSE;tr|N0DTI5|N0DTI5_MOUSE;tr|A0A141CM51|A0A141CM51_MOUSE;sp|P03921|NU5M_MOUSE;tr|Q3UVI0|Q3UVI0_MOUSE;tr|Q3UQ68|Q3UQ68_MOUSE;tr|A0A075DCB1|A0A075DCB1_MOUSE;tr|Q3UQD2|Q3UQD2_MOUSE;tr|Q3TRR5|Q3TRR5_MOUSE;tr|A0A141CM38|A0A141CM38_MOUSE;tr|A0A141CM25|A0A141CM25_MOUSE	tr|Q7GIP3|Q7GIP3_MOUSE;tr|Q4JFM6|Q4JFM6_MOUSE;tr|N0DTI5|N0DTI5_MOUSE;tr|A0A141CM51|A0A141CM51_MOUSE;sp|P03921|NU5M_MOUSE;tr|Q3UVI0|Q3UVI0_MOUSE;tr|Q3UQ68|Q3UQ68_MOUSE;tr|A0A075DCB1|A0A075DCB1_MOUSE;tr|Q3UQD2|Q3UQD2_MOUSE;tr|Q3TRR5|Q3TRR5_MOUSE;tr|A0A141CM38|A0A141CM38_MOUSE;tr|A0A141CM25|A0A141CM25_MOUSE	4;4;4;4;4;3;3;3;2;2;2;2	4;4;4;4;4;3;3;3;2;2;2;2	4;4;4;4;4;3;3;3;2;2;2;2	;;;;;;;;;;;	12	4	4	4	0	3	3	1	3	3	3	3	2	3	3	4	4	0	0	3	3	1	3	3	3	3	2	3	3	4	4	0	0	3	3	1	3	3	3	3	2	3	3	4
sp|P03995-2|GFAP_MOUSE;sp|P03995|GFAP_MOUSE;tr|A0MTM0|A0MTM0_MOUSE	sp|P03995-2|GFAP_MOUSE;sp|P03995|GFAP_MOUSE	18;18;2	17;17;2	17;17;2	;	3	18	17	17	11	13	12	16	12	7	7	6	5	8	8	13	9	8	11	13	12	15	12	6	7	6	5	8	8	13	9	8	11	13	12	15	12	6	7	6	5	8	8	13
sp|P04104|K2C1_MOUSE	sp|P04104|K2C1_MOUSE	9	2	2		1	9	2	2	8	7	8	7	6	7	8	7	7	9	7	6	7	1	1	0	1	1	0	1	1	0	0	2	0	0	0	0	1	0	1	1	0	1	1	0	0	2	0	0
sp|P04370-9|MBP_MOUSE;sp|P04370-4|MBP_MOUSE;sp|P04370-13|MBP_MOUSE;sp|P04370-6|MBP_MOUSE;sp|P04370-11|MBP_MOUSE;tr|Q09J72|Q09J72_MOUSE;sp|P04370-7|MBP_MOUSE;sp|P04370-5|MBP_MOUSE;sp|P04370-10|MBP_MOUSE;tr|A0A411P8U6|A0A411P8U6_MOUSE;sp|P04370-14|MBP_MOUSE;sp|P04370-8|MBP_MOUSE;tr|A0A498WGS3|A0A498WGS3_MOUSE;sp|P04370|MBP_MOUSE;sp|P04370-2|MBP_MOUSE	sp|P04370-9|MBP_MOUSE;sp|P04370-4|MBP_MOUSE;sp|P04370-13|MBP_MOUSE;sp|P04370-6|MBP_MOUSE;sp|P04370-11|MBP_MOUSE;tr|Q09J72|Q09J72_MOUSE;sp|P04370-7|MBP_MOUSE;sp|P04370-5|MBP_MOUSE;sp|P04370-10|MBP_MOUSE;tr|A0A411P8U6|A0A411P8U6_MOUSE;sp|P04370-14|MBP_MOUSE;sp|P04370-8|MBP_MOUSE;tr|A0A498WGS3|A0A498WGS3_MOUSE;sp|P04370|MBP_MOUSE	9;9;8;8;8;7;7;7;7;7;6;6;6;6;3	9;9;8;8;8;7;7;7;7;7;6;6;6;6;3	9;9;8;8;8;7;7;7;7;7;6;6;6;6;3	;;;;;;;;;;;;;	15	9	9	9	8	9	9	9	9	8	8	9	9	9	8	9	9	3	8	9	9	9	9	8	8	9	9	9	8	9	9	3	8	9	9	9	9	8	8	9	9	9	8	9
tr|Q8CAD1|Q8CAD1_MOUSE;tr|B1AUN8|B1AUN8_MOUSE;tr|Q3UXR0|Q3UXR0_MOUSE;tr|Q3TQI2|Q3TQI2_MOUSE;tr|E9Q0P8|E9Q0P8_MOUSE;sp|P04627|ARAF_MOUSE	tr|Q8CAD1|Q8CAD1_MOUSE;tr|B1AUN8|B1AUN8_MOUSE;tr|Q3UXR0|Q3UXR0_MOUSE;tr|Q3TQI2|Q3TQI2_MOUSE;tr|E9Q0P8|E9Q0P8_MOUSE;sp|P04627|ARAF_MOUSE	1;1;1;1;1;1	1;1;1;1;1;1	1;1;1;1;1;1	;;;;;	6	1	1	1	0	0	0	1	1	0	0	0	0	0	0	1	0	0	0	0	0	1	1	0	0	0	0	0	0	1	0	0	0	0	0	1	1	0	0	0	0	0	0	1
tr|Q3TA19|Q3TA19_MOUSE;tr|Q3TZG9|Q3TZG9_MOUSE;tr|Q3TZ29|Q3TZ29_MOUSE;tr|Q3TZ12|Q3TZ12_MOUSE;sp|P04919-2|B3AT_MOUSE;tr|Q3U065|Q3U065_MOUSE;tr|Q3TZJ1|Q3TZJ1_MOUSE;tr|Q3TNL6|Q3TNL6_MOUSE;tr|Q3TAJ4|Q3TAJ4_MOUSE;sp|P04919|B3AT_MOUSE	tr|Q3TA19|Q3TA19_MOUSE;tr|Q3TZG9|Q3TZG9_MOUSE;tr|Q3TZ29|Q3TZ29_MOUSE;tr|Q3TZ12|Q3TZ12_MOUSE;sp|P04919-2|B3AT_MOUSE;tr|Q3U065|Q3U065_MOUSE;tr|Q3TZJ1|Q3TZJ1_MOUSE;tr|Q3TNL6|Q3TNL6_MOUSE;tr|Q3TAJ4|Q3TAJ4_MOUSE;sp|P04919|B3AT_MOUSE	2;2;2;2;2;2;2;2;2;2	2;2;2;2;2;2;2;2;2;2	2;2;2;2;2;2;2;2;2;2	;;;;;;;;;	10	2	2	2	1	2	1	1	2	2	1	1	1	1	1	2	2	0	1	2	1	1	2	2	1	1	1	1	1	2	2	0	1	2	1	1	2	2	1	1	1	1	1	2
sp|P05063|ALDOC_MOUSE	sp|P05063|ALDOC_MOUSE	14	12	12		1	14	12	12	12	14	12	12	12	12	13	13	12	13	13	13	11	3	11	12	10	10	11	11	12	12	10	12	11	12	10	2	11	12	10	10	11	11	12	12	10	12	11	12
sp|P05064|ALDOA_MOUSE;tr|A6ZI44|A6ZI44_MOUSE;tr|Q6NY00|Q6NY00_MOUSE;tr|D3YWI1|D3YWI1_MOUSE;tr|D3Z510|D3Z510_MOUSE;tr|A0A0U1RPN8|A0A0U1RPN8_MOUSE;tr|Q9CPQ9|Q9CPQ9_MOUSE;tr|A6ZI46|A6ZI46_MOUSE;tr|D3YV98|D3YV98_MOUSE;tr|A0A0U1RPT5|A0A0U1RPT5_MOUSE;tr|A6ZI47|A6ZI47_MOUSE	sp|P05064|ALDOA_MOUSE;tr|A6ZI44|A6ZI44_MOUSE;tr|Q6NY00|Q6NY00_MOUSE;tr|D3YWI1|D3YWI1_MOUSE;tr|D3Z510|D3Z510_MOUSE;tr|A0A0U1RPN8|A0A0U1RPN8_MOUSE;tr|Q9CPQ9|Q9CPQ9_MOUSE;tr|A6ZI46|A6ZI46_MOUSE	19;18;17;13;11;11;10;10;9;9;7	19;18;17;13;11;11;10;10;9;9;7	17;16;17;11;11;11;10;10;9;9;7	;;;;;;;	11	19	19	17	16	18	17	18	17	16	16	16	18	16	17	16	17	10	16	18	17	18	17	16	16	16	18	16	17	16	17	10	15	16	15	16	16	15	15	15	16	15	15	15
sp|P05132-2|KAPCA_MOUSE;sp|P05132|KAPCA_MOUSE;tr|J9JDU9|J9JDU9_MOUSE;tr|Q8C4J3|Q8C4J3_MOUSE;tr|Q8CBP8|Q8CBP8_MOUSE	sp|P05132-2|KAPCA_MOUSE;sp|P05132|KAPCA_MOUSE;tr|J9JDU9|J9JDU9_MOUSE	10;10;5;3;3	10;10;5;3;3	4;4;3;0;0	;;	5	10	10	4	9	9	9	9	8	9	7	9	10	9	9	9	9	2	9	9	9	9	8	9	7	9	10	9	9	9	9	2	3	3	3	3	2	3	3	3	4	3	3	3
sp|P05201|AATC_MOUSE;tr|F7ALS6|F7ALS6_MOUSE	sp|P05201|AATC_MOUSE	20;7	20;7	20;7		2	20	20	20	17	20	19	20	19	19	18	19	18	18	18	20	20	5	17	20	19	20	19	19	18	19	18	18	18	20	20	5	17	20	19	20	19	19	18	19	18	18	18	20
sp|P05202|AATM_MOUSE	sp|P05202|AATM_MOUSE	20	20	20		1	20	20	20	18	20	18	18	19	19	18	19	18	17	19	20	18	9	18	20	18	18	19	19	18	19	18	17	19	20	18	9	18	20	18	18	19	19	18	19	18	17	19	20
sp|P05213|TBA1B_MOUSE;tr|Q99KA2|Q99KA2_MOUSE;tr|A0A2R8VHF3|A0A2R8VHF3_MOUSE;tr|O89052|O89052_MOUSE	sp|P05213|TBA1B_MOUSE;tr|Q99KA2|Q99KA2_MOUSE;tr|A0A2R8VHF3|A0A2R8VHF3_MOUSE	28;22;14;5	3;3;1;0	0;0;0;0	;;	4	28	3	0	27	25	24	25	25	23	25	22	24	23	23	23	25	21	3	3	3	3	3	3	3	3	3	3	2	3	3	3	0	0	0	0	0	0	0	0	0	0	0	0
tr|Q3UKD6|Q3UKD6_MOUSE;tr|F8WI90|F8WI90_MOUSE;sp|P05480|SRC_MOUSE;tr|Q3TLX4|Q3TLX4_MOUSE;tr|Q8BQI4|Q8BQI4_MOUSE;tr|Q8BPC1|Q8BPC1_MOUSE;sp|Q62270|SRMS_MOUSE;tr|Q0VBH4|Q0VBH4_MOUSE;sp|P06240|LCK_MOUSE;sp|Q922K9|FRK_MOUSE;tr|E9Q696|E9Q696_MOUSE;tr|A4FUV7|A4FUV7_MOUSE;tr|B2RUR6|B2RUR6_MOUSE;tr|A4FUV6|A4FUV6_MOUSE;sp|Q62190|RON_MOUSE;tr|F8VQL0|F8VQL0_MOUSE;sp|P16056|MET_MOUSE	tr|Q3UKD6|Q3UKD6_MOUSE;tr|F8WI90|F8WI90_MOUSE;sp|P05480|SRC_MOUSE	7;7;7;1;1;1;1;1;1;1;1;1;1;1;1;1;1	7;7;7;1;1;1;1;1;1;1;1;1;1;1;1;1;1	5;5;5;0;1;1;1;1;0;1;0;1;1;1;1;1;1	;;	17	7	7	5	4	6	5	3	5	5	4	4	3	3	4	6	5	1	4	6	5	3	5	5	4	4	3	3	4	6	5	1	2	4	3	3	3	3	2	2	2	2	3	4
tr|A0A087WRZ7|A0A087WRZ7_MOUSE;tr|E0CZ30|E0CZ30_MOUSE;sp|P05977-2|MYL1_MOUSE;tr|E9PWG4|E9PWG4_MOUSE;tr|Q6PCW9|Q6PCW9_MOUSE;sp|P05977|MYL1_MOUSE	tr|A0A087WRZ7|A0A087WRZ7_MOUSE;tr|E0CZ30|E0CZ30_MOUSE;sp|P05977-2|MYL1_MOUSE;tr|E9PWG4|E9PWG4_MOUSE;tr|Q6PCW9|Q6PCW9_MOUSE;sp|P05977|MYL1_MOUSE	1;1;1;1;1;1	1;1;1;1;1;1	1;1;1;1;1;1	;;;;;	6	1	1	1	1	1	1	1	1	1	1	1	1	1	1	1	1	1	1	1	1	1	1	1	1	1	1	1	1	1	1	1	1	1	1	1	1	1	1	1	1	1	1	1
tr|Q3TI99|Q3TI99_MOUSE;sp|P06151|LDHA_MOUSE;tr|A0A1B0GSX0|A0A1B0GSX0_MOUSE;tr|A0A1B0GSR9|A0A1B0GSR9_MOUSE;tr|Q3UDU4|Q3UDU4_MOUSE;tr|Q3THB4|Q3THB4_MOUSE;tr|Q3TCI7|Q3TCI7_MOUSE;tr|Q99K20|Q99K20_MOUSE;tr|D3YZQ9|D3YZQ9_MOUSE;tr|A0A1B0GT41|A0A1B0GT41_MOUSE;tr|A0A1B0GQX5|A0A1B0GQX5_MOUSE;tr|A0A1B0GSL7|A0A1B0GSL7_MOUSE;tr|Q6NXW3|Q6NXW3_MOUSE;tr|Q3UIC3|Q3UIC3_MOUSE;tr|A0A1B0GRW9|A0A1B0GRW9_MOUSE;tr|A0A1B…	tr|Q3TI99|Q3TI99_MOUSE;sp|P06151|LDHA_MOUSE;tr|A0A1B0GSX0|A0A1B0GSX0_MOUSE;tr|A0A1B0GSR9|A0A1B0GSR9_MOUSE;tr|Q3UDU4|Q3UDU4_MOUSE;tr|Q3THB4|Q3THB4_MOUSE;tr|Q3TCI7|Q3TCI7_MOUSE;tr|Q99K20|Q99K20_MOUSE;tr|D3YZQ9|D3YZQ9_MOUSE;tr|A0A1B0GT41|A0A1B0GT41_MOUSE;tr|A0A1B0GQX5|A0A1B0GQX5_MOUSE	15;15;15;14;14;14;14;13;12;9;9;7;6;6;4;4;3;3;2;2;2;2;1;1	14;14;14;13;13;13;13;12;11;8;8;7;6;6;4;4;3;3;1;1;1;1;1;1	14;14;14;13;13;13;13;12;11;8;8;7;6;6;4;4;3;3;1;1;1;1;1;1	;;;;;;;;;;	24	15	14	14	14	14	13	13	14	14	13	13	14	13	14	14	14	8	13	13	12	12	13	13	12	12	13	12	13	13	13	7	13	13	12	12	13	13	12	12	13	12	13	13
sp|P06745|G6PI_MOUSE;tr|B7ZWL9|B7ZWL9_MOUSE;tr|B2RXT5|B2RXT5_MOUSE;tr|A0A0U1RP97|A0A0U1RP97_MOUSE;tr|A0A0U1RQ18|A0A0U1RQ18_MOUSE;CON__Q3ZBD7;tr|A0A0U1RQ72|A0A0U1RQ72_MOUSE	sp|P06745|G6PI_MOUSE;tr|B7ZWL9|B7ZWL9_MOUSE;tr|B2RXT5|B2RXT5_MOUSE	22;12;11;8;8;8;6	22;12;11;8;8;8;6	22;12;11;8;8;8;6	;;	7	22	22	22	21	21	21	21	20	20	21	21	21	21	20	21	21	6	21	21	21	21	20	20	21	21	21	21	20	21	21	6	21	21	21	21	20	20	21	21	21	21	20	21
tr|Q3TQP6|Q3TQP6_MOUSE;tr|Q99LF5|Q99LF5_MOUSE;tr|Q921S3|Q921S3_MOUSE;sp|P06801|MAOX_MOUSE;tr|Q3TQW1|Q3TQW1_MOUSE;tr|Q61829|Q61829_MOUSE	tr|Q3TQP6|Q3TQP6_MOUSE;tr|Q99LF5|Q99LF5_MOUSE;tr|Q921S3|Q921S3_MOUSE;sp|P06801|MAOX_MOUSE;tr|Q3TQW1|Q3TQW1_MOUSE;tr|Q61829|Q61829_MOUSE	2;2;2;2;1;1	2;2;2;2;1;1	2;2;2;2;1;1	;;;;;	6	2	2	2	0	1	1	1	1	1	1	1	2	1	1	1	1	0	0	1	1	1	1	1	1	1	2	1	1	1	1	0	0	1	1	1	1	1	1	1	2	1	1	1
tr|B0V2N8|B0V2N8_MOUSE;tr|B0V2N7|B0V2N7_MOUSE;tr|Q9CZI7|Q9CZI7_MOUSE;sp|P07356|ANXA2_MOUSE;tr|Q99KH3|Q99KH3_MOUSE;tr|B0V2N5|B0V2N5_MOUSE;tr|Q3UCD3|Q3UCD3_MOUSE	tr|B0V2N8|B0V2N8_MOUSE;tr|B0V2N7|B0V2N7_MOUSE;tr|Q9CZI7|Q9CZI7_MOUSE;sp|P07356|ANXA2_MOUSE;tr|Q99KH3|Q99KH3_MOUSE;tr|B0V2N5|B0V2N5_MOUSE;tr|Q3UCD3|Q3UCD3_MOUSE	3;3;3;3;2;2;2	3;3;3;3;2;2;2	3;3;3;3;2;2;2	;;;;;;	7	3	3	3	2	2	2	2	2	2	2	3	3	3	3	2	3	0	2	2	2	2	2	2	2	3	3	3	3	2	3	0	2	2	2	2	2	2	2	3	3	3	3	2
sp|P07724|ALBU_MOUSE;tr|K7R066|K7R066_MOUSE	sp|P07724|ALBU_MOUSE	28;10	25;8	25;8		2	28	25	25	23	26	25	27	26	26	23	25	25	25	25	28	25	11	20	24	22	24	24	23	20	22	22	22	22	25	24	8	20	24	22	24	24	23	20	22	22	22	22	25
sp|P07901|HS90A_MOUSE;tr|Q3UIF3|Q3UIF3_MOUSE;tr|Q3TKA2|Q3TKA2_MOUSE;tr|A0PJ91|A0PJ91_MOUSE;tr|Q3TJU7|Q3TJU7_MOUSE;tr|Q3TKB9|Q3TKB9_MOUSE;tr|Q3TKG0|Q3TKG0_MOUSE;tr|Q8C5U3|Q8C5U3_MOUSE;tr|Q8C2A9|Q8C2A9_MOUSE;tr|B7ZC50|B7ZC50_MOUSE;tr|A2A6A2|A2A6A2_MOUSE;tr|B7ZC49|B7ZC49_MOUSE;REV__sp|Q8BL66|EEA1_MOUSE	sp|P07901|HS90A_MOUSE;tr|Q3UIF3|Q3UIF3_MOUSE;tr|Q3TKA2|Q3TKA2_MOUSE;tr|A0PJ91|A0PJ91_MOUSE;tr|Q3TJU7|Q3TJU7_MOUSE;tr|Q3TKB9|Q3TKB9_MOUSE;tr|Q3TKG0|Q3TKG0_MOUSE;tr|Q8C5U3|Q8C5U3_MOUSE	32;31;31;27;25;25;25;24;9;8;4;4;1	32;31;31;27;25;25;25;24;9;8;4;4;1	21;21;20;16;18;16;16;16;4;3;2;2;0	;;;;;;;	13	32	32	21	28	29	29	28	28	28	28	27	26	27	28	28	31	11	28	29	29	28	28	28	28	27	26	27	28	28	31	11	17	19	20	18	19	20	19	19	18	19	19	19
tr|Q91V38|Q91V38_MOUSE;tr|Q3UBU0|Q3UBU0_MOUSE;sp|P08113|ENPL_MOUSE;tr|F7C312|F7C312_MOUSE;tr|Q3TUD6|Q3TUD6_MOUSE;tr|Q8CCY5|Q8CCY5_MOUSE;tr|Q9CW12|Q9CW12_MOUSE	tr|Q91V38|Q91V38_MOUSE;tr|Q3UBU0|Q3UBU0_MOUSE;sp|P08113|ENPL_MOUSE;tr|F7C312|F7C312_MOUSE;tr|Q3TUD6|Q3TUD6_MOUSE;tr|Q8CCY5|Q8CCY5_MOUSE	7;7;7;6;6;6;1	6;6;6;6;6;6;1	6;6;6;6;6;6;1	;;;;;	7	7	6	6	6	7	7	7	7	7	6	6	3	5	7	6	5	2	5	6	6	6	6	6	5	5	2	4	6	5	4	1	5	6	6	6	6	6	5	5	2	4	6	5
sp|P08122|CO4A2_MOUSE	sp|P08122|CO4A2_MOUSE	3	3	3		1	3	3	3	3	2	2	3	2	3	2	3	3	2	3	3	3	0	3	2	2	3	2	3	2	3	3	2	3	3	3	0	3	2	2	3	2	3	2	3	3	2	3	3
tr|Q6GTX3|Q6GTX3_MOUSE;tr|Q4FK40|Q4FK40_MOUSE;tr|Q3UEE7|Q3UEE7_MOUSE;tr|Q3UBS0|Q3UBS0_MOUSE;tr|Q3TX45|Q3TX45_MOUSE;sp|P08226|APOE_MOUSE;tr|A0A1B0GX15|A0A1B0GX15_MOUSE;tr|G3UWN5|G3UWN5_MOUSE	tr|Q6GTX3|Q6GTX3_MOUSE;tr|Q4FK40|Q4FK40_MOUSE;tr|Q3UEE7|Q3UEE7_MOUSE;tr|Q3UBS0|Q3UBS0_MOUSE;tr|Q3TX45|Q3TX45_MOUSE;sp|P08226|APOE_MOUSE;tr|A0A1B0GX15|A0A1B0GX15_MOUSE;tr|G3UWN5|G3UWN5_MOUSE	2;2;2;2;2;2;1;1	2;2;2;2;2;2;1;1	2;2;2;2;2;2;1;1	;;;;;;;	8	2	2	2	2	2	1	0	0	1	2	0	1	2	1	1	2	1	2	2	1	0	0	1	2	0	1	2	1	1	2	1	2	2	1	0	0	1	2	0	1	2	1	1
sp|P08249|MDHM_MOUSE;tr|A0A0G2JF23|A0A0G2JF23_MOUSE;tr|A0A0G2JGY4|A0A0G2JGY4_MOUSE	sp|P08249|MDHM_MOUSE	15;5;3	15;5;3	15;5;3		3	15	15	15	13	13	12	11	12	14	13	15	15	14	15	12	13	10	13	13	12	11	12	14	13	15	15	14	15	12	13	10	13	13	12	11	12	14	13	15	15	14	15	12
tr|Q8BGR3|Q8BGR3_MOUSE;sp|P08414|KCC4_MOUSE	tr|Q8BGR3|Q8BGR3_MOUSE;sp|P08414|KCC4_MOUSE	5;5	5;5	5;5	;	2	5	5	5	1	4	4	3	3	4	4	3	3	4	4	4	5	0	1	4	4	3	3	4	4	3	3	4	4	4	5	0	1	4	4	3	3	4	4	3	3	4	4	4
tr|Q05DD2|Q05DD2_MOUSE;sp|P08551|NFL_MOUSE	tr|Q05DD2|Q05DD2_MOUSE;sp|P08551|NFL_MOUSE	20;20	18;18	18;18	;	2	20	18	18	12	17	17	19	19	15	12	14	13	7	14	18	18	8	11	15	15	17	17	13	11	13	11	7	13	16	16	6	11	15	15	17	17	13	11	13	11	7	13	16
tr|A0A0R4J036|A0A0R4J036_MOUSE;sp|P08553|NFM_MOUSE;tr|D3YZ35|D3YZ35_MOUSE	tr|A0A0R4J036|A0A0R4J036_MOUSE;sp|P08553|NFM_MOUSE;tr|D3YZ35|D3YZ35_MOUSE	26;26;19	26;26;19	23;23;16	;;	3	26	26	23	12	21	26	23	23	16	12	13	11	7	14	22	21	13	12	21	26	23	23	16	12	13	11	7	14	22	21	13	11	18	23	21	20	14	11	12	9	7	13	20
sp|P08752|GNAI2_MOUSE;tr|A0A0A6YWA9|A0A0A6YWA9_MOUSE;tr|Q8JZT4|Q8JZT4_MOUSE	sp|P08752|GNAI2_MOUSE;tr|A0A0A6YWA9|A0A0A6YWA9_MOUSE	17;9;6	13;8;4	9;7;2	;	3	17	13	9	15	15	16	16	15	15	16	15	13	15	16	17	16	5	11	11	12	12	11	11	12	12	9	11	12	13	12	3	8	8	8	9	8	8	8	8	7	8	8	9
tr|Q3UDR2|Q3UDR2_MOUSE;tr|Q3URP6|Q3URP6_MOUSE;tr|Q3UJA8|Q3UJA8_MOUSE;tr|Q3UBY9|Q3UBY9_MOUSE;tr|Q3UA23|Q3UA23_MOUSE;tr|Q3U738|Q3U738_MOUSE;tr|Q3TWE3|Q3TWE3_MOUSE;tr|Q3TIM0|Q3TIM0_MOUSE;tr|Q3THC3|Q3THC3_MOUSE;tr|Q3TGS0|Q3TGS0_MOUSE;tr|Q3TF72|Q3TF72_MOUSE;sp|P09103|PDIA1_MOUSE;tr|Q3TIQ5|Q3TIQ5_MOUSE;tr|E9Q8G8|E9Q8G8_MOUSE;tr|Q3TT76|Q3TT76_MOUSE	tr|Q3UDR2|Q3UDR2_MOUSE;tr|Q3URP6|Q3URP6_MOUSE;tr|Q3UJA8|Q3UJA8_MOUSE;tr|Q3UBY9|Q3UBY9_MOUSE;tr|Q3UA23|Q3UA23_MOUSE;tr|Q3U738|Q3U738_MOUSE;tr|Q3TWE3|Q3TWE3_MOUSE;tr|Q3TIM0|Q3TIM0_MOUSE;tr|Q3THC3|Q3THC3_MOUSE;tr|Q3TGS0|Q3TGS0_MOUSE;tr|Q3TF72|Q3TF72_MOUSE;sp|P09103|PDIA1_MOUSE;tr|Q3TIQ5|Q3TIQ5_MOUSE;tr|E9Q8G8|E9Q8G8_MOUSE;tr|Q3TT76|Q3TT76_MOUSE	2;2;2;2;2;2;2;2;2;2;2;2;1;1;1	2;2;2;2;2;2;2;2;2;2;2;2;1;1;1	2;2;2;2;2;2;2;2;2;2;2;2;1;1;1	;;;;;;;;;;;;;;	15	2	2	2	2	2	2	2	1	2	2	2	2	2	2	2	2	0	2	2	2	2	1	2	2	2	2	2	2	2	2	0	2	2	2	2	1	2	2	2	2	2	2	2
tr|Q8CE30|Q8CE30_MOUSE;tr|Q8CD23|Q8CD23_MOUSE;tr|Q3TL52|Q3TL52_MOUSE;tr|Q3TGR3|Q3TGR3_MOUSE;sp|P09405|NUCL_MOUSE;tr|Q3TT41|Q3TT41_MOUSE;tr|Q9CT46|Q9CT46_MOUSE	tr|Q8CE30|Q8CE30_MOUSE;tr|Q8CD23|Q8CD23_MOUSE;tr|Q3TL52|Q3TL52_MOUSE;tr|Q3TGR3|Q3TGR3_MOUSE;sp|P09405|NUCL_MOUSE;tr|Q3TT41|Q3TT41_MOUSE;tr|Q9CT46|Q9CT46_MOUSE	12;12;12;12;12;11;6	12;12;12;12;12;11;6	12;12;12;12;12;11;6	;;;;;;	7	12	12	12	9	8	8	6	7	9	12	11	11	11	11	8	9	2	9	8	8	6	7	9	12	11	11	11	11	8	9	2	9	8	8	6	7	9	12	11	11	11	11	8
sp|P09411|PGK1_MOUSE;tr|S4R2M7|S4R2M7_MOUSE;sp|P09041|PGK2_MOUSE	sp|P09411|PGK1_MOUSE;tr|S4R2M7|S4R2M7_MOUSE	13;7;3	13;7;3	13;7;3	;	3	13	13	13	12	11	11	12	11	11	11	11	10	10	11	11	10	5	12	11	11	12	11	11	11	11	10	10	11	11	10	5	12	11	11	12	11	11	11	11	10	10	11	11
tr|A0A3B2WBF0|A0A3B2WBF0_MOUSE;sp|P09671|SODM_MOUSE;tr|Q3U8W4|Q3U8W4_MOUSE;tr|Q3TJA2|Q3TJA2_MOUSE	tr|A0A3B2WBF0|A0A3B2WBF0_MOUSE;sp|P09671|SODM_MOUSE;tr|Q3U8W4|Q3U8W4_MOUSE;tr|Q3TJA2|Q3TJA2_MOUSE	3;3;2;2	3;3;2;2	3;3;2;2	;;;	4	3	3	3	3	2	1	1	2	3	3	2	2	2	2	2	2	0	3	2	1	1	2	3	3	2	2	2	2	2	2	0	3	2	1	1	2	3	3	2	2	2	2	2
sp|Q3THW5|H2AV_MOUSE;sp|P0C0S6|H2AZ_MOUSE;tr|Q8R029|Q8R029_MOUSE;tr|Q3TFU6|Q3TFU6_MOUSE;tr|Q3UA95|Q3UA95_MOUSE	sp|Q3THW5|H2AV_MOUSE;sp|P0C0S6|H2AZ_MOUSE;tr|Q8R029|Q8R029_MOUSE;tr|Q3TFU6|Q3TFU6_MOUSE;tr|Q3UA95|Q3UA95_MOUSE	4;4;3;3;3	2;2;2;2;2	2;2;2;2;2	;;;;	5	4	2	2	3	3	4	3	3	4	3	3	4	3	3	3	3	2	1	1	2	1	1	2	1	1	2	1	1	1	1	0	1	1	2	1	1	2	1	1	2	1	1	1
sp|P0C192|LRC4B_MOUSE;tr|D3Z2D1|D3Z2D1_MOUSE;tr|D3YZP3|D3YZP3_MOUSE	sp|P0C192|LRC4B_MOUSE;tr|D3Z2D1|D3Z2D1_MOUSE	3;2;1	3;2;1	3;2;1	;	3	3	3	3	1	2	3	3	2	2	1	2	1	1	1	2	3	0	1	2	3	3	2	2	1	2	1	1	1	2	3	0	1	2	3	3	2	2	1	2	1	1	1	2
sp|P0DP28|CALM3_MOUSE;tr|Q3UKW2|Q3UKW2_MOUSE;tr|A0A3Q4EHJ0|A0A3Q4EHJ0_MOUSE;sp|Q9D6P8|CALL3_MOUSE;tr|A0A1Y7VK66|A0A1Y7VK66_MOUSE;tr|G3UX57|G3UX57_MOUSE	sp|P0DP28|CALM3_MOUSE;tr|Q3UKW2|Q3UKW2_MOUSE;tr|A0A3Q4EHJ0|A0A3Q4EHJ0_MOUSE;sp|Q9D6P8|CALL3_MOUSE	6;5;4;4;2;1	6;5;4;4;2;1	6;5;4;4;2;1	;;;	6	6	6	6	4	3	4	5	4	5	4	4	5	4	4	4	5	5	4	3	4	5	4	5	4	4	5	4	4	4	5	5	4	3	4	5	4	5	4	4	5	4	4	4
tr|Q3UA81|Q3UA81_MOUSE;tr|Q3TII3|Q3TII3_MOUSE;sp|P10126|EF1A1_MOUSE;tr|Q3UZQ3|Q3UZQ3_MOUSE;tr|D3Z3I8|D3Z3I8_MOUSE;tr|D3YZ68|D3YZ68_MOUSE;tr|Q4FZE5|Q4FZE5_MOUSE	tr|Q3UA81|Q3UA81_MOUSE;tr|Q3TII3|Q3TII3_MOUSE;sp|P10126|EF1A1_MOUSE;tr|Q3UZQ3|Q3UZQ3_MOUSE;tr|D3Z3I8|D3Z3I8_MOUSE;tr|D3YZ68|D3YZ68_MOUSE	12;12;12;11;7;7;1	4;4;4;3;2;2;0	4;4;4;3;2;2;0	;;;;;	7	12	4	4	11	11	11	10	10	11	11	10	9	9	10	10	10	7	3	4	4	4	4	4	3	3	3	3	3	4	3	2	3	4	4	4	4	4	3	3	3	3	3	4
sp|P10493|NID1_MOUSE	sp|P10493|NID1_MOUSE	2	2	2		1	2	2	2	0	0	0	2	0	0	1	0	0	0	0	0	0	0	0	0	0	2	0	0	1	0	0	0	0	0	0	0	0	0	0	2	0	0	1	0	0	0	0	0
tr|Q3TVS6|Q3TVS6_MOUSE;tr|Q3TC17|Q3TC17_MOUSE;sp|P10605|CATB_MOUSE	tr|Q3TVS6|Q3TVS6_MOUSE;tr|Q3TC17|Q3TC17_MOUSE;sp|P10605|CATB_MOUSE	1;1;1	1;1;1	1;1;1	;;	3	1	1	1	1	1	1	1	1	1	1	1	1	1	1	1	1	0	1	1	1	1	1	1	1	1	1	1	1	1	1	0	1	1	1	1	1	1	1	1	1	1	1	1
sp|P10630|IF4A2_MOUSE;sp|P10630-2|IF4A2_MOUSE;tr|Q8BTU6|Q8BTU6_MOUSE;tr|E9Q561|E9Q561_MOUSE;tr|A0A338P6X5|A0A338P6X5_MOUSE;tr|A2AFK7|A2AFK7_MOUSE;tr|E9PV04|E9PV04_MOUSE;tr|A0A0N4SVP8|A0A0N4SVP8_MOUSE;sp|Q91VC3|IF4A3_MOUSE	sp|P10630|IF4A2_MOUSE;sp|P10630-2|IF4A2_MOUSE;tr|Q8BTU6|Q8BTU6_MOUSE;tr|E9Q561|E9Q561_MOUSE;tr|A0A338P6X5|A0A338P6X5_MOUSE	12;12;11;10;10;1;1;1;1	12;12;11;10;10;1;1;1;1	6;6;5;5;5;0;0;0;0	;;;;	9	12	12	6	9	10	11	7	9	10	8	10	9	9	10	11	10	2	9	10	11	7	9	10	8	10	9	9	10	11	10	2	5	5	6	4	6	5	5	6	5	5	5	6
tr|Q3UH19|Q3UH19_MOUSE;sp|P10637-2|TAU_MOUSE;tr|A0A0A0MQC7|A0A0A0MQC7_MOUSE;sp|P10637|TAU_MOUSE;tr|A2A5Y6|A2A5Y6_MOUSE	tr|Q3UH19|Q3UH19_MOUSE;sp|P10637-2|TAU_MOUSE;tr|A0A0A0MQC7|A0A0A0MQC7_MOUSE;sp|P10637|TAU_MOUSE;tr|A2A5Y6|A2A5Y6_MOUSE	15;15;14;14;14	15;15;14;14;14	2;2;1;1;1	;;;;	5	15	15	2	8	10	14	14	13	6	10	10	8	8	8	12	8	4	8	10	14	14	13	6	10	10	8	8	8	12	8	4	0	1	2	2	2	0	0	0	0	0	0	1
sp|P10637-5|TAU_MOUSE;sp|P10637-6|TAU_MOUSE;tr|B1AQW2|B1AQW2_MOUSE;sp|P10637-4|TAU_MOUSE;sp|P10637-3|TAU_MOUSE;tr|Q8C5K4|Q8C5K4_MOUSE;tr|Q76M61|Q76M61_MOUSE;tr|B1AQW4|B1AQW4_MOUSE;tr|B1AQW6|B1AQW6_MOUSE;tr|B1AQW5|B1AQW5_MOUSE	sp|P10637-5|TAU_MOUSE;sp|P10637-6|TAU_MOUSE;tr|B1AQW2|B1AQW2_MOUSE;sp|P10637-4|TAU_MOUSE;sp|P10637-3|TAU_MOUSE	14;13;13;11;11;4;2;2;1;1	1;0;1;1;1;0;0;1;0;0	1;0;1;1;1;0;0;1;0;0	;;;;	10	14	1	1	9	10	13	13	12	7	11	11	9	9	9	12	9	4	1	1	1	1	1	1	1	1	1	1	1	1	1	0	1	1	1	1	1	1	1	1	1	1	1	1
sp|P10639|THIO_MOUSE	sp|P10639|THIO_MOUSE	3	3	3		1	3	3	3	1	3	3	3	3	1	1	0	1	1	1	3	3	1	1	3	3	3	3	1	1	0	1	1	1	3	3	1	1	3	3	3	3	1	1	0	1	1	1	3
sp|P10649|GSTM1_MOUSE;tr|A2AE89|A2AE89_MOUSE;tr|F6WHQ7|F6WHQ7_MOUSE;tr|D3YVP6|D3YVP6_MOUSE;tr|E9QAC8|E9QAC8_MOUSE;tr|D3YVP5|D3YVP5_MOUSE;sp|P19639|GSTM3_MOUSE;tr|Q6PJ91|Q6PJ91_MOUSE;sp|Q80W21|GSTM7_MOUSE;tr|D3YX76|D3YX76_MOUSE;sp|P15626|GSTM2_MOUSE;tr|D3YZ29|D3YZ29_MOUSE;tr|A2AE91|A2AE91_MOUSE;tr|Q8R5I6|Q8R5I6_MOUSE;tr|Q7M0F3|Q7M0F3_MOUSE;tr|D3YVP8|D3YVP8_MOUSE;tr|Q7M0F4|Q7M0F4_MOUSE;tr|D3YVP9|D3…	sp|P10649|GSTM1_MOUSE;tr|A2AE89|A2AE89_MOUSE;tr|F6WHQ7|F6WHQ7_MOUSE	10;9;6;4;4;4;4;4;4;3;3;2;2;2;1;1;1;1;1;1;1	9;8;5;3;3;3;4;3;3;2;2;1;1;1;1;1;1;1;1;1;1	9;8;5;3;3;3;4;3;3;2;2;1;1;1;1;1;1;1;1;1;1	;;	21	10	9	9	8	9	7	8	7	9	7	7	7	7	7	8	10	1	7	8	6	7	6	8	6	6	6	6	6	7	9	1	7	8	6	7	6	8	6	6	6	6	6	7
sp|P10852-2|4F2_MOUSE;sp|P10852|4F2_MOUSE;tr|Q3TN39|Q3TN39_MOUSE;tr|Q8BTJ9|Q8BTJ9_MOUSE;tr|Q60849|Q60849_MOUSE;tr|A0A0U1RP98|A0A0U1RP98_MOUSE;tr|Q3U144|Q3U144_MOUSE;tr|A0A0U1RPK4|A0A0U1RPK4_MOUSE;tr|A0A0U1RPL8|A0A0U1RPL8_MOUSE;tr|Q3TIP1|Q3TIP1_MOUSE;tr|A0A0U1RPG5|A0A0U1RPG5_MOUSE;tr|A0A0U1RP32|A0A0U1RP32_MOUSE	sp|P10852-2|4F2_MOUSE;sp|P10852|4F2_MOUSE;tr|Q3TN39|Q3TN39_MOUSE;tr|Q8BTJ9|Q8BTJ9_MOUSE;tr|Q60849|Q60849_MOUSE;tr|A0A0U1RP98|A0A0U1RP98_MOUSE;tr|Q3U144|Q3U144_MOUSE	16;15;14;12;12;10;10;5;4;4;4;4	16;15;14;12;12;10;10;5;4;4;4;4	16;15;14;12;12;10;10;5;4;4;4;4	;;;;;;	12	16	16	16	16	15	15	14	14	15	16	16	14	13	14	15	16	3	16	15	15	14	14	15	16	16	14	13	14	15	16	3	16	15	15	14	14	15	16	16	14	13	14	15
tr|A0JLV3|A0JLV3_MOUSE;sp|Q8CGP2|H2B1P_MOUSE;sp|Q8CGP1|H2B1K_MOUSE;sp|Q6ZWY9|H2B1C_MOUSE;sp|Q64525|H2B2B_MOUSE;sp|Q64478|H2B1H_MOUSE;sp|Q64475|H2B1B_MOUSE;sp|P10854|H2B1M_MOUSE;sp|P10853|H2B1F_MOUSE;tr|Q8CBB6|Q8CBB6_MOUSE;tr|Q921L4|Q921L4_MOUSE;sp|Q8CGP2-2|H2B1P_MOUSE;tr|A0JNS9|A0JNS9_MOUSE;sp|P70696|H2B1A_MOUSE;tr|Q8VEE3|Q8VEE3_MOUSE;tr|Q8C622|Q8C622_MOUSE	tr|A0JLV3|A0JLV3_MOUSE;sp|Q8CGP2|H2B1P_MOUSE;sp|Q8CGP1|H2B1K_MOUSE;sp|Q6ZWY9|H2B1C_MOUSE;sp|Q64525|H2B2B_MOUSE;sp|Q64478|H2B1H_MOUSE;sp|Q64475|H2B1B_MOUSE;sp|P10854|H2B1M_MOUSE;sp|P10853|H2B1F_MOUSE;tr|Q8CBB6|Q8CBB6_MOUSE;tr|Q921L4|Q921L4_MOUSE;sp|Q8CGP2-2|H2B1P_MOUSE;tr|A0JNS9|A0JNS9_MOUSE;sp|P70696|H2B1A_MOUSE;tr|Q8VEE3|Q8VEE3_MOUSE	8;8;8;8;8;8;8;8;8;8;8;8;5;5;4;3	8;8;8;8;8;8;8;8;8;8;8;8;5;5;4;3	3;3;3;3;3;3;3;3;3;3;3;3;1;1;2;2	;;;;;;;;;;;;;;	16	8	8	3	7	7	7	8	7	7	6	8	6	7	7	8	7	3	7	7	7	8	7	7	6	8	6	7	7	8	7	3	3	3	3	3	3	3	3	3	2	3	3	3
tr|Q8C1Y3|Q8C1Y3_MOUSE;tr|Q3U4Y0|Q3U4Y0_MOUSE;sp|P10922|H10_MOUSE	tr|Q8C1Y3|Q8C1Y3_MOUSE;tr|Q3U4Y0|Q3U4Y0_MOUSE;sp|P10922|H10_MOUSE	5;5;5	5;5;5	5;5;5	;;	3	5	5	5	5	5	5	5	5	4	5	5	5	5	5	5	5	1	5	5	5	5	5	4	5	5	5	5	5	5	5	1	5	5	5	5	5	4	5	5	5	5	5	5
sp|P11031|TCP4_MOUSE	sp|P11031|TCP4_MOUSE	1	1	1		1	1	1	1	1	1	1	1	1	1	1	1	1	1	1	1	1	0	1	1	1	1	1	1	1	1	1	1	1	1	1	0	1	1	1	1	1	1	1	1	1	1	1	1
sp|P11087-2|CO1A1_MOUSE;sp|P11087|CO1A1_MOUSE;tr|Q99LL6|Q99LL6_MOUSE;tr|Q61022|Q61022_MOUSE	sp|P11087-2|CO1A1_MOUSE;sp|P11087|CO1A1_MOUSE;tr|Q99LL6|Q99LL6_MOUSE	5;5;3;1	5;5;3;1	5;5;3;1	;;	4	5	5	5	3	3	3	3	2	2	2	3	5	3	4	4	3	0	3	3	3	3	2	2	2	3	5	3	4	4	3	0	3	3	3	3	2	2	2	3	5	3	4	4
tr|Q8VH34|Q8VH34_MOUSE;tr|Q3TX84|Q3TX84_MOUSE;sp|P11438|LAMP1_MOUSE;tr|Q9DC13|Q9DC13_MOUSE;tr|Q922T9|Q922T9_MOUSE	tr|Q8VH34|Q8VH34_MOUSE;tr|Q3TX84|Q3TX84_MOUSE;sp|P11438|LAMP1_MOUSE;tr|Q9DC13|Q9DC13_MOUSE;tr|Q922T9|Q922T9_MOUSE	2;2;2;2;1	2;2;2;2;1	2;2;2;2;1	;;;;	5	2	2	2	0	1	1	1	1	1	0	1	1	1	1	2	2	0	0	1	1	1	1	1	0	1	1	1	1	2	2	0	0	1	1	1	1	1	0	1	1	1	1	2
sp|P11499|HS90B_MOUSE;tr|Q80YC2|Q80YC2_MOUSE;tr|Q811H6|Q811H6_MOUSE;tr|E9Q3D6|E9Q3D6_MOUSE;tr|E9Q0C3|E9Q0C3_MOUSE;tr|E9PX27|E9PX27_MOUSE;tr|D3Z1R1|D3Z1R1_MOUSE;tr|Q8C2R2|Q8C2R2_MOUSE;tr|Q922F6|Q922F6_MOUSE	sp|P11499|HS90B_MOUSE	30;14;14;8;5;4;3;1;1	19;10;10;4;5;2;1;1;1	18;10;10;4;5;1;0;0;1		9	30	19	18	27	27	26	28	27	25	27	24	23	25	26	26	29	13	16	17	17	18	18	17	18	16	15	17	17	17	19	9	15	16	16	17	17	16	17	15	14	16	16	16
tr|A2AFG7|A2AFG7_MOUSE;tr|A2AFG8|A2AFG8_MOUSE;tr|Q6PGJ3|Q6PGJ3_MOUSE;sp|P11627|L1CAM_MOUSE;tr|Q684Q2|Q684Q2_MOUSE	tr|A2AFG7|A2AFG7_MOUSE;tr|A2AFG8|A2AFG8_MOUSE;tr|Q6PGJ3|Q6PGJ3_MOUSE;sp|P11627|L1CAM_MOUSE	3;3;3;3;1	3;3;3;3;1	3;3;3;3;1	;;;	5	3	3	3	1	2	1	2	2	2	0	0	1	2	2	2	3	0	1	2	1	2	2	2	0	0	1	2	2	2	3	0	1	2	1	2	2	2	0	0	1	2	2	2
sp|P11798|KCC2A_MOUSE;tr|Q80TN1|Q80TN1_MOUSE;tr|F8WIS9|F8WIS9_MOUSE;tr|F8WHB5|F8WHB5_MOUSE;sp|P11798-2|KCC2A_MOUSE;tr|F6WHR9|F6WHR9_MOUSE;tr|D3Z7K9|D3Z7K9_MOUSE	sp|P11798|KCC2A_MOUSE;tr|Q80TN1|Q80TN1_MOUSE;tr|F8WIS9|F8WIS9_MOUSE	22;21;21;8;7;4;3	22;21;21;8;7;4;3	17;16;16;8;7;2;3	;;	7	22	22	17	21	22	21	21	21	22	20	21	19	18	21	20	22	9	21	22	21	21	21	22	20	21	19	18	21	20	22	9	17	17	16	16	16	17	16	16	15	14	17	15
sp|P11881-7|ITPR1_MOUSE;sp|P11881-5|ITPR1_MOUSE;sp|P11881-3|ITPR1_MOUSE;sp|P11881|ITPR1_MOUSE;sp|P11881-8|ITPR1_MOUSE;sp|P11881-6|ITPR1_MOUSE;sp|P11881-4|ITPR1_MOUSE;sp|P11881-2|ITPR1_MOUSE;tr|Q3UVA1|Q3UVA1_MOUSE;tr|Q8C7X9|Q8C7X9_MOUSE;tr|Q8BQN0|Q8BQN0_MOUSE;tr|Q6NV80|Q6NV80_MOUSE;sp|Q9Z329-3|ITPR2_MOUSE;sp|Q9Z329|ITPR2_MOUSE;tr|A0A0N4SWI0|A0A0N4SWI0_MOUSE;tr|Q8C8N0|Q8C8N0_MOUSE;sp|Q9Z329-2|ITPR2…	sp|P11881-7|ITPR1_MOUSE;sp|P11881-5|ITPR1_MOUSE;sp|P11881-3|ITPR1_MOUSE;sp|P11881|ITPR1_MOUSE;sp|P11881-8|ITPR1_MOUSE;sp|P11881-6|ITPR1_MOUSE;sp|P11881-4|ITPR1_MOUSE;sp|P11881-2|ITPR1_MOUSE	55;55;55;55;54;54;54;54;23;21;9;9;9;9;7;7;7;6;3;2;2;2;1;1;1;1	55;55;55;55;54;54;54;54;23;21;9;9;9;9;7;7;7;6;3;2;2;2;1;1;1;1	51;51;51;51;50;50;50;50;22;20;8;7;6;6;6;5;5;6;3;0;0;1;0;0;0;1	;;;;;;;	26	55	55	51	47	44	45	42	45	48	44	40	41	42	44	49	52	1	47	44	45	42	45	48	44	40	41	42	44	49	52	1	43	40	41	38	41	44	40	36	37	39	40	45
sp|P11983-2|TCPA_MOUSE;sp|P11983|TCPA_MOUSE;tr|Q6LBL9|Q6LBL9_MOUSE;tr|Q62291|Q62291_MOUSE;tr|Q9QZ34|Q9QZ34_MOUSE;tr|Q62289|Q62289_MOUSE;tr|Q9QZ36|Q9QZ36_MOUSE;tr|Q9QZ35|Q9QZ35_MOUSE;tr|Q62290|Q62290_MOUSE;tr|Q9QZ33|Q9QZ33_MOUSE;tr|W0TYI4|W0TYI4_MOUSE;tr|A0A3B2WDE2|A0A3B2WDE2_MOUSE;tr|F2Z483|F2Z483_MOUSE	sp|P11983-2|TCPA_MOUSE;sp|P11983|TCPA_MOUSE	13;13;4;3;3;3;3;3;3;3;3;2;2	13;13;4;3;3;3;3;3;3;3;3;2;2	13;13;4;3;3;3;3;3;3;3;3;2;2	;	13	13	13	13	9	12	11	11	10	12	10	11	7	7	10	11	12	2	9	12	11	11	10	12	10	11	7	7	10	11	12	2	9	12	11	11	10	12	10	11	7	7	10	11
tr|Q8BPC7|Q8BPC7_MOUSE;sp|P12023-2|A4_MOUSE;tr|A0A2I3BPT1|A0A2I3BPT1_MOUSE;sp|P12023-3|A4_MOUSE;tr|A0A2I3BQZ9|A0A2I3BQZ9_MOUSE;tr|Q3TXI9|Q3TXI9_MOUSE;tr|Q3TWF3|Q3TWF3_MOUSE;tr|Q53ZT3|Q53ZT3_MOUSE;sp|P12023|A4_MOUSE;tr|Q3TVS1|Q3TVS1_MOUSE;tr|A0A2I3BR03|A0A2I3BR03_MOUSE;tr|Q8BPV5|Q8BPV5_MOUSE;tr|Q3U775|Q3U775_MOUSE;tr|Q3U9N6|Q3U9N6_MOUSE;tr|A0A1L1SS44|A0A1L1SS44_MOUSE;tr|Q3TPZ7|Q3TPZ7_MOUSE;tr|Q7TT…	tr|Q8BPC7|Q8BPC7_MOUSE;sp|P12023-2|A4_MOUSE;tr|A0A2I3BPT1|A0A2I3BPT1_MOUSE;sp|P12023-3|A4_MOUSE;tr|A0A2I3BQZ9|A0A2I3BQZ9_MOUSE;tr|Q3TXI9|Q3TXI9_MOUSE;tr|Q3TWF3|Q3TWF3_MOUSE;tr|Q53ZT3|Q53ZT3_MOUSE;sp|P12023|A4_MOUSE;tr|Q3TVS1|Q3TVS1_MOUSE;tr|A0A2I3BR03|A0A2I3BR03_MOUSE	3;3;3;3;3;3;3;3;3;2;2;1;1;1;1;1;1;1;1;1;1;1	3;3;3;3;3;3;3;3;3;2;2;1;1;1;1;1;1;1;1;1;1;1	3;3;3;3;3;3;3;3;3;2;2;1;1;1;1;1;1;1;1;1;1;1	;;;;;;;;;;	22	3	3	3	1	1	0	0	1	0	0	0	1	2	1	0	1	1	1	1	0	0	1	0	0	0	1	2	1	0	1	1	1	1	0	0	1	0	0	0	1	2	1	0
tr|A0A0A6YX73|A0A0A6YX73_MOUSE;sp|P12367|KAP2_MOUSE;tr|Q8K1M3|Q8K1M3_MOUSE;tr|A0A0A6YY28|A0A0A6YY28_MOUSE	tr|A0A0A6YX73|A0A0A6YX73_MOUSE;sp|P12367|KAP2_MOUSE;tr|Q8K1M3|Q8K1M3_MOUSE;tr|A0A0A6YY28|A0A0A6YY28_MOUSE	4;4;4;3	2;2;2;2	2;2;2;2	;;;	4	4	2	2	2	3	3	4	4	2	2	2	1	2	3	4	3	0	1	2	1	2	2	2	1	1	1	1	2	2	2	0	1	2	1	2	2	2	1	1	1	1	2	2
sp|P12382|PFKAL_MOUSE;tr|Q8CD98|Q8CD98_MOUSE	sp|P12382|PFKAL_MOUSE;tr|Q8CD98|Q8CD98_MOUSE	19;13	14;12	14;12	;	2	19	14	14	16	17	17	18	17	16	15	18	19	18	17	18	18	4	12	12	12	13	12	11	10	13	14	13	12	13	13	3	12	12	12	13	12	11	10	13	14	13	12	13
tr|Q8CEF3|Q8CEF3_MOUSE;tr|Q8C5H2|Q8C5H2_MOUSE;sp|P12658|CALB1_MOUSE	tr|Q8CEF3|Q8CEF3_MOUSE;tr|Q8C5H2|Q8C5H2_MOUSE;sp|P12658|CALB1_MOUSE	2;2;2	1;1;1	1;1;1	;;	3	2	1	1	1	1	1	1	2	1	2	1	1	1	2	1	2	0	0	0	0	0	1	0	1	0	0	0	1	0	1	0	0	0	0	0	1	0	1	0	0	0	1	0
sp|P12787|COX5A_MOUSE	sp|P12787|COX5A_MOUSE	2	2	2		1	2	2	2	2	1	1	1	0	1	2	2	1	0	2	2	2	1	2	1	1	1	0	1	2	2	1	0	2	2	2	1	2	1	1	1	0	1	2	2	1	0	2	2
tr|Q8C5M4|Q8C5M4_MOUSE;sp|P12815|PDCD6_MOUSE;sp|P12815-2|PDCD6_MOUSE;tr|Q3UGE5|Q3UGE5_MOUSE	tr|Q8C5M4|Q8C5M4_MOUSE;sp|P12815|PDCD6_MOUSE;sp|P12815-2|PDCD6_MOUSE;tr|Q3UGE5|Q3UGE5_MOUSE	4;4;3;2	4;4;3;2	4;4;3;2	;;;	4	4	4	4	2	2	3	2	2	2	3	2	2	2	3	2	3	0	2	2	3	2	2	2	3	2	2	2	3	2	3	0	2	2	3	2	2	2	3	2	2	2	3	2
sp|P12960|CNTN1_MOUSE	sp|P12960|CNTN1_MOUSE	32	32	32		1	32	32	32	29	29	26	28	28	27	26	29	27	27	27	29	30	7	29	29	26	28	28	27	26	29	27	27	27	29	30	7	29	29	26	28	28	27	26	29	27	27	27	29
tr|Q6P1A9|Q6P1A9_MOUSE;tr|Q5EBG5|Q5EBG5_MOUSE;sp|P12970|RL7A_MOUSE;tr|Q80UT7|Q80UT7_MOUSE;tr|Q8CDE3|Q8CDE3_MOUSE;tr|V9GX35|V9GX35_MOUSE	tr|Q6P1A9|Q6P1A9_MOUSE;tr|Q5EBG5|Q5EBG5_MOUSE;sp|P12970|RL7A_MOUSE;tr|Q80UT7|Q80UT7_MOUSE	17;17;17;17;4;4	17;17;17;17;4;4	17;17;17;17;4;4	;;;	6	17	17	17	17	17	16	15	16	17	17	17	16	16	17	15	15	1	17	17	16	15	16	17	17	17	16	16	17	15	15	1	17	17	16	15	16	17	17	17	16	16	17	15
sp|P13595|NCAM1_MOUSE;sp|P13595-3|NCAM1_MOUSE;sp|P13595-4|NCAM1_MOUSE;tr|Q6LBT4|Q6LBT4_MOUSE;tr|Q61945|Q61945_MOUSE;tr|O08909|O08909_MOUSE	sp|P13595|NCAM1_MOUSE;sp|P13595-3|NCAM1_MOUSE;sp|P13595-4|NCAM1_MOUSE	33;26;19;2;2;1	3;3;2;0;0;1	0;0;0;0;0;0	;;	6	33	3	0	20	27	29	33	32	25	20	20	17	20	22	30	30	6	1	1	3	3	3	1	1	1	1	1	1	2	3	1	0	0	0	0	0	0	0	0	0	0	0	0
tr|E0CXN5|E0CXN5_MOUSE;sp|P13707|GPDA_MOUSE	tr|E0CXN5|E0CXN5_MOUSE;sp|P13707|GPDA_MOUSE	10;10	10;10	10;10	;	2	10	10	10	7	9	8	7	7	8	7	8	8	6	8	8	10	2	7	9	8	7	7	8	7	8	8	6	8	8	10	2	7	9	8	7	7	8	7	8	8	6	8	8
tr|Q3TV47|Q3TV47_MOUSE;tr|Q3TSQ1|Q3TSQ1_MOUSE;sp|P14094|AT1B1_MOUSE;tr|A0A0A6YX05|A0A0A6YX05_MOUSE;tr|Q3TRA6|Q3TRA6_MOUSE	tr|Q3TV47|Q3TV47_MOUSE;tr|Q3TSQ1|Q3TSQ1_MOUSE;sp|P14094|AT1B1_MOUSE;tr|A0A0A6YX05|A0A0A6YX05_MOUSE	11;11;11;7;2	11;11;11;7;2	11;11;11;7;2	;;;	5	11	11	11	9	9	10	10	9	10	9	8	9	10	9	11	10	5	9	9	10	10	9	10	9	8	9	10	9	11	10	5	9	9	10	10	9	10	9	8	9	10	9	11
tr|Q3US82|Q3US82_MOUSE;tr|Q3U6I5|Q3U6I5_MOUSE;sp|P14106|C1QB_MOUSE;tr|A0A3B0ITG8|A0A3B0ITG8_MOUSE	tr|Q3US82|Q3US82_MOUSE;tr|Q3U6I5|Q3U6I5_MOUSE;sp|P14106|C1QB_MOUSE;tr|A0A3B0ITG8|A0A3B0ITG8_MOUSE	2;2;2;2	2;2;2;2	2;2;2;2	;;;	4	2	2	2	2	2	2	2	2	2	2	2	2	2	2	2	2	0	2	2	2	2	2	2	2	2	2	2	2	2	2	0	2	2	2	2	2	2	2	2	2	2	2	2
sp|P14115|RL27A_MOUSE	sp|P14115|RL27A_MOUSE	6	6	6		1	6	6	6	6	6	6	5	6	6	6	6	6	6	6	6	6	2	6	6	6	5	6	6	6	6	6	6	6	6	6	2	6	6	6	5	6	6	6	6	6	6	6	6
sp|P14131|RS16_MOUSE;tr|Q641N3|Q641N3_MOUSE;tr|Q5CZY9|Q5CZY9_MOUSE	sp|P14131|RS16_MOUSE;tr|Q641N3|Q641N3_MOUSE;tr|Q5CZY9|Q5CZY9_MOUSE	7;7;7	7;7;7	7;7;7	;;	3	7	7	7	6	7	7	5	7	7	5	7	7	7	7	7	4	0	6	7	7	5	7	7	5	7	7	7	7	7	4	0	6	7	7	5	7	7	5	7	7	7	7	7
tr|Q3UBI6|Q3UBI6_MOUSE;sp|P14148|RL7_MOUSE;tr|Q3TK73|Q3TK73_MOUSE;tr|F6XI62|F6XI62_MOUSE	tr|Q3UBI6|Q3UBI6_MOUSE;sp|P14148|RL7_MOUSE;tr|Q3TK73|Q3TK73_MOUSE;tr|F6XI62|F6XI62_MOUSE	15;15;13;12	15;15;13;12	15;15;13;12	;;;	4	15	15	15	15	14	15	15	14	15	15	15	15	15	14	14	13	1	15	14	15	15	14	15	15	15	15	15	14	14	13	1	15	14	15	15	14	15	15	15	15	15	14	14
sp|P14152|MDHC_MOUSE;tr|A0A5F8MPN8|A0A5F8MPN8_MOUSE;tr|B1ATQ3|B1ATQ3_MOUSE	sp|P14152|MDHC_MOUSE;tr|A0A5F8MPN8|A0A5F8MPN8_MOUSE	11;10;3	11;10;3	11;10;3	;	3	11	11	11	11	11	11	11	11	11	11	11	11	11	11	11	11	5	11	11	11	11	11	11	11	11	11	11	11	11	11	5	11	11	11	11	11	11	11	11	11	11	11	11
tr|B2CY77|B2CY77_MOUSE;sp|P14206|RSSA_MOUSE;tr|A0A1L1SRW0|A0A1L1SRW0_MOUSE;tr|A0A1L1SUK3|A0A1L1SUK3_MOUSE	tr|B2CY77|B2CY77_MOUSE;sp|P14206|RSSA_MOUSE;tr|A0A1L1SRW0|A0A1L1SRW0_MOUSE	7;7;4;3	7;7;4;3	7;7;4;3	;;	4	7	7	7	4	7	3	5	4	7	4	5	3	3	5	6	7	1	4	7	3	5	4	7	4	5	3	3	5	6	7	1	4	7	3	5	4	7	4	5	3	3	5	6
sp|P14231|AT1B2_MOUSE;tr|I7HIF3|I7HIF3_MOUSE	sp|P14231|AT1B2_MOUSE	7;2	7;2	7;2		2	7	7	7	6	6	6	7	7	7	7	6	7	7	7	6	7	1	6	6	6	7	7	7	7	6	7	7	7	6	7	1	6	6	6	7	7	7	7	6	7	7	7	6
tr|Q8BK46|Q8BK46_MOUSE;sp|P14685|PSMD3_MOUSE;tr|Q3ULJ5|Q3ULJ5_MOUSE;tr|Q3U5M8|Q3U5M8_MOUSE;tr|F7B7L8|F7B7L8_MOUSE	tr|Q8BK46|Q8BK46_MOUSE;sp|P14685|PSMD3_MOUSE;tr|Q3ULJ5|Q3ULJ5_MOUSE;tr|Q3U5M8|Q3U5M8_MOUSE	11;11;10;9;5	11;11;10;9;5	11;11;10;9;5	;;;	5	11	11	11	9	10	10	9	11	11	10	9	7	8	10	11	10	1	9	10	10	9	11	11	10	9	7	8	10	11	10	1	9	10	10	9	11	11	10	9	7	8	10	11
tr|F8WIT2|F8WIT2_MOUSE;tr|Q3UI56|Q3UI56_MOUSE;tr|Q3UDK4|Q3UDK4_MOUSE;sp|P14824|ANXA6_MOUSE;tr|Q99JX6|Q99JX6_MOUSE;tr|Q3TUI1|Q3TUI1_MOUSE;tr|Q8CEX0|Q8CEX0_MOUSE;tr|Q3V2Z4|Q3V2Z4_MOUSE	tr|F8WIT2|F8WIT2_MOUSE;tr|Q3UI56|Q3UI56_MOUSE;tr|Q3UDK4|Q3UDK4_MOUSE;sp|P14824|ANXA6_MOUSE;tr|Q99JX6|Q99JX6_MOUSE;tr|Q3TUI1|Q3TUI1_MOUSE;tr|Q8CEX0|Q8CEX0_MOUSE;tr|Q3V2Z4|Q3V2Z4_MOUSE	11;11;11;11;10;10;9;9	11;11;11;11;10;10;9;9	11;11;11;11;10;10;9;9	;;;;;;;	8	11	11	11	7	8	7	8	10	10	7	8	6	7	8	8	10	4	7	8	7	8	10	10	7	8	6	7	8	8	10	4	7	8	7	8	10	10	7	8	6	7	8	8
tr|Q5FWB6|Q5FWB6_MOUSE;sp|P14869|RLA0_MOUSE;tr|S4R1N1|S4R1N1_MOUSE;tr|D3YVM5|D3YVM5_MOUSE;tr|O89073|O89073_MOUSE	tr|Q5FWB6|Q5FWB6_MOUSE;sp|P14869|RLA0_MOUSE;tr|S4R1N1|S4R1N1_MOUSE;tr|D3YVM5|D3YVM5_MOUSE	8;8;6;5;2	8;8;6;5;2	8;8;6;5;2	;;;	5	8	8	8	7	8	7	8	8	8	8	8	7	8	8	8	8	2	7	8	7	8	8	8	8	8	7	8	8	8	8	2	7	8	7	8	8	8	8	8	7	8	8	8
tr|B2RQQ5|B2RQQ5_MOUSE;sp|P14873|MAP1B_MOUSE;tr|Q8CFR9|Q8CFR9_MOUSE;tr|A0PJ96|A0PJ96_MOUSE;tr|Q3TZM8|Q3TZM8_MOUSE;tr|Q3TYV8|Q3TYV8_MOUSE;tr|Q3UF78|Q3UF78_MOUSE;tr|Q8CAI9|Q8CAI9_MOUSE;tr|Q3UPV4|Q3UPV4_MOUSE	tr|B2RQQ5|B2RQQ5_MOUSE;sp|P14873|MAP1B_MOUSE	58;58;16;16;10;9;7;7;6	57;57;16;16;10;9;6;7;6	57;57;16;16;10;9;6;7;6	;	9	58	57	57	29	44	51	55	56	40	33	30	25	30	32	49	40	8	28	43	50	54	55	39	33	29	24	30	31	48	39	7	28	43	50	54	55	39	33	29	24	30	31	48
sp|P15105|GLNA_MOUSE;tr|V9GZG5|V9GZG5_MOUSE;tr|D3YVK1|D3YVK1_MOUSE;tr|V9GZP0|V9GZP0_MOUSE	sp|P15105|GLNA_MOUSE;tr|V9GZG5|V9GZG5_MOUSE	15;8;6;4	15;8;6;4	15;8;6;4	;	4	15	15	15	14	14	13	14	15	15	13	14	15	15	12	15	15	6	14	14	13	14	15	15	13	14	15	15	12	15	15	6	14	14	13	14	15	15	13	14	15	15	12	15
tr|D3YYT0|D3YYT0_MOUSE;tr|Q8BSI9|Q8BSI9_MOUSE;tr|Q3UIC2|Q3UIC2_MOUSE;sp|P15116|CADH2_MOUSE	tr|D3YYT0|D3YYT0_MOUSE;tr|Q8BSI9|Q8BSI9_MOUSE;tr|Q3UIC2|Q3UIC2_MOUSE;sp|P15116|CADH2_MOUSE	5;5;5;5	5;5;5;5	5;5;5;5	;;;	4	5	5	5	1	2	3	3	3	3	2	2	1	1	2	2	4	1	1	2	3	3	3	3	2	2	1	1	2	2	4	1	1	2	3	3	3	3	2	2	1	1	2	2
sp|P15209-4|NTRK2_MOUSE;sp|P15209-3|NTRK2_MOUSE;sp|P15209|NTRK2_MOUSE;tr|B5BQV4|B5BQV4_MOUSE;tr|A0A286YDA0|A0A286YDA0_MOUSE;sp|P15209-2|NTRK2_MOUSE;tr|B5BQV3|B5BQV3_MOUSE;tr|A0A286YCV8|A0A286YCV8_MOUSE;tr|A0A286YDA3|A0A286YDA3_MOUSE	sp|P15209-4|NTRK2_MOUSE;sp|P15209-3|NTRK2_MOUSE;sp|P15209|NTRK2_MOUSE	9;9;9;4;4;4;4;4;4	9;9;9;4;4;4;4;4;4	7;7;7;4;4;4;4;4;4	;;	9	9	9	7	4	9	8	9	6	7	5	5	5	5	6	7	9	0	4	9	8	9	6	7	5	5	5	5	6	7	9	0	4	7	6	7	5	6	5	5	5	5	6	6
sp|P15388|KCNC1_MOUSE;sp|P15388-3|KCNC1_MOUSE;tr|Q3TR92|Q3TR92_MOUSE	sp|P15388|KCNC1_MOUSE;sp|P15388-3|KCNC1_MOUSE;tr|Q3TR92|Q3TR92_MOUSE	3;3;2	2;2;1	2;2;1	;;	3	3	2	2	1	3	3	1	2	2	1	1	0	1	1	3	2	0	0	2	2	0	1	1	0	0	0	0	0	2	1	0	0	2	2	0	1	1	0	0	0	0	0	2
tr|Q5NC80|Q5NC80_MOUSE;sp|P15532|NDKA_MOUSE;tr|E9PZF0|E9PZF0_MOUSE;tr|B0LAA8|B0LAA8_MOUSE;sp|Q01768|NDKB_MOUSE;tr|Q8R4B4|Q8R4B4_MOUSE;tr|Q5NC79|Q5NC79_MOUSE	tr|Q5NC80|Q5NC80_MOUSE;sp|P15532|NDKA_MOUSE;tr|E9PZF0|E9PZF0_MOUSE;tr|B0LAA8|B0LAA8_MOUSE;sp|Q01768|NDKB_MOUSE;tr|Q8R4B4|Q8R4B4_MOUSE	5;5;4;3;3;3;2	5;5;4;3;3;3;2	5;5;4;3;3;3;2	;;;;;	7	5	5	5	3	5	3	3	4	5	2	4	4	4	4	3	5	3	3	5	3	3	4	5	2	4	4	4	4	3	5	3	3	5	3	3	4	5	2	4	4	4	4	3
sp|P15864|H12_MOUSE;sp|Q07133|H1T_MOUSE;tr|I7HFT9|I7HFT9_MOUSE;tr|Q3UXH2|Q3UXH2_MOUSE	sp|P15864|H12_MOUSE	6;2;2;1	1;0;0;0	1;0;0;0		4	6	1	1	6	6	6	6	6	6	6	6	6	6	6	6	6	3	1	1	1	1	1	1	1	1	1	1	1	1	1	0	1	1	1	1	1	1	1	1	1	1	1	1
sp|P16054|KPCE_MOUSE;tr|Q8C944|Q8C944_MOUSE;tr|Q3U1I0|Q3U1I0_MOUSE;tr|Q3UKY1|Q3UKY1_MOUSE;sp|P23298|KPCL_MOUSE	sp|P16054|KPCE_MOUSE	16;2;2;2;2	16;2;2;2;2	16;2;2;2;2		5	16	16	16	10	15	14	14	13	14	12	9	13	13	14	14	16	1	10	15	14	14	13	14	12	9	13	13	14	14	16	1	10	15	14	14	13	14	12	9	13	13	14	14
sp|P16125|LDHB_MOUSE;tr|D3Z7F0|D3Z7F0_MOUSE;tr|Q5M8R7|Q5M8R7_MOUSE;tr|A0A0N4SVV8|A0A0N4SVV8_MOUSE	sp|P16125|LDHB_MOUSE;tr|D3Z7F0|D3Z7F0_MOUSE	15;10;5;5	15;10;5;5	14;9;5;4	;	4	15	15	14	14	14	15	14	15	15	14	14	14	14	14	14	15	7	14	14	15	14	15	15	14	14	14	14	14	14	15	7	13	13	14	13	14	14	13	13	13	13	13	13
sp|P16283|B3A3_MOUSE;tr|Q68EG4|Q68EG4_MOUSE;sp|P16283-2|B3A3_MOUSE;sp|P16283-3|B3A3_MOUSE;tr|F8WHM3|F8WHM3_MOUSE;tr|Q9ERP4|Q9ERP4_MOUSE;tr|F6Q7T0|F6Q7T0_MOUSE;tr|D3Z5A2|D3Z5A2_MOUSE;tr|Q8BLC4|Q8BLC4_MOUSE;sp|P13808-4|B3A2_MOUSE;sp|P13808-5|B3A2_MOUSE;tr|Q3UGM4|Q3UGM4_MOUSE;tr|A0A0R4J1K4|A0A0R4J1K4_MOUSE;sp|P13808-2|B3A2_MOUSE;tr|A0A0R4J1K9|A0A0R4J1K9_MOUSE;sp|P13808-3|B3A2_MOUSE;tr|Q7TPS4|Q7TPS4_…	sp|P16283|B3A3_MOUSE;tr|Q68EG4|Q68EG4_MOUSE;sp|P16283-2|B3A3_MOUSE;sp|P16283-3|B3A3_MOUSE;tr|F8WHM3|F8WHM3_MOUSE;tr|Q9ERP4|Q9ERP4_MOUSE	3;3;2;2;2;2;1;1;1;1;1;1;1;1;1;1;1;1;1;1	3;3;2;2;2;2;1;1;1;1;1;1;1;1;1;1;1;1;1;1	3;3;2;2;2;2;1;1;1;1;1;1;1;1;1;1;1;1;1;1	;;;;;	20	3	3	3	0	3	2	3	2	2	1	1	0	0	1	1	3	0	0	3	2	3	2	2	1	1	0	0	1	1	3	0	0	3	2	3	2	2	1	1	0	0	1	1
sp|P16330|CN37_MOUSE;sp|P16330-2|CN37_MOUSE;tr|Q09J73|Q09J73_MOUSE	sp|P16330|CN37_MOUSE;sp|P16330-2|CN37_MOUSE	24;23;7	24;23;7	24;23;7	;	3	24	24	24	20	22	21	21	22	22	21	21	21	21	20	21	24	7	20	22	21	21	22	22	21	21	21	21	20	21	24	7	20	22	21	21	22	22	21	21	21	21	20	21
tr|Q8VED0|Q8VED0_MOUSE;sp|P16332|MUTA_MOUSE;tr|Q9CSI4|Q9CSI4_MOUSE;tr|Q8BMR7|Q8BMR7_MOUSE;tr|Q3UFU2|Q3UFU2_MOUSE	tr|Q8VED0|Q8VED0_MOUSE;sp|P16332|MUTA_MOUSE	3;3;1;1;1	3;3;1;1;1	3;3;1;1;1	;	5	3	3	3	2	2	1	3	2	2	1	3	1	3	3	1	1	0	2	2	1	3	2	2	1	3	1	3	3	1	1	0	2	2	1	3	2	2	1	3	1	3	3	1
tr|Q3TZ64|Q3TZ64_MOUSE;tr|Q8CA58|Q8CA58_MOUSE;sp|P16388|KCNA1_MOUSE;tr|Q2KHP0|Q2KHP0_MOUSE;sp|P16390|KCNA3_MOUSE;sp|B2RQA1|KCA10_MOUSE;sp|Q61762-3|KCNA5_MOUSE;sp|Q61762|KCNA5_MOUSE;sp|P59053-2|KCNG3_MOUSE;sp|P59053|KCNG3_MOUSE	tr|Q3TZ64|Q3TZ64_MOUSE;tr|Q8CA58|Q8CA58_MOUSE;sp|P16388|KCNA1_MOUSE;tr|Q2KHP0|Q2KHP0_MOUSE;sp|P16390|KCNA3_MOUSE	10;10;10;9;5;2;2;2;1;1	10;10;10;9;5;2;2;2;1;1	5;5;5;4;0;0;0;0;0;0	;;;;	10	10	10	5	7	9	9	8	9	9	8	6	7	8	8	9	10	2	7	9	9	8	9	9	8	6	7	8	8	9	10	2	2	4	4	3	4	4	3	1	2	3	3	4
tr|Q3UEJ7|Q3UEJ7_MOUSE;sp|P16460|ASSY_MOUSE	tr|Q3UEJ7|Q3UEJ7_MOUSE;sp|P16460|ASSY_MOUSE	5;5	5;5	5;5	;	2	5	5	5	2	4	2	2	4	3	4	4	3	4	3	4	4	0	2	4	2	2	4	3	4	4	3	4	3	4	4	0	2	4	2	2	4	3	4	4	3	4	3	4
tr|B2CSK2|B2CSK2_MOUSE;sp|P16627|HS71L_MOUSE;tr|Q9R2A1|Q9R2A1_MOUSE	tr|B2CSK2|B2CSK2_MOUSE;sp|P16627|HS71L_MOUSE;tr|Q9R2A1|Q9R2A1_MOUSE	5;5;3	1;1;1	1;1;1	;;	3	5	1	1	4	4	5	5	4	4	4	5	4	5	5	4	5	3	1	1	1	1	1	1	1	1	0	1	1	1	1	0	1	1	1	1	1	1	1	1	0	1	1	1
sp|P16858|G3P_MOUSE;tr|A0A0A0MQF6|A0A0A0MQF6_MOUSE;tr|S4R1W1|S4R1W1_MOUSE;tr|A0A1D5RLD8|A0A1D5RLD8_MOUSE;tr|S4R257|S4R257_MOUSE;tr|Q3TUZ9|Q3TUZ9_MOUSE;tr|Q4VBD1|Q4VBD1_MOUSE;tr|W8QM43|W8QM43_MOUSE;tr|Q6IWE3|Q6IWE3_MOUSE;tr|V9GX06|V9GX06_MOUSE;tr|S4R1W8|S4R1W8_MOUSE;tr|Q8CEV2|Q8CEV2_MOUSE;tr|Q3V2I5|Q3V2I5_MOUSE;tr|A0A0R4J0X7|A0A0R4J0X7_MOUSE;tr|S4R2G5|S4R2G5_MOUSE;sp|Q64467|G3PT_MOUSE;tr|Q2VWQ4|Q2…	sp|P16858|G3P_MOUSE;tr|A0A0A0MQF6|A0A0A0MQF6_MOUSE;tr|S4R1W1|S4R1W1_MOUSE;tr|A0A1D5RLD8|A0A1D5RLD8_MOUSE;tr|S4R257|S4R257_MOUSE;tr|Q3TUZ9|Q3TUZ9_MOUSE	17;17;16;16;14;9;6;3;3;3;2;2;2;2;2;2;1;1;1;1;1	17;17;16;16;14;9;6;3;3;3;2;2;2;2;2;2;1;1;1;1;1	17;17;16;16;14;9;6;3;3;3;2;2;2;2;2;2;1;1;1;1;1	;;;;;	21	17	17	17	15	16	17	16	16	17	15	17	15	16	16	16	17	15	15	16	17	16	16	17	15	17	15	16	16	16	17	15	15	16	17	16	16	17	15	17	15	16	16	16
tr|Q3TE85|Q3TE85_MOUSE;sp|P17095|HMGA1_MOUSE;tr|A0A338P6F6|A0A338P6F6_MOUSE;tr|A0A338P6G6|A0A338P6G6_MOUSE;tr|A0A384DV79|A0A384DV79_MOUSE;sp|P17095-1|HMGA1_MOUSE;tr|A0A338P6E8|A0A338P6E8_MOUSE	tr|Q3TE85|Q3TE85_MOUSE;sp|P17095|HMGA1_MOUSE;tr|A0A338P6F6|A0A338P6F6_MOUSE;tr|A0A338P6G6|A0A338P6G6_MOUSE;tr|A0A384DV79|A0A384DV79_MOUSE;sp|P17095-1|HMGA1_MOUSE;tr|A0A338P6E8|A0A338P6E8_MOUSE	2;2;2;1;1;1;1	2;2;2;1;1;1;1	2;2;2;1;1;1;1	;;;;;;	7	2	2	2	2	1	2	2	2	2	2	2	2	2	2	1	2	0	2	1	2	2	2	2	2	2	2	2	2	1	2	0	2	1	2	2	2	2	2	2	2	2	2	1
sp|P17182|ENOA_MOUSE;tr|Q6PHC1|Q6PHC1_MOUSE;tr|B0QZL1|B0QZL1_MOUSE;tr|Q8CF78|Q8CF78_MOUSE;tr|B1ARR7|B1ARR7_MOUSE	sp|P17182|ENOA_MOUSE;tr|Q6PHC1|Q6PHC1_MOUSE	11;8;5;5;3	11;8;5;5;3	7;6;2;2;1	;	5	11	11	7	11	10	8	9	9	9	10	11	9	8	10	10	8	6	11	10	8	9	9	9	10	11	9	8	10	10	8	6	7	6	6	7	7	7	7	7	6	6	7	7
tr|Q3UJ20|Q3UJ20_MOUSE;sp|P17183|ENOG_MOUSE;tr|D3Z6E4|D3Z6E4_MOUSE;tr|Q922A0|Q922A0_MOUSE;tr|A0A0N4SUX5|A0A0N4SUX5_MOUSE;tr|D3Z2S4|D3Z2S4_MOUSE;tr|D3YVD3|D3YVD3_MOUSE;tr|Q4FK59|Q4FK59_MOUSE;sp|P21550|ENOB_MOUSE;tr|A0A0N4SUI6|A0A0N4SUI6_MOUSE;tr|B1ARR6|B1ARR6_MOUSE;tr|Q5SX59|Q5SX59_MOUSE;tr|A0A0N4SUW8|A0A0N4SUW8_MOUSE;tr|Q5SX61|Q5SX61_MOUSE;tr|Q5SX60|Q5SX60_MOUSE;tr|J3QPZ9|J3QPZ9_MOUSE	tr|Q3UJ20|Q3UJ20_MOUSE;sp|P17183|ENOG_MOUSE;tr|D3Z6E4|D3Z6E4_MOUSE;tr|Q922A0|Q922A0_MOUSE;tr|A0A0N4SUX5|A0A0N4SUX5_MOUSE;tr|D3Z2S4|D3Z2S4_MOUSE	7;7;6;6;6;4;3;3;3;2;2;2;1;1;1;1	3;3;3;3;2;1;1;0;0;0;0;0;0;0;0;0	3;3;3;3;2;1;1;0;0;0;0;0;0;0;0;0	;;;;;	16	7	3	3	7	4	2	2	2	2	6	6	4	3	3	3	3	5	3	0	0	0	0	0	3	2	1	1	0	0	1	3	3	0	0	0	0	0	3	2	1	1	0	0
sp|P17426-2|AP2A1_MOUSE;sp|P17426|AP2A1_MOUSE;tr|A0A140LIG7|A0A140LIG7_MOUSE;tr|A0A140LHG0|A0A140LHG0_MOUSE;tr|A0A140LHA6|A0A140LHA6_MOUSE	sp|P17426-2|AP2A1_MOUSE;sp|P17426|AP2A1_MOUSE	43;43;11;1;1	43;43;11;1;1	34;34;11;0;1	;	5	43	43	34	40	42	40	40	39	41	40	38	36	38	40	38	42	8	40	42	40	40	39	41	40	38	36	38	40	38	42	8	32	33	31	31	30	32	31	29	28	29	31	29
tr|Q6PEE6|Q6PEE6_MOUSE;tr|Q3U7X9|Q3U7X9_MOUSE;sp|P17427|AP2A2_MOUSE;tr|Q69ZW4|Q69ZW4_MOUSE;tr|A0A0J9YUA7|A0A0J9YUA7_MOUSE	tr|Q6PEE6|Q6PEE6_MOUSE;tr|Q3U7X9|Q3U7X9_MOUSE;sp|P17427|AP2A2_MOUSE;tr|Q69ZW4|Q69ZW4_MOUSE	38;38;38;38;1	29;29;29;29;1	29;29;29;29;1	;;;	5	38	29	29	36	37	35	36	37	38	37	35	32	35	35	37	38	5	28	28	26	27	28	29	28	26	24	26	26	28	29	2	28	28	26	27	28	29	28	26	24	26	26	28
tr|Q3TJE3|Q3TJE3_MOUSE;sp|P17710-3|HXK1_MOUSE;tr|G3UVV4|G3UVV4_MOUSE;sp|P17710-4|HXK1_MOUSE;sp|P17710|HXK1_MOUSE;tr|Q3UPC4|Q3UPC4_MOUSE;sp|P17710-2|HXK1_MOUSE;tr|Q3UE51|Q3UE51_MOUSE;tr|Q3TTB4|Q3TTB4_MOUSE;tr|D3YYR4|D3YYR4_MOUSE;tr|D3Z365|D3Z365_MOUSE;sp|Q91W97|HKDC1_MOUSE;tr|E9Q5B5|E9Q5B5_MOUSE;sp|O08528|HXK2_MOUSE;tr|D3Z105|D3Z105_MOUSE;tr|B4YB29|B4YB29_MOUSE;tr|E9Q9M6|E9Q9M6_MOUSE;tr|F6QD41|F6Q…	tr|Q3TJE3|Q3TJE3_MOUSE;sp|P17710-3|HXK1_MOUSE;tr|G3UVV4|G3UVV4_MOUSE;sp|P17710-4|HXK1_MOUSE;sp|P17710|HXK1_MOUSE;tr|Q3UPC4|Q3UPC4_MOUSE;sp|P17710-2|HXK1_MOUSE;tr|Q3UE51|Q3UE51_MOUSE;tr|Q3TTB4|Q3TTB4_MOUSE	49;49;48;48;48;47;46;44;37;10;10;5;4;4;3;2;1;1;1;1;1;1;1;1;1;1;1	49;49;48;48;48;47;46;44;37;10;10;5;4;4;3;2;1;1;1;1;1;1;1;1;1;1;1	49;49;48;48;48;47;46;44;37;10;10;5;4;4;3;2;1;1;1;1;1;1;1;1;1;1;1	;;;;;;;;	27	49	49	49	42	45	46	47	45	46	45	42	45	42	45	48	48	17	42	45	46	47	45	46	45	42	45	42	45	48	48	17	42	45	46	47	45	46	45	42	45	42	45	48
tr|Q3UAJ1|Q3UAJ1_MOUSE;tr|Q3TE63|Q3TE63_MOUSE;sp|P17742|PPIA_MOUSE;tr|Q9CZK9|Q9CZK9_MOUSE;tr|A0A1L1SST0|A0A1L1SST0_MOUSE;tr|A0A1L1SRX5|A0A1L1SRX5_MOUSE;tr|V9GXC1|V9GXC1_MOUSE;tr|V9GX31|V9GX31_MOUSE	tr|Q3UAJ1|Q3UAJ1_MOUSE;tr|Q3TE63|Q3TE63_MOUSE;sp|P17742|PPIA_MOUSE;tr|Q9CZK9|Q9CZK9_MOUSE;tr|A0A1L1SST0|A0A1L1SST0_MOUSE	7;7;7;6;5;1;1;1	7;7;7;6;5;1;1;1	7;7;7;6;5;1;1;1	;;;;	8	7	7	7	6	7	7	7	7	7	6	7	7	6	7	7	7	6	6	7	7	7	7	7	6	7	7	6	7	7	7	6	6	7	7	7	7	7	6	7	7	6	7	7
sp|P17751|TPIS_MOUSE;tr|H7BXC3|H7BXC3_MOUSE	sp|P17751|TPIS_MOUSE;tr|H7BXC3|H7BXC3_MOUSE	8;7	8;7	8;7	;	2	8	8	8	8	7	7	7	7	8	6	8	7	6	7	8	8	3	8	7	7	7	7	8	6	8	7	6	7	8	8	3	8	7	7	7	7	8	6	8	7	6	7	8
tr|Q3U2J2|Q3U2J2_MOUSE;tr|Q3TD17|Q3TD17_MOUSE;sp|P17809|GTR1_MOUSE;tr|Q8BTM5|Q8BTM5_MOUSE	tr|Q3U2J2|Q3U2J2_MOUSE;tr|Q3TD17|Q3TD17_MOUSE;sp|P17809|GTR1_MOUSE	3;3;3;1	3;3;3;1	3;3;3;1	;;	4	3	3	3	3	2	3	3	3	3	3	3	3	2	3	3	3	1	3	2	3	3	3	3	3	3	3	2	3	3	3	1	3	2	3	3	3	3	3	3	3	2	3	3
tr|Q3TWL1|Q3TWL1_MOUSE;tr|Q3U7I9|Q3U7I9_MOUSE;tr|F8WIR1|F8WIR1_MOUSE;tr|Q3UC89|Q3UC89_MOUSE;tr|Q3U8W5|Q3U8W5_MOUSE;tr|Q3U7P0|Q3U7P0_MOUSE;tr|Q3U651|Q3U651_MOUSE;tr|Q3TXL5|Q3TXL5_MOUSE;tr|Q3TWR6|Q3TWR6_MOUSE;tr|Q3TWD0|Q3TWD0_MOUSE;tr|Q3TJN3|Q3TJN3_MOUSE;sp|P18242|CATD_MOUSE;tr|Q8C243|Q8C243_MOUSE;tr|F6Y6L6|F6Y6L6_MOUSE;tr|Q3UAQ1|Q3UAQ1_MOUSE;tr|Q3UCW4|Q3UCW4_MOUSE;tr|Q3TIR0|Q3TIR0_MOUSE;tr|Q8VCK2|…	tr|Q3TWL1|Q3TWL1_MOUSE;tr|Q3U7I9|Q3U7I9_MOUSE;tr|F8WIR1|F8WIR1_MOUSE;tr|Q3UC89|Q3UC89_MOUSE;tr|Q3U8W5|Q3U8W5_MOUSE;tr|Q3U7P0|Q3U7P0_MOUSE;tr|Q3U651|Q3U651_MOUSE;tr|Q3TXL5|Q3TXL5_MOUSE;tr|Q3TWR6|Q3TWR6_MOUSE;tr|Q3TWD0|Q3TWD0_MOUSE;tr|Q3TJN3|Q3TJN3_MOUSE;sp|P18242|CATD_MOUSE;tr|Q8C243|Q8C243_MOUSE;tr|F6Y6L6|F6Y6L6_MOUSE;tr|Q3UAQ1|Q3UAQ1_MOUSE;tr|Q3UCW4|Q3UCW4_MOUSE;tr|Q3TIR0|Q3TIR0_MOUSE;tr|Q8VCK2|…	4;4;4;4;4;4;4;4;4;4;4;4;4;3;3;3;3;2;2	4;4;4;4;4;4;4;4;4;4;4;4;4;3;3;3;3;2;2	4;4;4;4;4;4;4;4;4;4;4;4;4;3;3;3;3;2;2	;;;;;;;;;;;;;;;;;;	19	4	4	4	4	4	4	4	4	4	3	3	4	4	4	4	4	3	4	4	4	4	4	4	3	3	4	4	4	4	4	3	4	4	4	4	4	4	3	3	4	4	4	4
tr|K3W4Q8|K3W4Q8_MOUSE;tr|O55108|O55108_MOUSE;sp|P18572-2|BASI_MOUSE;tr|O55107|O55107_MOUSE;sp|P18572|BASI_MOUSE;tr|J3QP71|J3QP71_MOUSE	tr|K3W4Q8|K3W4Q8_MOUSE;tr|O55108|O55108_MOUSE;sp|P18572-2|BASI_MOUSE;tr|O55107|O55107_MOUSE;sp|P18572|BASI_MOUSE;tr|J3QP71|J3QP71_MOUSE	6;6;6;6;6;5	6;6;6;6;6;5	6;6;6;6;6;5	;;;;;	6	6	6	6	6	6	6	6	6	5	6	5	4	6	6	5	5	0	6	6	6	6	6	5	6	5	4	6	6	5	5	0	6	6	6	6	6	5	6	5	4	6	6	5
tr|B1AXP0|B1AXP0_MOUSE;tr|G3UZI3|G3UZI3_MOUSE;tr|B1AXN9|B1AXN9_MOUSE;tr|Q3TIM6|Q3TIM6_MOUSE;tr|E9PWV3|E9PWV3_MOUSE;sp|P18653|KS6A1_MOUSE;tr|Q505N6|Q505N6_MOUSE;tr|Q3UFZ5|Q3UFZ5_MOUSE;tr|F6RQA2|F6RQA2_MOUSE;sp|P18654|KS6A3_MOUSE;tr|F6Q8A4|F6Q8A4_MOUSE;tr|A7E215|A7E215_MOUSE;tr|Q810V8|Q810V8_MOUSE;tr|Q3V226|Q3V226_MOUSE;tr|A0A338P701|A0A338P701_MOUSE;tr|Q810Z3|Q810Z3_MOUSE	tr|B1AXP0|B1AXP0_MOUSE;tr|G3UZI3|G3UZI3_MOUSE;tr|B1AXN9|B1AXN9_MOUSE;tr|Q3TIM6|Q3TIM6_MOUSE;tr|E9PWV3|E9PWV3_MOUSE;sp|P18653|KS6A1_MOUSE;tr|Q505N6|Q505N6_MOUSE;tr|Q3UFZ5|Q3UFZ5_MOUSE;tr|F6RQA2|F6RQA2_MOUSE;sp|P18654|KS6A3_MOUSE;tr|F6Q8A4|F6Q8A4_MOUSE;tr|A7E215|A7E215_MOUSE;tr|Q810V8|Q810V8_MOUSE;tr|Q3V226|Q3V226_MOUSE;tr|A0A338P701|A0A338P701_MOUSE;tr|Q810Z3|Q810Z3_MOUSE	2;2;2;2;2;2;2;2;2;2;2;2;2;1;1;1	1;1;1;1;1;1;1;1;1;1;1;1;1;1;1;1	0;0;0;0;0;0;0;0;0;0;0;0;0;0;0;0	;;;;;;;;;;;;;;;	16	2	1	0	2	1	2	2	2	2	2	2	2	2	2	2	2	0	1	1	1	1	1	1	1	1	1	1	1	1	1	0	0	0	0	0	0	0	0	0	0	0	0	0
sp|P18760|COF1_MOUSE;tr|F8WGL3|F8WGL3_MOUSE;tr|A0A494B9A7|A0A494B9A7_MOUSE;tr|Q9CX22|Q9CX22_MOUSE;sp|P45591|COF2_MOUSE	sp|P18760|COF1_MOUSE;tr|F8WGL3|F8WGL3_MOUSE;tr|A0A494B9A7|A0A494B9A7_MOUSE;tr|Q9CX22|Q9CX22_MOUSE	10;9;8;8;1	10;9;8;8;1	10;9;8;8;1	;;;	5	10	10	10	9	9	9	9	9	10	9	9	9	9	9	8	10	3	9	9	9	9	9	10	9	9	9	9	9	8	10	3	9	9	9	9	9	10	9	9	9	9	9	8
sp|P18872|GNAO_MOUSE;tr|D3Z2M7|D3Z2M7_MOUSE;tr|F7BLT7|F7BLT7_MOUSE;tr|F6W1B2|F6W1B2_MOUSE;tr|F6WC15|F6WC15_MOUSE	sp|P18872|GNAO_MOUSE;tr|D3Z2M7|D3Z2M7_MOUSE	18;12;7;2;2	18;12;7;2;2	3;0;0;2;2	;	5	18	18	3	17	16	15	15	16	16	15	14	15	15	15	15	16	10	17	16	15	15	16	16	15	14	15	15	15	15	16	10	3	2	2	2	2	2	2	1	2	2	2	2
sp|P18872-2|GNAO_MOUSE	sp|P18872-2|GNAO_MOUSE	17	2	0		1	17	2	0	16	16	15	15	16	16	15	14	15	15	15	15	16	9	2	2	2	2	2	2	2	1	2	2	2	2	2	0	0	0	0	0	0	0	0	0	0	0	0	0
tr|Q3UHT6|Q3UHT6_MOUSE;sp|P19096|FAS_MOUSE;tr|A0A0U1RNJ1|A0A0U1RNJ1_MOUSE;tr|Q3TB22|Q3TB22_MOUSE;tr|O89060|O89060_MOUSE	tr|Q3UHT6|Q3UHT6_MOUSE;sp|P19096|FAS_MOUSE;tr|A0A0U1RNJ1|A0A0U1RNJ1_MOUSE;tr|Q3TB22|Q3TB22_MOUSE	58;58;57;51;2	58;58;57;51;2	58;58;57;51;2	;;;	5	58	58	58	43	52	48	54	52	52	46	39	41	41	43	53	53	5	43	52	48	54	52	52	46	39	41	41	43	53	53	5	43	52	48	54	52	52	46	39	41	41	43	53
sp|P19137|LAMA1_MOUSE	sp|P19137|LAMA1_MOUSE	5	5	5		1	5	5	5	2	4	3	2	2	4	4	5	3	3	3	2	3	1	2	4	3	2	2	4	4	5	3	3	3	2	3	1	2	4	3	2	2	4	4	5	3	3	3	2
sp|P19157|GSTP1_MOUSE;tr|A0A494BAS3|A0A494BAS3_MOUSE;tr|A0A494BAU3|A0A494BAU3_MOUSE;tr|A0A494B908|A0A494B908_MOUSE;tr|K9JA74|K9JA74_MOUSE;tr|A0A494BAW2|A0A494BAW2_MOUSE;sp|P46425|GSTP2_MOUSE;tr|A0A494BAM8|A0A494BAM8_MOUSE;tr|Q8VC73|Q8VC73_MOUSE;tr|F6RWR5|F6RWR5_MOUSE	sp|P19157|GSTP1_MOUSE;tr|A0A494BAS3|A0A494BAS3_MOUSE;tr|A0A494BAU3|A0A494BAU3_MOUSE;tr|A0A494B908|A0A494B908_MOUSE;tr|K9JA74|K9JA74_MOUSE;tr|A0A494BAW2|A0A494BAW2_MOUSE;sp|P46425|GSTP2_MOUSE	3;2;2;2;2;2;2;1;1;1	3;2;2;2;2;2;2;1;1;1	3;2;2;2;2;2;2;1;1;1	;;;;;;	10	3	3	3	0	2	0	2	1	2	0	1	1	0	1	1	3	1	0	2	0	2	1	2	0	1	1	0	1	1	3	1	0	2	0	2	1	2	0	1	1	0	1	1
tr|Q80TQ3|Q80TQ3_MOUSE;sp|P19246|NFH_MOUSE	tr|Q80TQ3|Q80TQ3_MOUSE;sp|P19246|NFH_MOUSE	17;17	14;14	14;14	;	2	17	14	14	3	13	17	16	16	7	3	4	4	2	4	13	13	2	1	10	14	13	13	4	1	2	1	1	2	10	10	0	1	10	14	13	13	4	1	2	1	1	2	10
sp|P19253|RL13A_MOUSE;tr|A0A1B0GSQ6|A0A1B0GSQ6_MOUSE;tr|A0A1B0GS68|A0A1B0GS68_MOUSE;tr|A0A1B0GSB2|A0A1B0GSB2_MOUSE;tr|Q3TDS9|Q3TDS9_MOUSE;tr|A0A1B0GTA1|A0A1B0GTA1_MOUSE;tr|A0A1B0GQW6|A0A1B0GQW6_MOUSE;tr|A0A1B0GSC2|A0A1B0GSC2_MOUSE;tr|A0A1B0GSF0|A0A1B0GSF0_MOUSE;tr|A0A1B0GSL5|A0A1B0GSL5_MOUSE;tr|A0A1B0GRH1|A0A1B0GRH1_MOUSE;tr|A0A1B0GT00|A0A1B0GT00_MOUSE;tr|A0A1B0GSJ2|A0A1B0GSJ2_MOUSE	sp|P19253|RL13A_MOUSE;tr|A0A1B0GSQ6|A0A1B0GSQ6_MOUSE;tr|A0A1B0GS68|A0A1B0GS68_MOUSE;tr|A0A1B0GSB2|A0A1B0GSB2_MOUSE;tr|Q3TDS9|Q3TDS9_MOUSE;tr|A0A1B0GTA1|A0A1B0GTA1_MOUSE;tr|A0A1B0GQW6|A0A1B0GQW6_MOUSE;tr|A0A1B0GSC2|A0A1B0GSC2_MOUSE;tr|A0A1B0GSF0|A0A1B0GSF0_MOUSE	6;5;5;4;4;4;3;3;3;2;2;2;1	6;5;5;4;4;4;3;3;3;2;2;2;1	6;5;5;4;4;4;3;3;3;2;2;2;1	;;;;;;;;	13	6	6	6	6	6	6	6	6	6	6	6	6	6	6	6	4	0	6	6	6	6	6	6	6	6	6	6	6	6	4	0	6	6	6	6	6	6	6	6	6	6	6	6
sp|P19536|COX5B_MOUSE;tr|Q9D881|Q9D881_MOUSE;tr|F7C106|F7C106_MOUSE;tr|A0A0A6YVR0|A0A0A6YVR0_MOUSE	sp|P19536|COX5B_MOUSE;tr|Q9D881|Q9D881_MOUSE	3;3;1;1	3;3;1;1	3;3;1;1	;	4	3	3	3	2	3	3	3	2	3	3	1	3	3	3	3	3	0	2	3	3	3	2	3	3	1	3	3	3	3	3	0	2	3	3	3	2	3	3	1	3	3	3	3
sp|P19783|COX41_MOUSE;tr|M0QWX7|M0QWX7_MOUSE;tr|D6RG40|D6RG40_MOUSE	sp|P19783|COX41_MOUSE	7;3;1	7;3;1	7;3;1		3	7	7	7	5	7	6	6	6	6	6	7	5	5	6	7	7	4	5	7	6	6	6	6	6	7	5	5	6	7	7	4	5	7	6	6	6	6	6	7	5	5	6	7
tr|Q9DC41|Q9DC41_MOUSE;tr|Q3U9G2|Q3U9G2_MOUSE;tr|Q3U6V3|Q3U6V3_MOUSE;tr|Q3TWF2|Q3TWF2_MOUSE;tr|Q3TKF8|Q3TKF8_MOUSE;tr|Q3TI47|Q3TI47_MOUSE;sp|P20029|BIP_MOUSE;tr|Q3U7T8|Q3U7T8_MOUSE;tr|Q3UEM8|Q3UEM8_MOUSE	tr|Q9DC41|Q9DC41_MOUSE;tr|Q3U9G2|Q3U9G2_MOUSE;tr|Q3U6V3|Q3U6V3_MOUSE;tr|Q3TWF2|Q3TWF2_MOUSE;tr|Q3TKF8|Q3TKF8_MOUSE;tr|Q3TI47|Q3TI47_MOUSE;sp|P20029|BIP_MOUSE;tr|Q3U7T8|Q3U7T8_MOUSE;tr|Q3UEM8|Q3UEM8_MOUSE	7;7;7;7;7;7;7;6;5	5;5;5;5;5;5;5;4;3	5;5;5;5;5;5;5;4;3	;;;;;;;;	9	7	5	5	5	6	7	7	7	6	4	5	5	5	5	6	6	2	3	4	5	5	5	4	2	3	3	3	3	4	4	1	3	4	5	5	5	4	2	3	3	3	3	4
sp|P20108|PRDX3_MOUSE;tr|Q8K4K8|Q8K4K8_MOUSE	sp|P20108|PRDX3_MOUSE;tr|Q8K4K8|Q8K4K8_MOUSE	8;4	8;4	8;4	;	2	8	8	8	6	5	7	8	6	6	5	5	6	5	5	8	7	1	6	5	7	8	6	6	5	5	6	5	5	8	7	1	6	5	7	8	6	6	5	5	6	5	5	8
tr|Q3V2S4|Q3V2S4_MOUSE;tr|Q3U6S1|Q3U6S1_MOUSE;tr|Q3TFD9|Q3TFD9_MOUSE;sp|P20152|VIME_MOUSE;tr|Q3UD36|Q3UD36_MOUSE;tr|A0A0A6YWC8|A0A0A6YWC8_MOUSE;tr|Q3TWV0|Q3TWV0_MOUSE;tr|Q3UAX1|Q3UAX1_MOUSE;tr|A4IF59|A4IF59_MOUSE;tr|A2AKJ2|A2AKJ2_MOUSE;tr|Q3V2C6|Q3V2C6_MOUSE;sp|P31001|DESM_MOUSE;tr|Q9JJY2|Q9JJY2_MOUSE	tr|Q3V2S4|Q3V2S4_MOUSE;tr|Q3U6S1|Q3U6S1_MOUSE;tr|Q3TFD9|Q3TFD9_MOUSE;sp|P20152|VIME_MOUSE;tr|Q3UD36|Q3UD36_MOUSE;tr|A0A0A6YWC8|A0A0A6YWC8_MOUSE;tr|Q3TWV0|Q3TWV0_MOUSE;tr|Q3UAX1|Q3UAX1_MOUSE	12;12;12;12;11;11;11;10;5;3;2;2;1	10;10;10;10;9;9;9;8;4;2;1;1;1	9;9;9;9;8;8;8;7;4;2;1;1;1	;;;;;;;	13	12	10	9	5	8	8	11	8	8	6	5	2	2	5	9	8	2	5	7	7	9	7	6	6	4	1	2	5	8	7	1	5	7	7	8	7	6	6	4	1	2	5	8
sp|P20357|MTAP2_MOUSE;tr|Q3URJ7|Q3URJ7_MOUSE;tr|G3UZK9|G3UZK9_MOUSE;tr|G3UZE9|G3UZE9_MOUSE;tr|Q80X35|Q80X35_MOUSE;tr|Q80ZL4|Q80ZL4_MOUSE;tr|B2KGT5|B2KGT5_MOUSE;tr|Q3TLQ0|Q3TLQ0_MOUSE;tr|Q3TRF8|Q3TRF8_MOUSE;tr|F7ALC8|F7ALC8_MOUSE;tr|G3UZV6|G3UZV6_MOUSE;tr|G3UWW1|G3UWW1_MOUSE;tr|E9Q8Y2|E9Q8Y2_MOUSE;tr|G3UXY3|G3UXY3_MOUSE	sp|P20357|MTAP2_MOUSE;tr|Q3URJ7|Q3URJ7_MOUSE	90;76;36;30;21;21;21;20;16;16;12;10;9;1	90;76;36;30;21;21;21;20;16;16;12;10;9;1	79;76;36;30;11;11;11;11;16;16;2;1;9;1	;	14	90	90	79	32	67	80	88	86	41	39	37	22	30	31	77	66	21	32	67	80	88	86	41	39	37	22	30	31	77	66	21	27	57	69	77	75	34	31	30	19	25	27	66
sp|P20917|MAG_MOUSE;tr|Q3ZB60|Q3ZB60_MOUSE;tr|Q3ZB62|Q3ZB62_MOUSE;tr|Q3T1F6|Q3T1F6_MOUSE;sp|P20917-2|MAG_MOUSE;tr|Q3ZB61|Q3ZB61_MOUSE;tr|A0A087WRD6|A0A087WRD6_MOUSE	sp|P20917|MAG_MOUSE;tr|Q3ZB60|Q3ZB60_MOUSE;tr|Q3ZB62|Q3ZB62_MOUSE;tr|Q3T1F6|Q3T1F6_MOUSE;sp|P20917-2|MAG_MOUSE;tr|Q3ZB61|Q3ZB61_MOUSE	9;8;8;8;8;8;2	9;8;8;8;8;8;2	9;8;8;8;8;8;2	;;;;;	7	9	9	9	5	8	7	7	7	9	5	5	6	5	6	8	9	1	5	8	7	7	7	9	5	5	6	5	6	8	9	1	5	8	7	7	7	9	5	5	6	5	6	8
sp|P21278|GNA11_MOUSE;tr|Q91X95|Q91X95_MOUSE;tr|Q8C3M7|Q8C3M7_MOUSE;sp|P30677|GNA14_MOUSE;tr|A0A494BBL5|A0A494BBL5_MOUSE;tr|Q8CBT5|Q8CBT5_MOUSE;tr|Q2NKI3|Q2NKI3_MOUSE;tr|A0A0G2JG40|A0A0G2JG40_MOUSE;sp|P27600|GNA12_MOUSE	sp|P21278|GNA11_MOUSE;tr|Q91X95|Q91X95_MOUSE	13;12;3;3;2;2;1;1;1	8;7;1;1;1;1;0;0;0	8;7;1;1;1;1;0;0;0	;	9	13	8	8	9	10	12	12	11	11	9	10	10	10	10	13	13	6	5	6	7	7	6	7	5	5	5	5	5	8	8	1	5	6	7	7	6	7	5	5	5	5	5	8
sp|P21279|GNAQ_MOUSE	sp|P21279|GNAQ_MOUSE	13	12	8		1	13	12	8	10	11	11	11	13	10	10	12	11	11	12	12	13	7	10	11	10	10	12	10	10	11	10	10	11	11	12	6	6	7	6	6	8	6	6	7	6	6	7	7
sp|P21447|MDR1A_MOUSE;tr|Q3UMH0|Q3UMH0_MOUSE;sp|P06795|MDR1B_MOUSE	sp|P21447|MDR1A_MOUSE;tr|Q3UMH0|Q3UMH0_MOUSE;sp|P06795|MDR1B_MOUSE	4;2;2	4;2;2	4;2;2	;;	3	4	4	4	2	3	4	4	4	4	3	2	1	3	3	4	3	0	2	3	4	4	4	4	3	2	1	3	3	4	3	0	2	3	4	4	4	4	3	2	1	3	3	4
tr|A0A0G2JDM6|A0A0G2JDM6_MOUSE;tr|B9UIT4|B9UIT4_MOUSE;sp|P21836|ACES_MOUSE;tr|Q78ED5|Q78ED5_MOUSE	tr|A0A0G2JDM6|A0A0G2JDM6_MOUSE;tr|B9UIT4|B9UIT4_MOUSE;sp|P21836|ACES_MOUSE;tr|Q78ED5|Q78ED5_MOUSE	2;2;2;1	2;2;2;1	2;2;2;1	;;;	4	2	2	2	1	1	2	2	2	1	0	1	2	1	2	1	2	0	1	1	2	2	2	1	0	1	2	1	2	1	2	0	1	1	2	2	2	1	0	1	2	1	2	1
tr|Q3UFK0|Q3UFK0_MOUSE;tr|Q3TSZ8|Q3TSZ8_MOUSE;tr|Q3TI59|Q3TI59_MOUSE;sp|P21995|EMB_MOUSE	tr|Q3UFK0|Q3UFK0_MOUSE;tr|Q3TSZ8|Q3TSZ8_MOUSE;tr|Q3TI59|Q3TI59_MOUSE;sp|P21995|EMB_MOUSE	1;1;1;1	1;1;1;1	1;1;1;1	;;;	4	1	1	1	0	1	1	1	1	0	1	0	0	0	0	1	1	0	0	1	1	1	1	0	1	0	0	0	0	1	1	0	0	1	1	1	1	0	1	0	0	0	0	1
tr|Q8C7N0|Q8C7N0_MOUSE;tr|Q3UVW2|Q3UVW2_MOUSE;tr|Q8C8H5|Q8C8H5_MOUSE;sp|P22723-2|GBRG2_MOUSE;sp|P22723|GBRG2_MOUSE;tr|A0A0G2JDP9|A0A0G2JDP9_MOUSE;tr|Q8CCT6|Q8CCT6_MOUSE;sp|Q9R0Y8|GBRG1_MOUSE	tr|Q8C7N0|Q8C7N0_MOUSE;tr|Q3UVW2|Q3UVW2_MOUSE;tr|Q8C8H5|Q8C8H5_MOUSE;sp|P22723-2|GBRG2_MOUSE;sp|P22723|GBRG2_MOUSE	5;5;5;5;5;1;1;1	5;5;5;5;5;1;1;1	5;5;5;5;5;1;1;1	;;;;	8	5	5	5	5	5	5	5	5	5	5	5	5	5	5	5	5	0	5	5	5	5	5	5	5	5	5	5	5	5	5	0	5	5	5	5	5	5	5	5	5	5	5	5
sp|P22892|AP1G1_MOUSE;tr|Q8CBB7|Q8CBB7_MOUSE;tr|Q3UKX8|Q3UKX8_MOUSE;tr|Q8CC03|Q8CC03_MOUSE;tr|Q8BSZ7|Q8BSZ7_MOUSE;tr|Q3UHW6|Q3UHW6_MOUSE;tr|Q3U9D1|Q3U9D1_MOUSE;sp|O88512|AP1G2_MOUSE	sp|P22892|AP1G1_MOUSE;tr|Q8CBB7|Q8CBB7_MOUSE;tr|Q3UKX8|Q3UKX8_MOUSE;tr|Q8CC03|Q8CC03_MOUSE	10;10;10;9;3;1;1;1	10;10;10;9;3;1;1;1	10;10;10;9;3;1;1;1	;;;	8	10	10	10	6	7	9	8	9	8	7	8	6	8	9	10	7	0	6	7	9	8	9	8	7	8	6	8	9	10	7	0	6	7	9	8	9	8	7	8	6	8	9	10
tr|Q3UEK3|Q3UEK3_MOUSE;tr|Q3TKF9|Q3TKF9_MOUSE;tr|Q3UM46|Q3UM46_MOUSE;tr|Q3UL99|Q3UL99_MOUSE;sp|P23116|EIF3A_MOUSE;tr|Q6A0B9|Q6A0B9_MOUSE;tr|A0A494B9I0|A0A494B9I0_MOUSE	tr|Q3UEK3|Q3UEK3_MOUSE;tr|Q3TKF9|Q3TKF9_MOUSE;tr|Q3UM46|Q3UM46_MOUSE;tr|Q3UL99|Q3UL99_MOUSE;sp|P23116|EIF3A_MOUSE;tr|Q6A0B9|Q6A0B9_MOUSE	10;10;10;10;10;9;1	10;10;10;10;10;9;1	10;10;10;10;10;9;1	;;;;;	7	10	10	10	5	7	7	6	5	6	5	4	4	5	6	4	8	0	5	7	7	6	5	6	5	4	4	5	6	4	8	0	5	7	7	6	5	6	5	4	4	5	6	4
sp|P23242|CXA1_MOUSE;tr|Q7TMQ1|Q7TMQ1_MOUSE;tr|Q8C4N2|Q8C4N2_MOUSE	sp|P23242|CXA1_MOUSE;tr|Q7TMQ1|Q7TMQ1_MOUSE	5;5;2	5;5;2	5;5;2	;	3	5	5	5	4	4	4	5	4	4	3	3	2	3	3	5	5	1	4	4	4	5	4	4	3	3	2	3	3	5	5	1	4	4	4	5	4	4	3	3	2	3	3	5
tr|F6YNQ1|F6YNQ1_MOUSE;tr|C9K0Y3|C9K0Y3_MOUSE;sp|P23818|GRIA1_MOUSE;tr|G5CJW7|G5CJW7_MOUSE;tr|G5CJW8|G5CJW8_MOUSE;tr|G5CJW6|G5CJW6_MOUSE;tr|C9K0Y8|C9K0Y8_MOUSE;tr|Q9CUV0|Q9CUV0_MOUSE	tr|F6YNQ1|F6YNQ1_MOUSE;tr|C9K0Y3|C9K0Y3_MOUSE;sp|P23818|GRIA1_MOUSE	22;22;22;6;6;6;5;1	18;18;18;6;6;6;2;1	1;1;1;0;0;0;0;0	;;	8	22	18	1	19	20	20	19	20	18	13	18	15	16	19	21	19	2	15	16	16	16	17	14	10	14	11	12	15	17	16	2	1	1	1	1	1	1	1	1	1	1	1	1
sp|P23819-4|GRIA2_MOUSE;tr|Q4LG64|Q4LG64_MOUSE;tr|E9QKC0|E9QKC0_MOUSE;sp|P23819|GRIA2_MOUSE;tr|C9K0Z0|C9K0Z0_MOUSE;sp|P23819-3|GRIA2_MOUSE;tr|C9K0Z1|C9K0Z1_MOUSE;sp|P23819-2|GRIA2_MOUSE;tr|A0A0A6YW90|A0A0A6YW90_MOUSE;tr|Q80VM6|Q80VM6_MOUSE;tr|Q9JI80|Q9JI80_MOUSE	sp|P23819-4|GRIA2_MOUSE;tr|Q4LG64|Q4LG64_MOUSE;tr|E9QKC0|E9QKC0_MOUSE;sp|P23819|GRIA2_MOUSE;tr|C9K0Z0|C9K0Z0_MOUSE;sp|P23819-3|GRIA2_MOUSE;tr|C9K0Z1|C9K0Z1_MOUSE;sp|P23819-2|GRIA2_MOUSE;tr|A0A0A6YW90|A0A0A6YW90_MOUSE;tr|Q80VM6|Q80VM6_MOUSE	40;38;38;38;37;37;33;33;33;25;2	40;38;38;38;37;37;33;33;33;25;2	0;0;0;0;0;0;0;0;0;0;0	;;;;;;;;;	11	40	40	0	34	35	36	34	34	37	34	35	35	35	37	39	37	0	34	35	36	34	34	37	34	35	35	35	37	39	37	0	0	0	0	0	0	0	0	0	0	0	0	0
sp|P23927|CRYAB_MOUSE;tr|A0A1L1SRG5|A0A1L1SRG5_MOUSE	sp|P23927|CRYAB_MOUSE;tr|A0A1L1SRG5|A0A1L1SRG5_MOUSE	2;1	2;1	2;1	;	2	2	2	2	2	0	1	1	0	1	2	1	0	0	1	1	1	1	2	0	1	1	0	1	2	1	0	0	1	1	1	1	2	0	1	1	0	1	2	1	0	0	1	1
sp|P24369|PPIB_MOUSE;tr|Q6ZQM2|Q6ZQM2_MOUSE	sp|P24369|PPIB_MOUSE	5;2	5;2	5;2		2	5	5	5	5	5	5	3	3	5	2	3	1	3	5	4	5	0	5	5	5	3	3	5	2	3	1	3	5	4	5	0	5	5	5	3	3	5	2	3	1	3	5	4
sp|P24527|LKHA4_MOUSE	sp|P24527|LKHA4_MOUSE	21	21	21		1	21	21	21	11	14	18	16	16	17	15	12	13	13	13	13	19	0	11	14	18	16	16	17	15	12	13	13	13	13	19	0	11	14	18	16	16	17	15	12	13	13	13	13
tr|Q3UTB3|Q3UTB3_MOUSE;sp|P24529|TY3H_MOUSE;tr|E9Q9G5|E9Q9G5_MOUSE	tr|Q3UTB3|Q3UTB3_MOUSE;sp|P24529|TY3H_MOUSE	3;3;1	3;3;1	3;3;1	;	3	3	3	3	1	2	2	2	2	2	1	2	2	1	2	2	3	0	1	2	2	2	2	2	1	2	2	1	2	2	3	0	1	2	2	2	2	2	1	2	2	1	2	2
sp|P24549|AL1A1_MOUSE;sp|O35945|AL1A7_MOUSE;tr|A0A286YCZ0|A0A286YCZ0_MOUSE	sp|P24549|AL1A1_MOUSE	7;2;1	6;1;1	6;1;1		3	7	6	6	5	4	4	4	3	5	4	4	3	3	5	3	6	0	4	3	3	3	2	4	3	3	2	2	4	2	5	0	4	3	3	3	2	4	3	3	2	2	4	2
tr|B7ZCF5|B7ZCF5_MOUSE;tr|Q3U4F3|Q3U4F3_MOUSE;sp|P24638|PPAL_MOUSE;tr|A0A5F8MPS7|A0A5F8MPS7_MOUSE	tr|B7ZCF5|B7ZCF5_MOUSE;tr|Q3U4F3|Q3U4F3_MOUSE;sp|P24638|PPAL_MOUSE;tr|A0A5F8MPS7|A0A5F8MPS7_MOUSE	1;1;1;1	1;1;1;1	1;1;1;1	;;;	4	1	1	1	0	1	1	1	1	1	1	0	1	0	1	1	1	0	0	1	1	1	1	1	1	0	1	0	1	1	1	0	0	1	1	1	1	1	1	0	1	0	1	1
tr|Q3UF03|Q3UF03_MOUSE;sp|P24668|MPRD_MOUSE	tr|Q3UF03|Q3UF03_MOUSE;sp|P24668|MPRD_MOUSE	3;3	3;3	3;3	;	2	3	3	3	1	2	3	2	3	2	2	3	1	1	1	3	3	0	1	2	3	2	3	2	2	3	1	1	1	3	3	0	1	2	3	2	3	2	2	3	1	1	1	3
tr|Q3TXS9|Q3TXS9_MOUSE;sp|P25444|RS2_MOUSE;tr|Q3TXR5|Q3TXR5_MOUSE;tr|Q3TL20|Q3TL20_MOUSE;tr|Q3UB36|Q3UB36_MOUSE;tr|D3YVC1|D3YVC1_MOUSE;tr|Q3TLE5|Q3TLE5_MOUSE;tr|Q3TI78|Q3TI78_MOUSE;tr|D3YWJ3|D3YWJ3_MOUSE;tr|Q9DC49|Q9DC49_MOUSE;tr|O89072|O89072_MOUSE;tr|Q3V2B9|Q3V2B9_MOUSE	tr|Q3TXS9|Q3TXS9_MOUSE;sp|P25444|RS2_MOUSE;tr|Q3TXR5|Q3TXR5_MOUSE;tr|Q3TL20|Q3TL20_MOUSE;tr|Q3UB36|Q3UB36_MOUSE;tr|D3YVC1|D3YVC1_MOUSE;tr|Q3TLE5|Q3TLE5_MOUSE;tr|Q3TI78|Q3TI78_MOUSE;tr|D3YWJ3|D3YWJ3_MOUSE;tr|Q9DC49|Q9DC49_MOUSE;tr|O89072|O89072_MOUSE	15;15;14;14;14;13;13;13;13;10;8;6	15;15;14;14;14;13;13;13;13;10;8;6	15;15;14;14;14;13;13;13;13;10;8;6	;;;;;;;;;;	12	15	15	15	14	13	13	12	13	13	14	15	15	15	14	14	13	3	14	13	13	12	13	13	14	15	15	15	14	14	13	3	14	13	13	12	13	13	14	15	15	15	14	14
tr|Q8C2N4|Q8C2N4_MOUSE;tr|Q7TSG6|Q7TSG6_MOUSE;tr|Q05CE6|Q05CE6_MOUSE;tr|Q05DU4|Q05DU4_MOUSE;tr|Q3TZQ2|Q3TZQ2_MOUSE;sp|P26041|MOES_MOUSE;sp|P26043|RADI_MOUSE;tr|Q3UXR4|Q3UXR4_MOUSE;tr|Q3UL48|Q3UL48_MOUSE;tr|Q3TCP5|Q3TCP5_MOUSE;sp|P26040|EZRI_MOUSE;tr|A0A5F8MPB9|A0A5F8MPB9_MOUSE;tr|Q3TH46|Q3TH46_MOUSE;tr|Q3U111|Q3U111_MOUSE;tr|Q8CBU4|Q8CBU4_MOUSE;tr|Q3UJJ8|Q3UJJ8_MOUSE	tr|Q8C2N4|Q8C2N4_MOUSE;tr|Q7TSG6|Q7TSG6_MOUSE;tr|Q05CE6|Q05CE6_MOUSE;tr|Q05DU4|Q05DU4_MOUSE;tr|Q3TZQ2|Q3TZQ2_MOUSE;sp|P26041|MOES_MOUSE;sp|P26043|RADI_MOUSE;tr|Q3UXR4|Q3UXR4_MOUSE;tr|Q3UL48|Q3UL48_MOUSE;tr|Q3TCP5|Q3TCP5_MOUSE;sp|P26040|EZRI_MOUSE;tr|A0A5F8MPB9|A0A5F8MPB9_MOUSE;tr|Q3TH46|Q3TH46_MOUSE;tr|Q3U111|Q3U111_MOUSE;tr|Q8CBU4|Q8CBU4_MOUSE;tr|Q3UJJ8|Q3UJJ8_MOUSE	4;4;4;4;4;4;4;4;4;4;4;4;4;4;3;2	4;4;4;4;4;4;4;4;4;4;4;4;4;4;3;2	4;4;4;4;4;4;4;4;4;4;4;4;4;4;3;2	;;;;;;;;;;;;;;;	16	4	4	4	3	3	3	4	3	3	3	4	3	3	4	3	3	2	3	3	3	4	3	3	3	4	3	3	4	3	3	2	3	3	3	4	3	3	3	4	3	3	4	3
sp|P26048|GBRA2_MOUSE;tr|Q8C8J1|Q8C8J1_MOUSE	sp|P26048|GBRA2_MOUSE	7;2	3;2	3;2		2	7	3	3	6	7	7	6	7	6	5	6	3	4	6	6	7	1	3	3	3	3	3	2	2	3	2	2	3	3	3	0	3	3	3	3	3	2	2	3	2	2	3	3
tr|Q8CAB3|Q8CAB3_MOUSE;sp|P26049|GBRA3_MOUSE;tr|B1AVY2|B1AVY2_MOUSE	tr|Q8CAB3|Q8CAB3_MOUSE;sp|P26049|GBRA3_MOUSE;tr|B1AVY2|B1AVY2_MOUSE	8;8;8	5;5;5	5;5;5	;;	3	8	5	5	4	8	7	6	7	7	4	4	3	4	5	5	8	1	2	5	4	4	4	4	2	2	2	3	3	3	5	0	2	5	4	4	4	4	2	2	2	3	3	3
tr|Q922I0|Q922I0_MOUSE;tr|Q3KQM4|Q3KQM4_MOUSE;tr|Q505Q1|Q505Q1_MOUSE;tr|Q80XR5|Q80XR5_MOUSE;sp|P26369|U2AF2_MOUSE	tr|Q922I0|Q922I0_MOUSE;tr|Q3KQM4|Q3KQM4_MOUSE;tr|Q505Q1|Q505Q1_MOUSE;tr|Q80XR5|Q80XR5_MOUSE;sp|P26369|U2AF2_MOUSE	6;6;6;6;6	6;6;6;6;6	6;6;6;6;6	;;;;	5	6	6	6	4	4	4	3	4	4	5	4	5	6	3	4	3	0	4	4	4	3	4	4	5	4	5	6	3	4	3	0	4	4	4	3	4	4	5	4	5	6	3	4
sp|P26443|DHE3_MOUSE;tr|Q3TSQ7|Q3TSQ7_MOUSE;tr|F7CFA5|F7CFA5_MOUSE;sp|Q9D9C6|CC182_MOUSE	sp|P26443|DHE3_MOUSE;tr|Q3TSQ7|Q3TSQ7_MOUSE	20;12;5;1	20;12;5;1	20;12;5;1	;	4	20	20	20	18	18	17	16	17	15	17	16	16	17	17	16	17	7	18	18	17	16	17	15	17	16	16	17	17	16	17	7	18	18	17	16	17	15	17	16	16	17	17	16
sp|P26516|PSMD7_MOUSE	sp|P26516|PSMD7_MOUSE	4	4	4		1	4	4	4	3	4	4	3	4	4	3	2	2	2	4	4	2	2	3	4	4	3	4	4	3	2	2	2	4	4	2	2	3	4	4	3	4	4	3	2	2	2	4	4
tr|Q3U6F6|Q3U6F6_MOUSE;sp|P26638|SYSC_MOUSE;tr|Q8C483|Q8C483_MOUSE;tr|A2AFS0|A2AFS0_MOUSE;tr|Q3U8N1|Q3U8N1_MOUSE;tr|A2AFS1|A2AFS1_MOUSE;tr|Q8CEH3|Q8CEH3_MOUSE	tr|Q3U6F6|Q3U6F6_MOUSE;sp|P26638|SYSC_MOUSE;tr|Q8C483|Q8C483_MOUSE;tr|A2AFS0|A2AFS0_MOUSE;tr|Q3U8N1|Q3U8N1_MOUSE;tr|A2AFS1|A2AFS1_MOUSE	6;6;6;5;5;3;1	6;6;6;5;5;3;1	6;6;6;5;5;3;1	;;;;;	7	6	6	6	3	6	6	6	6	5	5	4	5	2	4	6	6	0	3	6	6	6	6	5	5	4	5	2	4	6	6	0	3	6	6	6	6	5	5	4	5	2	4	6
tr|Q1JUQ7|Q1JUQ7_MOUSE;tr|Q1JUQ8|Q1JUQ8_MOUSE;tr|Q1JUQ6|Q1JUQ6_MOUSE;tr|Q3ULN5|Q3ULN5_MOUSE;sp|P26883|FKB1A_MOUSE	tr|Q1JUQ7|Q1JUQ7_MOUSE;tr|Q1JUQ8|Q1JUQ8_MOUSE;tr|Q1JUQ6|Q1JUQ6_MOUSE;tr|Q3ULN5|Q3ULN5_MOUSE;sp|P26883|FKB1A_MOUSE	1;1;1;1;1	1;1;1;1;1	1;1;1;1;1	;;;;	5	1	1	1	1	1	1	1	1	1	1	1	1	1	1	1	1	1	1	1	1	1	1	1	1	1	1	1	1	1	1	1	1	1	1	1	1	1	1	1	1	1	1	1
sp|P27048|RSMB_MOUSE;sp|P63163|RSMN_MOUSE;tr|A0A0G2JGN4|A0A0G2JGN4_MOUSE;tr|O70499|O70499_MOUSE	sp|P27048|RSMB_MOUSE;sp|P63163|RSMN_MOUSE;tr|A0A0G2JGN4|A0A0G2JGN4_MOUSE;tr|O70499|O70499_MOUSE	4;3;2;2	4;3;2;2	4;3;2;2	;;;	4	4	4	4	4	4	4	2	3	4	4	4	4	4	3	3	3	0	4	4	4	2	3	4	4	4	4	4	3	3	3	0	4	4	4	2	3	4	4	4	4	4	3	3
sp|P27546-3|MAP4_MOUSE;sp|P27546-2|MAP4_MOUSE;sp|P27546|MAP4_MOUSE;tr|A0A140T8T5|A0A140T8T5_MOUSE;tr|A0A0G2JFT4|A0A0G2JFT4_MOUSE;tr|A0A0G2JFK3|A0A0G2JFK3_MOUSE;tr|A0A0G2JDY5|A0A0G2JDY5_MOUSE;tr|Q78TF3|Q78TF3_MOUSE;tr|A0A0G2JDU1|A0A0G2JDU1_MOUSE	sp|P27546-3|MAP4_MOUSE;sp|P27546-2|MAP4_MOUSE;sp|P27546|MAP4_MOUSE;tr|A0A140T8T5|A0A140T8T5_MOUSE;tr|A0A0G2JFT4|A0A0G2JFT4_MOUSE	8;8;8;5;4;3;3;1;1	2;2;2;0;0;0;0;1;0	2;2;2;0;0;0;0;1;0	;;;;	9	8	2	2	4	4	7	8	6	4	5	4	3	3	2	5	5	2	1	0	1	2	1	0	1	0	0	1	0	1	1	0	1	0	1	2	1	0	1	0	0	1	0	1
tr|Q3UE40|Q3UE40_MOUSE;sp|P27601|GNA13_MOUSE;tr|Q9D034|Q9D034_MOUSE;tr|Q8C5L2|Q8C5L2_MOUSE	tr|Q3UE40|Q3UE40_MOUSE;sp|P27601|GNA13_MOUSE	10;10;4;2	9;9;4;2	9;9;4;2	;	4	10	9	9	6	8	9	8	9	8	6	6	7	7	8	8	10	3	6	8	8	7	8	8	6	5	6	6	7	7	9	2	6	8	8	7	8	8	6	5	6	6	7	7
sp|P27612|PLAP_MOUSE;tr|F7D1R5|F7D1R5_MOUSE	sp|P27612|PLAP_MOUSE	10;2	10;2	10;2		2	10	10	10	5	9	7	8	8	7	4	5	3	7	3	6	8	0	5	9	7	8	8	7	4	5	3	7	3	6	8	0	5	9	7	8	8	7	4	5	3	7	3	6
tr|Q3UB90|Q3UB90_MOUSE;tr|Q3UB67|Q3UB67_MOUSE;tr|Q3UB15|Q3UB15_MOUSE;sp|P27659|RL3_MOUSE;tr|Q3U9L3|Q3U9L3_MOUSE;tr|Q3T9U9|Q3T9U9_MOUSE;tr|A0A087WNS0|A0A087WNS0_MOUSE;tr|A0A087WQK0|A0A087WQK0_MOUSE;tr|A0A2R8VHN4|A0A2R8VHN4_MOUSE;tr|Q9CQ09|Q9CQ09_MOUSE;tr|Q5U470|Q5U470_MOUSE;tr|E9PWZ3|E9PWZ3_MOUSE;tr|Q99N25|Q99N25_MOUSE	tr|Q3UB90|Q3UB90_MOUSE;tr|Q3UB67|Q3UB67_MOUSE;tr|Q3UB15|Q3UB15_MOUSE;sp|P27659|RL3_MOUSE;tr|Q3U9L3|Q3U9L3_MOUSE;tr|Q3T9U9|Q3T9U9_MOUSE	16;16;16;16;15;15;7;7;5;2;2;2;1	16;16;16;16;15;15;7;7;5;2;2;2;1	16;16;16;16;15;15;7;7;5;2;2;2;1	;;;;;	13	16	16	16	13	15	13	13	12	13	13	13	13	13	13	12	15	1	13	15	13	13	12	13	13	13	13	13	13	12	15	1	13	15	13	13	12	13	13	13	13	13	13	12
sp|P27661|H2AX_MOUSE;sp|Q64522|H2A2B_MOUSE	sp|P27661|H2AX_MOUSE;sp|Q64522|H2A2B_MOUSE	5;3	1;1	1;1	;	2	5	1	1	4	2	3	3	4	4	3	3	5	3	5	3	2	2	0	0	0	0	1	0	0	0	1	0	1	0	0	0	0	0	0	0	1	0	0	0	1	0	1	0
sp|P27671|RGRF1_MOUSE;tr|P70317|P70317_MOUSE;tr|A0A087WS68|A0A087WS68_MOUSE;tr|Q9QZR7|Q9QZR7_MOUSE	sp|P27671|RGRF1_MOUSE	6;1;1;1	5;1;1;1	5;1;1;1		4	6	5	5	4	6	5	5	5	5	5	3	3	3	3	6	5	1	4	5	4	4	4	4	4	3	3	2	2	5	4	0	4	5	4	4	4	4	4	3	3	2	2	5
tr|F6SZ47|F6SZ47_MOUSE;sp|P28028|BRAF_MOUSE;tr|Q9JJU6|Q9JJU6_MOUSE;tr|F6TUC4|F6TUC4_MOUSE;tr|Q9CU36|Q9CU36_MOUSE;sp|P28028-2|BRAF_MOUSE;sp|Q99N57|RAF1_MOUSE;sp|Q99N57-2|RAF1_MOUSE	tr|F6SZ47|F6SZ47_MOUSE;sp|P28028|BRAF_MOUSE;tr|Q9JJU6|Q9JJU6_MOUSE	3;3;2;1;1;1;1;1	3;3;2;1;1;1;1;1	3;3;2;1;1;1;1;1	;;	8	3	3	3	1	2	1	3	3	1	1	1	0	0	1	2	3	1	1	2	1	3	3	1	1	1	0	0	1	2	3	1	1	2	1	3	3	1	1	1	0	0	1	2
sp|P28271|ACOC_MOUSE;tr|Q8VDC3|Q8VDC3_MOUSE	sp|P28271|ACOC_MOUSE;tr|Q8VDC3|Q8VDC3_MOUSE	3;3	3;3	3;3	;	2	3	3	3	2	3	0	2	2	3	3	3	0	2	2	2	2	0	2	3	0	2	2	3	3	3	0	2	2	2	2	0	2	3	0	2	2	3	3	3	0	2	2	2
sp|P28352|APEX1_MOUSE;tr|D3Z124|D3Z124_MOUSE;tr|D3Z6R9|D3Z6R9_MOUSE;tr|F6QA74|F6QA74_MOUSE	sp|P28352|APEX1_MOUSE;tr|D3Z124|D3Z124_MOUSE;tr|D3Z6R9|D3Z6R9_MOUSE;tr|F6QA74|F6QA74_MOUSE	5;4;4;4	5;4;4;4	5;4;4;4	;;;	4	5	5	5	3	5	4	4	5	5	4	5	3	5	4	4	4	0	3	5	4	4	5	5	4	5	3	5	4	4	4	0	3	5	4	4	5	5	4	5	3	5	4	4
sp|P28474|ADHX_MOUSE;tr|A0A0G2JGS3|A0A0G2JGS3_MOUSE	sp|P28474|ADHX_MOUSE	7;1	7;1	6;1		2	7	7	6	6	7	7	7	7	7	5	5	5	5	5	7	7	1	6	7	7	7	7	7	5	5	5	5	5	7	7	1	5	6	6	6	6	6	4	4	4	4	4	6
sp|P28481-2|CO2A1_MOUSE;sp|P28481-7|CO2A1_MOUSE;sp|P28481-6|CO2A1_MOUSE;sp|P28481-5|CO2A1_MOUSE;sp|P28481-4|CO2A1_MOUSE;sp|P28481-1|CO2A1_MOUSE;sp|P28481|CO2A1_MOUSE	sp|P28481-2|CO2A1_MOUSE;sp|P28481-7|CO2A1_MOUSE;sp|P28481-6|CO2A1_MOUSE;sp|P28481-5|CO2A1_MOUSE;sp|P28481-4|CO2A1_MOUSE;sp|P28481-1|CO2A1_MOUSE;sp|P28481|CO2A1_MOUSE	1;1;1;1;1;1;1	1;1;1;1;1;1;1	1;1;1;1;1;1;1	;;;;;;	7	1	1	1	1	1	1	1	1	1	1	1	1	1	1	1	1	0	1	1	1	1	1	1	1	1	1	1	1	1	1	0	1	1	1	1	1	1	1	1	1	1	1	1
tr|E9Q517|E9Q517_MOUSE;sp|P28571-1|SC6A9_MOUSE;tr|E9Q3V0|E9Q3V0_MOUSE;sp|P28571-2|SC6A9_MOUSE;sp|P28571|SC6A9_MOUSE;tr|E9QA02|E9QA02_MOUSE;tr|E9Q3Z2|E9Q3Z2_MOUSE	tr|E9Q517|E9Q517_MOUSE;sp|P28571-1|SC6A9_MOUSE;tr|E9Q3V0|E9Q3V0_MOUSE;sp|P28571-2|SC6A9_MOUSE;sp|P28571|SC6A9_MOUSE;tr|E9QA02|E9QA02_MOUSE;tr|E9Q3Z2|E9Q3Z2_MOUSE	2;2;2;2;2;1;1	2;2;2;2;2;1;1	2;2;2;2;2;1;1	;;;;;;	7	2	2	2	0	2	0	1	1	1	0	1	0	1	0	0	2	0	0	2	0	1	1	1	0	1	0	1	0	0	2	0	0	2	0	1	1	1	0	1	0	1	0	0
sp|P28650|PURA1_MOUSE;tr|J3QN31|J3QN31_MOUSE;sp|P28650-2|PURA1_MOUSE	sp|P28650|PURA1_MOUSE;tr|J3QN31|J3QN31_MOUSE;sp|P28650-2|PURA1_MOUSE	4;3;3	3;2;2	3;2;2	;;	3	4	3	3	0	3	2	4	2	3	1	1	2	2	2	1	4	1	0	3	2	3	2	2	1	1	2	2	2	1	3	1	0	3	2	3	2	2	1	1	2	2	2	1
sp|P28652|KCC2B_MOUSE;tr|Q5SVJ0|Q5SVJ0_MOUSE;tr|Q5SVI0|Q5SVI0_MOUSE;tr|Q5SVI2|Q5SVI2_MOUSE;tr|Q5SVI3|Q5SVI3_MOUSE;tr|Q8BL41|Q8BL41_MOUSE;tr|Q5SVI9|Q5SVI9_MOUSE;tr|Q5SVJ1|Q5SVJ1_MOUSE;tr|Q68EG2|Q68EG2_MOUSE;tr|Q5SVI1|Q5SVI1_MOUSE;tr|Q3TY93|Q3TY93_MOUSE	sp|P28652|KCC2B_MOUSE;tr|Q5SVJ0|Q5SVJ0_MOUSE;tr|Q5SVI0|Q5SVI0_MOUSE;tr|Q5SVI2|Q5SVI2_MOUSE;tr|Q5SVI3|Q5SVI3_MOUSE;tr|Q8BL41|Q8BL41_MOUSE;tr|Q5SVI9|Q5SVI9_MOUSE;tr|Q5SVJ1|Q5SVJ1_MOUSE;tr|Q68EG2|Q68EG2_MOUSE;tr|Q5SVI1|Q5SVI1_MOUSE;tr|Q3TY93|Q3TY93_MOUSE	22;22;21;21;20;20;19;19;19;19;14	18;18;17;17;16;16;15;15;15;15;11	13;13;12;12;11;11;10;10;10;10;7	;;;;;;;;;;	11	22	18	13	18	21	20	20	19	20	19	20	18	17	19	19	22	7	15	17	16	16	15	16	16	16	15	14	16	15	18	4	11	13	13	12	12	12	12	12	11	11	13	12
tr|Q3TKP3|Q3TKP3_MOUSE;tr|Q3TCF4|Q3TCF4_MOUSE;sp|P28658|ATX10_MOUSE;tr|Q8BWX1|Q8BWX1_MOUSE	tr|Q3TKP3|Q3TKP3_MOUSE;tr|Q3TCF4|Q3TCF4_MOUSE;sp|P28658|ATX10_MOUSE;tr|Q8BWX1|Q8BWX1_MOUSE	6;6;6;5	6;6;6;5	6;6;6;5	;;;	4	6	6	6	3	3	4	4	4	6	4	4	2	3	4	5	6	0	3	3	4	4	4	6	4	4	2	3	4	5	6	0	3	3	4	4	4	6	4	4	2	3	4	5
sp|P28660|NCKP1_MOUSE;tr|A1L0U6|A1L0U6_MOUSE;tr|A2AS98|A2AS98_MOUSE;sp|P28660-2|NCKP1_MOUSE;sp|Q8K1X4|NCKPL_MOUSE;tr|Q3UDY0|Q3UDY0_MOUSE;tr|A0A2R8VHC4|A0A2R8VHC4_MOUSE;tr|Q8BVQ3|Q8BVQ3_MOUSE	sp|P28660|NCKP1_MOUSE;tr|A1L0U6|A1L0U6_MOUSE;tr|A2AS98|A2AS98_MOUSE;sp|P28660-2|NCKP1_MOUSE	36;36;36;34;3;2;1;1	36;36;36;34;3;2;1;1	36;36;36;34;3;2;1;1	;;;	8	36	36	36	29	34	31	31	32	30	30	31	29	29	28	34	33	3	29	34	31	31	32	30	30	31	29	29	28	34	33	3	29	34	31	31	32	30	30	31	29	29	28	34
sp|P28661-5|SEPT4_MOUSE;sp|P28661-4|SEPT4_MOUSE;sp|P28661-3|SEPT4_MOUSE;sp|P28661-2|SEPT4_MOUSE;sp|P28661|SEPT4_MOUSE;tr|A0A5F8MP96|A0A5F8MP96_MOUSE;tr|Q5ND13|Q5ND13_MOUSE;sp|P28661-6|SEPT4_MOUSE;tr|Q5ND09|Q5ND09_MOUSE	sp|P28661-5|SEPT4_MOUSE;sp|P28661-4|SEPT4_MOUSE;sp|P28661-3|SEPT4_MOUSE;sp|P28661-2|SEPT4_MOUSE;sp|P28661|SEPT4_MOUSE;tr|A0A5F8MP96|A0A5F8MP96_MOUSE;tr|Q5ND13|Q5ND13_MOUSE	4;4;4;4;4;4;2;1;1	4;4;4;4;4;4;2;1;1	4;4;4;4;4;4;2;1;1	;;;;;;	9	4	4	4	1	2	4	4	4	2	2	2	1	2	2	4	2	0	1	2	4	4	4	2	2	2	1	2	2	4	2	0	1	2	4	4	4	2	2	2	1	2	2	4
sp|P28663|SNAB_MOUSE;tr|D6RHL2|D6RHL2_MOUSE	sp|P28663|SNAB_MOUSE	16;5	16;5	14;5		2	16	16	14	13	15	12	14	14	14	14	12	12	11	12	13	15	7	13	15	12	14	14	14	14	12	12	11	12	13	15	7	12	13	10	12	12	12	12	10	10	9	10	11
tr|Q3TY51|Q3TY51_MOUSE;sp|P28738|KIF5C_MOUSE;tr|Q8CHF1|Q8CHF1_MOUSE;sp|P33175|KIF5A_MOUSE;tr|Q3UWI9|Q3UWI9_MOUSE;tr|Q3US62|Q3US62_MOUSE;tr|Q8CFE7|Q8CFE7_MOUSE;tr|Q05CD7|Q05CD7_MOUSE;tr|Q6NSS5|Q6NSS5_MOUSE;tr|Q05CG8|Q05CG8_MOUSE;tr|O70402|O70402_MOUSE;tr|A2ARD4|A2ARD4_MOUSE	tr|Q3TY51|Q3TY51_MOUSE;sp|P28738|KIF5C_MOUSE;tr|Q8CHF1|Q8CHF1_MOUSE;sp|P33175|KIF5A_MOUSE;tr|Q3UWI9|Q3UWI9_MOUSE;tr|Q3US62|Q3US62_MOUSE;tr|Q8CFE7|Q8CFE7_MOUSE;tr|Q05CD7|Q05CD7_MOUSE;tr|Q6NSS5|Q6NSS5_MOUSE;tr|Q05CG8|Q05CG8_MOUSE	8;8;8;6;4;4;4;4;4;4;3;1	2;2;2;0;0;0;0;0;0;0;0;0	2;2;2;0;0;0;0;0;0;0;0;0	;;;;;;;;;	12	8	2	2	5	8	6	7	7	7	7	5	4	6	7	7	7	1	2	2	2	2	2	2	2	0	2	1	2	2	1	0	2	2	2	2	2	2	2	0	2	1	2	2
sp|P28740-2|KIF2A_MOUSE;tr|F8VQ42|F8VQ42_MOUSE;sp|P28740|KIF2A_MOUSE;sp|P28740-1|KIF2A_MOUSE;tr|E0CZ72|E0CZ72_MOUSE;tr|Q9D481|Q9D481_MOUSE	sp|P28740-2|KIF2A_MOUSE;tr|F8VQ42|F8VQ42_MOUSE;sp|P28740|KIF2A_MOUSE;sp|P28740-1|KIF2A_MOUSE;tr|E0CZ72|E0CZ72_MOUSE	6;6;6;6;6;2	6;6;6;6;6;2	6;6;6;6;6;2	;;;;	6	6	6	6	3	6	6	6	5	5	5	6	4	5	5	5	6	1	3	6	6	6	5	5	5	6	4	5	5	5	6	1	3	6	6	6	5	5	5	6	4	5	5	5
tr|Q3TGE4|Q3TGE4_MOUSE;sp|P28867|KPCD_MOUSE;sp|P28867-2|KPCD_MOUSE;tr|Q3UNG2|Q3UNG2_MOUSE;tr|Q80UN7|Q80UN7_MOUSE;tr|Q1MX41|Q1MX41_MOUSE;tr|Q1MX43|Q1MX43_MOUSE;tr|Q1MX40|Q1MX40_MOUSE;tr|Q1MX42|Q1MX42_MOUSE;tr|F1DGF6|F1DGF6_MOUSE;tr|Q920N8|Q920N8_MOUSE;tr|Q8CAV6|Q8CAV6_MOUSE;tr|F8WGT6|F8WGT6_MOUSE;sp|Q02111|KPCT_MOUSE	tr|Q3TGE4|Q3TGE4_MOUSE;sp|P28867|KPCD_MOUSE;sp|P28867-2|KPCD_MOUSE;tr|Q3UNG2|Q3UNG2_MOUSE;tr|Q80UN7|Q80UN7_MOUSE;tr|Q1MX41|Q1MX41_MOUSE;tr|Q1MX43|Q1MX43_MOUSE;tr|Q1MX40|Q1MX40_MOUSE;tr|Q1MX42|Q1MX42_MOUSE;tr|F1DGF6|F1DGF6_MOUSE	7;7;7;6;5;5;5;5;5;4;1;1;1;1	7;7;7;6;5;5;5;5;5;4;1;1;1;1	7;7;7;6;5;5;5;5;5;4;1;1;1;1	;;;;;;;;;	14	7	7	7	3	6	4	5	6	5	4	5	3	3	4	5	7	2	3	6	4	5	6	5	4	5	3	3	4	5	7	2	3	6	4	5	6	5	4	5	3	3	4	5
tr|Q8BN32|Q8BN32_MOUSE;tr|Q3U8U8|Q3U8U8_MOUSE;sp|P29341|PABP1_MOUSE;tr|Q9D4E6|Q9D4E6_MOUSE;tr|Q99KL3|Q99KL3_MOUSE;tr|Q05DT1|Q05DT1_MOUSE;tr|A0A2I3BR37|A0A2I3BR37_MOUSE;tr|Q9DBE3|Q9DBE3_MOUSE;tr|Q3V2M1|Q3V2M1_MOUSE;tr|Q792Y0|Q792Y0_MOUSE;tr|Q62029|Q62029_MOUSE	tr|Q8BN32|Q8BN32_MOUSE;tr|Q3U8U8|Q3U8U8_MOUSE;sp|P29341|PABP1_MOUSE;tr|Q9D4E6|Q9D4E6_MOUSE;tr|Q99KL3|Q99KL3_MOUSE	3;3;3;3;2;1;1;1;1;1;1	3;3;3;3;2;1;1;1;1;1;1	3;3;3;3;2;1;1;1;1;1;1	;;;;	11	3	3	3	3	3	3	3	3	2	3	3	3	3	3	3	2	1	3	3	3	3	3	2	3	3	3	3	3	3	2	1	3	3	3	3	3	2	3	3	3	3	3	3
tr|A0A2I3BRG0|A0A2I3BRG0_MOUSE;sp|P29595|NEDD8_MOUSE	tr|A0A2I3BRG0|A0A2I3BRG0_MOUSE;sp|P29595|NEDD8_MOUSE	1;1	1;1	1;1	;	2	1	1	1	1	1	0	0	0	0	1	0	1	0	0	0	0	0	1	1	0	0	0	0	1	0	1	0	0	0	0	0	1	1	0	0	0	0	1	0	1	0	0	0
sp|P30275|KCRU_MOUSE;tr|A2ARP5|A2ARP5_MOUSE;tr|B0R0E8|B0R0E8_MOUSE;tr|B0R0E9|B0R0E9_MOUSE;sp|Q6P8J7|KCRS_MOUSE;tr|B0R0F0|B0R0F0_MOUSE	sp|P30275|KCRU_MOUSE	13;6;3;3;2;1	13;6;3;3;2;1	13;6;3;3;2;1		6	13	13	13	9	11	8	10	8	12	10	10	9	7	11	11	12	6	9	11	8	10	8	12	10	10	9	7	11	11	12	6	9	11	8	10	8	12	10	10	9	7	11	11
sp|P31324|KAP3_MOUSE;tr|Q3V2X9|Q3V2X9_MOUSE;tr|H3BK84|H3BK84_MOUSE	sp|P31324|KAP3_MOUSE;tr|Q3V2X9|Q3V2X9_MOUSE;tr|H3BK84|H3BK84_MOUSE	9;7;7	9;7;7	7;5;5	;;	3	9	9	7	7	8	9	8	8	6	5	6	4	6	6	9	8	0	7	8	9	8	8	6	5	6	4	6	6	9	8	0	6	7	7	6	6	6	4	5	4	5	5	7
tr|Q8BPL9|Q8BPL9_MOUSE;tr|Q6PCX2|Q6PCX2_MOUSE;sp|P31648|SC6A1_MOUSE	tr|Q8BPL9|Q8BPL9_MOUSE;tr|Q6PCX2|Q6PCX2_MOUSE;sp|P31648|SC6A1_MOUSE	3;3;3	3;3;3	3;3;3	;;	3	3	3	3	2	3	3	3	3	3	2	1	2	1	1	3	3	1	2	3	3	3	3	3	2	1	2	1	1	3	3	1	2	3	3	3	3	3	2	1	2	1	1	3
sp|P31650|S6A11_MOUSE;tr|Q8BKG0|Q8BKG0_MOUSE;tr|A0A0U1RQA5|A0A0U1RQA5_MOUSE;tr|Q8CF74|Q8CF74_MOUSE;tr|A0A0U1RP20|A0A0U1RP20_MOUSE;tr|A0A0U1RQA0|A0A0U1RQA0_MOUSE;tr|D3YWZ5|D3YWZ5_MOUSE;tr|Q8BRX2|Q8BRX2_MOUSE;tr|Q99NG2|Q99NG2_MOUSE;tr|E9PXG1|E9PXG1_MOUSE;tr|F6UKB4|F6UKB4_MOUSE;tr|Q3UEF3|Q3UEF3_MOUSE;sp|P31649|S6A13_MOUSE;tr|G5E8Z4|G5E8Z4_MOUSE;sp|P31651|S6A12_MOUSE;tr|Q8R2I2|Q8R2I2_MOUSE;tr|Q6NZB4|…	sp|P31650|S6A11_MOUSE;tr|Q8BKG0|Q8BKG0_MOUSE	10;9;1;1;1;1;1;1;1;1;1;1;1;1;1;1;1;1;1;1;1;1;1;1	10;9;1;1;1;1;1;1;1;1;1;1;1;1;1;1;1;1;1;1;1;1;1;1	9;8;0;0;0;0;0;0;0;0;0;0;0;0;0;0;0;0;0;0;0;0;0;0	;	24	10	10	9	8	9	7	7	9	8	8	6	7	8	7	10	10	2	8	9	7	7	9	8	8	6	7	8	7	10	10	2	7	8	6	6	8	7	7	5	6	7	6	9
tr|Q9JJE1|Q9JJE1_MOUSE;tr|Q3UK05|Q3UK05_MOUSE;tr|Q3U3F4|Q3U3F4_MOUSE;sp|P31938|MP2K1_MOUSE;tr|Q3TMW4|Q3TMW4_MOUSE;tr|Q91YS7|Q91YS7_MOUSE;sp|Q63932|MP2K2_MOUSE;tr|A0A1W2P7V9|A0A1W2P7V9_MOUSE;tr|Q3UPM3|Q3UPM3_MOUSE	tr|Q9JJE1|Q9JJE1_MOUSE;tr|Q3UK05|Q3UK05_MOUSE;tr|Q3U3F4|Q3U3F4_MOUSE;sp|P31938|MP2K1_MOUSE;tr|Q3TMW4|Q3TMW4_MOUSE	8;8;8;8;4;2;2;1;1	8;8;8;8;4;2;2;1;1	8;8;8;8;4;2;2;1;1	;;;;	9	8	8	8	5	8	7	7	6	5	6	6	5	5	5	6	8	1	5	8	7	7	6	5	6	6	5	5	5	6	8	1	5	8	7	7	6	5	6	6	5	5	5	6
tr|Q8BLF7|Q8BLF7_MOUSE;tr|Q4FJP8|Q4FJP8_MOUSE;sp|P32037|GTR3_MOUSE;tr|Q61607|Q61607_MOUSE;tr|E9Q2G7|E9Q2G7_MOUSE	tr|Q8BLF7|Q8BLF7_MOUSE;tr|Q4FJP8|Q4FJP8_MOUSE;sp|P32037|GTR3_MOUSE	9;9;9;2;1	9;9;9;2;1	9;9;9;2;1	;;	5	9	9	9	8	8	8	8	9	8	8	8	7	7	8	8	8	1	8	8	8	8	9	8	8	8	7	7	8	8	8	1	8	8	8	8	9	8	8	8	7	7	8	8
tr|Q8BTU4|Q8BTU4_MOUSE;sp|P32067|LA_MOUSE;tr|Q3TG93|Q3TG93_MOUSE;tr|Q9CYB9|Q9CYB9_MOUSE;tr|A2AR07|A2AR07_MOUSE;tr|D6RI87|D6RI87_MOUSE;tr|F6SXM5|F6SXM5_MOUSE	tr|Q8BTU4|Q8BTU4_MOUSE;sp|P32067|LA_MOUSE;tr|Q3TG93|Q3TG93_MOUSE;tr|Q9CYB9|Q9CYB9_MOUSE;tr|A2AR07|A2AR07_MOUSE	11;11;10;9;6;5;4	11;11;10;9;6;5;4	11;11;10;9;6;5;4	;;;;	7	11	11	11	9	8	7	6	6	7	10	9	10	8	10	5	6	0	9	8	7	6	6	7	10	9	10	8	10	5	6	0	9	8	7	6	6	7	10	9	10	8	10	5
tr|Q3U2W7|Q3U2W7_MOUSE;sp|P32883-2|RASK_MOUSE;sp|P32883|RASK_MOUSE	tr|Q3U2W7|Q3U2W7_MOUSE;sp|P32883-2|RASK_MOUSE;sp|P32883|RASK_MOUSE	7;7;7	3;3;3	2;2;2	;;	3	7	3	2	5	5	4	6	4	5	5	5	3	4	4	5	7	0	2	2	2	2	2	2	2	2	1	2	2	2	3	0	1	1	1	1	1	1	1	1	1	1	1	1
tr|Q3UDG2|Q3UDG2_MOUSE;sp|P32921-2|SYWC_MOUSE;tr|Q4FJZ4|Q4FJZ4_MOUSE;sp|P32921|SYWC_MOUSE	tr|Q3UDG2|Q3UDG2_MOUSE;sp|P32921-2|SYWC_MOUSE;tr|Q4FJZ4|Q4FJZ4_MOUSE;sp|P32921|SYWC_MOUSE	3;3;3;3	3;3;3;3	3;3;3;3	;;;	4	3	3	3	0	2	2	3	2	3	0	1	1	0	2	1	3	0	0	2	2	3	2	3	0	1	1	0	2	1	3	0	0	2	2	3	2	3	0	1	1	0	2	1
tr|Q6P5H4|Q6P5H4_MOUSE;tr|E9QAN4|E9QAN4_MOUSE;sp|P33173|KIF1A_MOUSE;tr|G3UW47|G3UW47_MOUSE;tr|Q6TA13|Q6TA13_MOUSE;tr|Q3UH16|Q3UH16_MOUSE;tr|E9Q9G6|E9Q9G6_MOUSE;tr|A0A087WQE8|A0A087WQE8_MOUSE;tr|Q5DTN3|Q5DTN3_MOUSE;sp|Q60575-2|KIF1B_MOUSE;sp|Q60575|KIF1B_MOUSE;tr|A0A5F8MPF0|A0A5F8MPF0_MOUSE;tr|Q3UY61|Q3UY61_MOUSE;tr|A2AH75|A2AH75_MOUSE;sp|Q60575-3|KIF1B_MOUSE;tr|Q3UUN4|Q3UUN4_MOUSE;tr|Q05BI6|Q05BI…	tr|Q6P5H4|Q6P5H4_MOUSE;tr|E9QAN4|E9QAN4_MOUSE;sp|P33173|KIF1A_MOUSE;tr|G3UW47|G3UW47_MOUSE;tr|Q6TA13|Q6TA13_MOUSE;tr|Q3UH16|Q3UH16_MOUSE;tr|E9Q9G6|E9Q9G6_MOUSE;tr|A0A087WQE8|A0A087WQE8_MOUSE;tr|Q5DTN3|Q5DTN3_MOUSE	17;17;17;17;17;17;17;17;12;6;6;6;3;3;3;2;2;2;2;1;1;1;1	17;17;17;17;17;17;17;17;12;6;6;6;3;3;3;2;2;2;2;1;1;1;1	17;17;17;17;17;17;17;17;12;6;6;6;3;3;3;2;2;2;2;1;1;1;1	;;;;;;;;	23	17	17	17	11	17	14	15	15	13	13	12	9	9	14	15	15	1	11	17	14	15	15	13	13	12	9	9	14	15	15	1	11	17	14	15	15	13	13	12	9	9	14	15
sp|P34152|FAK1_MOUSE;sp|P34152-2|FAK1_MOUSE;tr|A0A5F8MPY3|A0A5F8MPY3_MOUSE;sp|P34152-4|FAK1_MOUSE;tr|K7Q751|K7Q751_MOUSE;sp|P34152-9|FAK1_MOUSE;sp|P34152-6|FAK1_MOUSE;sp|P34152-5|FAK1_MOUSE;sp|P34152-7|FAK1_MOUSE	sp|P34152|FAK1_MOUSE;sp|P34152-2|FAK1_MOUSE;tr|A0A5F8MPY3|A0A5F8MPY3_MOUSE;sp|P34152-4|FAK1_MOUSE;tr|K7Q751|K7Q751_MOUSE;sp|P34152-9|FAK1_MOUSE	7;7;7;6;6;5;3;3;1	6;6;6;5;5;5;2;2;1	6;6;6;5;5;5;2;2;1	;;;;;	9	7	6	6	4	7	6	7	6	7	6	5	6	5	5	7	6	0	4	6	5	6	5	6	5	5	5	5	4	6	5	0	4	6	5	6	5	6	5	5	5	5	4	6
sp|P34884|MIF_MOUSE	sp|P34884|MIF_MOUSE	3	3	3		1	3	3	3	3	3	3	3	3	3	3	3	3	2	2	3	3	2	3	3	3	3	3	3	3	3	3	2	2	3	3	2	3	3	3	3	3	3	3	3	3	2	2	3
sp|P35235|PTN11_MOUSE;sp|P35235-1|PTN11_MOUSE;tr|Q9CT18|Q9CT18_MOUSE;tr|Q05C78|Q05C78_MOUSE;tr|Q63848|Q63848_MOUSE	sp|P35235|PTN11_MOUSE;sp|P35235-1|PTN11_MOUSE;tr|Q9CT18|Q9CT18_MOUSE;tr|Q05C78|Q05C78_MOUSE	8;8;5;5;1	8;8;5;5;1	8;8;5;5;1	;;;	5	8	8	8	5	6	5	5	4	6	7	5	4	4	5	5	7	0	5	6	5	5	4	6	7	5	4	4	5	5	7	0	5	6	5	5	4	6	7	5	4	4	5	5
sp|P35276|RAB3D_MOUSE;tr|D3YWL1|D3YWL1_MOUSE;tr|D3YW33|D3YW33_MOUSE;tr|Q8BP17|Q8BP17_MOUSE	sp|P35276|RAB3D_MOUSE;tr|D3YWL1|D3YWL1_MOUSE;tr|D3YW33|D3YW33_MOUSE	5;3;3;2	1;1;1;0	1;1;1;0	;;	4	5	1	1	5	5	5	5	5	5	5	5	5	5	5	5	5	1	1	1	1	1	1	1	1	1	1	1	1	1	1	1	1	1	1	1	1	1	1	1	1	1	1	1
sp|P35278|RAB5C_MOUSE;tr|Q8C266|Q8C266_MOUSE;tr|Q3TCT9|Q3TCT9_MOUSE;tr|A2A5F5|A2A5F5_MOUSE;tr|A2A5F6|A2A5F6_MOUSE	sp|P35278|RAB5C_MOUSE;tr|Q8C266|Q8C266_MOUSE;tr|Q3TCT9|Q3TCT9_MOUSE	6;6;5;2;1	3;3;2;0;0	3;3;2;0;0	;;	5	6	3	3	6	6	6	6	6	6	6	6	6	6	6	6	6	0	3	3	3	3	3	3	3	3	3	3	3	3	3	0	3	3	3	3	3	3	3	3	3	3	3	3
sp|P35279-2|RAB6A_MOUSE;sp|P35279|RAB6A_MOUSE;tr|D3YV69|D3YV69_MOUSE;tr|A0A1L1SRS6|A0A1L1SRS6_MOUSE;sp|Q8BHD0|RB39A_MOUSE	sp|P35279-2|RAB6A_MOUSE;sp|P35279|RAB6A_MOUSE;tr|D3YV69|D3YV69_MOUSE	7;7;4;2;1	7;7;4;2;1	2;2;2;0;0	;;	5	7	7	2	5	5	7	7	4	6	6	5	6	6	6	6	6	2	5	5	7	7	4	6	6	5	6	6	6	6	6	2	1	2	2	2	1	2	2	2	2	2	2	2
sp|P35282|RAB21_MOUSE;tr|Q6A0C7|Q6A0C7_MOUSE;tr|A0A1W2P6Z4|A0A1W2P6Z4_MOUSE	sp|P35282|RAB21_MOUSE;tr|Q6A0C7|Q6A0C7_MOUSE	6;5;2	6;5;2	6;5;2	;	3	6	6	6	4	5	5	4	5	6	5	5	5	5	5	6	6	1	4	5	5	4	5	6	5	5	5	5	5	6	6	1	4	5	5	4	5	6	5	5	5	5	5	6
sp|P35283|RAB12_MOUSE;tr|A2CG35|A2CG35_MOUSE	sp|P35283|RAB12_MOUSE;tr|A2CG35|A2CG35_MOUSE	6;6	6;6	6;6	;	2	6	6	6	4	4	4	4	4	3	3	4	4	4	5	4	5	0	4	4	4	4	4	3	3	4	4	4	5	4	5	0	4	4	4	4	4	3	3	4	4	4	5	4
tr|A2ARZ7|A2ARZ7_MOUSE;tr|Q9CXG2|Q9CXG2_MOUSE;sp|Q921E2|RAB31_MOUSE;sp|P35285|RB22A_MOUSE;tr|Q3TXV4|Q3TXV4_MOUSE	tr|A2ARZ7|A2ARZ7_MOUSE;tr|Q9CXG2|Q9CXG2_MOUSE;sp|Q921E2|RAB31_MOUSE;sp|P35285|RB22A_MOUSE;tr|Q3TXV4|Q3TXV4_MOUSE	1;1;1;1;1	1;1;1;1;1	1;1;1;1;1	;;;;	5	1	1	1	0	1	0	0	0	0	0	0	0	0	0	0	1	0	0	1	0	0	0	0	0	0	0	0	0	0	1	0	0	1	0	0	0	0	0	0	0	0	0	0
sp|P35293|RAB18_MOUSE;tr|A0A3Q4EI12|A0A3Q4EI12_MOUSE;tr|A0A452J8C1|A0A452J8C1_MOUSE;tr|Q8CEH2|Q8CEH2_MOUSE;tr|A0A3Q4EIF7|A0A3Q4EIF7_MOUSE	sp|P35293|RAB18_MOUSE;tr|A0A3Q4EI12|A0A3Q4EI12_MOUSE;tr|A0A452J8C1|A0A452J8C1_MOUSE;tr|Q8CEH2|Q8CEH2_MOUSE	8;8;5;4;1	8;8;5;4;1	8;8;5;4;1	;;;	5	8	8	8	4	4	3	3	3	3	2	4	2	4	5	6	8	0	4	4	3	3	3	3	2	4	2	4	5	6	8	0	4	4	3	3	3	3	2	4	2	4	5	6
sp|P35436|NMDE1_MOUSE	sp|P35436|NMDE1_MOUSE	19	17	17		1	19	17	17	14	17	18	16	15	16	14	16	13	9	15	18	16	0	12	15	16	14	13	14	12	14	11	7	13	16	14	0	12	15	16	14	13	14	12	14	11	7	13	16
tr|A2AI19|A2AI19_MOUSE;tr|A2AI20|A2AI20_MOUSE;sp|P35438|NMDZ1_MOUSE;tr|A2AI21|A2AI21_MOUSE;sp|P35438-2|NMDZ1_MOUSE;tr|A2AI16|A2AI16_MOUSE;tr|A2AI17|A2AI17_MOUSE;tr|A2AI14|A2AI14_MOUSE;tr|Q3TZ31|Q3TZ31_MOUSE	tr|A2AI19|A2AI19_MOUSE;tr|A2AI20|A2AI20_MOUSE;sp|P35438|NMDZ1_MOUSE;tr|A2AI21|A2AI21_MOUSE;sp|P35438-2|NMDZ1_MOUSE;tr|A2AI16|A2AI16_MOUSE;tr|A2AI17|A2AI17_MOUSE;tr|A2AI14|A2AI14_MOUSE;tr|Q3TZ31|Q3TZ31_MOUSE	22;22;22;22;21;21;21;21;19	22;22;22;22;21;21;21;21;19	22;22;22;22;21;21;21;21;19	;;;;;;;;	9	22	22	22	18	20	21	19	21	19	18	18	18	18	16	15	21	1	18	20	21	19	21	19	18	18	18	18	16	15	21	1	18	20	21	19	21	19	18	18	18	18	16	15
sp|P35486|ODPA_MOUSE	sp|P35486|ODPA_MOUSE	12	12	12		1	12	12	12	8	9	11	11	11	9	8	10	11	8	8	8	11	5	8	9	11	11	11	9	8	10	11	8	8	8	11	5	8	9	11	11	11	9	8	10	11	8	8	8
tr|Q3UJS2|Q3UJS2_MOUSE;sp|P35550|FBRL_MOUSE;tr|A0A140LIR6|A0A140LIR6_MOUSE	tr|Q3UJS2|Q3UJS2_MOUSE;sp|P35550|FBRL_MOUSE	13;13;3	13;13;3	11;11;3	;	3	13	13	11	12	8	11	12	11	6	12	12	13	13	13	11	5	0	12	8	11	12	11	6	12	12	13	13	13	11	5	0	10	6	9	10	9	4	10	10	11	11	11	9
tr|Q3TXE5|Q3TXE5_MOUSE;sp|P35564|CALX_MOUSE	tr|Q3TXE5|Q3TXE5_MOUSE;sp|P35564|CALX_MOUSE	13;13	13;13	13;13	;	2	13	13	13	8	11	11	12	11	13	8	9	9	9	11	10	12	1	8	11	11	12	11	13	8	9	9	9	11	10	12	1	8	11	11	12	11	13	8	9	9	9	11	10
sp|P35585|AP1M1_MOUSE;tr|D3YZ71|D3YZ71_MOUSE;tr|A0A0R4IZX6|A0A0R4IZX6_MOUSE;sp|Q9WVP1|AP1M2_MOUSE;tr|A0A0R4J1L4|A0A0R4J1L4_MOUSE;sp|Q9WVP1-2|AP1M2_MOUSE;tr|A0A1L1SUA0|A0A1L1SUA0_MOUSE;tr|Q8C9K8|Q8C9K8_MOUSE;tr|A0A1D5RLL9|A0A1D5RLL9_MOUSE;tr|A0A1D5RMJ1|A0A1D5RMJ1_MOUSE;tr|S4R1Q4|S4R1Q4_MOUSE;tr|A0A1D5RLW6|A0A1D5RLW6_MOUSE	sp|P35585|AP1M1_MOUSE	12;3;3;3;3;3;2;1;1;1;1;1	12;3;3;3;3;3;2;1;1;1;1;1	12;3;3;3;3;3;2;1;1;1;1;1		12	12	12	12	11	9	12	8	9	8	12	10	10	7	11	11	11	2	11	9	12	8	9	8	12	10	10	7	11	11	11	2	11	9	12	8	9	8	12	10	10	7	11	11
sp|P35700|PRDX1_MOUSE;tr|B1AXW5|B1AXW5_MOUSE;tr|B1AXW6|B1AXW6_MOUSE;tr|Q3U9J9|Q3U9J9_MOUSE;tr|B1AXW4|B1AXW4_MOUSE	sp|P35700|PRDX1_MOUSE;tr|B1AXW5|B1AXW5_MOUSE;tr|B1AXW6|B1AXW6_MOUSE;tr|Q3U9J9|Q3U9J9_MOUSE;tr|B1AXW4|B1AXW4_MOUSE	12;11;11;11;7	12;11;11;11;7	11;10;10;10;7	;;;;	5	12	12	11	10	12	12	12	12	11	12	11	12	9	12	12	11	3	10	12	12	12	12	11	12	11	12	9	12	12	11	3	9	11	11	11	11	10	11	10	11	8	11	11
tr|Q3UWG5|Q3UWG5_MOUSE;sp|P35762|CD81_MOUSE;tr|A0A140LJL0|A0A140LJL0_MOUSE	tr|Q3UWG5|Q3UWG5_MOUSE;sp|P35762|CD81_MOUSE;tr|A0A140LJL0|A0A140LJL0_MOUSE	2;2;1	2;2;1	2;2;1	;;	3	2	2	2	2	2	2	2	2	1	2	2	2	2	2	1	2	1	2	2	2	2	2	1	2	2	2	2	2	1	2	1	2	2	2	2	2	1	2	2	2	2	2	1
tr|Q8R1P3|Q8R1P3_MOUSE;sp|P35802|GPM6A_MOUSE	tr|Q8R1P3|Q8R1P3_MOUSE;sp|P35802|GPM6A_MOUSE	5;5	5;5	5;5	;	2	5	5	5	3	5	5	5	5	5	3	3	5	4	4	4	5	3	3	5	5	5	5	5	3	3	5	4	4	4	5	3	3	5	5	5	5	5	3	3	5	4	4	4
tr|Q3TDD1|Q3TDD1_MOUSE;tr|A0A1L1SRE8|A0A1L1SRE8_MOUSE;tr|Q91ZJ1|Q91ZJ1_MOUSE;tr|Q8VCT0|Q8VCT0_MOUSE;tr|Q3U8R7|Q3U8R7_MOUSE;tr|Q3TVR4|Q3TVR4_MOUSE;sp|P35951|LDLR_MOUSE	tr|Q3TDD1|Q3TDD1_MOUSE;tr|A0A1L1SRE8|A0A1L1SRE8_MOUSE;tr|Q91ZJ1|Q91ZJ1_MOUSE;tr|Q8VCT0|Q8VCT0_MOUSE;tr|Q3U8R7|Q3U8R7_MOUSE;tr|Q3TVR4|Q3TVR4_MOUSE;sp|P35951|LDLR_MOUSE	1;1;1;1;1;1;1	1;1;1;1;1;1;1	1;1;1;1;1;1;1	;;;;;;	7	1	1	1	0	0	1	0	1	1	1	1	0	0	0	1	1	0	0	0	1	0	1	1	1	1	0	0	0	1	1	0	0	0	1	0	1	1	1	1	0	0	0	1
tr|Q3TIQ2|Q3TIQ2_MOUSE;sp|P35979|RL12_MOUSE;tr|Q8C2K0|Q8C2K0_MOUSE;tr|Q6DI58|Q6DI58_MOUSE	tr|Q3TIQ2|Q3TIQ2_MOUSE;sp|P35979|RL12_MOUSE;tr|Q8C2K0|Q8C2K0_MOUSE;tr|Q6DI58|Q6DI58_MOUSE	6;6;5;3	6;6;5;3	6;6;5;3	;;;	4	6	6	6	6	6	5	6	6	6	6	5	5	5	5	6	6	1	6	6	5	6	6	6	6	5	5	5	5	6	6	1	6	6	5	6	6	6	6	5	5	5	5	6
tr|Q642K1|Q642K1_MOUSE;sp|P35980|RL18_MOUSE;tr|A0A1B0GSS8|A0A1B0GSS8_MOUSE;tr|A0A1B0GQU8|A0A1B0GQU8_MOUSE;tr|Q0QEW9|Q0QEW9_MOUSE;tr|A0A1B0GSA8|A0A1B0GSA8_MOUSE;tr|A0A1B0GSF7|A0A1B0GSF7_MOUSE;tr|A0A1B0GRZ3|A0A1B0GRZ3_MOUSE;tr|A0A1B0GS28|A0A1B0GS28_MOUSE	tr|Q642K1|Q642K1_MOUSE;sp|P35980|RL18_MOUSE;tr|A0A1B0GSS8|A0A1B0GSS8_MOUSE;tr|A0A1B0GQU8|A0A1B0GQU8_MOUSE;tr|Q0QEW9|Q0QEW9_MOUSE;tr|A0A1B0GSA8|A0A1B0GSA8_MOUSE;tr|A0A1B0GSF7|A0A1B0GSF7_MOUSE	7;7;6;6;6;5;4;2;1	7;7;6;6;6;5;4;2;1	7;7;6;6;6;5;4;2;1	;;;;;;	9	7	7	7	7	7	7	7	7	7	7	7	7	7	7	7	7	2	7	7	7	7	7	7	7	7	7	7	7	7	7	2	7	7	7	7	7	7	7	7	7	7	7	7
sp|P36916|GNL1_MOUSE;tr|Q52KE3|Q52KE3_MOUSE;tr|A2VDH5|A2VDH5_MOUSE;sp|P36916-2|GNL1_MOUSE	sp|P36916|GNL1_MOUSE;tr|Q52KE3|Q52KE3_MOUSE;tr|A2VDH5|A2VDH5_MOUSE;sp|P36916-2|GNL1_MOUSE	10;9;9;6	10;9;9;6	10;9;9;6	;;;	4	10	10	10	9	9	10	9	10	9	8	8	9	7	10	8	9	1	9	9	10	9	10	9	8	8	9	7	10	8	9	1	9	9	10	9	10	9	8	8	9	7	10	8
tr|Q05DV1|Q05DV1_MOUSE;sp|P37040|NCPR_MOUSE;tr|E9PVT9|E9PVT9_MOUSE;tr|E9Q997|E9Q997_MOUSE;tr|F6R7H8|F6R7H8_MOUSE	tr|Q05DV1|Q05DV1_MOUSE;sp|P37040|NCPR_MOUSE	7;7;2;2;1	7;7;2;2;1	7;7;2;2;1	;	5	7	7	7	5	5	6	7	5	6	6	4	6	5	6	5	7	0	5	5	6	7	5	6	6	4	6	5	6	5	7	0	5	5	6	7	5	6	6	4	6	5	6	5
sp|P38647|GRP75_MOUSE	sp|P38647|GRP75_MOUSE	2	2	2		1	2	2	2	1	1	1	1	1	1	1	1	1	1	1	1	2	1	1	1	1	1	1	1	1	1	1	1	1	1	2	1	1	1	1	1	1	1	1	1	1	1	1	1
tr|Q3T9X3|Q3T9X3_MOUSE;sp|P39054-2|DYN2_MOUSE;tr|Q3TCR7|Q3TCR7_MOUSE;tr|Q3TBU6|Q3TBU6_MOUSE;tr|G3X9G4|G3X9G4_MOUSE;tr|F8WIV5|F8WIV5_MOUSE;sp|P39054|DYN2_MOUSE;tr|G3UZZ3|G3UZZ3_MOUSE;tr|G3UXX2|G3UXX2_MOUSE;tr|Q91Z39|Q91Z39_MOUSE	tr|Q3T9X3|Q3T9X3_MOUSE;sp|P39054-2|DYN2_MOUSE;tr|Q3TCR7|Q3TCR7_MOUSE;tr|Q3TBU6|Q3TBU6_MOUSE;tr|G3X9G4|G3X9G4_MOUSE;tr|F8WIV5|F8WIV5_MOUSE;sp|P39054|DYN2_MOUSE;tr|G3UZZ3|G3UZZ3_MOUSE	10;10;10;10;10;10;10;9;2;2	1;1;1;1;1;1;1;1;0;0	0;0;0;0;0;0;0;0;0;0	;;;;;;;	10	10	1	0	8	9	9	9	9	9	9	9	8	9	9	9	10	2	1	1	1	1	1	1	1	1	1	1	1	1	1	1	0	0	0	0	0	0	0	0	0	0	0	0
sp|P39087-2|GRIK2_MOUSE;tr|A3KMF1|A3KMF1_MOUSE;tr|A3KMF0|A3KMF0_MOUSE;tr|A0A1W2P6S5|A0A1W2P6S5_MOUSE;sp|P39087|GRIK2_MOUSE;tr|Q6PAQ0|Q6PAQ0_MOUSE;tr|A0A1W2P868|A0A1W2P868_MOUSE;tr|Q8K0C2|Q8K0C2_MOUSE;tr|E9Q2Y1|E9Q2Y1_MOUSE;tr|A0A2I3BRJ1|A0A2I3BRJ1_MOUSE;tr|Q8C9A0|Q8C9A0_MOUSE;tr|Q8BRQ3|Q8BRQ3_MOUSE;tr|A0A1B0GSI4|A0A1B0GSI4_MOUSE;tr|Q3UZT1|Q3UZT1_MOUSE;tr|F6Z3M4|F6Z3M4_MOUSE;tr|A0A2I3BQM2|A0A2I3BQ…	sp|P39087-2|GRIK2_MOUSE;tr|A3KMF1|A3KMF1_MOUSE;tr|A3KMF0|A3KMF0_MOUSE;tr|A0A1W2P6S5|A0A1W2P6S5_MOUSE;sp|P39087|GRIK2_MOUSE	7;7;7;7;7;3;2;2;2;2;2;2;2;2;2;2;2;2;2;1	7;7;7;7;7;3;2;2;2;2;2;2;2;2;2;2;2;2;2;1	6;6;6;6;6;3;1;1;1;1;1;1;1;1;1;1;1;1;1;1	;;;;	20	7	7	6	4	4	4	5	5	4	4	2	1	2	3	4	5	0	4	4	4	5	5	4	4	2	1	2	3	4	5	0	4	3	3	4	4	3	3	2	1	2	2	3
tr|B9EHJ3|B9EHJ3_MOUSE;sp|P39447|ZO1_MOUSE;tr|A0A0U1RPW2|A0A0U1RPW2_MOUSE;tr|Q91YW2|Q91YW2_MOUSE;tr|A0A0U1RPB2|A0A0U1RPB2_MOUSE	tr|B9EHJ3|B9EHJ3_MOUSE;sp|P39447|ZO1_MOUSE;tr|A0A0U1RPW2|A0A0U1RPW2_MOUSE	11;11;8;5;2	11;11;8;5;2	11;11;8;5;2	;;	5	11	11	11	1	1	3	11	6	1	1	1	0	1	1	4	2	0	1	1	3	11	6	1	1	1	0	1	1	4	2	0	1	1	3	11	6	1	1	1	0	1	1	4
sp|P39688|FYN_MOUSE;tr|D3YZ57|D3YZ57_MOUSE;sp|P39688-2|FYN_MOUSE;tr|Q8CBP1|Q8CBP1_MOUSE;tr|Q8C762|Q8C762_MOUSE;sp|Q04736|YES_MOUSE;tr|Q8C6U9|Q8C6U9_MOUSE	sp|P39688|FYN_MOUSE;tr|D3YZ57|D3YZ57_MOUSE;sp|P39688-2|FYN_MOUSE;tr|Q8CBP1|Q8CBP1_MOUSE;tr|Q8C762|Q8C762_MOUSE;sp|Q04736|YES_MOUSE	5;3;3;3;3;3;1	3;1;1;1;1;1;1	3;1;1;1;1;1;1	;;;;;	7	5	3	3	3	3	5	2	5	4	3	3	2	2	2	5	3	0	1	1	3	2	3	2	1	1	1	1	1	3	2	0	1	1	3	2	3	2	1	1	1	1	1	3
tr|Q3UVJ2|Q3UVJ2_MOUSE;sp|P40124|CAP1_MOUSE;tr|Q3U0U5|Q3U0U5_MOUSE;tr|Q3TC53|Q3TC53_MOUSE;tr|Q3UNQ0|Q3UNQ0_MOUSE;tr|B1ARS0|B1ARS0_MOUSE	tr|Q3UVJ2|Q3UVJ2_MOUSE;sp|P40124|CAP1_MOUSE;tr|Q3U0U5|Q3U0U5_MOUSE;tr|Q3TC53|Q3TC53_MOUSE;tr|Q3UNQ0|Q3UNQ0_MOUSE	15;15;14;13;12;3	15;15;14;13;12;3	14;14;13;12;11;3	;;;;	6	15	15	14	13	14	13	13	12	14	13	11	10	10	14	13	14	2	13	14	13	13	12	14	13	11	10	10	14	13	14	2	12	13	12	12	11	13	12	11	9	10	13	12
sp|P40142|TKT_MOUSE;tr|A0A286YE28|A0A286YE28_MOUSE;tr|Q9Z2L5|Q9Z2L5_MOUSE	sp|P40142|TKT_MOUSE;tr|A0A286YE28|A0A286YE28_MOUSE	14;10;2	14;10;2	14;10;2	;	3	14	14	14	9	11	8	10	10	12	11	10	12	10	8	9	9	4	9	11	8	10	10	12	11	10	12	10	8	9	9	4	9	11	8	10	10	12	11	10	12	10	8	9
sp|P40224-1|SDF1_MOUSE;sp|P40224|SDF1_MOUSE;tr|H7BX38|H7BX38_MOUSE	sp|P40224-1|SDF1_MOUSE;sp|P40224|SDF1_MOUSE;tr|H7BX38|H7BX38_MOUSE	1;1;1	1;1;1	1;1;1	;;	3	1	1	1	1	1	1	1	0	0	1	1	1	1	1	1	1	0	1	1	1	1	0	0	1	1	1	1	1	1	1	0	1	1	1	1	0	0	1	1	1	1	1	1
sp|P40336|VP26A_MOUSE;sp|P40336-2|VP26A_MOUSE;tr|Q6PE78|Q6PE78_MOUSE;tr|A0A1W2P7Z9|A0A1W2P7Z9_MOUSE;tr|A0A1W2P7R7|A0A1W2P7R7_MOUSE	sp|P40336|VP26A_MOUSE;sp|P40336-2|VP26A_MOUSE;tr|Q6PE78|Q6PE78_MOUSE	10;10;5;4;1	10;10;5;4;1	9;9;4;4;1	;;	5	10	10	9	4	7	5	9	9	9	8	7	5	7	8	9	8	1	4	7	5	9	9	9	8	7	5	7	8	9	8	1	3	6	4	8	8	8	7	6	4	6	7	8
tr|Q5M9N5|Q5M9N5_MOUSE;sp|P41105|RL28_MOUSE;tr|F6Z0X0|F6Z0X0_MOUSE	tr|Q5M9N5|Q5M9N5_MOUSE;sp|P41105|RL28_MOUSE	8;8;2	8;8;2	8;8;2	;	3	8	8	8	7	6	7	8	7	6	6	7	8	8	8	8	8	0	7	6	7	8	7	6	6	7	8	8	8	8	8	0	7	6	7	8	7	6	6	7	8	8	8	8
tr|D3Z041|D3Z041_MOUSE;sp|P41216|ACSL1_MOUSE;tr|D3YVF6|D3YVF6_MOUSE;tr|F6WNZ2|F6WNZ2_MOUSE;tr|D3Z457|D3Z457_MOUSE;tr|Q9D9S0|Q9D9S0_MOUSE	tr|D3Z041|D3Z041_MOUSE;sp|P41216|ACSL1_MOUSE	9;9;2;2;2;1	9;9;2;2;2;1	7;7;2;1;2;0	;	6	9	9	7	7	9	9	8	8	8	8	6	5	6	8	7	9	1	7	9	9	8	8	8	8	6	5	6	8	7	9	1	5	7	7	6	6	6	6	4	4	5	6	5
tr|A2AJ26|A2AJ26_MOUSE;sp|P41234|ABCA2_MOUSE;tr|Q6ZPZ4|Q6ZPZ4_MOUSE	tr|A2AJ26|A2AJ26_MOUSE;sp|P41234|ABCA2_MOUSE;tr|Q6ZPZ4|Q6ZPZ4_MOUSE	2;2;1	2;2;1	2;2;1	;;	3	2	2	2	2	2	2	1	1	1	1	1	1	1	1	2	2	0	2	2	2	1	1	1	1	1	1	1	1	2	2	0	2	2	2	1	1	1	1	1	1	1	1	2
tr|A0A3Q4EC00|A0A3Q4EC00_MOUSE;tr|A0A452J8A5|A0A452J8A5_MOUSE;tr|Q9DBN7|Q9DBN7_MOUSE;sp|P42125|ECI1_MOUSE	tr|A0A3Q4EC00|A0A3Q4EC00_MOUSE;tr|A0A452J8A5|A0A452J8A5_MOUSE;tr|Q9DBN7|Q9DBN7_MOUSE;sp|P42125|ECI1_MOUSE	2;2;2;2	2;2;2;2	2;2;2;2	;;;	4	2	2	2	1	2	2	1	2	1	2	1	1	1	1	2	1	0	1	2	2	1	2	1	2	1	1	1	1	2	1	0	1	2	2	1	2	1	2	1	1	1	1	2
tr|Q8C6E9|Q8C6E9_MOUSE;sp|P42669|PURA_MOUSE	tr|Q8C6E9|Q8C6E9_MOUSE;sp|P42669|PURA_MOUSE	5;5	5;5	5;5	;	2	5	5	5	5	5	5	5	5	5	5	4	4	5	5	4	3	2	5	5	5	5	5	5	5	4	4	5	5	4	3	2	5	5	5	5	5	5	5	4	4	5	5	4
sp|P42859|HD_MOUSE;tr|G3X9H5|G3X9H5_MOUSE;sp|P42859-2|HD_MOUSE	sp|P42859|HD_MOUSE;tr|G3X9H5|G3X9H5_MOUSE;sp|P42859-2|HD_MOUSE	33;33;29	33;33;29	33;33;29	;;	3	33	33	33	19	31	31	31	30	26	23	25	16	23	24	26	31	0	19	31	31	31	30	26	23	25	16	23	24	26	31	0	19	31	31	31	30	26	23	25	16	23	24	26
sp|P42932|TCPQ_MOUSE;tr|Q6A0F1|Q6A0F1_MOUSE;tr|Q9WVS5|Q9WVS5_MOUSE;tr|Q8BVY8|Q8BVY8_MOUSE;tr|Q3UKQ2|Q3UKQ2_MOUSE;tr|H3BL49|H3BL49_MOUSE;tr|Q9CS06|Q9CS06_MOUSE;tr|Q9CRW7|Q9CRW7_MOUSE;tr|H3BJB6|H3BJB6_MOUSE;tr|H3BLL1|H3BLL1_MOUSE;tr|H3BKG2|H3BKG2_MOUSE;tr|H3BKR8|H3BKR8_MOUSE	sp|P42932|TCPQ_MOUSE;tr|Q6A0F1|Q6A0F1_MOUSE;tr|Q9WVS5|Q9WVS5_MOUSE;tr|Q8BVY8|Q8BVY8_MOUSE;tr|Q3UKQ2|Q3UKQ2_MOUSE;tr|H3BL49|H3BL49_MOUSE;tr|Q9CS06|Q9CS06_MOUSE;tr|Q9CRW7|Q9CRW7_MOUSE;tr|H3BJB6|H3BJB6_MOUSE	30;30;29;29;29;26;25;16;15;6;6;2	30;30;29;29;29;26;25;16;15;6;6;2	30;30;29;29;29;26;25;16;15;6;6;2	;;;;;;;;	12	30	30	30	23	23	25	26	27	26	26	25	19	19	24	29	27	8	23	23	25	26	27	26	26	25	19	19	24	29	27	8	23	23	25	26	27	26	26	25	19	19	24	29
sp|P43006|EAA2_MOUSE;sp|P43006-2|EAA2_MOUSE;tr|Q3USU5|Q3USU5_MOUSE;tr|A2APM7|A2APM7_MOUSE;tr|F7CAM6|F7CAM6_MOUSE;tr|A2AQI7|A2AQI7_MOUSE	sp|P43006|EAA2_MOUSE;sp|P43006-2|EAA2_MOUSE;tr|Q3USU5|Q3USU5_MOUSE	18;17;17;8;8;3	18;17;17;8;8;3	2;2;2;0;0;0	;;	6	18	18	2	16	17	15	17	17	17	13	13	15	14	15	17	18	6	16	17	15	17	17	17	13	13	15	14	15	17	18	6	2	2	2	2	2	2	2	2	2	2	2	2
sp|P43024|CX6A1_MOUSE;tr|Q9DCW5|Q9DCW5_MOUSE	sp|P43024|CX6A1_MOUSE;tr|Q9DCW5|Q9DCW5_MOUSE	2;2	2;2	2;2	;	2	2	2	2	2	1	1	1	1	2	1	1	2	2	2	1	2	2	2	1	1	1	1	2	1	1	2	2	2	1	2	2	2	1	1	1	1	2	1	1	2	2	2	1
sp|P43274|H14_MOUSE	sp|P43274|H14_MOUSE	6	3	3		1	6	3	3	6	6	6	6	6	6	5	6	6	5	6	6	6	2	3	3	3	3	3	3	2	3	3	2	3	3	3	1	3	3	3	3	3	3	2	3	3	2	3	3
sp|P43275|H11_MOUSE	sp|P43275|H11_MOUSE	4	3	3		1	4	3	3	3	3	3	4	3	4	3	3	4	3	3	4	3	0	2	2	2	3	2	3	2	2	3	2	2	3	2	0	2	2	2	3	2	3	2	2	3	2	2	3
tr|Q1WWK3|Q1WWK3_MOUSE;sp|P43276|H15_MOUSE	tr|Q1WWK3|Q1WWK3_MOUSE;sp|P43276|H15_MOUSE	5;5	4;4	4;4	;	2	5	4	4	5	5	5	4	5	5	5	5	5	5	5	5	5	0	4	4	4	3	4	4	4	4	4	4	4	4	4	0	4	4	4	3	4	4	4	4	4	4	4	4
tr|Q3U292|Q3U292_MOUSE;sp|P43277|H13_MOUSE	tr|Q3U292|Q3U292_MOUSE;sp|P43277|H13_MOUSE	6;6	6;6	1;1	;	2	6	6	1	6	6	6	6	6	6	6	6	6	6	6	6	6	3	6	6	6	6	6	6	6	6	6	6	6	6	6	3	1	1	1	1	1	1	1	1	1	1	1	1
tr|A2AKI5|A2AKI5_MOUSE;tr|A0A0F7IQ06|A0A0F7IQ06_MOUSE;sp|P43406|ITAV_MOUSE;tr|Q3U4C8|Q3U4C8_MOUSE	tr|A2AKI5|A2AKI5_MOUSE;tr|A0A0F7IQ06|A0A0F7IQ06_MOUSE;sp|P43406|ITAV_MOUSE;tr|Q3U4C8|Q3U4C8_MOUSE	2;2;2;1	2;2;2;1	2;2;2;1	;;;	4	2	2	2	0	1	1	1	1	1	1	0	0	0	0	1	2	0	0	1	1	1	1	1	1	0	0	0	0	1	2	0	0	1	1	1	1	1	1	0	0	0	0	1
tr|Q3TCL2|Q3TCL2_MOUSE;tr|Q5U415|Q5U415_MOUSE;sp|P45376|ALDR_MOUSE;tr|D3YVJ7|D3YVJ7_MOUSE;tr|Q3ULP0|Q3ULP0_MOUSE	tr|Q3TCL2|Q3TCL2_MOUSE;tr|Q5U415|Q5U415_MOUSE;sp|P45376|ALDR_MOUSE;tr|D3YVJ7|D3YVJ7_MOUSE;tr|Q3ULP0|Q3ULP0_MOUSE	2;2;2;1;1	2;2;2;1;1	2;2;2;1;1	;;;;	5	2	2	2	2	2	2	2	2	2	2	2	1	2	2	2	2	0	2	2	2	2	2	2	2	2	1	2	2	2	2	0	2	2	2	2	2	2	2	2	1	2	2	2
tr|A0A2R8VHK9|A0A2R8VHK9_MOUSE;tr|Q3UZD8|Q3UZD8_MOUSE;tr|Q91YS2|Q91YS2_MOUSE;tr|Q8C2E3|Q8C2E3_MOUSE;tr|Q7TMW1|Q7TMW1_MOUSE;sp|P46061|RAGP1_MOUSE;tr|Q6ZPH4|Q6ZPH4_MOUSE	tr|A0A2R8VHK9|A0A2R8VHK9_MOUSE;tr|Q3UZD8|Q3UZD8_MOUSE;tr|Q91YS2|Q91YS2_MOUSE;tr|Q8C2E3|Q8C2E3_MOUSE;tr|Q7TMW1|Q7TMW1_MOUSE;sp|P46061|RAGP1_MOUSE;tr|Q6ZPH4|Q6ZPH4_MOUSE	1;1;1;1;1;1;1	1;1;1;1;1;1;1	1;1;1;1;1;1;1	;;;;;;	7	1	1	1	0	0	1	1	0	1	1	0	0	0	0	0	1	0	0	0	1	1	0	1	1	0	0	0	0	0	1	0	0	0	1	1	0	1	1	0	0	0	0	0
tr|Q3TPT3|Q3TPT3_MOUSE;sp|P46096|SYT1_MOUSE	tr|Q3TPT3|Q3TPT3_MOUSE;sp|P46096|SYT1_MOUSE	20;20	20;20	13;13	;	2	20	20	13	16	18	18	17	16	18	16	15	18	18	17	18	19	9	16	18	18	17	16	18	16	15	18	18	17	18	19	9	9	11	12	10	9	11	10	8	11	11	11	12
sp|P46460|NSF_MOUSE;tr|G3UX86|G3UX86_MOUSE;tr|G3UX98|G3UX98_MOUSE;sp|O54941|SMCE1_MOUSE	sp|P46460|NSF_MOUSE	37;8;3;1	37;8;3;1	37;8;3;1		4	37	37	37	35	35	35	37	34	37	34	34	35	34	35	35	35	12	35	35	35	37	34	37	34	34	35	34	35	35	35	12	35	35	35	37	34	37	34	34	35	34	35	35
tr|Q3UIH5|Q3UIH5_MOUSE;tr|Q3U5V3|Q3U5V3_MOUSE;sp|P46471|PRS7_MOUSE;tr|Q8BVQ9|Q8BVQ9_MOUSE	tr|Q3UIH5|Q3UIH5_MOUSE;tr|Q3U5V3|Q3U5V3_MOUSE;sp|P46471|PRS7_MOUSE;tr|Q8BVQ9|Q8BVQ9_MOUSE	1;1;1;1	1;1;1;1	1;1;1;1	;;;	4	1	1	1	0	0	0	0	0	0	1	0	1	0	0	0	1	0	0	0	0	0	0	0	1	0	1	0	0	0	1	0	0	0	0	0	0	0	1	0	1	0	0	0
tr|A0A068BFR3|A0A068BFR3_MOUSE;sp|P46638|RB11B_MOUSE;tr|G3UY29|G3UY29_MOUSE;tr|E9Q3P9|E9Q3P9_MOUSE;tr|F8WGS1|F8WGS1_MOUSE;sp|P62492|RB11A_MOUSE;tr|Q3UZ37|Q3UZ37_MOUSE;tr|G3UZD3|G3UZD3_MOUSE;tr|G3UZL4|G3UZL4_MOUSE;tr|Q9QWU0|Q9QWU0_MOUSE;tr|E9Q6B3|E9Q6B3_MOUSE	tr|A0A068BFR3|A0A068BFR3_MOUSE;sp|P46638|RB11B_MOUSE;tr|G3UY29|G3UY29_MOUSE;tr|E9Q3P9|E9Q3P9_MOUSE;tr|F8WGS1|F8WGS1_MOUSE;sp|P62492|RB11A_MOUSE;tr|Q3UZ37|Q3UZ37_MOUSE;tr|G3UZD3|G3UZD3_MOUSE	9;9;8;8;8;8;7;7;3;2;2	9;9;8;8;8;8;7;7;3;2;2	9;9;8;8;8;8;7;7;3;2;2	;;;;;;;	11	9	9	9	8	8	8	8	9	9	7	8	7	7	8	8	8	2	8	8	8	8	9	9	7	8	7	7	8	8	8	2	8	8	8	8	9	9	7	8	7	7	8	8
sp|P46660|AINX_MOUSE	sp|P46660|AINX_MOUSE	21	18	9		1	21	18	9	16	20	20	20	19	17	15	16	18	10	17	19	18	8	15	17	17	18	16	15	14	15	16	10	16	17	15	6	7	8	8	9	7	7	6	8	8	4	8	8
sp|P46664|PURA2_MOUSE;tr|Q8C909|Q8C909_MOUSE	sp|P46664|PURA2_MOUSE	5;2	5;2	4;1		2	5	5	4	3	4	3	3	1	5	3	2	2	2	4	2	5	0	3	4	3	3	1	5	3	2	2	2	4	2	5	0	3	4	3	2	1	4	3	2	2	2	4	2
tr|E9QNH6|E9QNH6_MOUSE;sp|P46735-2|MYO1B_MOUSE;tr|E9Q580|E9Q580_MOUSE;sp|P46735|MYO1B_MOUSE;tr|Q7TQD7|Q7TQD7_MOUSE;tr|Q3UEQ4|Q3UEQ4_MOUSE;tr|Q3TTZ3|Q3TTZ3_MOUSE;tr|D3YV80|D3YV80_MOUSE;sp|O88329|MYO1A_MOUSE;tr|Q3TEP4|Q3TEP4_MOUSE	tr|E9QNH6|E9QNH6_MOUSE;sp|P46735-2|MYO1B_MOUSE;tr|E9Q580|E9Q580_MOUSE;sp|P46735|MYO1B_MOUSE;tr|Q7TQD7|Q7TQD7_MOUSE;tr|Q3UEQ4|Q3UEQ4_MOUSE;tr|Q3TTZ3|Q3TTZ3_MOUSE	8;8;8;8;8;6;6;2;2;1	8;8;8;8;8;6;6;2;2;1	8;8;8;8;8;6;6;2;2;1	;;;;;;	10	8	8	8	7	8	4	7	7	6	5	7	6	6	8	7	7	0	7	8	4	7	7	6	5	7	6	6	8	7	7	0	7	8	4	7	7	6	5	7	6	6	8	7
sp|P46935|NEDD4_MOUSE;tr|A0A571BDN7|A0A571BDN7_MOUSE;tr|Q3TUU1|Q3TUU1_MOUSE;tr|A0A571BEP7|A0A571BEP7_MOUSE;tr|Q8BNU7|Q8BNU7_MOUSE;tr|V9GWV8|V9GWV8_MOUSE;tr|A0JNZ0|A0JNZ0_MOUSE;tr|Q3V335|Q3V335_MOUSE	sp|P46935|NEDD4_MOUSE;tr|A0A571BDN7|A0A571BDN7_MOUSE	8;7;2;2;1;1;1;1	8;7;2;2;1;1;1;1	6;5;2;2;1;1;0;1	;	8	8	8	6	4	5	5	6	6	6	2	5	3	4	6	5	6	0	4	5	5	6	6	6	2	5	3	4	6	5	6	0	2	3	3	4	4	4	2	3	2	3	4	4
tr|Q8BMP9|Q8BMP9_MOUSE;tr|Q5U412|Q5U412_MOUSE;tr|Q3UA28|Q3UA28_MOUSE;tr|Q3U9H4|Q3U9H4_MOUSE;tr|Q3TVN9|Q3TVN9_MOUSE;tr|Q3TUR1|Q3TUR1_MOUSE;tr|Q3TG02|Q3TG02_MOUSE;sp|P46978|STT3A_MOUSE;tr|A0A1S6GWK0|A0A1S6GWK0_MOUSE;tr|Q3U547|Q3U547_MOUSE;tr|Q8BWT4|Q8BWT4_MOUSE	tr|Q8BMP9|Q8BMP9_MOUSE;tr|Q5U412|Q5U412_MOUSE;tr|Q3UA28|Q3UA28_MOUSE;tr|Q3U9H4|Q3U9H4_MOUSE;tr|Q3TVN9|Q3TVN9_MOUSE;tr|Q3TUR1|Q3TUR1_MOUSE;tr|Q3TG02|Q3TG02_MOUSE;sp|P46978|STT3A_MOUSE;tr|A0A1S6GWK0|A0A1S6GWK0_MOUSE;tr|Q3U547|Q3U547_MOUSE	5;5;5;5;5;5;5;5;5;4;1	4;4;4;4;4;4;4;4;4;4;1	4;4;4;4;4;4;4;4;4;4;1	;;;;;;;;;	11	5	4	4	5	4	4	4	4	4	4	4	4	4	4	4	5	0	4	3	3	3	3	3	3	3	3	3	3	3	4	0	4	3	3	3	3	3	3	3	3	3	3	3
tr|Q768S5|Q768S5_MOUSE;sp|P47708|RP3A_MOUSE;tr|A0A0J9YV12|A0A0J9YV12_MOUSE	tr|Q768S5|Q768S5_MOUSE;sp|P47708|RP3A_MOUSE	5;5;1	5;5;1	5;5;1	;	3	5	5	5	5	4	5	5	4	5	5	5	4	4	5	4	4	1	5	4	5	5	4	5	5	5	4	4	5	4	4	1	5	4	5	5	4	5	5	5	4	4	5	4
tr|Q9DBX5|Q9DBX5_MOUSE;sp|P47713|PA24A_MOUSE	tr|Q9DBX5|Q9DBX5_MOUSE;sp|P47713|PA24A_MOUSE	1;1	1;1	1;1	;	2	1	1	1	1	1	1	1	1	1	1	1	1	1	0	1	1	0	1	1	1	1	1	1	1	1	1	1	0	1	1	0	1	1	1	1	1	1	1	1	1	1	0	1
tr|Q3UJW1|Q3UJW1_MOUSE;tr|Q3U9J7|Q3U9J7_MOUSE;tr|Q3U6I3|Q3U6I3_MOUSE;tr|Q3TVM2|Q3TVM2_MOUSE;sp|P47738|ALDH2_MOUSE;tr|A0A0G2JEU1|A0A0G2JEU1_MOUSE;tr|A0A0G2JFQ0|A0A0G2JFQ0_MOUSE;tr|A0A0G2JF60|A0A0G2JF60_MOUSE;tr|D3YYF3|D3YYF3_MOUSE;sp|Q62148|AL1A2_MOUSE;tr|G3UWP3|G3UWP3_MOUSE;sp|Q9JHW9|AL1A3_MOUSE;sp|Q9CZS1|AL1B1_MOUSE	tr|Q3UJW1|Q3UJW1_MOUSE;tr|Q3U9J7|Q3U9J7_MOUSE;tr|Q3U6I3|Q3U6I3_MOUSE;tr|Q3TVM2|Q3TVM2_MOUSE;sp|P47738|ALDH2_MOUSE;tr|A0A0G2JEU1|A0A0G2JEU1_MOUSE	14;14;14;14;14;13;6;5;4;2;1;1;1	14;14;14;14;14;13;6;5;4;2;1;1;1	13;13;13;13;13;12;6;5;4;1;0;0;0	;;;;;	13	14	14	13	11	14	14	12	13	13	12	13	12	11	13	13	11	4	11	14	14	12	13	13	12	13	12	11	13	13	11	4	10	13	13	11	12	12	11	12	11	10	12	12
tr|Q8C5J1|Q8C5J1_MOUSE;tr|Q99PH3|Q99PH3_MOUSE;tr|Q8C3C9|Q8C3C9_MOUSE;tr|Q3U7B5|Q3U7B5_MOUSE;sp|P47740|AL3A2_MOUSE;tr|Q8BQ93|Q8BQ93_MOUSE;tr|B1AV77|B1AV77_MOUSE;tr|Q99PH4|Q99PH4_MOUSE;tr|B1ATI0|B1ATI0_MOUSE;tr|Q3UNF5|Q3UNF5_MOUSE;sp|P47739|AL3A1_MOUSE;tr|B7ZN13|B7ZN13_MOUSE	tr|Q8C5J1|Q8C5J1_MOUSE;tr|Q99PH3|Q99PH3_MOUSE;tr|Q8C3C9|Q8C3C9_MOUSE;tr|Q3U7B5|Q3U7B5_MOUSE;sp|P47740|AL3A2_MOUSE;tr|Q8BQ93|Q8BQ93_MOUSE;tr|B1AV77|B1AV77_MOUSE;tr|Q99PH4|Q99PH4_MOUSE;tr|B1ATI0|B1ATI0_MOUSE	6;6;6;6;6;6;6;6;6;1;1;1	6;6;6;6;6;6;6;6;6;1;1;1	6;6;6;6;6;6;6;6;6;1;1;1	;;;;;;;;	12	6	6	6	4	4	5	6	4	6	3	5	5	5	5	6	5	0	4	4	5	6	4	6	3	5	5	5	5	6	5	0	4	4	5	6	4	6	3	5	5	5	5	6
sp|P47754|CAZA2_MOUSE;tr|Q3UBZ3|Q3UBZ3_MOUSE;tr|Q3UCD2|Q3UCD2_MOUSE;tr|D6RCW7|D6RCW7_MOUSE;tr|A0A0N4SVM0|A0A0N4SVM0_MOUSE;tr|Q3U7G3|Q3U7G3_MOUSE	sp|P47754|CAZA2_MOUSE;tr|Q3UBZ3|Q3UBZ3_MOUSE;tr|Q3UCD2|Q3UCD2_MOUSE;tr|D6RCW7|D6RCW7_MOUSE;tr|A0A0N4SVM0|A0A0N4SVM0_MOUSE;tr|Q3U7G3|Q3U7G3_MOUSE	12;11;10;8;7;7	12;11;10;8;7;7	10;9;8;7;6;6	;;;;;	6	12	12	10	11	10	11	10	12	12	12	12	12	11	11	11	12	5	11	10	11	10	12	12	12	12	12	11	11	11	12	5	9	9	10	8	10	10	10	10	10	10	10	10
sp|P47757-2|CAPZB_MOUSE;tr|Q3TRH8|Q3TRH8_MOUSE;tr|A2AMW0|A2AMW0_MOUSE;tr|Q3TVK4|Q3TVK4_MOUSE;sp|P47757|CAPZB_MOUSE;sp|P47757-4|CAPZB_MOUSE;tr|F7CAZ6|F7CAZ6_MOUSE;tr|A0A0A0MQI9|A0A0A0MQI9_MOUSE;tr|F6YHZ8|F6YHZ8_MOUSE;tr|P97856|P97856_MOUSE	sp|P47757-2|CAPZB_MOUSE;tr|Q3TRH8|Q3TRH8_MOUSE;tr|A2AMW0|A2AMW0_MOUSE;tr|Q3TVK4|Q3TVK4_MOUSE;sp|P47757|CAPZB_MOUSE;sp|P47757-4|CAPZB_MOUSE;tr|F7CAZ6|F7CAZ6_MOUSE	11;10;10;10;10;10;8;5;5;1	11;10;10;10;10;10;8;5;5;1	11;10;10;10;10;10;8;5;5;1	;;;;;;	10	11	11	11	11	11	11	10	11	11	10	11	10	11	11	11	11	3	11	11	11	10	11	11	10	11	10	11	11	11	11	3	11	11	11	10	11	11	10	11	10	11	11	11
tr|Q542X6|Q542X6_MOUSE;sp|P47758|SRPRB_MOUSE;tr|A0A1W2P830|A0A1W2P830_MOUSE	tr|Q542X6|Q542X6_MOUSE;sp|P47758|SRPRB_MOUSE;tr|A0A1W2P830|A0A1W2P830_MOUSE	2;2;1	2;2;1	2;2;1	;;	3	2	2	2	2	2	2	1	1	1	1	2	2	2	2	2	2	0	2	2	2	1	1	1	1	2	2	2	2	2	2	0	2	2	2	1	1	1	1	2	2	2	2	2
tr|Q8R5C0|Q8R5C0_MOUSE;sp|P47802|MTX1_MOUSE;tr|F7C846|F7C846_MOUSE;tr|G3XA66|G3XA66_MOUSE;tr|D3Z3F4|D3Z3F4_MOUSE;tr|D3YVW0|D3YVW0_MOUSE;tr|G3UYJ5|G3UYJ5_MOUSE;tr|G3XA75|G3XA75_MOUSE;tr|G3UXX9|G3UXX9_MOUSE	tr|Q8R5C0|Q8R5C0_MOUSE;sp|P47802|MTX1_MOUSE;tr|F7C846|F7C846_MOUSE;tr|G3XA66|G3XA66_MOUSE;tr|D3Z3F4|D3Z3F4_MOUSE;tr|D3YVW0|D3YVW0_MOUSE;tr|G3UYJ5|G3UYJ5_MOUSE;tr|G3XA75|G3XA75_MOUSE;tr|G3UXX9|G3UXX9_MOUSE	7;7;7;6;6;6;5;5;4	7;7;7;6;6;6;5;5;4	7;7;7;6;6;6;5;5;4	;;;;;;;;	9	7	7	7	3	5	5	5	5	6	3	3	4	3	4	6	6	0	3	5	5	5	5	6	3	3	4	3	4	6	6	0	3	5	5	5	5	6	3	3	4	3	4	6
sp|P47809|MP2K4_MOUSE;tr|B1ATL6|B1ATL6_MOUSE;tr|Q8K2U0|Q8K2U0_MOUSE;tr|M0QWR0|M0QWR0_MOUSE;tr|M0QWG5|M0QWG5_MOUSE;tr|M0QW52|M0QW52_MOUSE	sp|P47809|MP2K4_MOUSE;tr|B1ATL6|B1ATL6_MOUSE	5;3;2;1;1;1	5;3;2;1;1;1	5;3;2;1;1;1	;	6	5	5	5	5	5	5	5	5	5	5	4	5	5	4	5	5	2	5	5	5	5	5	5	5	4	5	5	4	5	5	2	5	5	5	5	5	5	5	4	5	5	4	5
sp|P47857|PFKAM_MOUSE;sp|P47857-2|PFKAM_MOUSE;sp|P47857-3|PFKAM_MOUSE;tr|Q99K08|Q99K08_MOUSE;tr|Q1LZL7|Q1LZL7_MOUSE;tr|A0A2R8VHV2|A0A2R8VHV2_MOUSE;tr|A0A2R8VHA5|A0A2R8VHA5_MOUSE;tr|O35514|O35514_MOUSE	sp|P47857|PFKAM_MOUSE;sp|P47857-2|PFKAM_MOUSE;sp|P47857-3|PFKAM_MOUSE;tr|Q99K08|Q99K08_MOUSE	27;27;27;26;9;6;3;2	27;27;27;26;9;6;3;2	23;23;23;22;6;6;3;2	;;;	8	27	27	23	23	25	25	26	25	26	25	25	25	25	25	26	25	8	23	25	25	26	25	26	25	25	25	25	25	26	25	8	20	21	21	22	21	22	21	21	21	21	21	22
sp|P47911|RL6_MOUSE;tr|Q3UFI4|Q3UFI4_MOUSE;tr|A0A0J9YU32|A0A0J9YU32_MOUSE	sp|P47911|RL6_MOUSE;tr|Q3UFI4|Q3UFI4_MOUSE	13;12;1	13;12;1	13;12;1	;	3	13	13	13	13	13	12	11	12	13	13	13	11	13	13	13	12	2	13	13	12	11	12	13	13	13	11	13	13	13	12	2	13	13	12	11	12	13	13	13	11	13	13	13
sp|P47915|RL29_MOUSE;tr|A0A1L1SUN1|A0A1L1SUN1_MOUSE;tr|A0A1L1SS27|A0A1L1SS27_MOUSE;tr|W4VSN7|W4VSN7_MOUSE	sp|P47915|RL29_MOUSE;tr|A0A1L1SUN1|A0A1L1SUN1_MOUSE;tr|A0A1L1SS27|A0A1L1SS27_MOUSE;tr|W4VSN7|W4VSN7_MOUSE	4;3;3;3	4;3;3;3	4;3;3;3	;;;	4	4	4	4	4	4	3	4	4	4	4	4	4	4	4	4	3	0	4	4	3	4	4	4	4	4	4	4	4	4	3	0	4	4	3	4	4	4	4	4	4	4	4	4
tr|B7ZDD7|B7ZDD7_MOUSE;tr|H7BX88|H7BX88_MOUSE;sp|P47934|CACP_MOUSE	tr|B7ZDD7|B7ZDD7_MOUSE;tr|H7BX88|H7BX88_MOUSE;sp|P47934|CACP_MOUSE	2;2;2	2;2;2	2;2;2	;;	3	2	2	2	2	2	1	1	2	2	2	2	2	2	1	2	2	0	2	2	1	1	2	2	2	2	2	2	1	2	2	0	2	2	1	1	2	2	2	2	2	2	1	2
tr|Q3TKR5|Q3TKR5_MOUSE;sp|P47962|RL5_MOUSE;tr|Q3U850|Q3U850_MOUSE;tr|Q3THE1|Q3THE1_MOUSE;tr|D3YYV8|D3YYV8_MOUSE	tr|Q3TKR5|Q3TKR5_MOUSE;sp|P47962|RL5_MOUSE;tr|Q3U850|Q3U850_MOUSE;tr|Q3THE1|Q3THE1_MOUSE;tr|D3YYV8|D3YYV8_MOUSE	10;10;9;7;7	10;10;9;7;7	10;10;9;7;7	;;;;	5	10	10	10	10	8	10	8	10	9	10	9	8	9	10	8	10	2	10	8	10	8	10	9	10	9	8	9	10	8	10	2	10	8	10	8	10	9	10	9	8	9	10	8
sp|P47963|RL13_MOUSE;tr|Q5RKP3|Q5RKP3_MOUSE	sp|P47963|RL13_MOUSE;tr|Q5RKP3|Q5RKP3_MOUSE	9;7	9;7	9;7	;	2	9	9	9	8	7	7	7	7	9	8	8	8	8	9	8	8	0	8	7	7	7	7	9	8	8	8	8	9	8	8	0	8	7	7	7	7	9	8	8	8	8	9	8
sp|P48318|DCE1_MOUSE;tr|D3Z5S3|D3Z5S3_MOUSE;tr|D3Z1L8|D3Z1L8_MOUSE;tr|Q8C6I7|Q8C6I7_MOUSE;tr|Q3TQ56|Q3TQ56_MOUSE	sp|P48318|DCE1_MOUSE	12;4;3;3;2	12;4;3;3;2	11;4;3;3;2		5	12	12	11	10	10	10	11	11	10	10	8	9	8	10	10	10	1	10	10	10	11	11	10	10	8	9	8	10	10	10	1	9	10	10	11	10	9	10	7	8	7	10	10
sp|P48320|DCE2_MOUSE;tr|Q3URJ3|Q3URJ3_MOUSE	sp|P48320|DCE2_MOUSE	9;2	8;2	8;2		2	9	8	8	8	7	6	8	6	6	6	5	5	6	4	5	6	3	7	7	6	8	5	5	6	4	4	5	4	5	6	3	7	7	6	8	5	5	6	4	4	5	4	5
tr|E0CZ78|E0CZ78_MOUSE;sp|P48453-2|PP2BB_MOUSE;sp|P48453|PP2BB_MOUSE;tr|E9Q6P2|E9Q6P2_MOUSE;tr|G3X8U7|G3X8U7_MOUSE;tr|Q3UXV4|Q3UXV4_MOUSE	tr|E0CZ78|E0CZ78_MOUSE;sp|P48453-2|PP2BB_MOUSE;sp|P48453|PP2BB_MOUSE;tr|E9Q6P2|E9Q6P2_MOUSE;tr|G3X8U7|G3X8U7_MOUSE;tr|Q3UXV4|Q3UXV4_MOUSE	14;14;14;13;13;11	6;6;6;5;5;3	6;6;6;5;5;3	;;;;;	6	14	6	6	12	13	12	13	13	13	12	12	12	13	12	13	13	5	5	5	5	5	5	5	5	5	5	5	5	5	6	0	5	5	5	5	5	5	5	5	5	5	5	5
sp|P48722-2|HS74L_MOUSE;sp|P48722|HS74L_MOUSE;tr|E0CY23|E0CY23_MOUSE;tr|Q3TTD4|Q3TTD4_MOUSE;tr|A0A0N4SW76|A0A0N4SW76_MOUSE;tr|A0A0N4SVU2|A0A0N4SVU2_MOUSE	sp|P48722-2|HS74L_MOUSE;sp|P48722|HS74L_MOUSE;tr|E0CY23|E0CY23_MOUSE	14;14;10;3;2;2	14;14;10;3;2;2	13;13;9;3;2;2	;;	6	14	14	13	8	11	9	12	12	11	6	9	10	7	8	8	13	2	8	11	9	12	12	11	6	9	10	7	8	8	13	2	7	10	8	11	11	10	5	8	9	6	7	7
sp|P48758|CBR1_MOUSE;tr|A0A338P684|A0A338P684_MOUSE;tr|A0A338P797|A0A338P797_MOUSE;tr|A0A1B0GRG8|A0A1B0GRG8_MOUSE;sp|Q8K354|CBR3_MOUSE	sp|P48758|CBR1_MOUSE;tr|A0A338P684|A0A338P684_MOUSE	6;4;1;1;1	6;4;1;1;1	6;4;1;1;1	;	5	6	6	6	6	6	6	6	5	5	4	5	6	4	4	6	6	0	6	6	6	6	5	5	4	5	6	4	4	6	6	0	6	6	6	6	5	5	4	5	6	4	4	6
sp|P48774|GSTM5_MOUSE;tr|E9PVM7|E9PVM7_MOUSE;tr|E9PV63|E9PV63_MOUSE;tr|E9Q024|E9Q024_MOUSE;tr|E9Q5L9|E9Q5L9_MOUSE	sp|P48774|GSTM5_MOUSE;tr|E9PVM7|E9PVM7_MOUSE;tr|E9PV63|E9PV63_MOUSE	11;10;7;4;2	11;10;7;4;2	10;9;6;4;2	;;	5	11	11	10	9	11	10	11	10	11	9	10	8	8	10	10	11	0	9	11	10	11	10	11	9	10	8	8	10	10	11	0	8	10	9	10	9	10	8	9	7	7	9	9
sp|P48962|ADT1_MOUSE;tr|Q8BVI9|Q8BVI9_MOUSE	sp|P48962|ADT1_MOUSE;tr|Q8BVI9|Q8BVI9_MOUSE	20;19	20;19	9;8	;	2	20	20	9	17	20	20	20	20	19	18	18	19	19	19	19	20	9	17	20	20	20	20	19	18	18	19	19	19	19	20	9	9	9	9	9	9	9	9	9	9	9	9	9
sp|P49025-3|CTRO_MOUSE;sp|P49025-4|CTRO_MOUSE;tr|F6SBR5|F6SBR5_MOUSE;tr|D3Z1U0|D3Z1U0_MOUSE;tr|E9QL53|E9QL53_MOUSE;sp|P49025|CTRO_MOUSE;tr|D3YU89|D3YU89_MOUSE;sp|P49025-5|CTRO_MOUSE	sp|P49025-3|CTRO_MOUSE;sp|P49025-4|CTRO_MOUSE;tr|F6SBR5|F6SBR5_MOUSE;tr|D3Z1U0|D3Z1U0_MOUSE;tr|E9QL53|E9QL53_MOUSE;sp|P49025|CTRO_MOUSE;tr|D3YU89|D3YU89_MOUSE;sp|P49025-5|CTRO_MOUSE	2;2;2;2;2;2;2;2	2;2;2;2;2;2;2;2	2;2;2;2;2;2;2;2	;;;;;;;	8	2	2	2	0	1	2	2	1	1	1	0	0	0	0	1	0	0	0	1	2	2	1	1	1	0	0	0	0	1	0	0	0	1	2	2	1	1	1	0	0	0	0	1
sp|P49312-2|ROA1_MOUSE;tr|B7ZWG9|B7ZWG9_MOUSE;tr|Q3U7F3|Q3U7F3_MOUSE;tr|Q3TIK8|Q3TIK8_MOUSE;sp|P49312|ROA1_MOUSE;tr|Q5EBP8|Q5EBP8_MOUSE;tr|Q3UK83|Q3UK83_MOUSE;tr|Q3TFB1|Q3TFB1_MOUSE	sp|P49312-2|ROA1_MOUSE;tr|B7ZWG9|B7ZWG9_MOUSE;tr|Q3U7F3|Q3U7F3_MOUSE;tr|Q3TIK8|Q3TIK8_MOUSE;sp|P49312|ROA1_MOUSE;tr|Q5EBP8|Q5EBP8_MOUSE;tr|Q3UK83|Q3UK83_MOUSE;tr|Q3TFB1|Q3TFB1_MOUSE	2;2;2;2;2;2;2;1	2;2;2;2;2;2;2;1	2;2;2;2;2;2;2;1	;;;;;;;	8	2	2	2	2	1	1	2	2	2	2	2	2	2	2	0	0	1	2	1	1	2	2	2	2	2	2	2	2	0	0	1	2	1	1	2	2	2	2	2	2	2	2	0
sp|P49442|INPP_MOUSE;tr|E9QAI9|E9QAI9_MOUSE	sp|P49442|INPP_MOUSE	5;1	5;1	5;1		2	5	5	5	3	2	4	2	3	4	4	3	1	1	2	3	0	0	3	2	4	2	3	4	4	3	1	1	2	3	0	0	3	2	4	2	3	4	4	3	1	1	2	3
sp|P49443|PPM1A_MOUSE;tr|Q9EQE2|Q9EQE2_MOUSE;tr|Q9EQE3|Q9EQE3_MOUSE;tr|Q8R4T7|Q8R4T7_MOUSE	sp|P49443|PPM1A_MOUSE;tr|Q9EQE2|Q9EQE2_MOUSE;tr|Q9EQE3|Q9EQE3_MOUSE;tr|Q8R4T7|Q8R4T7_MOUSE	3;2;2;2	3;2;2;2	3;2;2;2	;;;	4	3	3	3	2	3	3	3	3	1	3	2	2	2	3	0	2	1	2	3	3	3	3	1	3	2	2	2	3	0	2	1	2	3	3	3	3	1	3	2	2	2	3	0
sp|P49446-3|PTPRE_MOUSE;sp|P49446-2|PTPRE_MOUSE;sp|P49446|PTPRE_MOUSE;tr|A0A1B0GRH2|A0A1B0GRH2_MOUSE;tr|Q3V1H5|Q3V1H5_MOUSE;tr|A0A1B0GRT6|A0A1B0GRT6_MOUSE;tr|Q3TU63|Q3TU63_MOUSE	sp|P49446-3|PTPRE_MOUSE;sp|P49446-2|PTPRE_MOUSE;sp|P49446|PTPRE_MOUSE;tr|A0A1B0GRH2|A0A1B0GRH2_MOUSE;tr|Q3V1H5|Q3V1H5_MOUSE;tr|A0A1B0GRT6|A0A1B0GRT6_MOUSE;tr|Q3TU63|Q3TU63_MOUSE	4;4;4;4;4;4;2	4;4;4;4;4;4;2	4;4;4;4;4;4;2	;;;;;;	7	4	4	4	0	2	3	3	3	1	1	1	1	2	2	4	3	0	0	2	3	3	3	1	1	1	1	2	2	4	3	0	0	2	3	3	3	1	1	1	1	2	2	4
sp|P49615|CDK5_MOUSE;tr|A0A0G2JDL3|A0A0G2JDL3_MOUSE	sp|P49615|CDK5_MOUSE;tr|A0A0G2JDL3|A0A0G2JDL3_MOUSE	10;8	10;8	9;7	;	2	10	10	9	4	10	10	10	7	9	8	9	8	9	10	10	10	0	4	10	10	10	7	9	8	9	8	9	10	10	10	0	3	9	9	9	6	8	7	8	7	8	9	9
tr|Q9CZ58|Q9CZ58_MOUSE;sp|P49722|PSA2_MOUSE;tr|Q3UWT6|Q3UWT6_MOUSE;tr|Q8BKE0|Q8BKE0_MOUSE	tr|Q9CZ58|Q9CZ58_MOUSE;sp|P49722|PSA2_MOUSE;tr|Q3UWT6|Q3UWT6_MOUSE;tr|Q8BKE0|Q8BKE0_MOUSE	2;2;2;1	2;2;2;1	2;2;2;1	;;;	4	2	2	2	1	1	0	1	1	1	1	1	2	2	1	1	0	2	1	1	0	1	1	1	1	1	2	2	1	1	0	2	1	1	0	1	1	1	1	1	2	2	1	1
sp|P50114|S100B_MOUSE	sp|P50114|S100B_MOUSE	1	1	1		1	1	1	1	0	1	0	0	0	1	0	0	0	0	0	0	1	0	0	1	0	0	0	1	0	0	0	0	0	0	1	0	0	1	0	0	0	1	0	0	0	0	0	0
tr|Q5M9P0|Q5M9P0_MOUSE;tr|Q3U5U5|Q3U5U5_MOUSE;tr|Q3U4D1|Q3U4D1_MOUSE;sp|P50247|SAHH_MOUSE;tr|Q8BPI7|Q8BPI7_MOUSE;tr|A2ALT5|A2ALT5_MOUSE	tr|Q5M9P0|Q5M9P0_MOUSE;tr|Q3U5U5|Q3U5U5_MOUSE;tr|Q3U4D1|Q3U4D1_MOUSE;sp|P50247|SAHH_MOUSE;tr|Q8BPI7|Q8BPI7_MOUSE	10;10;10;10;8;2	10;10;10;10;8;2	10;10;10;10;8;2	;;;;	6	10	10	10	8	9	9	8	9	9	8	7	6	8	6	8	9	0	8	9	9	8	9	9	8	7	6	8	6	8	9	0	8	9	9	8	9	9	8	7	6	8	6	8
sp|P50396|GDIA_MOUSE;tr|D6RI86|D6RI86_MOUSE;tr|B7FAU8|B7FAU8_MOUSE	sp|P50396|GDIA_MOUSE	22;7;6	16;4;5	16;4;5		3	22	16	16	18	20	19	21	21	21	20	18	18	18	20	20	22	8	13	14	13	15	15	15	14	12	13	14	14	14	16	6	13	14	13	15	15	15	14	12	13	14	14	14
sp|P50516|VATA_MOUSE;sp|P50516-2|VATA_MOUSE;tr|D3Z1B9|D3Z1B9_MOUSE;tr|D3YWH3|D3YWH3_MOUSE;tr|D3YZ23|D3YZ23_MOUSE	sp|P50516|VATA_MOUSE;sp|P50516-2|VATA_MOUSE	30;23;9;6;2	30;23;9;6;2	30;23;9;6;2	;	5	30	30	30	27	28	27	28	27	29	25	23	26	26	26	28	28	11	27	28	27	28	27	29	25	23	26	26	26	28	28	11	27	28	27	28	27	29	25	23	26	26	26	28
tr|A0A0N4SW07|A0A0N4SW07_MOUSE;sp|P50518|VATE1_MOUSE;tr|A0A0N4SWA3|A0A0N4SWA3_MOUSE;tr|A0A0N4SW34|A0A0N4SW34_MOUSE;sp|Q9D593|VATE2_MOUSE	tr|A0A0N4SW07|A0A0N4SW07_MOUSE;sp|P50518|VATE1_MOUSE;tr|A0A0N4SWA3|A0A0N4SWA3_MOUSE;tr|A0A0N4SW34|A0A0N4SW34_MOUSE;sp|Q9D593|VATE2_MOUSE	2;2;1;1;1	2;2;1;1;1	2;2;1;1;1	;;;;	5	2	2	2	1	2	2	2	2	2	1	2	2	2	1	1	2	0	1	2	2	2	2	2	1	2	2	2	1	1	2	0	1	2	2	2	2	2	1	2	2	2	1	1
tr|B1AR28|B1AR28_MOUSE;sp|P50544|ACADV_MOUSE;tr|Q3UJR6|Q3UJR6_MOUSE	tr|B1AR28|B1AR28_MOUSE;sp|P50544|ACADV_MOUSE;tr|Q3UJR6|Q3UJR6_MOUSE	3;3;2	3;3;2	3;3;2	;;	3	3	3	3	1	2	1	1	1	2	1	0	1	1	2	0	3	0	1	2	1	1	1	2	1	0	1	1	2	0	3	0	1	2	1	1	1	2	1	0	1	1	2	0
sp|P50571|GBRB1_MOUSE;tr|A0A0G2JGS8|A0A0G2JGS8_MOUSE	sp|P50571|GBRB1_MOUSE;tr|A0A0G2JGS8|A0A0G2JGS8_MOUSE	6;5	1;0	1;0	;	2	6	1	1	3	6	6	5	6	5	6	5	4	4	5	6	6	2	0	1	1	0	1	1	1	1	0	0	1	1	1	0	0	1	1	0	1	1	1	1	0	0	1	1
sp|P50580-2|PA2G4_MOUSE;tr|Q05BN2|Q05BN2_MOUSE;tr|Q3UMW2|Q3UMW2_MOUSE;sp|P50580|PA2G4_MOUSE	sp|P50580-2|PA2G4_MOUSE;tr|Q05BN2|Q05BN2_MOUSE;tr|Q3UMW2|Q3UMW2_MOUSE;sp|P50580|PA2G4_MOUSE	2;2;2;2	2;2;2;2	2;2;2;2	;;;	4	2	2	2	2	2	2	2	2	2	2	2	2	2	2	2	2	0	2	2	2	2	2	2	2	2	2	2	2	2	2	0	2	2	2	2	2	2	2	2	2	2	2	2
sp|P51150|RAB7A_MOUSE;tr|A0A0N4SVG9|A0A0N4SVG9_MOUSE;tr|A0A0N4SVR6|A0A0N4SVR6_MOUSE	sp|P51150|RAB7A_MOUSE	11;5;4	11;5;4	11;5;4		3	11	11	11	9	11	10	11	11	11	10	11	9	8	10	11	11	5	9	11	10	11	11	11	10	11	9	8	10	11	11	5	9	11	10	11	11	11	10	11	9	8	10	11
tr|A0A0R4J083|A0A0R4J083_MOUSE;sp|P51174|ACADL_MOUSE	tr|A0A0R4J083|A0A0R4J083_MOUSE;sp|P51174|ACADL_MOUSE	4;4	4;4	4;4	;	2	4	4	4	3	2	2	2	2	2	3	3	2	3	2	1	3	1	3	2	2	2	2	2	3	3	2	3	2	1	3	1	3	2	2	2	2	2	3	3	2	3	2	1
tr|A0A140T8T4|A0A140T8T4_MOUSE;sp|P51410|RL9_MOUSE;tr|D3Z629|D3Z629_MOUSE;tr|A0A0G2JES3|A0A0G2JES3_MOUSE;tr|Q5M9J5|Q5M9J5_MOUSE;tr|D3YZT0|D3YZT0_MOUSE;tr|A0A0G2JFQ3|A0A0G2JFQ3_MOUSE	tr|A0A140T8T4|A0A140T8T4_MOUSE;sp|P51410|RL9_MOUSE;tr|D3Z629|D3Z629_MOUSE;tr|A0A0G2JES3|A0A0G2JES3_MOUSE;tr|Q5M9J5|Q5M9J5_MOUSE;tr|D3YZT0|D3YZT0_MOUSE	4;4;3;3;3;2;1	4;4;3;3;3;2;1	2;2;1;1;1;1;0	;;;;;	7	4	4	2	4	4	4	4	4	4	4	4	4	4	4	4	4	2	4	4	4	4	4	4	4	4	4	4	4	4	4	2	2	2	2	2	2	2	2	2	2	2	2	2
tr|Q3UHW2|Q3UHW2_MOUSE;tr|Q3TT11|Q3TT11_MOUSE;sp|P51660|DHB4_MOUSE	tr|Q3UHW2|Q3UHW2_MOUSE;tr|Q3TT11|Q3TT11_MOUSE;sp|P51660|DHB4_MOUSE	6;6;6	6;6;6	6;6;6	;;	3	6	6	6	5	6	5	4	4	5	6	6	4	4	4	4	5	1	5	6	5	4	4	5	6	6	4	4	4	4	5	1	5	6	5	4	4	5	6	6	4	4	4	4
sp|P51827-2|AFF3_MOUSE;tr|F8WJA7|F8WJA7_MOUSE;tr|D3YYI6|D3YYI6_MOUSE;sp|P51827|AFF3_MOUSE	sp|P51827-2|AFF3_MOUSE;tr|F8WJA7|F8WJA7_MOUSE;tr|D3YYI6|D3YYI6_MOUSE;sp|P51827|AFF3_MOUSE	1;1;1;1	1;1;1;1	1;1;1;1	;;;	4	1	1	1	0	1	1	1	1	0	0	1	1	1	0	1	1	0	0	1	1	1	1	0	0	1	1	1	0	1	1	0	0	1	1	1	1	0	0	1	1	1	0	1
tr|E9Q706|E9Q706_MOUSE;sp|P51830|ADCY9_MOUSE;tr|Q3UWC8|Q3UWC8_MOUSE	tr|E9Q706|E9Q706_MOUSE;sp|P51830|ADCY9_MOUSE	8;8;3	8;8;3	8;8;3	;	3	8	8	8	1	5	6	5	7	5	3	2	1	2	2	6	7	0	1	5	6	5	7	5	3	2	1	2	2	6	7	0	1	5	6	5	7	5	3	2	1	2	2	6
sp|P51863|VA0D1_MOUSE;tr|Q921S5|Q921S5_MOUSE	sp|P51863|VA0D1_MOUSE;tr|Q921S5|Q921S5_MOUSE	11;9	11;9	11;9	;	2	11	11	11	8	11	11	10	11	11	11	11	11	11	10	11	11	4	8	11	11	10	11	11	11	11	11	11	10	11	11	4	8	11	11	10	11	11	11	11	11	11	10	11
sp|P51881|ADT2_MOUSE;tr|B0LAB5|B0LAB5_MOUSE	sp|P51881|ADT2_MOUSE	19;2	8;1	8;1		2	19	8	8	16	19	19	19	19	18	17	17	16	18	18	18	19	11	8	8	8	8	8	8	8	8	6	8	8	8	8	6	8	8	8	8	8	8	8	8	6	8	8	8
tr|Q9QYK8|Q9QYK8_MOUSE;tr|Q8R434|Q8R434_MOUSE;tr|Q8R435|Q8R435_MOUSE;sp|P52189|KCNJ4_MOUSE	tr|Q9QYK8|Q9QYK8_MOUSE;tr|Q8R434|Q8R434_MOUSE;tr|Q8R435|Q8R435_MOUSE;sp|P52189|KCNJ4_MOUSE	2;2;2;2	2;2;2;2	2;2;2;2	;;;	4	2	2	2	0	1	1	1	2	1	1	1	0	0	1	1	2	0	0	1	1	1	2	1	1	1	0	0	1	1	2	0	0	1	1	1	2	1	1	1	0	0	1	1
sp|P52196|THTR_MOUSE	sp|P52196|THTR_MOUSE	5	5	5		1	5	5	5	4	4	4	4	5	4	4	3	5	4	4	4	5	1	4	4	4	4	5	4	4	3	5	4	4	4	5	1	4	4	4	4	5	4	4	3	5	4	4	4
sp|P52480|KPYM_MOUSE	sp|P52480|KPYM_MOUSE	29	2	2		1	29	2	2	26	26	26	27	27	28	27	29	28	28	28	28	28	18	1	2	2	2	2	2	2	2	2	2	2	2	2	0	1	2	2	2	2	2	2	2	2	2	2	2
sp|P52480-2|KPYM_MOUSE;tr|A0A1L1SU37|A0A1L1SU37_MOUSE;tr|A0A1L1SQV8|A0A1L1SQV8_MOUSE;tr|A0A1L1SSN6|A0A1L1SSN6_MOUSE;tr|A0A1L1STV8|A0A1L1STV8_MOUSE;tr|A0A1L1SUV0|A0A1L1SUV0_MOUSE;tr|A0A1L1ST52|A0A1L1ST52_MOUSE;tr|A0A1L1SVH2|A0A1L1SVH2_MOUSE;tr|Q3UEH4|Q3UEH4_MOUSE;tr|E9Q509|E9Q509_MOUSE;tr|Q3UEI4|Q3UEI4_MOUSE;tr|A7MCU9|A7MCU9_MOUSE;tr|G3X925|G3X925_MOUSE;sp|P53657|KPYR_MOUSE	sp|P52480-2|KPYM_MOUSE	31;12;9;8;8;7;4;2;1;1;1;1;1;1	31;12;9;8;8;7;4;2;1;1;1;1;1;1	4;0;0;0;0;0;0;0;0;0;0;0;0;0		14	31	31	4	28	27	27	28	28	29	29	29	29	28	29	29	29	18	28	27	27	28	28	29	29	29	29	28	29	29	29	18	3	3	3	3	3	3	4	2	3	2	3	3
tr|Q99KZ1|Q99KZ1_MOUSE;tr|A0A0G2JDK3|A0A0G2JDK3_MOUSE;tr|A0A0G2JGU4|A0A0G2JGU4_MOUSE;tr|Q9JIF6|Q9JIF6_MOUSE;tr|A0A0G2JG79|A0A0G2JG79_MOUSE;tr|Q3TVF4|Q3TVF4_MOUSE;sp|P53612|PGTB2_MOUSE;tr|Q6PFA1|Q6PFA1_MOUSE;tr|A0A0G2JF29|A0A0G2JF29_MOUSE;tr|Q9CRG6|Q9CRG6_MOUSE	tr|Q99KZ1|Q99KZ1_MOUSE;tr|A0A0G2JDK3|A0A0G2JDK3_MOUSE;tr|A0A0G2JGU4|A0A0G2JGU4_MOUSE;tr|Q9JIF6|Q9JIF6_MOUSE;tr|A0A0G2JG79|A0A0G2JG79_MOUSE;tr|Q3TVF4|Q3TVF4_MOUSE;sp|P53612|PGTB2_MOUSE;tr|Q6PFA1|Q6PFA1_MOUSE;tr|A0A0G2JF29|A0A0G2JF29_MOUSE;tr|Q9CRG6|Q9CRG6_MOUSE	2;2;2;2;2;2;2;1;1;1	2;2;2;2;2;2;2;1;1;1	2;2;2;2;2;2;2;1;1;1	;;;;;;;;;	10	2	2	2	1	1	2	2	2	2	1	0	2	1	1	2	2	0	1	1	2	2	2	2	1	0	2	1	1	2	2	0	1	1	2	2	2	2	1	0	2	1	1	2
tr|Q3UE53|Q3UE53_MOUSE;tr|J3QQ30|J3QQ30_MOUSE;sp|P53810|PIPNA_MOUSE;tr|J3QPW1|J3QPW1_MOUSE;tr|Q3TGI6|Q3TGI6_MOUSE;tr|Q3TIQ3|Q3TIQ3_MOUSE;tr|F8WGG5|F8WGG5_MOUSE	tr|Q3UE53|Q3UE53_MOUSE;tr|J3QQ30|J3QQ30_MOUSE;sp|P53810|PIPNA_MOUSE;tr|J3QPW1|J3QPW1_MOUSE;tr|Q3TGI6|Q3TGI6_MOUSE;tr|Q3TIQ3|Q3TIQ3_MOUSE	10;10;10;10;10;10;4	10;10;10;10;10;10;4	8;8;8;8;8;8;3	;;;;;	7	10	10	8	7	8	9	9	8	5	9	7	7	9	7	9	9	0	7	8	9	9	8	5	9	7	7	9	7	9	9	0	6	7	7	8	7	4	7	6	5	7	6	8
sp|P53811|PIPNB_MOUSE;tr|Q8JZZ5|Q8JZZ5_MOUSE	sp|P53811|PIPNB_MOUSE;tr|Q8JZZ5|Q8JZZ5_MOUSE	6;6	4;4	4;4	;	2	6	4	4	2	3	5	4	5	3	4	4	4	4	5	3	4	1	1	2	3	3	4	2	2	3	2	2	4	2	3	1	1	2	3	3	4	2	2	3	2	2	4	2
tr|Q8BPS5|Q8BPS5_MOUSE;tr|Q8C571|Q8C571_MOUSE;tr|Q8C2E6|Q8C2E6_MOUSE;tr|Q3TRK9|Q3TRK9_MOUSE;sp|P53986|MOT1_MOUSE	tr|Q8BPS5|Q8BPS5_MOUSE;tr|Q8C571|Q8C571_MOUSE;tr|Q8C2E6|Q8C2E6_MOUSE;tr|Q3TRK9|Q3TRK9_MOUSE;sp|P53986|MOT1_MOUSE	2;2;2;2;2	2;2;2;2;2	2;2;2;2;2	;;;;	5	2	2	2	1	1	1	1	1	1	1	1	1	1	1	1	2	0	1	1	1	1	1	1	1	1	1	1	1	1	2	0	1	1	1	1	1	1	1	1	1	1	1	1
sp|P53994|RAB2A_MOUSE;tr|Q8BXY4|Q8BXY4_MOUSE;tr|Q6PDZ3|Q6PDZ3_MOUSE;tr|G3UXQ7|G3UXQ7_MOUSE;tr|G3V022|G3V022_MOUSE;tr|A0A1D5RMH1|A0A1D5RMH1_MOUSE	sp|P53994|RAB2A_MOUSE;tr|Q8BXY4|Q8BXY4_MOUSE;tr|Q6PDZ3|Q6PDZ3_MOUSE	14;13;13;5;5;1	14;13;13;5;5;1	6;5;5;0;0;0	;;	6	14	14	6	14	14	14	14	14	14	14	13	14	12	12	14	14	7	14	14	14	14	14	14	14	13	14	12	12	14	14	7	6	6	6	6	6	6	6	6	6	5	5	6
sp|P54071|IDHP_MOUSE;tr|D6RIL6|D6RIL6_MOUSE;tr|A0A0U1RPR1|A0A0U1RPR1_MOUSE;tr|A0A0U1RP68|A0A0U1RP68_MOUSE	sp|P54071|IDHP_MOUSE;tr|D6RIL6|D6RIL6_MOUSE	4;2;1;1	4;2;1;1	4;2;1;1	;	4	4	4	4	4	3	2	4	3	3	3	4	4	4	4	3	4	2	4	3	2	4	3	3	3	4	4	4	4	3	4	2	4	3	2	4	3	3	3	4	4	4	4	3
tr|E0CYA3|E0CYA3_MOUSE;sp|P54754|EPHB3_MOUSE;tr|Q60669|Q60669_MOUSE;sp|Q8CBF3-2|EPHB1_MOUSE;sp|Q8CBF3|EPHB1_MOUSE;sp|Q03145|EPHA2_MOUSE	tr|E0CYA3|E0CYA3_MOUSE;sp|P54754|EPHB3_MOUSE;tr|Q60669|Q60669_MOUSE;sp|Q8CBF3-2|EPHB1_MOUSE;sp|Q8CBF3|EPHB1_MOUSE;sp|Q03145|EPHA2_MOUSE	4;4;3;3;3;2	1;1;1;0;0;0	1;1;1;0;0;0	;;;;;	6	4	1	1	1	3	3	3	3	3	2	3	0	3	1	3	3	1	0	0	1	1	1	1	1	1	0	1	0	1	1	0	0	0	1	1	1	1	1	1	0	1	0	1
tr|Q3TMB8|Q3TMB8_MOUSE;sp|P54822|PUR8_MOUSE;tr|E9Q3T7|E9Q3T7_MOUSE;tr|E9Q242|E9Q242_MOUSE;tr|E9Q0A0|E9Q0A0_MOUSE;tr|A0A140LHU1|A0A140LHU1_MOUSE;tr|A0A0G2JFI8|A0A0G2JFI8_MOUSE	tr|Q3TMB8|Q3TMB8_MOUSE;sp|P54822|PUR8_MOUSE;tr|E9Q3T7|E9Q3T7_MOUSE;tr|E9Q242|E9Q242_MOUSE;tr|E9Q0A0|E9Q0A0_MOUSE	4;4;3;3;2;1;1	4;4;3;3;2;1;1	4;4;3;3;2;1;1	;;;;	7	4	4	4	4	3	2	2	3	3	2	3	2	2	2	4	2	0	4	3	2	2	3	3	2	3	2	2	2	4	2	0	4	3	2	2	3	3	2	3	2	2	2	4
sp|P54823|DDX6_MOUSE	sp|P54823|DDX6_MOUSE	5	5	5		1	5	5	5	4	5	4	4	4	4	4	4	4	3	4	4	4	0	4	5	4	4	4	4	4	4	4	3	4	4	4	0	4	5	4	4	4	4	4	4	4	3	4	4
sp|P54830-4|PTN5_MOUSE;sp|P54830-3|PTN5_MOUSE;sp|P54830-2|PTN5_MOUSE;sp|P54830|PTN5_MOUSE;tr|Q80WU9|Q80WU9_MOUSE	sp|P54830-4|PTN5_MOUSE;sp|P54830-3|PTN5_MOUSE;sp|P54830-2|PTN5_MOUSE;sp|P54830|PTN5_MOUSE;tr|Q80WU9|Q80WU9_MOUSE	3;3;3;3;3	3;3;3;3;3	3;3;3;3;3	;;;;	5	3	3	3	2	3	3	3	3	3	3	2	1	1	1	2	3	0	2	3	3	3	3	3	3	2	1	1	1	2	3	0	2	3	3	3	3	3	3	2	1	1	1	2
sp|P54923|ADPRH_MOUSE;tr|Q9CTF5|Q9CTF5_MOUSE	sp|P54923|ADPRH_MOUSE;tr|Q9CTF5|Q9CTF5_MOUSE	2;1	2;1	2;1	;	2	2	2	2	0	2	2	2	2	2	1	1	1	1	2	2	2	0	0	2	2	2	2	2	1	1	1	1	2	2	2	0	0	2	2	2	2	2	1	1	1	1	2	2
tr|Q8BR89|Q8BR89_MOUSE;sp|P55088-2|AQP4_MOUSE;tr|A0A0R4J0Z3|A0A0R4J0Z3_MOUSE;sp|P55088|AQP4_MOUSE;tr|A0A5F8MQ17|A0A5F8MQ17_MOUSE;sp|P55088-3|AQP4_MOUSE;tr|A0A3Q4EI78|A0A3Q4EI78_MOUSE	tr|Q8BR89|Q8BR89_MOUSE;sp|P55088-2|AQP4_MOUSE;tr|A0A0R4J0Z3|A0A0R4J0Z3_MOUSE;sp|P55088|AQP4_MOUSE;tr|A0A5F8MQ17|A0A5F8MQ17_MOUSE;sp|P55088-3|AQP4_MOUSE;tr|A0A3Q4EI78|A0A3Q4EI78_MOUSE	2;2;2;2;2;2;1	2;2;2;2;2;2;1	2;2;2;2;2;2;1	;;;;;;	7	2	2	2	0	2	0	2	2	0	0	0	0	0	0	2	2	0	0	2	0	2	2	0	0	0	0	0	0	2	2	0	0	2	0	2	2	0	0	0	0	0	0	2
tr|Q9DBZ6|Q9DBZ6_MOUSE;tr|Q91VT3|Q91VT3_MOUSE;tr|Q3U645|Q3U645_MOUSE;sp|P55096|ABCD3_MOUSE;tr|Q3UNS0|Q3UNS0_MOUSE;tr|A0A0G2JDI9|A0A0G2JDI9_MOUSE	tr|Q9DBZ6|Q9DBZ6_MOUSE;tr|Q91VT3|Q91VT3_MOUSE;tr|Q3U645|Q3U645_MOUSE;sp|P55096|ABCD3_MOUSE;tr|Q3UNS0|Q3UNS0_MOUSE;tr|A0A0G2JDI9|A0A0G2JDI9_MOUSE	10;10;10;10;9;8	10;10;10;10;9;8	10;10;10;10;9;8	;;;;;	6	10	10	10	6	8	9	9	8	8	7	6	8	7	7	8	9	0	6	8	9	9	8	8	7	6	8	7	7	8	9	0	6	8	9	9	8	8	7	6	8	7	7	8
sp|P55258|RAB8A_MOUSE;tr|Q3UHW5|Q3UHW5_MOUSE;tr|Q8BKQ0|Q8BKQ0_MOUSE;tr|Q0PD42|Q0PD42_MOUSE;sp|Q9DD03|RAB13_MOUSE	sp|P55258|RAB8A_MOUSE;tr|Q3UHW5|Q3UHW5_MOUSE;tr|Q8BKQ0|Q8BKQ0_MOUSE;tr|Q0PD42|Q0PD42_MOUSE;sp|Q9DD03|RAB13_MOUSE	4;4;2;2;2	2;2;0;0;0	2;2;0;0;0	;;;;	5	4	2	2	2	4	3	4	4	4	3	2	2	2	2	3	4	1	0	2	1	2	2	2	1	0	0	0	0	1	2	0	0	2	1	2	2	2	1	0	0	0	0	1
tr|A0A286YCD7|A0A286YCD7_MOUSE;tr|Q8BMC5|Q8BMC5_MOUSE;sp|P55264-2|ADK_MOUSE;sp|P55264|ADK_MOUSE;tr|A0A286YCN3|A0A286YCN3_MOUSE;tr|Q3TZR1|Q3TZR1_MOUSE	tr|A0A286YCD7|A0A286YCD7_MOUSE;tr|Q8BMC5|Q8BMC5_MOUSE;sp|P55264-2|ADK_MOUSE;sp|P55264|ADK_MOUSE;tr|A0A286YCN3|A0A286YCN3_MOUSE	6;6;6;6;4;1	6;6;6;6;4;1	6;6;6;6;4;1	;;;;	6	6	6	6	3	6	3	4	3	5	4	4	5	5	6	6	5	0	3	6	3	4	3	5	4	4	5	5	6	6	5	0	3	6	3	4	3	5	4	4	5	5	6	6
tr|F8WHP8|F8WHP8_MOUSE;sp|P56135|ATPK_MOUSE	tr|F8WHP8|F8WHP8_MOUSE;sp|P56135|ATPK_MOUSE	2;2	2;2	2;2	;	2	2	2	2	2	2	2	2	1	2	2	1	2	2	2	2	2	2	2	2	2	2	1	2	2	1	2	2	2	2	2	2	2	2	2	2	1	2	2	1	2	2	2	2
tr|B2RRN5|B2RRN5_MOUSE;tr|Q3ULK1|Q3ULK1_MOUSE;sp|P56371|RAB4A_MOUSE	tr|B2RRN5|B2RRN5_MOUSE;tr|Q3ULK1|Q3ULK1_MOUSE;sp|P56371|RAB4A_MOUSE	3;3;3	3;3;3	2;2;2	;;	3	3	3	2	0	3	2	0	2	3	3	0	1	1	3	3	3	1	0	3	2	0	2	3	3	0	1	1	3	3	3	1	0	2	1	0	1	2	2	0	0	1	2	2
tr|Q3V1C8|Q3V1C8_MOUSE;sp|P56380|AP4A_MOUSE	tr|Q3V1C8|Q3V1C8_MOUSE;sp|P56380|AP4A_MOUSE	2;2	2;2	2;2	;	2	2	2	2	0	1	2	2	0	1	0	0	0	0	1	1	1	0	0	1	2	2	0	1	0	0	0	0	1	1	1	0	0	1	2	2	0	1	0	0	0	0	1	1
tr|Q6VEU5|Q6VEU5_MOUSE;sp|P56382|ATP5E_MOUSE	tr|Q6VEU5|Q6VEU5_MOUSE;sp|P56382|ATP5E_MOUSE	2;2	2;2	2;2	;	2	2	2	2	2	2	1	2	1	2	2	2	1	1	1	1	2	0	2	2	1	2	1	2	2	2	1	1	1	1	2	0	2	2	1	2	1	2	2	2	1	1	1	1
sp|P56391|CX6B1_MOUSE;tr|A0A140LIU3|A0A140LIU3_MOUSE	sp|P56391|CX6B1_MOUSE;tr|A0A140LIU3|A0A140LIU3_MOUSE	4;3	4;3	4;3	;	2	4	4	4	2	3	3	3	3	3	3	2	3	3	4	3	4	2	2	3	3	3	3	3	3	2	3	3	4	3	4	2	2	3	3	3	3	3	3	2	3	3	4	3
tr|Q3U4W8|Q3U4W8_MOUSE;sp|P56399|UBP5_MOUSE;tr|D3YYA5|D3YYA5_MOUSE	tr|Q3U4W8|Q3U4W8_MOUSE;sp|P56399|UBP5_MOUSE	9;9;1	9;9;1	9;9;1	;	3	9	9	9	5	8	6	7	6	9	5	3	3	2	4	7	8	1	5	8	6	7	6	9	5	3	3	2	4	7	8	1	5	8	6	7	6	9	5	3	3	2	4	7
sp|P56480|ATPB_MOUSE	sp|P56480|ATPB_MOUSE	12	12	12		1	12	12	12	11	10	10	10	9	12	10	12	8	8	11	10	11	9	11	10	10	10	9	12	10	12	8	8	11	10	11	9	11	10	10	10	9	12	10	12	8	8	11	10
tr|Q8C7W8|Q8C7W8_MOUSE;tr|Q8C3T7|Q8C3T7_MOUSE;sp|P56564|EAA1_MOUSE;tr|Q99NG1|Q99NG1_MOUSE;tr|Q3TXM3|Q3TXM3_MOUSE;sp|O35544|EAA4_MOUSE;tr|D3YY51|D3YY51_MOUSE;tr|A0A1W2P762|A0A1W2P762_MOUSE	tr|Q8C7W8|Q8C7W8_MOUSE;tr|Q8C3T7|Q8C3T7_MOUSE;sp|P56564|EAA1_MOUSE	8;8;8;2;2;2;1;1	8;8;8;2;2;2;1;1	8;8;8;2;2;2;1;1	;;	8	8	8	8	6	7	6	6	6	6	4	4	4	5	6	7	8	3	6	7	6	6	6	6	4	4	4	5	6	7	8	3	6	7	6	6	6	6	4	4	4	5	6	7
tr|Q80UI9|Q80UI9_MOUSE;sp|P56695|WFS1_MOUSE;tr|Q3UMA8|Q3UMA8_MOUSE;tr|Q3UN10|Q3UN10_MOUSE;tr|F7D926|F7D926_MOUSE	tr|Q80UI9|Q80UI9_MOUSE;sp|P56695|WFS1_MOUSE;tr|Q3UMA8|Q3UMA8_MOUSE;tr|Q3UN10|Q3UN10_MOUSE	12;12;11;10;3	12;12;11;10;3	12;12;11;10;3	;;;	5	12	12	12	5	7	9	8	8	8	7	7	6	6	8	7	10	1	5	7	9	8	8	8	7	7	6	6	8	7	10	1	5	7	9	8	8	8	7	7	6	6	8	7
tr|G3UXT7|G3UXT7_MOUSE;tr|Q8CFQ9|Q8CFQ9_MOUSE;tr|Q3USY4|Q3USY4_MOUSE;tr|Q3UK30|Q3UK30_MOUSE;sp|P56959|FUS_MOUSE;tr|G3UZD2|G3UZD2_MOUSE;tr|Q91VQ2|Q91VQ2_MOUSE;tr|F6QCI0|F6QCI0_MOUSE;tr|Q3TLE4|Q3TLE4_MOUSE;tr|Q8BQ46|Q8BQ46_MOUSE	tr|G3UXT7|G3UXT7_MOUSE;tr|Q8CFQ9|Q8CFQ9_MOUSE;tr|Q3USY4|Q3USY4_MOUSE;tr|Q3UK30|Q3UK30_MOUSE;sp|P56959|FUS_MOUSE	8;8;8;8;8;2;2;2;2;2	8;8;8;8;8;2;2;2;2;2	8;8;8;8;8;2;2;2;2;2	;;;;	10	8	8	8	8	7	7	7	7	7	8	7	8	7	7	6	7	0	8	7	7	7	7	7	8	7	8	7	7	6	7	0	8	7	7	7	7	7	8	7	8	7	7	6
tr|E9Q7D8|E9Q7D8_MOUSE;tr|Q8CFQ6|Q8CFQ6_MOUSE;sp|P57722-2|PCBP3_MOUSE;sp|P57722|PCBP3_MOUSE;tr|A0A087WR61|A0A087WR61_MOUSE;tr|A0A087WSI1|A0A087WSI1_MOUSE;tr|A0A1L1SUS5|A0A1L1SUS5_MOUSE;tr|A0A1L1SRP9|A0A1L1SRP9_MOUSE;tr|A0A1L1SQ99|A0A1L1SQ99_MOUSE;tr|A0A087WRH3|A0A087WRH3_MOUSE;tr|Q9DB01|Q9DB01_MOUSE;tr|Q8BP63|Q8BP63_MOUSE;tr|A0A0R4J044|A0A0R4J044_MOUSE;sp|P57724|PCBP4_MOUSE	tr|E9Q7D8|E9Q7D8_MOUSE;tr|Q8CFQ6|Q8CFQ6_MOUSE;sp|P57722-2|PCBP3_MOUSE;sp|P57722|PCBP3_MOUSE	5;5;5;5;1;1;1;1;1;1;1;1;1;1	1;1;1;1;0;0;0;0;0;0;0;0;0;0	1;1;1;1;0;0;0;0;0;0;0;0;0;0	;;;	14	5	1	1	5	5	5	5	5	5	5	5	4	4	4	5	5	1	1	1	1	1	1	1	1	1	1	1	0	1	1	0	1	1	1	1	1	1	1	1	1	1	0	1
tr|E9QN08|E9QN08_MOUSE;tr|Q80T06|Q80T06_MOUSE;sp|P57776|EF1D_MOUSE;tr|A0A0R4J1E2|A0A0R4J1E2_MOUSE;sp|P57776-3|EF1D_MOUSE;tr|D3YUQ9|D3YUQ9_MOUSE;tr|A0A0R4J1L2|A0A0R4J1L2_MOUSE;sp|P57776-2|EF1D_MOUSE;tr|Q91VK2|Q91VK2_MOUSE;tr|F6ZFU0|F6ZFU0_MOUSE;tr|D3Z7N2|D3Z7N2_MOUSE;tr|D3YY68|D3YY68_MOUSE;tr|D3YZT9|D3YZT9_MOUSE	tr|E9QN08|E9QN08_MOUSE;tr|Q80T06|Q80T06_MOUSE;sp|P57776|EF1D_MOUSE;tr|A0A0R4J1E2|A0A0R4J1E2_MOUSE;sp|P57776-3|EF1D_MOUSE;tr|D3YUQ9|D3YUQ9_MOUSE;tr|A0A0R4J1L2|A0A0R4J1L2_MOUSE;sp|P57776-2|EF1D_MOUSE;tr|Q91VK2|Q91VK2_MOUSE;tr|F6ZFU0|F6ZFU0_MOUSE	3;3;3;3;3;2;2;2;2;2;1;1;1	3;3;3;3;3;2;2;2;2;2;1;1;1	3;3;3;3;3;2;2;2;2;2;1;1;1	;;;;;;;;;	13	3	3	3	0	1	3	2	2	2	1	1	1	1	1	3	1	0	0	1	3	2	2	2	1	1	1	1	1	3	1	0	0	1	3	2	2	2	1	1	1	1	1	3
tr|Q8C7F9|Q8C7F9_MOUSE;tr|Q8C6H4|Q8C6H4_MOUSE;sp|P58021|TM9S2_MOUSE;tr|Q3TWB8|Q3TWB8_MOUSE;tr|E9PZ69|E9PZ69_MOUSE	tr|Q8C7F9|Q8C7F9_MOUSE;tr|Q8C6H4|Q8C6H4_MOUSE;sp|P58021|TM9S2_MOUSE;tr|Q3TWB8|Q3TWB8_MOUSE	5;5;5;5;2	5;5;5;5;2	5;5;5;5;2	;;;	5	5	5	5	3	3	3	4	3	5	3	3	3	3	5	4	5	0	3	3	3	4	3	5	3	3	3	3	5	4	5	0	3	3	3	4	3	5	3	3	3	3	5	4
tr|Q8BMA8|Q8BMA8_MOUSE;tr|Q3UMI7|Q3UMI7_MOUSE;tr|Q3UDC8|Q3UDC8_MOUSE;sp|P58252|EF2_MOUSE;tr|Q6P9L9|Q6P9L9_MOUSE;tr|Q8C153|Q8C153_MOUSE;tr|Q3UZ14|Q3UZ14_MOUSE;tr|Q3TX47|Q3TX47_MOUSE;tr|Q3TWX1|Q3TWX1_MOUSE;tr|Q3TW58|Q3TW58_MOUSE;tr|Q3TK17|Q3TK17_MOUSE;tr|Q3TLB1|Q3TLB1_MOUSE;tr|Q3TJZ1|Q3TJZ1_MOUSE;tr|Q3UBL9|Q3UBL9_MOUSE;tr|Q3TSK4|Q3TSK4_MOUSE;tr|Q3TPG2|Q3TPG2_MOUSE;tr|Q99LT6|Q99LT6_MOUSE;tr|Q61509|Q…	tr|Q8BMA8|Q8BMA8_MOUSE;tr|Q3UMI7|Q3UMI7_MOUSE;tr|Q3UDC8|Q3UDC8_MOUSE;sp|P58252|EF2_MOUSE;tr|Q6P9L9|Q6P9L9_MOUSE;tr|Q8C153|Q8C153_MOUSE;tr|Q3UZ14|Q3UZ14_MOUSE;tr|Q3TX47|Q3TX47_MOUSE;tr|Q3TWX1|Q3TWX1_MOUSE;tr|Q3TW58|Q3TW58_MOUSE;tr|Q3TK17|Q3TK17_MOUSE;tr|Q3TLB1|Q3TLB1_MOUSE;tr|Q3TJZ1|Q3TJZ1_MOUSE;tr|Q3UBL9|Q3UBL9_MOUSE;tr|Q3TSK4|Q3TSK4_MOUSE;tr|Q3TPG2|Q3TPG2_MOUSE;tr|Q99LT6|Q99LT6_MOUSE	30;30;30;30;29;29;29;29;29;29;29;29;29;28;19;18;15;13;6;2	30;30;30;30;29;29;29;29;29;29;29;29;29;28;19;18;15;13;6;2	29;29;29;29;28;28;28;28;28;28;28;28;28;27;18;17;14;12;6;2	;;;;;;;;;;;;;;;;	20	30	30	29	25	28	28	26	27	29	27	26	25	25	26	29	30	4	25	28	28	26	27	29	27	26	25	25	26	29	30	4	24	27	27	25	26	28	26	25	24	24	25	28
sp|P58281|OPA1_MOUSE;sp|P58281-2|OPA1_MOUSE;tr|H7BX01|H7BX01_MOUSE;tr|Q80TX7|Q80TX7_MOUSE;tr|E0CXD1|E0CXD1_MOUSE;tr|Q8BK99|Q8BK99_MOUSE;tr|F6U775|F6U775_MOUSE;sp|P58682|TLR8_MOUSE	sp|P58281|OPA1_MOUSE;sp|P58281-2|OPA1_MOUSE;tr|H7BX01|H7BX01_MOUSE;tr|Q80TX7|Q80TX7_MOUSE;tr|E0CXD1|E0CXD1_MOUSE;tr|Q8BK99|Q8BK99_MOUSE	26;26;25;23;18;15;5;1	26;26;25;23;18;15;5;1	26;26;25;23;18;15;5;1	;;;;;	8	26	26	26	17	23	21	20	21	25	18	20	19	12	19	22	25	6	17	23	21	20	21	25	18	20	19	12	19	22	25	6	17	23	21	20	21	25	18	20	19	12	19	22
tr|Q8C0E1|Q8C0E1_MOUSE;sp|P58389|PTPA_MOUSE;tr|A2AWE9|A2AWE9_MOUSE;tr|B7ZDE0|B7ZDE0_MOUSE;tr|A2AWF0|A2AWF0_MOUSE;tr|F6Z6I0|F6Z6I0_MOUSE	tr|Q8C0E1|Q8C0E1_MOUSE;sp|P58389|PTPA_MOUSE;tr|A2AWE9|A2AWE9_MOUSE;tr|B7ZDE0|B7ZDE0_MOUSE;tr|A2AWF0|A2AWF0_MOUSE	7;7;5;4;4;2	7;7;5;4;4;2	7;7;5;4;4;2	;;;;	6	7	7	7	5	7	7	7	6	6	6	5	5	5	5	6	7	0	5	7	7	7	6	6	6	5	5	5	5	6	7	0	5	7	7	7	6	6	6	5	5	5	5	6
tr|Q3U3S0|Q3U3S0_MOUSE;sp|P58404-2|STRN4_MOUSE;sp|P58404|STRN4_MOUSE;tr|V9GXE7|V9GXE7_MOUSE	tr|Q3U3S0|Q3U3S0_MOUSE;sp|P58404-2|STRN4_MOUSE;sp|P58404|STRN4_MOUSE;tr|V9GXE7|V9GXE7_MOUSE	2;2;2;1	2;2;2;1	2;2;2;1	;;;	4	2	2	2	1	0	2	2	2	0	1	0	0	1	0	1	1	1	1	0	2	2	2	0	1	0	0	1	0	1	1	1	1	0	2	2	2	0	1	0	0	1	0	1
tr|B9EKJ7|B9EKJ7_MOUSE;sp|P58871|TB182_MOUSE;tr|Z4YJL4|Z4YJL4_MOUSE;tr|A0A571BEG9|A0A571BEG9_MOUSE	tr|B9EKJ7|B9EKJ7_MOUSE;sp|P58871|TB182_MOUSE;tr|Z4YJL4|Z4YJL4_MOUSE	14;14;9;4	14;14;9;4	14;14;9;4	;;	4	14	14	14	2	2	11	14	13	2	1	2	1	2	2	9	2	0	2	2	11	14	13	2	1	2	1	2	2	9	2	0	2	2	11	14	13	2	1	2	1	2	2	9
tr|Q3UGC5|Q3UGC5_MOUSE;tr|Q3TNR7|Q3TNR7_MOUSE;sp|P59017|B2L13_MOUSE;tr|A0A0N4SW24|A0A0N4SW24_MOUSE;tr|A0A0N4SW63|A0A0N4SW63_MOUSE	tr|Q3UGC5|Q3UGC5_MOUSE;tr|Q3TNR7|Q3TNR7_MOUSE;sp|P59017|B2L13_MOUSE	4;4;4;1;1	4;4;4;1;1	4;4;4;1;1	;;	5	4	4	4	2	2	4	3	1	4	4	4	2	2	3	4	3	0	2	2	4	3	1	4	4	4	2	2	3	4	3	0	2	2	4	3	1	4	4	4	2	2	3	4
sp|P59279|RAB2B_MOUSE;tr|Q3TEG7|Q3TEG7_MOUSE;tr|Q9DB48|Q9DB48_MOUSE;tr|Q5U628|Q5U628_MOUSE;tr|Q6P7T7|Q6P7T7_MOUSE	sp|P59279|RAB2B_MOUSE;tr|Q3TEG7|Q3TEG7_MOUSE;tr|Q9DB48|Q9DB48_MOUSE;tr|Q5U628|Q5U628_MOUSE	10;9;9;9;2	2;1;2;2;1	2;1;2;2;1	;;;	5	10	2	2	9	10	9	10	10	10	9	7	9	8	8	10	10	4	1	2	1	2	2	2	1	0	1	1	1	2	2	0	1	2	1	2	2	2	1	0	1	1	1	2
tr|Q3TBW1|Q3TBW1_MOUSE;sp|P59644|PI5PA_MOUSE;tr|A0A075B6D7|A0A075B6D7_MOUSE;tr|A0PJC0|A0PJC0_MOUSE;tr|V9GXL7|V9GXL7_MOUSE;tr|V9GX61|V9GX61_MOUSE;tr|D3Z3Q0|D3Z3Q0_MOUSE;tr|D3Z3P9|D3Z3P9_MOUSE	tr|Q3TBW1|Q3TBW1_MOUSE;sp|P59644|PI5PA_MOUSE;tr|A0A075B6D7|A0A075B6D7_MOUSE;tr|A0PJC0|A0PJC0_MOUSE;tr|V9GXL7|V9GXL7_MOUSE	5;5;4;4;3;1;1;1	5;5;4;4;3;1;1;1	5;5;4;4;3;1;1;1	;;;;	8	5	5	5	2	5	5	4	4	5	5	4	1	4	4	4	4	0	2	5	5	4	4	5	5	4	1	4	4	4	4	0	2	5	5	4	4	5	5	4	1	4	4	4
tr|B2RUG6|B2RUG6_MOUSE;tr|A0A1Y7VLY2|A0A1Y7VLY2_MOUSE;sp|P59764|DOCK4_MOUSE;tr|Q8BMP2|Q8BMP2_MOUSE;tr|Q3TQD2|Q3TQD2_MOUSE;tr|Q3US86|Q3US86_MOUSE	tr|B2RUG6|B2RUG6_MOUSE;tr|A0A1Y7VLY2|A0A1Y7VLY2_MOUSE;sp|P59764|DOCK4_MOUSE	5;5;5;2;1;1	3;3;3;2;1;1	3;3;3;2;1;1	;;	6	5	3	3	3	5	2	3	4	4	4	4	2	3	3	2	5	0	1	3	2	2	3	3	2	2	1	1	1	2	3	0	1	3	2	2	3	3	2	2	1	1	1	2
sp|P59823|IRPL1_MOUSE;tr|B1ASU0|B1ASU0_MOUSE;tr|Q0VDP7|Q0VDP7_MOUSE	sp|P59823|IRPL1_MOUSE;tr|B1ASU0|B1ASU0_MOUSE;tr|Q0VDP7|Q0VDP7_MOUSE	5;5;3	5;5;3	5;5;3	;;	3	5	5	5	3	3	4	4	4	3	3	3	1	2	4	3	5	1	3	3	4	4	4	3	3	3	1	2	4	3	5	1	3	3	4	4	4	3	3	3	1	2	4	3
tr|Q9D3C4|Q9D3C4_MOUSE;tr|Q7TPD9|Q7TPD9_MOUSE;sp|P59999|ARPC4_MOUSE;tr|Q8BVW6|Q8BVW6_MOUSE;tr|Q3TX55|Q3TX55_MOUSE;tr|E9PWA7|E9PWA7_MOUSE	tr|Q9D3C4|Q9D3C4_MOUSE;tr|Q7TPD9|Q7TPD9_MOUSE;sp|P59999|ARPC4_MOUSE;tr|Q8BVW6|Q8BVW6_MOUSE;tr|Q3TX55|Q3TX55_MOUSE;tr|E9PWA7|E9PWA7_MOUSE	8;8;8;7;5;5	8;8;8;7;5;5	8;8;8;7;5;5	;;;;;	6	8	8	8	6	8	7	8	8	7	7	7	7	6	6	7	8	3	6	8	7	8	8	7	7	7	7	6	6	7	8	3	6	8	7	8	8	7	7	7	7	6	6	7
sp|P60202|MYPR_MOUSE;sp|P60202-2|MYPR_MOUSE;tr|Q62079|Q62079_MOUSE	sp|P60202|MYPR_MOUSE;sp|P60202-2|MYPR_MOUSE;tr|Q62079|Q62079_MOUSE	5;4;3	5;4;3	5;4;3	;;	3	5	5	5	4	4	4	3	4	4	4	4	3	3	2	4	5	3	4	4	4	3	4	4	4	4	3	3	2	4	5	3	4	4	4	3	4	4	4	4	3	3	2	4
tr|Q9CT23|Q9CT23_MOUSE;sp|P60229|EIF3E_MOUSE;tr|Q6LCK2|Q6LCK2_MOUSE	tr|Q9CT23|Q9CT23_MOUSE;sp|P60229|EIF3E_MOUSE;tr|Q6LCK2|Q6LCK2_MOUSE	6;6;3	6;6;3	6;6;3	;;	3	6	6	6	4	5	3	5	5	4	5	3	5	4	4	5	5	0	4	5	3	5	5	4	5	3	5	4	4	5	5	0	4	5	3	5	5	4	5	3	5	4	4	5
sp|P60335|PCBP1_MOUSE	sp|P60335|PCBP1_MOUSE	9	9	5		1	9	9	5	8	7	9	9	9	8	7	8	7	6	8	8	9	0	8	7	9	9	9	8	7	8	7	6	8	8	9	0	4	4	5	5	5	5	4	4	4	4	4	4
sp|P60469|LIPA3_MOUSE;tr|C7G3P1|C7G3P1_MOUSE;tr|A0A1B0GRM4|A0A1B0GRM4_MOUSE;sp|P60469-2|LIPA3_MOUSE;tr|B2RXW8|B2RXW8_MOUSE;tr|B2RXQ2|B2RXQ2_MOUSE;tr|B8QI33|B8QI33_MOUSE	sp|P60469|LIPA3_MOUSE;tr|C7G3P1|C7G3P1_MOUSE;tr|A0A1B0GRM4|A0A1B0GRM4_MOUSE;sp|P60469-2|LIPA3_MOUSE	5;5;4;4;1;1;1	5;5;4;4;1;1;1	4;4;4;3;0;0;0	;;;	7	5	5	4	3	4	5	5	5	3	3	3	4	2	2	4	4	1	3	4	5	5	5	3	3	3	4	2	2	4	4	1	2	3	4	4	4	2	2	2	3	1	1	3
tr|Q6IS27|Q6IS27_MOUSE;sp|P60487|PLPP_MOUSE;tr|Q5U5Y4|Q5U5Y4_MOUSE;tr|A0A2R8W6I7|A0A2R8W6I7_MOUSE	tr|Q6IS27|Q6IS27_MOUSE;sp|P60487|PLPP_MOUSE;tr|Q5U5Y4|Q5U5Y4_MOUSE	3;3;2;1	3;3;2;1	3;3;2;1	;;	4	3	3	3	0	1	1	0	2	3	1	3	1	0	2	0	2	2	0	1	1	0	2	3	1	3	1	0	2	0	2	2	0	1	1	0	2	3	1	3	1	0	2	0
sp|P60521|GBRL2_MOUSE	sp|P60521|GBRL2_MOUSE	2	2	2		1	2	2	2	1	2	2	1	2	1	0	1	1	1	1	1	2	0	1	2	2	1	2	1	0	1	1	1	1	1	2	0	1	2	2	1	2	1	0	1	1	1	1	1
tr|Q3UAF7|Q3UAF7_MOUSE;tr|Q3U5R4|Q3U5R4_MOUSE;sp|P60710|ACTB_MOUSE;tr|Q3UGS0|Q3UGS0_MOUSE;tr|Q3UAF6|Q3UAF6_MOUSE;tr|Q3UAA9|Q3UAA9_MOUSE;tr|Q3UA89|Q3UA89_MOUSE;tr|Q3U939|Q3U939_MOUSE;tr|Q3U804|Q3U804_MOUSE;tr|Q61276|Q61276_MOUSE;tr|Q3TIJ9|Q3TIJ9_MOUSE;tr|Q3UCF8|Q3UCF8_MOUSE;tr|E9Q1F2|E9Q1F2_MOUSE;tr|E9Q5F4|E9Q5F4_MOUSE;tr|G3UZ07|G3UZ07_MOUSE;tr|Q99NC5|Q99NC5_MOUSE;tr|A1E281|A1E281_MOUSE;tr|E9Q606|…	tr|Q3UAF7|Q3UAF7_MOUSE;tr|Q3U5R4|Q3U5R4_MOUSE;sp|P60710|ACTB_MOUSE;tr|Q3UGS0|Q3UGS0_MOUSE;tr|Q3UAF6|Q3UAF6_MOUSE;tr|Q3UAA9|Q3UAA9_MOUSE;tr|Q3UA89|Q3UA89_MOUSE;tr|Q3U939|Q3U939_MOUSE;tr|Q3U804|Q3U804_MOUSE;tr|Q61276|Q61276_MOUSE;tr|Q3TIJ9|Q3TIJ9_MOUSE;tr|Q3UCF8|Q3UCF8_MOUSE;tr|E9Q1F2|E9Q1F2_MOUSE;tr|E9Q5F4|E9Q5F4_MOUSE	21;21;21;20;20;20;20;19;19;19;19;18;16;13;10;9;7;7;5;4;3;2;1;1;1;1;1	21;21;21;20;20;20;20;19;19;19;19;18;16;13;10;9;7;7;5;4;3;2;1;1;1;1;1	0;0;0;0;0;0;0;0;0;0;0;0;0;0;0;0;0;0;0;0;0;0;0;0;0;0;0	;;;;;;;;;;;;;	27	21	21	0	20	17	17	18	19	20	20	19	17	18	19	19	19	13	20	17	17	18	19	20	20	19	17	18	19	19	19	13	0	0	0	0	0	0	0	0	0	0	0	0
sp|P60766|CDC42_MOUSE;tr|A0A2R8VH29|A0A2R8VH29_MOUSE;tr|Q8CEV8|Q8CEV8_MOUSE;tr|G3UZM2|G3UZM2_MOUSE;tr|D3Z3L1|D3Z3L1_MOUSE;tr|F2Z463|F2Z463_MOUSE;tr|D3YX61|D3YX61_MOUSE;tr|Q7TMY0|Q7TMY0_MOUSE;sp|Q9ER71-2|RHOJ_MOUSE;sp|Q8R527|RHOQ_MOUSE;tr|Q3TZU6|Q3TZU6_MOUSE;sp|Q9ER71|RHOJ_MOUSE	sp|P60766|CDC42_MOUSE	8;1;1;1;1;1;1;1;1;1;1;1	2;0;0;0;0;0;0;0;0;0;0;0	0;0;0;0;0;0;0;0;0;0;0;0		12	8	2	0	6	7	7	8	7	7	6	8	6	5	6	8	8	1	1	2	1	2	1	1	1	2	1	1	1	2	2	0	0	0	0	0	0	0	0	0	0	0	0	0
sp|P60766-1|CDC42_MOUSE	sp|P60766-1|CDC42_MOUSE	8	8	2		1	8	8	2	7	7	8	8	8	8	6	8	7	6	7	8	8	1	7	7	8	8	8	8	6	8	7	6	7	8	8	1	2	2	2	2	2	2	1	2	2	2	2	2
tr|D3YU80|D3YU80_MOUSE;tr|K4DI65|K4DI65_MOUSE;sp|P60824|CIRBP_MOUSE	tr|D3YU80|D3YU80_MOUSE;tr|K4DI65|K4DI65_MOUSE;sp|P60824|CIRBP_MOUSE	1;1;1	1;1;1	1;1;1	;;	3	1	1	1	1	0	1	0	0	0	1	1	1	0	0	0	1	0	1	0	1	0	0	0	1	1	1	0	0	0	1	0	1	0	1	0	0	0	1	1	1	0	0	0
tr|Q3TLL6|Q3TLL6_MOUSE;tr|Q4FZL1|Q4FZL1_MOUSE;tr|Q3UXC2|Q3UXC2_MOUSE;tr|Q3TFG3|Q3TFG3_MOUSE;sp|P60843|IF4A1_MOUSE;tr|Q3TGK7|Q3TGK7_MOUSE;tr|Q3U8I0|Q3U8I0_MOUSE;tr|Q3TSJ4|Q3TSJ4_MOUSE;tr|Q78WR5|Q78WR5_MOUSE	tr|Q3TLL6|Q3TLL6_MOUSE;tr|Q4FZL1|Q4FZL1_MOUSE;tr|Q3UXC2|Q3UXC2_MOUSE;tr|Q3TFG3|Q3TFG3_MOUSE;sp|P60843|IF4A1_MOUSE;tr|Q3TGK7|Q3TGK7_MOUSE;tr|Q3U8I0|Q3U8I0_MOUSE;tr|Q3TSJ4|Q3TSJ4_MOUSE;tr|Q78WR5|Q78WR5_MOUSE	8;8;8;8;8;7;6;5;5	2;2;2;2;2;1;1;2;2	2;2;2;2;2;1;1;2;2	;;;;;;;;	9	8	2	2	5	7	7	5	5	7	5	6	6	6	7	7	7	1	1	2	2	2	2	2	2	2	2	2	2	2	2	0	1	2	2	2	2	2	2	2	2	2	2	2
sp|P60867|RS20_MOUSE	sp|P60867|RS20_MOUSE	2	2	2		1	2	2	2	2	2	2	2	2	2	2	2	1	2	2	2	2	1	2	2	2	2	2	2	2	2	1	2	2	2	2	1	2	2	2	2	2	2	2	2	1	2	2	2
sp|P60879|SNP25_MOUSE;sp|P60879-2|SNP25_MOUSE;tr|B0R029|B0R029_MOUSE;tr|E9Q8A1|E9Q8A1_MOUSE;tr|B0R030|B0R030_MOUSE;sp|O09044|SNP23_MOUSE;tr|Q9D3L3|Q9D3L3_MOUSE	sp|P60879|SNP25_MOUSE;sp|P60879-2|SNP25_MOUSE	11;9;1;1;1;1;1	11;9;1;1;1;1;1	11;9;1;1;1;1;1	;	7	11	11	11	6	9	11	10	9	10	5	5	7	7	9	8	11	2	6	9	11	10	9	10	5	5	7	7	9	8	11	2	6	9	11	10	9	10	5	5	7	7	9	8
sp|P60904|DNJC5_MOUSE;tr|G5E8T0|G5E8T0_MOUSE;tr|Q921J3|Q921J3_MOUSE;tr|A2AUE1|A2AUE1_MOUSE	sp|P60904|DNJC5_MOUSE;tr|G5E8T0|G5E8T0_MOUSE;tr|Q921J3|Q921J3_MOUSE	3;2;2;1	3;2;2;1	3;2;2;1	;;	4	3	3	3	2	3	2	3	3	2	3	1	1	1	1	3	3	1	2	3	2	3	3	2	3	1	1	1	1	3	3	1	2	3	2	3	3	2	3	1	1	1	1	3
sp|P61021|RAB5B_MOUSE;tr|Q0PD56|Q0PD56_MOUSE;tr|Q8C458|Q8C458_MOUSE	sp|P61021|RAB5B_MOUSE;tr|Q0PD56|Q0PD56_MOUSE;tr|Q8C458|Q8C458_MOUSE	6;6;4	3;3;1	3;3;1	;;	3	6	3	3	5	6	6	5	5	5	5	4	5	5	4	6	6	1	2	3	3	2	2	2	2	1	2	2	1	3	3	1	2	3	3	2	2	2	2	1	2	2	1	3
sp|P61027|RAB10_MOUSE;tr|Q3U621|Q3U621_MOUSE	sp|P61027|RAB10_MOUSE;tr|Q3U621|Q3U621_MOUSE	6;5	5;4	5;4	;	2	6	5	5	6	6	6	6	6	6	6	6	6	6	6	6	6	1	5	5	5	5	5	5	5	5	5	5	5	5	5	0	5	5	5	5	5	5	5	5	5	5	5	5
tr|A0A494BAN1|A0A494BAN1_MOUSE;tr|A0A494BA56|A0A494BA56_MOUSE;tr|A0A0G2JE32|A0A0G2JE32_MOUSE;tr|Q9D7F5|Q9D7F5_MOUSE;tr|Q9D1S1|Q9D1S1_MOUSE;tr|Q3U5V6|Q3U5V6_MOUSE;sp|P62838|UB2D2_MOUSE;sp|P61079|UB2D3_MOUSE;tr|A0A0G2JGL0|A0A0G2JGL0_MOUSE;sp|Q6ZWY6|U2D2B_MOUSE;sp|P61080|UB2D1_MOUSE	tr|A0A494BAN1|A0A494BAN1_MOUSE;tr|A0A494BA56|A0A494BA56_MOUSE;tr|A0A0G2JE32|A0A0G2JE32_MOUSE;tr|Q9D7F5|Q9D7F5_MOUSE;tr|Q9D1S1|Q9D1S1_MOUSE;tr|Q3U5V6|Q3U5V6_MOUSE;sp|P62838|UB2D2_MOUSE;sp|P61079|UB2D3_MOUSE;tr|A0A0G2JGL0|A0A0G2JGL0_MOUSE;sp|Q6ZWY6|U2D2B_MOUSE;sp|P61080|UB2D1_MOUSE	2;2;2;2;2;2;2;2;2;1;1	2;2;2;2;2;2;2;2;2;1;1	2;2;2;2;2;2;2;2;2;1;1	;;;;;;;;;;	11	2	2	2	2	2	2	1	1	2	2	2	2	2	2	2	1	0	2	2	2	1	1	2	2	2	2	2	2	2	1	0	2	2	2	1	1	2	2	2	2	2	2	2
sp|P61082|UBC12_MOUSE;tr|G5E919|G5E919_MOUSE;tr|Q8R352|Q8R352_MOUSE;tr|F7CDT0|F7CDT0_MOUSE;tr|F6WMC0|F6WMC0_MOUSE	sp|P61082|UBC12_MOUSE;tr|G5E919|G5E919_MOUSE;tr|Q8R352|Q8R352_MOUSE;tr|F7CDT0|F7CDT0_MOUSE;tr|F6WMC0|F6WMC0_MOUSE	3;2;2;2;2	3;2;2;2;2	3;2;2;2;2	;;;;	5	3	3	3	2	3	3	3	1	3	3	3	3	3	3	3	3	0	2	3	3	3	1	3	3	3	3	3	3	3	3	0	2	3	3	3	1	3	3	3	3	3	3	3
sp|P61089|UBE2N_MOUSE;tr|A0A1W2P7Z3|A0A1W2P7Z3_MOUSE;tr|A0A087WPV1|A0A087WPV1_MOUSE;sp|Q9CQ37|UBE2T_MOUSE	sp|P61089|UBE2N_MOUSE;tr|A0A1W2P7Z3|A0A1W2P7Z3_MOUSE	6;3;1;1	6;3;1;1	6;3;1;1	;	4	6	6	6	4	5	4	5	5	5	5	3	3	5	4	4	4	1	4	5	4	5	5	5	5	3	3	5	4	4	4	1	4	5	4	5	5	5	5	3	3	5	4	4
sp|P61161|ARP2_MOUSE;tr|Q8BMA4|Q8BMA4_MOUSE	sp|P61161|ARP2_MOUSE;tr|Q8BMA4|Q8BMA4_MOUSE	11;8	11;8	11;8	;	2	11	11	11	8	10	10	10	9	9	9	9	6	7	7	9	10	3	8	10	10	10	9	9	9	9	6	7	7	9	10	3	8	10	10	10	9	9	9	9	6	7	7	9
sp|P61164|ACTZ_MOUSE;tr|A0A494BB86|A0A494BB86_MOUSE	sp|P61164|ACTZ_MOUSE;tr|A0A494BB86|A0A494BB86_MOUSE	8;7	4;4	4;4	;	2	8	4	4	7	6	7	6	5	5	7	7	6	8	7	6	7	2	4	4	4	3	3	3	4	4	3	4	4	4	4	2	4	4	4	3	3	3	4	4	3	4	4	4
sp|P61202|CSN2_MOUSE;sp|P61202-2|CSN2_MOUSE;tr|Q3UK65|Q3UK65_MOUSE;tr|A2AQE4|A2AQE4_MOUSE	sp|P61202|CSN2_MOUSE;sp|P61202-2|CSN2_MOUSE;tr|Q3UK65|Q3UK65_MOUSE;tr|A2AQE4|A2AQE4_MOUSE	7;7;6;5	7;7;6;5	7;7;6;5	;;;	4	7	7	7	5	5	6	4	5	6	5	4	4	4	6	4	7	1	5	5	6	4	5	6	5	4	4	4	6	4	7	1	5	5	6	4	5	6	5	4	4	4	6	4
sp|P84078|ARF1_MOUSE;sp|P61205|ARF3_MOUSE;tr|D3YV25|D3YV25_MOUSE;tr|E9Q2C2|E9Q2C2_MOUSE	sp|P84078|ARF1_MOUSE;sp|P61205|ARF3_MOUSE	9;9;1;1	9;9;1;1	1;1;0;0	;	4	9	9	1	8	8	8	8	8	8	8	8	8	8	8	9	9	4	8	8	8	8	8	8	8	8	8	8	8	9	9	4	0	0	0	0	0	0	0	0	0	0	0	1
tr|F8WIB1|F8WIB1_MOUSE;tr|Q3TIR2|Q3TIR2_MOUSE;sp|P61211|ARL1_MOUSE;tr|E9Q006|E9Q006_MOUSE;tr|Q4V9U3|Q4V9U3_MOUSE;tr|Q9D7H9|Q9D7H9_MOUSE	tr|F8WIB1|F8WIB1_MOUSE;tr|Q3TIR2|Q3TIR2_MOUSE;sp|P61211|ARL1_MOUSE;tr|E9Q006|E9Q006_MOUSE;tr|Q4V9U3|Q4V9U3_MOUSE;tr|Q9D7H9|Q9D7H9_MOUSE	2;2;2;1;1;1	2;2;2;1;1;1	2;2;2;1;1;1	;;;;;	6	2	2	2	1	2	2	2	2	2	2	2	2	2	2	2	2	0	1	2	2	2	2	2	2	2	2	2	2	2	2	0	1	2	2	2	2	2	2	2	2	2	2	2
sp|P61226|RAP2B_MOUSE	sp|P61226|RAP2B_MOUSE	3	1	1		1	3	1	1	2	3	3	3	3	3	3	2	3	3	3	3	3	1	0	1	1	1	1	1	1	0	1	1	1	1	1	0	0	1	1	1	1	1	1	0	1	1	1	1
sp|P61255|RL26_MOUSE;tr|B1ARA3|B1ARA3_MOUSE;tr|Q3U7N1|Q3U7N1_MOUSE;tr|B1ARA5|B1ARA5_MOUSE	sp|P61255|RL26_MOUSE;tr|B1ARA3|B1ARA3_MOUSE;tr|Q3U7N1|Q3U7N1_MOUSE;tr|B1ARA5|B1ARA5_MOUSE	9;8;8;7	9;8;8;7	9;8;8;7	;;;	4	9	9	9	8	8	9	8	8	9	8	8	9	9	8	8	9	0	8	8	9	8	8	9	8	8	9	9	8	8	9	0	8	8	9	8	8	9	8	8	9	9	8	8
sp|P61264|STX1B_MOUSE;tr|A0A0U1RNT8|A0A0U1RNT8_MOUSE;tr|Q3TN38|Q3TN38_MOUSE;tr|Q3TJ55|Q3TJ55_MOUSE;tr|Q80W45|Q80W45_MOUSE;sp|Q00262|STX2_MOUSE	sp|P61264|STX1B_MOUSE	16;5;1;1;1;1	16;5;1;1;1;1	14;4;0;0;0;0		6	16	16	14	13	15	13	15	13	16	13	15	14	13	13	16	16	7	13	15	13	15	13	16	13	15	14	13	13	16	16	7	12	13	12	14	12	14	12	13	13	12	12	14
sp|P61294|RAB6B_MOUSE	sp|P61294|RAB6B_MOUSE	7	2	2		1	7	2	2	5	4	6	6	3	5	5	4	4	5	5	5	5	2	1	1	1	1	0	1	1	1	0	1	1	1	1	0	1	1	1	1	0	1	1	1	0	1	1	1
sp|Q9CQL1|MGN2_MOUSE;sp|P61327|MGN_MOUSE;tr|A0A023T778|A0A023T778_MOUSE;tr|G3UZW7|G3UZW7_MOUSE	sp|Q9CQL1|MGN2_MOUSE;sp|P61327|MGN_MOUSE;tr|A0A023T778|A0A023T778_MOUSE;tr|G3UZW7|G3UZW7_MOUSE	2;2;2;1	2;2;2;1	2;2;2;1	;;;	4	2	2	2	2	2	2	2	2	2	2	1	2	0	2	2	1	1	2	2	2	2	2	2	2	1	2	0	2	2	1	1	2	2	2	2	2	2	2	1	2	0	2	2
sp|P61358|RL27_MOUSE;tr|Q9CSM4|Q9CSM4_MOUSE;tr|A2A4Q0|A2A4Q0_MOUSE	sp|P61358|RL27_MOUSE;tr|Q9CSM4|Q9CSM4_MOUSE	7;4;3	7;4;3	7;4;3	;	3	7	7	7	7	7	7	7	7	7	7	7	7	7	7	7	7	1	7	7	7	7	7	7	7	7	7	7	7	7	7	1	7	7	7	7	7	7	7	7	7	7	7	7
tr|Q5M9N6|Q5M9N6_MOUSE;sp|P61514|RL37A_MOUSE;tr|Q9CYW3|Q9CYW3_MOUSE;tr|Q3U8M3|Q3U8M3_MOUSE;tr|A0A1D5RL86|A0A1D5RL86_MOUSE;tr|Q3TLC1|Q3TLC1_MOUSE	tr|Q5M9N6|Q5M9N6_MOUSE;sp|P61514|RL37A_MOUSE;tr|Q9CYW3|Q9CYW3_MOUSE;tr|Q3U8M3|Q3U8M3_MOUSE;tr|A0A1D5RL86|A0A1D5RL86_MOUSE;tr|Q3TLC1|Q3TLC1_MOUSE	4;4;3;3;2;2	4;4;3;3;2;2	4;4;3;3;2;2	;;;;;	6	4	4	4	4	4	4	4	3	4	4	4	4	4	4	4	4	1	4	4	4	4	3	4	4	4	4	4	4	4	4	1	4	4	4	4	3	4	4	4	4	4	4	4
tr|Q3TJD0|Q3TJD0_MOUSE;sp|P61620|S61A1_MOUSE;tr|Q3TTK6|Q3TTK6_MOUSE;tr|A2ATT9|A2ATT9_MOUSE	tr|Q3TJD0|Q3TJD0_MOUSE;sp|P61620|S61A1_MOUSE	3;3;1;1	3;3;1;1	2;2;0;0	;	4	3	3	2	3	3	2	3	3	3	2	3	2	3	3	3	3	0	3	3	2	3	3	3	2	3	2	3	3	3	3	0	2	2	1	2	2	2	1	2	1	2	2	2
sp|P61750|ARF4_MOUSE;tr|Q9DD04|Q9DD04_MOUSE;tr|E9Q798|E9Q798_MOUSE;tr|F6UFB9|F6UFB9_MOUSE	sp|P61750|ARF4_MOUSE;tr|Q9DD04|Q9DD04_MOUSE;tr|E9Q798|E9Q798_MOUSE	6;5;4;1	1;0;1;1	1;0;1;1	;;	4	6	1	1	6	6	6	6	5	6	6	6	6	6	6	6	6	3	1	1	1	1	1	1	1	1	1	1	1	1	1	0	1	1	1	1	1	1	1	1	1	1	1	1
sp|P61804|DAD1_MOUSE	sp|P61804|DAD1_MOUSE	3	3	3		1	3	3	3	1	2	0	1	1	1	1	0	0	0	1	0	3	0	1	2	0	1	1	1	1	0	0	0	1	0	3	0	1	2	0	1	1	1	1	0	0	0	1	0
sp|P61922|GABT_MOUSE;tr|Q3V1S0|Q3V1S0_MOUSE;sp|P61922-2|GABT_MOUSE;tr|Q3U0M2|Q3U0M2_MOUSE;tr|Q3TUE8|Q3TUE8_MOUSE;tr|F7C9G3|F7C9G3_MOUSE;tr|F6RN86|F6RN86_MOUSE	sp|P61922|GABT_MOUSE;tr|Q3V1S0|Q3V1S0_MOUSE;sp|P61922-2|GABT_MOUSE	25;24;22;8;7;7;3	25;24;22;8;7;7;3	25;24;22;8;7;7;3	;;	7	25	25	25	23	22	23	22	23	23	23	24	21	24	23	24	24	3	23	22	23	22	23	23	23	24	21	24	23	24	24	3	23	22	23	22	23	23	23	24	21	24	23	24
sp|P61924|COPZ1_MOUSE;tr|A0A2R8VJV3|A0A2R8VJV3_MOUSE;tr|Q8R3M1|Q8R3M1_MOUSE	sp|P61924|COPZ1_MOUSE;tr|A0A2R8VJV3|A0A2R8VJV3_MOUSE;tr|Q8R3M1|Q8R3M1_MOUSE	3;2;2	3;2;2	3;2;2	;;	3	3	3	3	1	3	3	3	2	3	2	2	2	0	2	2	3	0	1	3	3	3	2	3	2	2	2	0	2	2	3	0	1	3	3	3	2	3	2	2	2	0	2	2
sp|P61967|AP1S1_MOUSE;tr|D3Z268|D3Z268_MOUSE;tr|D3Z0D6|D3Z0D6_MOUSE;tr|D3YXN0|D3YXN0_MOUSE	sp|P61967|AP1S1_MOUSE;tr|D3Z268|D3Z268_MOUSE;tr|D3Z0D6|D3Z0D6_MOUSE;tr|D3YXN0|D3YXN0_MOUSE	3;2;2;2	3;2;2;2	3;2;2;2	;;;	4	3	3	3	3	3	3	3	2	3	3	2	2	3	3	3	3	0	3	3	3	3	2	3	3	2	2	3	3	3	3	0	3	3	3	3	2	3	3	2	2	3	3	3
sp|P61979-3|HNRPK_MOUSE;tr|B2M1R6|B2M1R6_MOUSE;tr|Q3U9Q3|Q3U9Q3_MOUSE;tr|Q3U6X2|Q3U6X2_MOUSE;tr|Q3TUA1|Q3TUA1_MOUSE;sp|P61979|HNRPK_MOUSE;tr|Q3TL71|Q3TL71_MOUSE;sp|P61979-2|HNRPK_MOUSE;tr|Q3TJ38|Q3TJ38_MOUSE;tr|H3BKD0|H3BKD0_MOUSE;tr|Q3TG17|Q3TG17_MOUSE;tr|H3BLL4|H3BLL4_MOUSE;tr|H3BKI8|H3BKI8_MOUSE;tr|A0A286YDM3|A0A286YDM3_MOUSE;tr|H3BK96|H3BK96_MOUSE;tr|A0A286YCM2|A0A286YCM2_MOUSE;tr|A0A286YEC4|…	sp|P61979-3|HNRPK_MOUSE;tr|B2M1R6|B2M1R6_MOUSE;tr|Q3U9Q3|Q3U9Q3_MOUSE;tr|Q3U6X2|Q3U6X2_MOUSE;tr|Q3TUA1|Q3TUA1_MOUSE;sp|P61979|HNRPK_MOUSE;tr|Q3TL71|Q3TL71_MOUSE;sp|P61979-2|HNRPK_MOUSE;tr|Q3TJ38|Q3TJ38_MOUSE;tr|H3BKD0|H3BKD0_MOUSE;tr|Q3TG17|Q3TG17_MOUSE;tr|H3BLL4|H3BLL4_MOUSE;tr|H3BKI8|H3BKI8_MOUSE;tr|A0A286YDM3|A0A286YDM3_MOUSE;tr|H3BK96|H3BK96_MOUSE	15;15;14;14;14;14;14;14;13;11;11;11;9;9;9;7;5;4;4;3;3;2;2	15;15;14;14;14;14;14;14;13;11;11;11;9;9;9;7;5;4;4;3;3;2;2	15;15;14;14;14;14;14;14;13;11;11;11;9;9;9;7;5;4;4;3;3;2;2	;;;;;;;;;;;;;;	23	15	15	15	15	15	15	13	15	15	13	13	14	13	13	11	15	1	15	15	15	13	15	15	13	13	14	13	13	11	15	1	15	15	15	13	15	15	13	13	14	13	13	11
sp|P61982|1433G_MOUSE;tr|D3YW45|D3YW45_MOUSE	sp|P61982|1433G_MOUSE	13;1	9;0	9;0		2	13	9	9	11	11	12	12	11	13	11	10	11	12	11	12	12	5	8	7	8	8	7	9	7	6	7	8	7	8	8	2	8	7	8	8	7	9	7	6	7	8	7	8
sp|P62071|RRAS2_MOUSE;tr|Q9CTF6|Q9CTF6_MOUSE;tr|A0A1B0GRG1|A0A1B0GRG1_MOUSE;tr|A0A1B0GRT5|A0A1B0GRT5_MOUSE	sp|P62071|RRAS2_MOUSE;tr|Q9CTF6|Q9CTF6_MOUSE;tr|A0A1B0GRG1|A0A1B0GRG1_MOUSE;tr|A0A1B0GRT5|A0A1B0GRT5_MOUSE	2;1;1;1	2;1;1;1	1;1;0;0	;;;	4	2	2	1	2	2	2	2	2	2	2	1	1	1	2	1	2	0	2	2	2	2	2	2	2	1	1	1	2	1	2	0	1	1	1	1	1	1	1	0	0	0	1	0
tr|A0A1W2P756|A0A1W2P756_MOUSE;sp|P62075|TIM13_MOUSE	tr|A0A1W2P756|A0A1W2P756_MOUSE;sp|P62075|TIM13_MOUSE	1;1	1;1	1;1	;	2	1	1	1	0	1	0	1	0	1	0	1	0	1	1	1	1	0	0	1	0	1	0	1	0	1	0	1	1	1	1	0	0	1	0	1	0	1	0	1	0	1	1	1
sp|P62082|RS7_MOUSE	sp|P62082|RS7_MOUSE	5	5	5		1	5	5	5	5	4	4	5	4	4	4	4	4	5	4	2	5	0	5	4	4	5	4	4	4	4	4	5	4	2	5	0	5	4	4	5	4	4	4	4	4	5	4	2
tr|Q3U8W0|Q3U8W0_MOUSE;sp|P62137|PP1A_MOUSE;tr|Q3TYF5|Q3TYF5_MOUSE	tr|Q3U8W0|Q3U8W0_MOUSE;sp|P62137|PP1A_MOUSE;tr|Q3TYF5|Q3TYF5_MOUSE	12;12;10	12;12;10	5;5;3	;;	3	12	12	5	10	11	11	11	9	11	11	11	11	12	11	11	11	3	10	11	11	11	9	11	11	11	11	12	11	11	11	3	4	4	4	4	2	4	4	4	4	5	4	4
sp|P62141|PP1B_MOUSE;tr|A0A0J9YUU8|A0A0J9YUU8_MOUSE;tr|A0A0J9YUG2|A0A0J9YUG2_MOUSE	sp|P62141|PP1B_MOUSE	12;3;2	5;1;1	5;1;1		3	12	5	5	10	12	11	11	11	12	10	11	12	10	10	10	12	4	4	5	4	4	4	5	3	4	5	3	3	3	5	2	4	5	4	4	4	5	3	4	5	3	3	3
sp|P62192|PRS4_MOUSE	sp|P62192|PRS4_MOUSE	3	3	3		1	3	3	3	1	2	2	0	0	0	2	0	0	0	2	0	2	0	1	2	2	0	0	0	2	0	0	0	2	0	2	0	1	2	2	0	0	0	2	0	0	0	2	0
sp|P62242|RS8_MOUSE;tr|Q5M9L9|Q5M9L9_MOUSE;tr|Q3UJU6|Q3UJU6_MOUSE;tr|Q9CQW4|Q9CQW4_MOUSE;tr|Q3UA25|Q3UA25_MOUSE;tr|Q9CRJ5|Q9CRJ5_MOUSE	sp|P62242|RS8_MOUSE;tr|Q5M9L9|Q5M9L9_MOUSE;tr|Q3UJU6|Q3UJU6_MOUSE;tr|Q9CQW4|Q9CQW4_MOUSE;tr|Q3UA25|Q3UA25_MOUSE;tr|Q9CRJ5|Q9CRJ5_MOUSE	13;12;9;9;9;7	13;12;9;9;9;7	13;12;9;9;9;7	;;;;;	6	13	13	13	13	13	12	12	13	12	13	12	13	13	13	13	12	5	13	13	12	12	13	12	13	12	13	13	13	13	12	5	13	13	12	12	13	12	13	12	13	13	13	13
sp|P62245|RS15A_MOUSE;tr|F8WJ41|F8WJ41_MOUSE;tr|D3YVB4|D3YVB4_MOUSE;tr|D3Z712|D3Z712_MOUSE	sp|P62245|RS15A_MOUSE;tr|F8WJ41|F8WJ41_MOUSE;tr|D3YVB4|D3YVB4_MOUSE;tr|D3Z712|D3Z712_MOUSE	5;4;3;3	5;4;3;3	5;4;3;3	;;;	4	5	5	5	4	5	4	5	4	5	4	4	4	4	4	5	5	1	4	5	4	5	4	5	4	4	4	4	4	5	5	1	4	5	4	5	4	5	4	4	4	4	4	5
sp|P62259|1433E_MOUSE;tr|Q8BPH1|Q8BPH1_MOUSE;tr|D6REF3|D6REF3_MOUSE;tr|F6WA09|F6WA09_MOUSE;tr|Q3V453|Q3V453_MOUSE	sp|P62259|1433E_MOUSE;tr|Q8BPH1|Q8BPH1_MOUSE;tr|D6REF3|D6REF3_MOUSE	19;18;10;9;3	19;18;10;9;3	16;15;8;8;2	;;	5	19	19	16	19	19	17	19	18	17	19	19	18	19	18	19	18	12	19	19	17	19	18	17	19	19	18	19	18	19	18	12	16	16	14	16	15	14	16	16	15	16	15	16
tr|O70569|O70569_MOUSE;sp|P62264|RS14_MOUSE;tr|D3YVF4|D3YVF4_MOUSE;tr|D3Z7I1|D3Z7I1_MOUSE;tr|Q3UJS5|Q3UJS5_MOUSE	tr|O70569|O70569_MOUSE;sp|P62264|RS14_MOUSE;tr|D3YVF4|D3YVF4_MOUSE;tr|D3Z7I1|D3Z7I1_MOUSE;tr|Q3UJS5|Q3UJS5_MOUSE	4;4;3;3;3	4;4;3;3;3	4;4;3;3;3	;;;;	5	4	4	4	4	4	4	4	4	4	4	4	4	4	4	4	3	0	4	4	4	4	4	4	4	4	4	4	4	4	3	0	4	4	4	4	4	4	4	4	4	4	4	4
tr|Q9CWI9|Q9CWI9_MOUSE;tr|Q497E1|Q497E1_MOUSE;sp|P62267|RS23_MOUSE;tr|Q9CZI5|Q9CZI5_MOUSE;tr|Q9CSN9|Q9CSN9_MOUSE	tr|Q9CWI9|Q9CWI9_MOUSE;tr|Q497E1|Q497E1_MOUSE;sp|P62267|RS23_MOUSE;tr|Q9CZI5|Q9CZI5_MOUSE;tr|Q9CSN9|Q9CSN9_MOUSE	5;5;5;5;4	5;5;5;5;4	5;5;5;5;4	;;;;	5	5	5	5	4	5	5	5	5	4	5	5	4	5	5	5	3	3	4	5	5	5	5	4	5	5	4	5	5	5	3	3	4	5	5	5	5	4	5	5	4	5	5	5
tr|F6YVP7|F6YVP7_MOUSE;tr|A0A1Y7VKY1|A0A1Y7VKY1_MOUSE;sp|P62270|RS18_MOUSE;tr|S4R1N6|S4R1N6_MOUSE;tr|Q3TW65|Q3TW65_MOUSE;tr|A0A3Q4EGP3|A0A3Q4EGP3_MOUSE	tr|F6YVP7|F6YVP7_MOUSE;tr|A0A1Y7VKY1|A0A1Y7VKY1_MOUSE;sp|P62270|RS18_MOUSE;tr|S4R1N6|S4R1N6_MOUSE;tr|Q3TW65|Q3TW65_MOUSE	7;7;7;6;6;2	7;7;7;6;6;2	7;7;7;6;6;2	;;;;	6	7	7	7	6	6	6	5	6	6	7	7	7	7	7	6	6	2	6	6	6	5	6	6	7	7	7	7	7	6	6	2	6	6	6	5	6	6	7	7	7	7	7	6
sp|P62281|RS11_MOUSE;tr|Q9DB79|Q9DB79_MOUSE;tr|A0A1B0GRR3|A0A1B0GRR3_MOUSE;tr|Q9D0P6|Q9D0P6_MOUSE;tr|A0A1B0GSE8|A0A1B0GSE8_MOUSE;tr|Q9CW75|Q9CW75_MOUSE	sp|P62281|RS11_MOUSE;tr|Q9DB79|Q9DB79_MOUSE;tr|A0A1B0GRR3|A0A1B0GRR3_MOUSE;tr|Q9D0P6|Q9D0P6_MOUSE;tr|A0A1B0GSE8|A0A1B0GSE8_MOUSE	11;11;10;8;6;2	11;11;10;8;6;2	11;11;10;8;6;2	;;;;	6	11	11	11	9	10	9	10	10	8	10	9	10	10	10	9	8	1	9	10	9	10	10	8	10	9	10	10	10	9	8	1	9	10	9	10	10	8	10	9	10	10	10	9
tr|Q921R2|Q921R2_MOUSE;sp|P62301|RS13_MOUSE;tr|A0A0U1RQ71|A0A0U1RQ71_MOUSE	tr|Q921R2|Q921R2_MOUSE;sp|P62301|RS13_MOUSE	8;8;2	8;8;2	8;8;2	;	3	8	8	8	7	5	7	6	6	5	6	7	7	6	8	6	6	0	7	5	7	6	6	5	6	7	7	6	8	6	6	0	7	5	7	6	6	5	6	7	7	6	8	6
tr|E9Q0W8|E9Q0W8_MOUSE;tr|E9Q4F4|E9Q4F4_MOUSE;sp|P62305|RUXE_MOUSE	tr|E9Q0W8|E9Q0W8_MOUSE;tr|E9Q4F4|E9Q4F4_MOUSE;sp|P62305|RUXE_MOUSE	1;1;1	1;1;1	1;1;1	;;	3	1	1	1	1	1	1	1	1	1	1	1	1	1	1	1	1	0	1	1	1	1	1	1	1	1	1	1	1	1	1	0	1	1	1	1	1	1	1	1	1	1	1	1
sp|P62315|SMD1_MOUSE;tr|A0A3Q4L381|A0A3Q4L381_MOUSE;tr|A0A3Q4L2W0|A0A3Q4L2W0_MOUSE	sp|P62315|SMD1_MOUSE	5;1;1	5;1;1	5;1;1		3	5	5	5	5	5	5	5	5	5	5	5	5	5	5	5	5	2	5	5	5	5	5	5	5	5	5	5	5	5	5	2	5	5	5	5	5	5	5	5	5	5	5	5
sp|P62317|SMD2_MOUSE	sp|P62317|SMD2_MOUSE	4	4	4		1	4	4	4	1	3	3	3	3	2	2	3	2	2	2	2	2	0	1	3	3	3	3	2	2	3	2	2	2	2	2	0	1	3	3	3	3	2	2	3	2	2	2	2
tr|Q91VM2|Q91VM2_MOUSE;sp|P62320|SMD3_MOUSE;tr|A0A1W2P7K5|A0A1W2P7K5_MOUSE	tr|Q91VM2|Q91VM2_MOUSE;sp|P62320|SMD3_MOUSE;tr|A0A1W2P7K5|A0A1W2P7K5_MOUSE	4;4;2	4;4;2	4;4;2	;;	3	4	4	4	4	4	4	4	4	4	4	4	4	3	4	3	4	0	4	4	4	4	4	4	4	4	4	3	4	3	4	0	4	4	4	4	4	4	4	4	4	3	4	3
sp|P62331|ARF6_MOUSE	sp|P62331|ARF6_MOUSE	3	3	3		1	3	3	3	2	3	2	3	3	3	2	3	2	3	2	2	3	0	2	3	2	3	3	3	2	3	2	3	2	2	3	0	2	3	2	3	3	3	2	3	2	3	2	2
sp|P62482|KCAB2_MOUSE;tr|E0CXZ9|E0CXZ9_MOUSE;tr|Q3UPV6|Q3UPV6_MOUSE;tr|A0A571BGH0|A0A571BGH0_MOUSE;tr|A0A571BF54|A0A571BF54_MOUSE;tr|Q3U7L1|Q3U7L1_MOUSE;tr|Q3U0B0|Q3U0B0_MOUSE;tr|A0A571BEM7|A0A571BEM7_MOUSE;tr|E0CXI4|E0CXI4_MOUSE;tr|E0CYS2|E0CYS2_MOUSE;tr|A0A571BFX6|A0A571BFX6_MOUSE;tr|A0A571BE49|A0A571BE49_MOUSE;tr|Q3U6C5|Q3U6C5_MOUSE;tr|Q8CD65|Q8CD65_MOUSE;tr|Q9D5E9|Q9D5E9_MOUSE;sp|P63143|KCAB1…	sp|P62482|KCAB2_MOUSE;tr|E0CXZ9|E0CXZ9_MOUSE;tr|Q3UPV6|Q3UPV6_MOUSE;tr|A0A571BGH0|A0A571BGH0_MOUSE;tr|A0A571BF54|A0A571BF54_MOUSE;tr|Q3U7L1|Q3U7L1_MOUSE;tr|Q3U0B0|Q3U0B0_MOUSE;tr|A0A571BEM7|A0A571BEM7_MOUSE	6;5;5;5;5;4;4;4;2;1;1;1;1;1;1;1;1;1	6;5;5;5;5;4;4;4;2;1;1;1;1;1;1;1;1;1	6;5;5;5;5;4;4;4;2;1;1;1;1;1;1;1;1;1	;;;;;;;	18	6	6	6	4	5	5	5	6	5	4	4	4	3	5	4	5	1	4	5	5	5	6	5	4	4	4	3	5	4	5	1	4	5	5	5	6	5	4	4	4	3	5	4
sp|P62631|EF1A2_MOUSE	sp|P62631|EF1A2_MOUSE	14	14	6		1	14	14	6	12	12	12	11	11	11	12	11	10	11	12	10	12	6	12	12	12	11	11	11	12	11	10	11	12	10	12	6	4	5	5	5	5	4	4	4	4	5	5	4
tr|Q545F8|Q545F8_MOUSE;tr|Q3UXQ6|Q3UXQ6_MOUSE;sp|P62702|RS4X_MOUSE;tr|Q3V1Z5|Q3V1Z5_MOUSE;tr|V9GWY0|V9GWY0_MOUSE	tr|Q545F8|Q545F8_MOUSE;tr|Q3UXQ6|Q3UXQ6_MOUSE;sp|P62702|RS4X_MOUSE;tr|Q3V1Z5|Q3V1Z5_MOUSE;tr|V9GWY0|V9GWY0_MOUSE	12;12;12;7;7	12;12;12;7;7	12;12;12;7;7	;;;;	5	12	12	12	12	12	12	10	11	11	12	12	12	11	12	12	12	1	12	12	12	10	11	11	12	12	12	11	12	12	12	1	12	12	12	10	11	11	12	12	12	11	12	12
sp|P62717|RL18A_MOUSE;tr|A0A1D5RM85|A0A1D5RM85_MOUSE;tr|A0A1D5RLW5|A0A1D5RLW5_MOUSE;tr|Q3THJ0|Q3THJ0_MOUSE;tr|A0A1D5RM79|A0A1D5RM79_MOUSE;tr|A0A1D5RME4|A0A1D5RME4_MOUSE;tr|Q05CK2|Q05CK2_MOUSE;tr|A0A1D5RMC7|A0A1D5RMC7_MOUSE	sp|P62717|RL18A_MOUSE;tr|A0A1D5RM85|A0A1D5RM85_MOUSE;tr|A0A1D5RLW5|A0A1D5RLW5_MOUSE;tr|Q3THJ0|Q3THJ0_MOUSE;tr|A0A1D5RM79|A0A1D5RM79_MOUSE;tr|A0A1D5RME4|A0A1D5RME4_MOUSE;tr|Q05CK2|Q05CK2_MOUSE	8;8;7;7;5;5;4;3	8;8;7;7;5;5;4;3	8;8;7;7;5;5;4;3	;;;;;;	8	8	8	8	8	8	8	8	8	8	8	8	8	6	8	7	8	0	8	8	8	8	8	8	8	8	8	6	8	7	8	0	8	8	8	8	8	8	8	8	8	6	8	7
sp|P62737|ACTA_MOUSE;tr|Q3U122|Q3U122_MOUSE;sp|P63268|ACTH_MOUSE;tr|Q61852|Q61852_MOUSE;tr|A0A494B9T3|A0A494B9T3_MOUSE;tr|D3YZY0|D3YZY0_MOUSE;tr|D3Z2K3|D3Z2K3_MOUSE;tr|I6L9D2|I6L9D2_MOUSE;tr|A0A0U1RQ96|A0A0U1RQ96_MOUSE	sp|P62737|ACTA_MOUSE;tr|Q3U122|Q3U122_MOUSE;sp|P63268|ACTH_MOUSE;tr|Q61852|Q61852_MOUSE;tr|A0A494B9T3|A0A494B9T3_MOUSE;tr|D3YZY0|D3YZY0_MOUSE;tr|D3Z2K3|D3Z2K3_MOUSE;tr|I6L9D2|I6L9D2_MOUSE	17;16;15;12;11;11;10;9;6	1;1;1;1;1;1;1;1;1	1;1;1;1;1;1;1;1;1	;;;;;;;	9	17	1	1	14	13	13	14	15	13	13	15	14	15	14	14	15	8	1	1	1	1	1	0	1	1	1	1	1	1	1	0	1	1	1	1	1	0	1	1	1	1	1	1
sp|P62743|AP2S1_MOUSE;tr|Q7TT10|Q7TT10_MOUSE;tr|A0A0U1RPS0|A0A0U1RPS0_MOUSE;tr|A0A0U1RQ06|A0A0U1RQ06_MOUSE	sp|P62743|AP2S1_MOUSE;tr|Q7TT10|Q7TT10_MOUSE;tr|A0A0U1RPS0|A0A0U1RPS0_MOUSE	6;4;3;2	6;4;3;2	6;4;3;2	;;	4	6	6	6	6	6	6	6	6	6	6	5	6	6	6	5	6	1	6	6	6	6	6	6	6	5	6	6	6	5	6	1	6	6	6	6	6	6	6	5	6	6	6	5
sp|P62746|RHOB_MOUSE;tr|Q3TIC2|Q3TIC2_MOUSE	sp|P62746|RHOB_MOUSE;tr|Q3TIC2|Q3TIC2_MOUSE	7;6	7;6	5;4	;	2	7	7	5	4	5	5	4	5	6	6	5	4	3	4	6	7	2	4	5	5	4	5	6	6	5	4	3	4	6	7	2	2	3	3	3	3	4	4	3	2	1	3	4
sp|P62748|HPCL1_MOUSE;tr|A0A1Y7VMK3|A0A1Y7VMK3_MOUSE	sp|P62748|HPCL1_MOUSE;tr|A0A1Y7VMK3|A0A1Y7VMK3_MOUSE	9;7	4;3	4;3	;	2	9	4	4	7	8	9	9	8	9	8	8	7	7	8	7	8	3	3	3	4	4	3	4	3	3	3	2	3	2	3	0	3	3	4	4	3	4	3	3	3	2	3	2
tr|Q91YK6|Q91YK6_MOUSE;tr|Q4V9X9|Q4V9X9_MOUSE;sp|P62751|RL23A_MOUSE	tr|Q91YK6|Q91YK6_MOUSE;tr|Q4V9X9|Q4V9X9_MOUSE;sp|P62751|RL23A_MOUSE	11;11;11	11;11;11	11;11;11	;;	3	11	11	11	11	11	11	11	11	11	11	11	11	11	11	11	11	2	11	11	11	11	11	11	11	11	11	11	11	11	11	2	11	11	11	11	11	11	11	11	11	11	11	11
sp|P62754|RS6_MOUSE;tr|Q8BT09|Q8BT09_MOUSE;tr|Q3TL53|Q3TL53_MOUSE	sp|P62754|RS6_MOUSE;tr|Q8BT09|Q8BT09_MOUSE;tr|Q3TL53|Q3TL53_MOUSE	9;8;7	9;8;7	9;8;7	;;	3	9	9	9	9	8	9	9	9	9	8	9	9	8	8	9	8	2	9	8	9	9	9	9	8	9	9	8	8	9	8	2	9	8	9	9	9	9	8	9	9	8	8	9
sp|P62761|VISL1_MOUSE;tr|Q3TVC0|Q3TVC0_MOUSE;tr|B2L107|B2L107_MOUSE	sp|P62761|VISL1_MOUSE;tr|Q3TVC0|Q3TVC0_MOUSE;tr|B2L107|B2L107_MOUSE	14;13;12	14;13;12	11;10;10	;;	3	14	14	11	12	14	14	14	14	14	12	13	14	13	14	14	14	6	12	14	14	14	14	14	12	13	14	13	14	14	14	6	10	11	11	11	11	11	9	10	11	10	11	11
sp|P62774|MTPN_MOUSE	sp|P62774|MTPN_MOUSE	2	2	2		1	2	2	2	1	0	0	0	0	1	1	1	1	1	1	0	1	1	1	0	0	0	0	1	1	1	1	1	1	0	1	1	1	0	0	0	0	1	1	1	1	1	1	0
sp|P62806|H4_MOUSE;tr|Q61667|Q61667_MOUSE;tr|Q6B822|Q6B822_MOUSE	sp|P62806|H4_MOUSE;tr|Q61667|Q61667_MOUSE	7;4;3	7;4;3	7;4;3	;	3	7	7	7	7	6	7	7	7	6	7	7	7	7	7	6	6	4	7	6	7	7	7	6	7	7	7	7	7	6	6	4	7	6	7	7	7	6	7	7	7	7	7	6
tr|Q3URD4|Q3URD4_MOUSE;sp|P62812|GBRA1_MOUSE;tr|A0A0U1RPE4|A0A0U1RPE4_MOUSE;tr|A0A140LJE7|A0A140LJE7_MOUSE;sp|Q8BHJ7|GBRA5_MOUSE;tr|Q8CIZ6|Q8CIZ6_MOUSE;tr|E9Q2L8|E9Q2L8_MOUSE;tr|O88964|O88964_MOUSE;tr|A0A0H2UKB5|A0A0H2UKB5_MOUSE;tr|A0A0G2JGP5|A0A0G2JGP5_MOUSE	tr|Q3URD4|Q3URD4_MOUSE;sp|P62812|GBRA1_MOUSE;tr|A0A0U1RPE4|A0A0U1RPE4_MOUSE;tr|A0A140LJE7|A0A140LJE7_MOUSE	11;11;8;6;4;2;2;1;1;1	11;11;8;6;4;2;2;1;1;1	7;7;4;2;2;0;1;1;0;0	;;;	10	11	11	7	10	11	11	10	11	11	10	8	6	7	9	10	11	1	10	11	11	10	11	11	10	8	6	7	9	10	11	1	7	7	7	7	7	7	7	5	5	5	6	7
sp|P62814|VATB2_MOUSE;tr|A0A1S6GWG6|A0A1S6GWG6_MOUSE;tr|B0LAC8|B0LAC8_MOUSE;tr|Q99KA3|Q99KA3_MOUSE;tr|Q6P6I3|Q6P6I3_MOUSE;tr|Q91YH6|Q91YH6_MOUSE;tr|Q8C3L6|Q8C3L6_MOUSE;tr|A0A0U1RNU9|A0A0U1RNU9_MOUSE	sp|P62814|VATB2_MOUSE;tr|A0A1S6GWG6|A0A1S6GWG6_MOUSE	19;19;6;6;6;6;6;2	19;19;6;6;6;6;6;2	19;19;6;6;6;6;6;2	;	8	19	19	19	15	16	17	18	16	15	15	14	17	15	16	16	17	9	15	16	17	18	16	15	15	14	17	15	16	16	17	9	15	16	17	18	16	15	15	14	17	15	16	16
tr|Q3TU26|Q3TU26_MOUSE;tr|A0A286YDR2|A0A286YDR2_MOUSE;sp|P62823|RAB3C_MOUSE;tr|Q9CXS2|Q9CXS2_MOUSE;tr|Q920F0|Q920F0_MOUSE	tr|Q3TU26|Q3TU26_MOUSE;tr|A0A286YDR2|A0A286YDR2_MOUSE;sp|P62823|RAB3C_MOUSE	7;7;7;3;1	5;5;5;2;1	4;4;4;2;1	;;	5	7	5	4	7	7	7	7	7	7	7	7	6	7	7	7	7	1	5	5	5	5	5	5	5	5	4	5	5	5	5	1	4	4	4	4	4	4	4	4	3	4	4	4
tr|Q3ULW0|Q3ULW0_MOUSE;sp|P62827|RAN_MOUSE;tr|Q14AA6|Q14AA6_MOUSE;sp|Q61820|RANT_MOUSE	tr|Q3ULW0|Q3ULW0_MOUSE;sp|P62827|RAN_MOUSE;tr|Q14AA6|Q14AA6_MOUSE;sp|Q61820|RANT_MOUSE	8;8;6;5	8;8;6;5	8;8;6;5	;;;	4	8	8	8	7	7	7	7	7	8	7	7	7	8	8	7	8	1	7	7	7	7	7	8	7	7	7	8	8	7	8	1	7	7	7	7	7	8	7	7	7	8	8	7
sp|P62830|RL23_MOUSE;tr|A2A6F8|A2A6F8_MOUSE	sp|P62830|RL23_MOUSE;tr|A2A6F8|A2A6F8_MOUSE	4;2	4;2	4;2	;	2	4	4	4	4	4	4	4	4	4	4	4	4	4	4	4	4	1	4	4	4	4	4	4	4	4	4	4	4	4	4	1	4	4	4	4	4	4	4	4	4	4	4	4
tr|A0A0G2JE52|A0A0G2JE52_MOUSE;tr|Q3V3W9|Q3V3W9_MOUSE;tr|Q3U7U8|Q3U7U8_MOUSE;tr|C5H0E8|C5H0E8_MOUSE;sp|P62835|RAP1A_MOUSE;tr|A0A0G2JDL9|A0A0G2JDL9_MOUSE;tr|A0A0G2JED9|A0A0G2JED9_MOUSE;tr|C5H0E9|C5H0E9_MOUSE	tr|A0A0G2JE52|A0A0G2JE52_MOUSE;tr|Q3V3W9|Q3V3W9_MOUSE;tr|Q3U7U8|Q3U7U8_MOUSE;tr|C5H0E8|C5H0E8_MOUSE;sp|P62835|RAP1A_MOUSE;tr|A0A0G2JDL9|A0A0G2JDL9_MOUSE;tr|A0A0G2JED9|A0A0G2JED9_MOUSE;tr|C5H0E9|C5H0E9_MOUSE	6;6;6;6;6;5;4;3	6;6;6;6;6;5;4;3	1;1;1;1;1;0;0;1	;;;;;;;	8	6	6	1	4	5	5	5	4	5	3	4	3	2	4	4	6	1	4	5	5	5	4	5	3	4	3	2	4	4	6	1	0	0	0	0	0	0	0	0	0	0	0	0
tr|D3YTQ9|D3YTQ9_MOUSE;tr|Q3UK70|Q3UK70_MOUSE;sp|P62843|RS15_MOUSE;tr|Q3UXS6|Q3UXS6_MOUSE	tr|D3YTQ9|D3YTQ9_MOUSE;tr|Q3UK70|Q3UK70_MOUSE;sp|P62843|RS15_MOUSE;tr|Q3UXS6|Q3UXS6_MOUSE	2;2;2;1	2;2;2;1	2;2;2;1	;;;	4	2	2	2	2	2	2	2	1	2	2	2	2	2	2	2	2	1	2	2	2	2	1	2	2	2	2	2	2	2	2	1	2	2	2	2	1	2	2	2	2	2	2	2
tr|A0A286YEB7|A0A286YEB7_MOUSE;sp|P62849-2|RS24_MOUSE;sp|P62849-3|RS24_MOUSE;tr|Q9D7P1|Q9D7P1_MOUSE;tr|Q9CY61|Q9CY61_MOUSE;tr|Q3TIF8|Q3TIF8_MOUSE;sp|P62849|RS24_MOUSE;tr|Q9CQK2|Q9CQK2_MOUSE;tr|Q9DCA4|Q9DCA4_MOUSE	tr|A0A286YEB7|A0A286YEB7_MOUSE;sp|P62849-2|RS24_MOUSE;sp|P62849-3|RS24_MOUSE;tr|Q9D7P1|Q9D7P1_MOUSE;tr|Q9CY61|Q9CY61_MOUSE;tr|Q3TIF8|Q3TIF8_MOUSE;sp|P62849|RS24_MOUSE;tr|Q9CQK2|Q9CQK2_MOUSE;tr|Q9DCA4|Q9DCA4_MOUSE	3;3;3;3;3;3;3;3;2	3;3;3;3;3;3;3;3;2	3;3;3;3;3;3;3;3;2	;;;;;;;;	9	3	3	3	3	3	3	3	3	3	3	3	3	3	3	3	3	1	3	3	3	3	3	3	3	3	3	3	3	3	3	1	3	3	3	3	3	3	3	3	3	3	3	3
tr|A0A1L1SQA8|A0A1L1SQA8_MOUSE;sp|P62852|RS25_MOUSE	tr|A0A1L1SQA8|A0A1L1SQA8_MOUSE;sp|P62852|RS25_MOUSE	4;4	4;4	4;4	;	2	4	4	4	4	4	4	4	4	4	4	4	4	4	4	4	4	1	4	4	4	4	4	4	4	4	4	4	4	4	4	1	4	4	4	4	4	4	4	4	4	4	4	4
sp|P62855|RS26_MOUSE	sp|P62855|RS26_MOUSE	5	5	5		1	5	5	5	5	5	5	5	5	5	5	5	5	5	5	5	5	1	5	5	5	5	5	5	5	5	5	5	5	5	5	1	5	5	5	5	5	5	5	5	5	5	5	5
tr|G3UYV7|G3UYV7_MOUSE;sp|P62858|RS28_MOUSE	tr|G3UYV7|G3UYV7_MOUSE;sp|P62858|RS28_MOUSE	1;1	1;1	1;1	;	2	1	1	1	0	1	1	1	1	1	1	1	1	0	1	1	1	0	0	1	1	1	1	1	1	1	1	0	1	1	1	0	0	1	1	1	1	1	1	1	1	0	1	1
sp|P62862|RS30_MOUSE;tr|A0A494B9Z0|A0A494B9Z0_MOUSE;tr|A0A494BBA8|A0A494BBA8_MOUSE;tr|Q642K5|Q642K5_MOUSE;tr|Q3THB2|Q3THB2_MOUSE;tr|Q920W8|Q920W8_MOUSE;tr|Q91V99|Q91V99_MOUSE	sp|P62862|RS30_MOUSE;tr|A0A494B9Z0|A0A494B9Z0_MOUSE;tr|A0A494BBA8|A0A494BBA8_MOUSE;tr|Q642K5|Q642K5_MOUSE;tr|Q3THB2|Q3THB2_MOUSE;tr|Q920W8|Q920W8_MOUSE;tr|Q91V99|Q91V99_MOUSE	2;2;2;2;2;2;2	2;2;2;2;2;2;2	2;2;2;2;2;2;2	;;;;;;	7	2	2	2	2	1	2	2	1	2	2	2	2	2	2	2	2	0	2	1	2	2	1	2	2	2	2	2	2	2	2	0	2	1	2	2	1	2	2	2	2	2	2	2
sp|P62874|GBB1_MOUSE;tr|Q3U1B1|Q3U1B1_MOUSE;tr|H3BKR2|H3BKR2_MOUSE;tr|H3BLF7|H3BLF7_MOUSE;tr|Q61621|Q61621_MOUSE	sp|P62874|GBB1_MOUSE;tr|Q3U1B1|Q3U1B1_MOUSE;tr|H3BKR2|H3BKR2_MOUSE	10;9;7;4;2	10;9;7;4;2	6;6;5;2;1	;;	5	10	10	6	10	10	10	10	10	10	10	10	9	10	10	10	10	7	10	10	10	10	10	10	10	10	9	10	10	10	10	7	6	6	6	6	6	6	6	6	5	6	6	6
sp|P62880|GBB2_MOUSE;tr|D3Z1M1|D3Z1M1_MOUSE;tr|E9QKR0|E9QKR0_MOUSE;tr|D3Z1T4|D3Z1T4_MOUSE;tr|D3YZX3|D3YZX3_MOUSE;tr|E9PWM7|E9PWM7_MOUSE;tr|Q3U2F9|Q3U2F9_MOUSE;tr|Q3TY18|Q3TY18_MOUSE;tr|Q3THF3|Q3THF3_MOUSE;sp|P29387|GBB4_MOUSE;tr|A0A0A6YVN9|A0A0A6YVN9_MOUSE;tr|V9GWY1|V9GWY1_MOUSE;tr|Q9QWG2|Q9QWG2_MOUSE	sp|P62880|GBB2_MOUSE;tr|D3Z1M1|D3Z1M1_MOUSE;tr|E9QKR0|E9QKR0_MOUSE;tr|D3Z1T4|D3Z1T4_MOUSE;tr|D3YZX3|D3YZX3_MOUSE	9;7;7;6;6;4;4;4;4;4;2;2;1	5;5;3;4;2;2;3;3;3;3;2;2;1	5;5;3;4;2;2;3;3;3;3;2;2;1	;;;;	13	9	5	5	9	9	9	9	9	9	9	9	9	9	9	9	9	6	5	5	5	5	5	5	5	5	5	5	5	5	5	4	5	5	5	5	5	5	5	5	5	5	5	5
tr|Q3V331|Q3V331_MOUSE;sp|P62881-2|GNB5_MOUSE;sp|P62881|GNB5_MOUSE;tr|Q9CU21|Q9CU21_MOUSE;tr|A0A1L1STC5|A0A1L1STC5_MOUSE;tr|Q3TSE8|Q3TSE8_MOUSE	tr|Q3V331|Q3V331_MOUSE;sp|P62881-2|GNB5_MOUSE;sp|P62881|GNB5_MOUSE	6;6;5;2;1;1	6;6;5;2;1;1	6;6;5;2;1;1	;;	6	6	6	6	6	6	6	6	6	6	6	6	5	5	6	6	6	0	6	6	6	6	6	6	6	6	5	5	6	6	6	0	6	6	6	6	6	6	6	6	5	5	6	6
tr|A0A2I3BQF4|A0A2I3BQF4_MOUSE;tr|Q497D7|Q497D7_MOUSE;tr|Q5PR15|Q5PR15_MOUSE;sp|P62889|RL30_MOUSE	tr|A0A2I3BQF4|A0A2I3BQF4_MOUSE;tr|Q497D7|Q497D7_MOUSE;tr|Q5PR15|Q5PR15_MOUSE;sp|P62889|RL30_MOUSE	2;2;2;2	2;2;2;2	2;2;2;2	;;;	4	2	2	2	2	1	2	2	1	1	2	2	2	2	2	2	1	0	2	1	2	2	1	1	2	2	2	2	2	2	1	0	2	1	2	2	1	1	2	2	2	2	2	2
sp|P62892|RL39_MOUSE	sp|P62892|RL39_MOUSE	1	1	1		1	1	1	1	1	1	1	1	1	0	1	1	1	1	1	1	1	0	1	1	1	1	1	0	1	1	1	1	1	1	1	0	1	1	1	1	1	0	1	1	1	1	1	1
sp|P62897|CYC_MOUSE;CON__P62894	sp|P62897|CYC_MOUSE	3;1	3;1	3;1		2	3	3	3	3	3	3	3	3	3	3	3	3	3	3	3	3	1	3	3	3	3	3	3	3	3	3	3	3	3	3	1	3	3	3	3	3	3	3	3	3	3	3	3
tr|Q9CY93|Q9CY93_MOUSE;sp|P62900|RL31_MOUSE;tr|A0A0A6YX26|A0A0A6YX26_MOUSE;tr|Q58DZ1|Q58DZ1_MOUSE;tr|A0A0A6YXL3|A0A0A6YXL3_MOUSE	tr|Q9CY93|Q9CY93_MOUSE;sp|P62900|RL31_MOUSE;tr|A0A0A6YX26|A0A0A6YX26_MOUSE;tr|Q58DZ1|Q58DZ1_MOUSE;tr|A0A0A6YXL3|A0A0A6YXL3_MOUSE	4;4;3;2;2	4;4;3;2;2	4;4;3;2;2	;;;;	5	4	4	4	4	4	4	4	4	4	4	4	4	4	4	4	4	0	4	4	4	4	4	4	4	4	4	4	4	4	4	0	4	4	4	4	4	4	4	4	4	4	4	4
sp|P62908|RS3_MOUSE;tr|Q9CZP6|Q9CZP6_MOUSE;tr|Q9D0A2|Q9D0A2_MOUSE;tr|Q3UK56|Q3UK56_MOUSE;tr|Q3UCL7|Q3UCL7_MOUSE;tr|A0A140LI77|A0A140LI77_MOUSE;tr|D3YV43|D3YV43_MOUSE;tr|O89068|O89068_MOUSE	sp|P62908|RS3_MOUSE;tr|Q9CZP6|Q9CZP6_MOUSE;tr|Q9D0A2|Q9D0A2_MOUSE;tr|Q3UK56|Q3UK56_MOUSE;tr|Q3UCL7|Q3UCL7_MOUSE;tr|A0A140LI77|A0A140LI77_MOUSE;tr|D3YV43|D3YV43_MOUSE	14;13;13;13;12;9;9;5	14;13;13;13;12;9;9;5	14;13;13;13;12;9;9;5	;;;;;;	8	14	14	14	14	13	13	12	12	12	13	12	12	12	14	13	13	2	14	13	13	12	12	12	13	12	12	12	14	13	13	2	14	13	13	12	12	12	13	12	12	12	14	13
sp|P62911|RL32_MOUSE;tr|Q5PR09|Q5PR09_MOUSE;sp|P17932|RL32P_MOUSE	sp|P62911|RL32_MOUSE;tr|Q5PR09|Q5PR09_MOUSE	7;6;1	7;6;1	7;6;1	;	3	7	7	7	7	7	7	7	7	7	7	6	6	7	7	7	7	0	7	7	7	7	7	7	7	6	6	7	7	7	7	0	7	7	7	7	7	7	7	6	6	7	7	7
tr|Q3UJS0|Q3UJS0_MOUSE;sp|P62918|RL8_MOUSE;tr|Q3THC7|Q3THC7_MOUSE;tr|Q9Z237|Q9Z237_MOUSE	tr|Q3UJS0|Q3UJS0_MOUSE;sp|P62918|RL8_MOUSE;tr|Q3THC7|Q3THC7_MOUSE;tr|Q9Z237|Q9Z237_MOUSE	10;10;9;7	10;10;9;7	10;10;9;7	;;;	4	10	10	10	8	8	8	8	8	7	9	9	8	8	8	9	9	3	8	8	8	8	8	7	9	9	8	8	8	9	9	3	8	8	8	8	8	7	9	9	8	8	8	9
tr|Q8CEH8|Q8CEH8_MOUSE;sp|P62962|PROF1_MOUSE;tr|Q5SX49|Q5SX49_MOUSE;tr|Q3U7V7|Q3U7V7_MOUSE;CON__P02584;tr|J3QMC2|J3QMC2_MOUSE	tr|Q8CEH8|Q8CEH8_MOUSE;sp|P62962|PROF1_MOUSE;tr|Q5SX49|Q5SX49_MOUSE;tr|Q3U7V7|Q3U7V7_MOUSE;CON__P02584	6;6;5;5;3;1	6;6;5;5;3;1	6;6;5;5;3;1	;;;;	6	6	6	6	6	6	6	6	6	6	6	6	6	5	6	6	6	3	6	6	6	6	6	6	6	6	6	5	6	6	6	3	6	6	6	6	6	6	6	6	6	5	6	6
sp|P62983|RS27A_MOUSE;tr|A5JUZ1|A5JUZ1_MOUSE;tr|A0A0A6YW67|A0A0A6YW67_MOUSE;tr|E9Q9J0|E9Q9J0_MOUSE;tr|Q8C2K3|Q8C2K3_MOUSE;tr|E9Q4P0|E9Q4P0_MOUSE;tr|E9Q5F6|E9Q5F6_MOUSE;tr|Q922B0|Q922B0_MOUSE;tr|Q5SX22|Q5SX22_MOUSE;tr|Q3TH47|Q3TH47_MOUSE;sp|P0CG49|UBB_MOUSE;tr|Q8R0Z9|Q8R0Z9_MOUSE;tr|Q922Z8|Q922Z8_MOUSE;tr|Q8VC46|Q8VC46_MOUSE;sp|P0CG50|UBC_MOUSE;tr|Q3TWD1|Q3TWD1_MOUSE;tr|B0LAC2|B0LAC2_MOUSE	sp|P62983|RS27A_MOUSE;tr|A5JUZ1|A5JUZ1_MOUSE;tr|A0A0A6YW67|A0A0A6YW67_MOUSE;tr|E9Q9J0|E9Q9J0_MOUSE;tr|Q8C2K3|Q8C2K3_MOUSE;tr|E9Q4P0|E9Q4P0_MOUSE;tr|E9Q5F6|E9Q5F6_MOUSE;tr|Q922B0|Q922B0_MOUSE;tr|Q5SX22|Q5SX22_MOUSE;tr|Q3TH47|Q3TH47_MOUSE;sp|P0CG49|UBB_MOUSE;tr|Q8R0Z9|Q8R0Z9_MOUSE;tr|Q922Z8|Q922Z8_MOUSE;tr|Q8VC46|Q8VC46_MOUSE;sp|P0CG50|UBC_MOUSE	7;4;4;4;4;4;4;4;4;4;4;4;4;4;4;3;3	7;4;4;4;4;4;4;4;4;4;4;4;4;4;4;3;3	3;0;0;0;0;0;0;0;0;0;0;0;0;0;0;3;0	;;;;;;;;;;;;;;	17	7	7	3	6	7	7	7	7	7	6	6	6	6	6	7	7	3	6	7	7	7	7	7	6	6	6	6	6	7	7	3	3	3	3	3	3	3	3	3	3	3	3	3
sp|P62984|RL40_MOUSE;tr|E9QNP0|E9QNP0_MOUSE	sp|P62984|RL40_MOUSE;tr|E9QNP0|E9QNP0_MOUSE	5;5	1;1	1;1	;	2	5	1	1	4	5	5	5	5	4	4	4	4	4	4	5	4	3	1	1	1	1	1	0	1	1	1	1	1	1	0	0	1	1	1	1	1	0	1	1	1	1	1	1
tr|Q9D859|Q9D859_MOUSE;tr|Q8BPG5|Q8BPG5_MOUSE;sp|P63001|RAC1_MOUSE;tr|Q3TLP8|Q3TLP8_MOUSE;tr|Q8C4N8|Q8C4N8_MOUSE;sp|Q05144|RAC2_MOUSE;tr|A0A2R8VHH0|A0A2R8VHH0_MOUSE	tr|Q9D859|Q9D859_MOUSE;tr|Q8BPG5|Q8BPG5_MOUSE;sp|P63001|RAC1_MOUSE;tr|Q3TLP8|Q3TLP8_MOUSE;tr|Q8C4N8|Q8C4N8_MOUSE	7;7;7;7;6;3;2	6;6;6;6;6;2;2	4;4;4;4;4;1;1	;;;;	7	7	6	4	6	7	7	7	7	7	6	7	6	6	7	7	7	0	6	6	6	6	6	6	6	6	6	6	6	6	6	0	4	4	4	4	4	4	4	4	4	4	4	4
tr|Q3UGR6|Q3UGR6_MOUSE;tr|Q3TJG1|Q3TJG1_MOUSE;tr|Q3TIK0|Q3TIK0_MOUSE;sp|P63005|LIS1_MOUSE;sp|P63005-2|LIS1_MOUSE;tr|Q3UH92|Q3UH92_MOUSE;tr|Q5SW16|Q5SW16_MOUSE	tr|Q3UGR6|Q3UGR6_MOUSE;tr|Q3TJG1|Q3TJG1_MOUSE;tr|Q3TIK0|Q3TIK0_MOUSE;sp|P63005|LIS1_MOUSE;sp|P63005-2|LIS1_MOUSE;tr|Q3UH92|Q3UH92_MOUSE	4;4;4;4;3;3;1	4;4;4;4;3;3;1	4;4;4;4;3;3;1	;;;;;	7	4	4	4	0	3	3	4	3	3	3	3	3	2	4	1	3	0	0	3	3	4	3	3	3	3	3	2	4	1	3	0	0	3	3	4	3	3	3	3	3	2	4	1
sp|P63011|RAB3A_MOUSE;tr|Q05D37|Q05D37_MOUSE;tr|D3YZP5|D3YZP5_MOUSE	sp|P63011|RAB3A_MOUSE	9;3;1	9;3;1	6;2;1		3	9	9	6	8	9	9	9	8	9	8	8	9	8	8	9	9	2	8	9	9	9	8	9	8	8	9	8	8	9	9	2	5	6	6	6	5	6	5	5	6	5	5	6
tr|Q3UBA6|Q3UBA6_MOUSE;tr|Q3TH56|Q3TH56_MOUSE;tr|Q3TEK2|Q3TEK2_MOUSE;sp|P63017|HSP7C_MOUSE;tr|Q504P4|Q504P4_MOUSE;tr|Q3U9L2|Q3U9L2_MOUSE;tr|Q3TZJ3|Q3TZJ3_MOUSE;tr|Q3TQ13|Q3TQ13_MOUSE;tr|Q3TF16|Q3TF16_MOUSE;tr|Q3ULM1|Q3ULM1_MOUSE;tr|Q3TRH3|Q3TRH3_MOUSE;tr|Q3UDS0|Q3UDS0_MOUSE;tr|Q3TB63|Q3TB63_MOUSE;tr|Q3KQJ4|Q3KQJ4_MOUSE;tr|Q3TH04|Q3TH04_MOUSE;tr|Q3UXU1|Q3UXU1_MOUSE;tr|B7U582|B7U582_MOUSE;sp|P17156…	tr|Q3UBA6|Q3UBA6_MOUSE;tr|Q3TH56|Q3TH56_MOUSE;tr|Q3TEK2|Q3TEK2_MOUSE;sp|P63017|HSP7C_MOUSE;tr|Q504P4|Q504P4_MOUSE;tr|Q3U9L2|Q3U9L2_MOUSE;tr|Q3TZJ3|Q3TZJ3_MOUSE;tr|Q3TQ13|Q3TQ13_MOUSE;tr|Q3TF16|Q3TF16_MOUSE;tr|Q3ULM1|Q3ULM1_MOUSE;tr|Q3TRH3|Q3TRH3_MOUSE;tr|Q3UDS0|Q3UDS0_MOUSE;tr|Q3TB63|Q3TB63_MOUSE;tr|Q3KQJ4|Q3KQJ4_MOUSE;tr|Q3TH04|Q3TH04_MOUSE	26;26;26;26;25;25;25;25;25;24;24;23;21;21;18;12;9;9;6;6;4;4;4;4;2;2;2;1;1;1;1	26;26;26;26;25;25;25;25;25;24;24;23;21;21;18;12;9;9;6;6;4;4;4;4;2;2;2;1;1;1;1	22;22;22;22;21;22;21;22;21;21;21;19;18;19;16;11;5;5;4;5;1;1;1;1;2;1;0;0;0;0;0	;;;;;;;;;;;;;;	31	26	26	22	25	24	26	26	23	24	24	26	26	26	25	25	25	18	25	24	26	26	23	24	24	26	26	26	25	25	25	18	22	21	22	22	20	21	21	22	22	22	21	22
tr|A0A1B0GRX7|A0A1B0GRX7_MOUSE;sp|P63034-3|CYH2_MOUSE;tr|Q99KH2|Q99KH2_MOUSE;sp|P63034-2|CYH2_MOUSE;tr|Q5HZZ0|Q5HZZ0_MOUSE;sp|P63034|CYH2_MOUSE;tr|A0A1B0GRB2|A0A1B0GRB2_MOUSE;tr|A0A1B0GRB8|A0A1B0GRB8_MOUSE;tr|A0A1Y7VIW9|A0A1Y7VIW9_MOUSE;sp|Q9QX11-2|CYH1_MOUSE;tr|Q3T9T9|Q3T9T9_MOUSE;sp|Q9QX11|CYH1_MOUSE;tr|Q3TZ02|Q3TZ02_MOUSE;tr|Q570Y7|Q570Y7_MOUSE;tr|Q9ESS4|Q9ESS4_MOUSE;tr|A2A517|A2A517_MOUSE;tr|…	tr|A0A1B0GRX7|A0A1B0GRX7_MOUSE;sp|P63034-3|CYH2_MOUSE;tr|Q99KH2|Q99KH2_MOUSE;sp|P63034-2|CYH2_MOUSE;tr|Q5HZZ0|Q5HZZ0_MOUSE;sp|P63034|CYH2_MOUSE;tr|A0A1B0GRB2|A0A1B0GRB2_MOUSE;tr|A0A1B0GRB8|A0A1B0GRB8_MOUSE;tr|A0A1Y7VIW9|A0A1Y7VIW9_MOUSE;sp|Q9QX11-2|CYH1_MOUSE;tr|Q3T9T9|Q3T9T9_MOUSE;sp|Q9QX11|CYH1_MOUSE;tr|Q3TZ02|Q3TZ02_MOUSE;tr|Q570Y7|Q570Y7_MOUSE;tr|Q9ESS4|Q9ESS4_MOUSE;tr|A2A517|A2A517_MOUSE	5;5;5;5;5;5;4;4;3;3;3;3;3;3;3;3;2;2;2;2;2;2;2;1	5;5;5;5;5;5;4;4;3;3;3;3;3;3;3;3;2;2;2;2;2;2;2;1	5;5;5;5;5;5;4;4;3;3;3;3;3;3;3;3;2;2;2;2;2;2;2;1	;;;;;;;;;;;;;;;	24	5	5	5	4	5	4	3	4	4	3	4	3	3	3	5	3	0	4	5	4	3	4	4	3	4	3	3	3	5	3	0	4	5	4	3	4	4	3	4	3	3	3	5
sp|P63038|CH60_MOUSE;sp|P63038-2|CH60_MOUSE;tr|D3Z7J9|D3Z7J9_MOUSE;tr|D3Z2F2|D3Z2F2_MOUSE	sp|P63038|CH60_MOUSE	9;4;2;2	9;4;2;2	9;4;2;2		4	9	9	9	5	7	5	8	5	6	7	6	6	6	6	5	6	4	5	7	5	8	5	6	7	6	6	6	6	5	6	4	5	7	5	8	5	6	7	6	6	6	6	5
sp|P63040|CPLX1_MOUSE	sp|P63040|CPLX1_MOUSE	3	3	2		1	3	3	2	2	3	3	3	3	2	1	1	0	1	2	3	3	2	2	3	3	3	3	2	1	1	0	1	2	3	3	2	1	2	2	2	2	1	0	0	0	0	1	2
tr|O35619|O35619_MOUSE;sp|P63044|VAMP2_MOUSE;tr|B0QZN5|B0QZN5_MOUSE;sp|P63024|VAMP3_MOUSE	tr|O35619|O35619_MOUSE;sp|P63044|VAMP2_MOUSE;tr|B0QZN5|B0QZN5_MOUSE;sp|P63024|VAMP3_MOUSE	5;5;5;3	5;5;5;3	4;4;4;2	;;;	4	5	5	4	5	5	5	5	5	5	5	4	5	5	5	5	5	5	5	5	5	5	5	5	5	4	5	5	5	5	5	5	4	4	4	4	4	4	4	4	4	4	4	4
sp|P63046-2|ST4A1_MOUSE;tr|Q8BQV8|Q8BQV8_MOUSE;sp|P63046|ST4A1_MOUSE	sp|P63046-2|ST4A1_MOUSE;tr|Q8BQV8|Q8BQV8_MOUSE;sp|P63046|ST4A1_MOUSE	5;5;5	5;5;5	5;5;5	;;	3	5	5	5	4	5	4	4	3	5	5	5	3	4	4	5	5	0	4	5	4	4	3	5	5	5	3	4	4	5	5	0	4	5	4	4	3	5	5	5	3	4	4	5
tr|A0A0G2JH04|A0A0G2JH04_MOUSE;sp|P63073|IF4E_MOUSE;tr|A0A0G2JFB4|A0A0G2JFB4_MOUSE;tr|A0A0G2JGT5|A0A0G2JGT5_MOUSE;tr|Q8C470|Q8C470_MOUSE;tr|A0A0G2JG98|A0A0G2JG98_MOUSE	tr|A0A0G2JH04|A0A0G2JH04_MOUSE;sp|P63073|IF4E_MOUSE;tr|A0A0G2JFB4|A0A0G2JFB4_MOUSE;tr|A0A0G2JGT5|A0A0G2JGT5_MOUSE;tr|Q8C470|Q8C470_MOUSE	4;4;3;3;3;1	4;4;3;3;3;1	4;4;3;3;3;1	;;;;	6	4	4	4	1	3	2	2	2	2	1	2	1	2	2	2	2	0	1	3	2	2	2	2	1	2	1	2	2	2	2	0	1	3	2	2	2	2	1	2	1	2	2	2
tr|Q8C446|Q8C446_MOUSE;sp|P63080|GBRB3_MOUSE;tr|F6ZYH6|F6ZYH6_MOUSE;tr|F6WUM4|F6WUM4_MOUSE	tr|Q8C446|Q8C446_MOUSE;sp|P63080|GBRB3_MOUSE;tr|F6ZYH6|F6ZYH6_MOUSE	9;9;9;3	4;4;4;0	4;4;4;0	;;	4	9	4	4	7	9	9	8	9	7	9	8	8	8	8	9	9	2	4	4	4	4	4	4	4	4	4	4	4	4	4	1	4	4	4	4	4	4	4	4	4	4	4	4
tr|E9Q9C5|E9Q9C5_MOUSE;tr|Q8C1D9|Q8C1D9_MOUSE;tr|Q3UK60|Q3UK60_MOUSE;sp|P63082|VATL_MOUSE;tr|Q80YP7|Q80YP7_MOUSE	tr|E9Q9C5|E9Q9C5_MOUSE;tr|Q8C1D9|Q8C1D9_MOUSE;tr|Q3UK60|Q3UK60_MOUSE;sp|P63082|VATL_MOUSE;tr|Q80YP7|Q80YP7_MOUSE	1;1;1;1;1	1;1;1;1;1	1;1;1;1;1	;;;;	5	1	1	1	1	1	1	1	1	1	1	1	1	0	1	1	1	0	1	1	1	1	1	1	1	1	1	0	1	1	1	0	1	1	1	1	1	1	1	1	1	0	1	1
sp|P63085|MK01_MOUSE;tr|Q3UF82|Q3UF82_MOUSE;tr|O35558|O35558_MOUSE;tr|Q922X7|Q922X7_MOUSE;tr|A0A338P736|A0A338P736_MOUSE;tr|A0A338P781|A0A338P781_MOUSE	sp|P63085|MK01_MOUSE;tr|Q3UF82|Q3UF82_MOUSE;tr|O35558|O35558_MOUSE	18;17;12;6;5;4	18;17;12;6;5;4	14;13;8;6;5;4	;;	6	18	18	14	16	17	17	17	18	17	17	17	17	15	17	18	17	1	16	17	17	17	18	17	17	17	17	15	17	18	17	1	13	13	13	13	14	13	13	13	13	12	13	14
tr|Q3U7K1|Q3U7K1_MOUSE;sp|P63087|PP1G_MOUSE;sp|P63087-2|PP1G_MOUSE;tr|A0A0G2JGC1|A0A0G2JGC1_MOUSE;tr|A0A0G2JFF1|A0A0G2JFF1_MOUSE	tr|Q3U7K1|Q3U7K1_MOUSE;sp|P63087|PP1G_MOUSE;sp|P63087-2|PP1G_MOUSE;tr|A0A0G2JGC1|A0A0G2JGC1_MOUSE;tr|A0A0G2JFF1|A0A0G2JFF1_MOUSE	9;9;9;8;6	3;3;3;3;2	3;3;3;3;2	;;;;	5	9	3	3	7	9	9	9	9	9	8	8	8	8	9	9	9	2	2	3	3	3	3	3	2	2	2	2	3	3	3	0	2	3	3	3	3	3	2	2	2	2	3	3
tr|Q3TSL7|Q3TSL7_MOUSE;tr|Q3TSS2|Q3TSS2_MOUSE;tr|Q9CYE5|Q9CYE5_MOUSE;tr|Q3UZI5|Q3UZI5_MOUSE;tr|Q9CSX6|Q9CSX6_MOUSE;sp|P63089|PTN_MOUSE;tr|B0LAE3|B0LAE3_MOUSE	tr|Q3TSL7|Q3TSL7_MOUSE;tr|Q3TSS2|Q3TSS2_MOUSE;tr|Q9CYE5|Q9CYE5_MOUSE;tr|Q3UZI5|Q3UZI5_MOUSE;tr|Q9CSX6|Q9CSX6_MOUSE;sp|P63089|PTN_MOUSE	3;3;3;3;3;3;1	3;3;3;3;3;3;1	3;3;3;3;3;3;1	;;;;;	7	3	3	3	3	3	3	3	3	3	3	3	3	2	3	3	2	0	3	3	3	3	3	3	3	3	3	2	3	3	2	0	3	3	3	3	3	3	3	3	3	2	3	3
sp|P63094|GNAS2_MOUSE;sp|Q6R0H7|GNAS1_MOUSE;tr|A0A571BEI3|A0A571BEI3_MOUSE;sp|P63094-3|GNAS2_MOUSE;tr|Z4YKV1|Z4YKV1_MOUSE;sp|P63094-2|GNAS2_MOUSE;sp|Q6R0H7-4|GNAS1_MOUSE;tr|A0A571BEM2|A0A571BEM2_MOUSE;tr|A0A571BE25|A0A571BE25_MOUSE;tr|A0A571BEG2|A0A571BEG2_MOUSE;tr|A2A610|A2A610_MOUSE;tr|A0A571BGH5|A0A571BGH5_MOUSE	sp|P63094|GNAS2_MOUSE;sp|Q6R0H7|GNAS1_MOUSE;tr|A0A571BEI3|A0A571BEI3_MOUSE;sp|P63094-3|GNAS2_MOUSE;tr|Z4YKV1|Z4YKV1_MOUSE;sp|P63094-2|GNAS2_MOUSE;sp|Q6R0H7-4|GNAS1_MOUSE;tr|A0A571BEM2|A0A571BEM2_MOUSE	14;14;13;13;13;13;13;10;5;4;2;1	13;13;13;13;12;12;12;10;5;4;1;1	11;11;11;11;10;10;10;8;5;4;1;1	;;;;;;;	12	14	13	11	12	12	13	11	12	13	13	13	11	13	14	13	12	1	11	11	12	10	11	12	12	12	10	12	13	12	11	0	9	9	10	8	9	10	10	10	8	10	11	10
sp|P63101|1433Z_MOUSE;tr|A0A2I3BQ03|A0A2I3BQ03_MOUSE;tr|Q3UA58|Q3UA58_MOUSE;tr|D3YXN6|D3YXN6_MOUSE;tr|Q8BWN0|Q8BWN0_MOUSE;tr|D3YXF4|D3YXF4_MOUSE	sp|P63101|1433Z_MOUSE;tr|A0A2I3BQ03|A0A2I3BQ03_MOUSE	15;11;6;5;5;3	12;9;5;3;3;2	11;9;4;3;3;2	;	6	15	12	11	15	15	15	15	15	15	15	15	15	15	15	15	15	10	12	12	12	12	12	12	12	12	12	12	12	12	12	8	11	11	11	11	11	11	11	11	11	11	11	11
sp|P63137-2|GBRB2_MOUSE;sp|P63137|GBRB2_MOUSE;tr|Q8CJ39|Q8CJ39_MOUSE	sp|P63137-2|GBRB2_MOUSE;sp|P63137|GBRB2_MOUSE	11;10;4	11;10;4	5;4;2	;	3	11	11	5	8	11	11	10	11	9	11	10	10	10	10	11	11	3	8	11	11	10	11	9	11	10	10	10	10	11	11	3	4	5	5	5	5	5	5	5	5	5	5	5
sp|P63141|KCNA2_MOUSE	sp|P63141|KCNA2_MOUSE	9	4	4		1	9	4	4	8	9	9	8	8	8	8	8	6	8	9	8	9	2	3	4	4	3	3	3	3	3	1	3	4	3	4	0	3	4	4	3	3	3	3	3	1	3	4	3
tr|A0A0J9YUD8|A0A0J9YUD8_MOUSE;tr|Q8C7C4|Q8C7C4_MOUSE;tr|Q8BNM0|Q8BNM0_MOUSE;tr|A0A0J9YUZ4|A0A0J9YUZ4_MOUSE;tr|Q497Z6|Q497Z6_MOUSE;tr|Q3UBK2|Q3UBK2_MOUSE;sp|P63158|HMGB1_MOUSE;tr|Q8BQ02|Q8BQ02_MOUSE;tr|Q6P202|Q6P202_MOUSE;tr|D3YZ18|D3YZ18_MOUSE;tr|Q3UJK0|Q3UJK0_MOUSE;tr|D3YVC6|D3YVC6_MOUSE;tr|A0A1B0GQX9|A0A1B0GQX9_MOUSE;tr|Q3UAZ7|Q3UAZ7_MOUSE;tr|Q9CT19|Q9CT19_MOUSE;tr|Q8CH24|Q8CH24_MOUSE;tr|Q3U56…	tr|A0A0J9YUD8|A0A0J9YUD8_MOUSE;tr|Q8C7C4|Q8C7C4_MOUSE;tr|Q8BNM0|Q8BNM0_MOUSE;tr|A0A0J9YUZ4|A0A0J9YUZ4_MOUSE;tr|Q497Z6|Q497Z6_MOUSE;tr|Q3UBK2|Q3UBK2_MOUSE;sp|P63158|HMGB1_MOUSE;tr|Q8BQ02|Q8BQ02_MOUSE;tr|Q6P202|Q6P202_MOUSE;tr|D3YZ18|D3YZ18_MOUSE;tr|Q3UJK0|Q3UJK0_MOUSE	5;5;5;5;5;5;5;4;4;3;3;2;1;1;1;1;1;1	5;5;5;5;5;5;5;4;4;3;3;2;1;1;1;1;1;1	5;5;5;5;5;5;5;4;4;3;3;2;1;1;1;1;1;1	;;;;;;;;;;	18	5	5	5	5	5	5	5	3	5	5	5	5	4	5	3	4	3	5	5	5	5	3	5	5	5	5	4	5	3	4	3	5	5	5	5	3	5	5	5	5	4	5	3
sp|P63168|DYL1_MOUSE;tr|Q9D6F6|Q9D6F6_MOUSE;sp|Q9D0M5|DYL2_MOUSE;tr|Q80ZS7|Q80ZS7_MOUSE	sp|P63168|DYL1_MOUSE;tr|Q9D6F6|Q9D6F6_MOUSE;sp|Q9D0M5|DYL2_MOUSE;tr|Q80ZS7|Q80ZS7_MOUSE	4;3;3;2	4;3;3;2	4;3;3;2	;;;	4	4	4	4	4	4	4	4	4	4	4	3	4	4	3	4	4	1	4	4	4	4	4	4	4	3	4	4	3	4	4	1	4	4	4	4	4	4	4	3	4	4	3	4
sp|P63213|GBG2_MOUSE	sp|P63213|GBG2_MOUSE	4	4	4		1	4	4	4	4	3	4	4	1	3	4	3	3	4	3	3	4	1	4	3	4	4	1	3	4	3	3	4	3	3	4	1	4	3	4	4	1	3	4	3	3	4	3	3
sp|P63216|GBG3_MOUSE	sp|P63216|GBG3_MOUSE	3	3	3		1	3	3	3	2	3	2	3	2	3	3	2	3	3	3	2	2	1	2	3	2	3	2	3	3	2	3	3	3	2	2	1	2	3	2	3	2	3	3	2	3	3	3	2
tr|A0A0A0MQM0|A0A0A0MQM0_MOUSE;sp|Q8BGY2|IF5A2_MOUSE;sp|P63242|IF5A1_MOUSE;tr|Q66JR8|Q66JR8_MOUSE	tr|A0A0A0MQM0|A0A0A0MQM0_MOUSE;sp|Q8BGY2|IF5A2_MOUSE;sp|P63242|IF5A1_MOUSE;tr|Q66JR8|Q66JR8_MOUSE	1;1;1;1	1;1;1;1	1;1;1;1	;;;	4	1	1	1	1	1	1	1	1	1	1	1	1	1	1	1	1	1	1	1	1	1	1	1	1	1	1	1	1	1	1	1	1	1	1	1	1	1	1	1	1	1	1	1
sp|P63250|KCNJ3_MOUSE;tr|Q8VHS3|Q8VHS3_MOUSE	sp|P63250|KCNJ3_MOUSE;tr|Q8VHS3|Q8VHS3_MOUSE	3;2	3;2	3;2	;	2	3	3	3	2	3	3	3	2	2	1	2	2	1	2	3	3	0	2	3	3	3	2	2	1	2	2	1	2	3	3	0	2	3	3	3	2	2	1	2	2	1	2	3
sp|P63260|ACTG_MOUSE;tr|Q3TSB7|Q3TSB7_MOUSE;tr|Q3UD81|Q3UD81_MOUSE;tr|B1ATY1|B1ATY1_MOUSE;tr|G3UYG0|G3UYG0_MOUSE	sp|P63260|ACTG_MOUSE;tr|Q3TSB7|Q3TSB7_MOUSE;tr|Q3UD81|Q3UD81_MOUSE	21;20;11;9;8	1;1;1;1;1	0;0;0;0;0	;;	5	21	1	0	20	17	17	18	19	20	20	19	17	18	19	19	19	12	1	1	1	1	1	1	1	1	1	1	1	1	1	0	0	0	0	0	0	0	0	0	0	0	0	0
sp|P63318|KPCG_MOUSE;tr|Q2NKI4|Q2NKI4_MOUSE;tr|Q64493|Q64493_MOUSE;tr|A0A0N4SWF4|A0A0N4SWF4_MOUSE	sp|P63318|KPCG_MOUSE;tr|Q2NKI4|Q2NKI4_MOUSE	22;20;2;1	21;19;2;1	20;18;2;1	;	4	22	21	20	18	22	21	21	21	21	18	18	20	18	19	20	22	3	17	21	20	20	20	20	17	17	19	17	18	19	21	2	16	20	19	19	19	19	16	16	18	16	17	18
sp|P63328|PP2BA_MOUSE;tr|Q9D5R5|Q9D5R5_MOUSE;sp|P48455|PP2BC_MOUSE;tr|A0A2I3BPC5|A0A2I3BPC5_MOUSE;tr|Q80XK0|Q80XK0_MOUSE	sp|P63328|PP2BA_MOUSE	18;4;4;4;4	18;4;4;4;4	1;0;0;0;0		5	18	18	1	15	16	16	17	17	18	16	15	14	15	15	16	16	8	15	16	16	17	17	18	16	15	14	15	15	16	16	8	1	1	1	1	1	1	1	1	1	1	1	1
sp|P63328-2|PP2BA_MOUSE;tr|Q4V9X0|Q4V9X0_MOUSE;tr|Q8C649|Q8C649_MOUSE	sp|P63328-2|PP2BA_MOUSE;tr|Q4V9X0|Q4V9X0_MOUSE	18;10;8	1;1;1	1;1;1	;	3	18	1	1	14	15	15	16	16	17	15	14	14	14	14	15	15	8	0	0	0	0	0	0	0	0	1	0	0	0	0	0	0	0	0	0	0	0	0	0	1	0	0	0
sp|P63330|PP2AA_MOUSE;tr|Q8BN07|Q8BN07_MOUSE;sp|P62715|PP2AB_MOUSE;tr|Q8VED4|Q8VED4_MOUSE;sp|P97470|PP4C_MOUSE	sp|P63330|PP2AA_MOUSE;tr|Q8BN07|Q8BN07_MOUSE;sp|P62715|PP2AB_MOUSE;tr|Q8VED4|Q8VED4_MOUSE	9;8;8;6;1	9;8;8;6;1	9;8;8;6;1	;;;	5	9	9	9	7	9	9	9	9	9	8	6	7	8	7	9	9	2	7	9	9	9	9	9	8	6	7	8	7	9	9	2	7	9	9	9	9	9	8	6	7	8	7	9
sp|P67778|PHB_MOUSE;tr|Q5SQG5|Q5SQG5_MOUSE;tr|Q3TV00|Q3TV00_MOUSE;tr|Q3V2K0|Q3V2K0_MOUSE	sp|P67778|PHB_MOUSE;tr|Q5SQG5|Q5SQG5_MOUSE;tr|Q3TV00|Q3TV00_MOUSE;tr|Q3V2K0|Q3V2K0_MOUSE	10;9;9;6	10;9;9;6	10;9;9;6	;;;	4	10	10	10	8	8	7	10	8	9	7	9	7	7	8	8	10	3	8	8	7	10	8	9	7	9	7	7	8	8	10	3	8	8	7	10	8	9	7	9	7	7	8	8
tr|G3UWU5|G3UWU5_MOUSE;tr|N0E636|N0E636_MOUSE;tr|G3UZA4|G3UZA4_MOUSE;tr|N0E462|N0E462_MOUSE;tr|G3UZJ5|G3UZJ5_MOUSE;tr|N0E4C0|N0E4C0_MOUSE;sp|P67871|CSK2B_MOUSE;tr|N0E4C5|N0E4C5_MOUSE;tr|N0E463|N0E463_MOUSE;tr|G3UZX4|G3UZX4_MOUSE	tr|G3UWU5|G3UWU5_MOUSE;tr|N0E636|N0E636_MOUSE;tr|G3UZA4|G3UZA4_MOUSE;tr|N0E462|N0E462_MOUSE;tr|G3UZJ5|G3UZJ5_MOUSE;tr|N0E4C0|N0E4C0_MOUSE;sp|P67871|CSK2B_MOUSE;tr|N0E4C5|N0E4C5_MOUSE;tr|N0E463|N0E463_MOUSE;tr|G3UZX4|G3UZX4_MOUSE	1;1;1;1;1;1;1;1;1;1	1;1;1;1;1;1;1;1;1;1	1;1;1;1;1;1;1;1;1;1	;;;;;;;;;	10	1	1	1	1	1	1	1	1	1	1	1	1	1	1	1	1	0	1	1	1	1	1	1	1	1	1	1	1	1	1	0	1	1	1	1	1	1	1	1	1	1	1	1
sp|P67984|RL22_MOUSE	sp|P67984|RL22_MOUSE	2	2	2		1	2	2	2	2	2	2	2	2	2	2	2	2	2	2	2	2	0	2	2	2	2	2	2	2	2	2	2	2	2	2	0	2	2	2	2	2	2	2	2	2	2	2	2
tr|Q9CXK3|Q9CXK3_MOUSE;sp|P68033|ACTC_MOUSE;tr|Q3UIJ3|Q3UIJ3_MOUSE;tr|Q3TG92|Q3TG92_MOUSE;sp|P68134|ACTS_MOUSE;tr|Q61275|Q61275_MOUSE;tr|Q61272|Q61272_MOUSE;tr|Q61264|Q61264_MOUSE;tr|A0A1D5RM20|A0A1D5RM20_MOUSE	tr|Q9CXK3|Q9CXK3_MOUSE;sp|P68033|ACTC_MOUSE;tr|Q3UIJ3|Q3UIJ3_MOUSE;tr|Q3TG92|Q3TG92_MOUSE;sp|P68134|ACTS_MOUSE;tr|Q61275|Q61275_MOUSE;tr|Q61272|Q61272_MOUSE;tr|Q61264|Q61264_MOUSE	17;17;16;16;16;15;13;13;8	4;4;3;4;4;3;4;3;1	0;0;0;0;0;0;0;0;0	;;;;;;;	9	17	4	0	14	13	13	14	15	14	13	15	14	15	14	14	15	9	2	3	3	3	4	2	1	3	3	4	2	3	4	0	0	0	0	0	0	0	0	0	0	0	0	0
sp|P68040|RACK1_MOUSE	sp|P68040|RACK1_MOUSE	11	11	11		1	11	11	11	7	9	8	8	10	9	10	9	7	6	9	9	11	1	7	9	8	8	10	9	10	9	7	6	9	9	11	1	7	9	8	8	10	9	10	9	7	6	9	9
sp|P68181-2|KAPCB_MOUSE;sp|P68181-3|KAPCB_MOUSE;sp|P68181|KAPCB_MOUSE;sp|P68181-4|KAPCB_MOUSE;tr|H6TMF6|H6TMF6_MOUSE;tr|H6TMF5|H6TMF5_MOUSE;tr|A0A0G2JFT9|A0A0G2JFT9_MOUSE	sp|P68181-2|KAPCB_MOUSE;sp|P68181-3|KAPCB_MOUSE;sp|P68181|KAPCB_MOUSE;sp|P68181-4|KAPCB_MOUSE;tr|H6TMF6|H6TMF6_MOUSE;tr|H6TMF5|H6TMF5_MOUSE	10;10;10;10;6;6;4	4;4;4;4;3;3;2	4;4;4;4;3;3;2	;;;;;	7	10	4	4	9	10	10	10	10	10	8	9	10	10	10	10	10	1	3	4	4	4	4	4	4	3	4	4	4	4	4	0	3	4	4	4	4	4	4	3	4	4	4	4
sp|P68254-2|1433T_MOUSE;sp|P68254|1433T_MOUSE	sp|P68254-2|1433T_MOUSE;sp|P68254|1433T_MOUSE	14;14	10;10	10;10	;	2	14	10	10	13	14	13	13	13	14	14	14	14	14	14	13	14	4	9	10	9	9	9	10	10	10	10	10	10	9	10	2	9	10	9	9	9	10	10	10	10	10	10	9
sp|P68368|TBA4A_MOUSE;tr|A0A0A0MQA5|A0A0A0MQA5_MOUSE;tr|A0A087WQS4|A0A087WQS4_MOUSE;tr|A0A087WRB4|A0A087WRB4_MOUSE;tr|A0A087WSB0|A0A087WSB0_MOUSE;tr|A0A087WSL5|A0A087WSL5_MOUSE;tr|A0A087WS35|A0A087WS35_MOUSE	sp|P68368|TBA4A_MOUSE;tr|A0A0A0MQA5|A0A0A0MQA5_MOUSE	27;27;7;6;4;4;1	5;5;4;3;3;3;1	5;5;4;3;3;3;1	;	7	27	5	5	26	24	24	25	24	24	25	23	24	24	23	24	24	20	5	5	5	5	5	5	5	5	5	5	5	5	5	3	5	5	5	5	5	5	5	5	5	5	5	5
sp|P68369|TBA1A_MOUSE;sp|P05214|TBA3_MOUSE;tr|Q9D9Y2|Q9D9Y2_MOUSE	sp|P68369|TBA1A_MOUSE;sp|P05214|TBA3_MOUSE;tr|Q9D9Y2|Q9D9Y2_MOUSE	28;19;14	28;19;14	1;1;1	;;	3	28	28	1	27	25	24	25	25	23	25	22	24	23	24	23	25	21	27	25	24	25	25	23	25	22	24	23	24	23	25	21	1	1	1	1	1	1	1	1	1	1	1	1
sp|P68372|TBB4B_MOUSE;tr|Q9DCR1|Q9DCR1_MOUSE;tr|Q9CVR0|Q9CVR0_MOUSE;tr|Q62363|Q62363_MOUSE;tr|G3UZR1|G3UZR1_MOUSE	sp|P68372|TBB4B_MOUSE;tr|Q9DCR1|Q9DCR1_MOUSE;tr|Q9CVR0|Q9CVR0_MOUSE	26;17;16;5;3	26;17;16;5;3	1;0;1;0;0	;;	5	26	26	1	25	25	24	25	23	25	25	24	24	25	25	25	25	22	25	25	24	25	23	25	25	24	24	25	25	25	25	22	1	1	1	1	1	1	1	1	1	1	1	1
sp|P68404-2|KPCB_MOUSE;sp|P68404|KPCB_MOUSE;tr|Q3TQ39|Q3TQ39_MOUSE	sp|P68404-2|KPCB_MOUSE;sp|P68404|KPCB_MOUSE	26;24;3	26;24;3	17;15;0	;	3	26	26	17	19	25	25	23	23	24	24	23	24	21	23	24	25	1	19	25	25	23	23	24	24	23	24	21	23	24	25	1	12	16	16	14	14	15	15	15	16	14	15	16
sp|P68510|1433F_MOUSE;tr|Q8BJH3|Q8BJH3_MOUSE	sp|P68510|1433F_MOUSE	14;2	11;1	10;1		2	14	11	10	12	13	13	14	13	12	14	13	14	14	13	14	13	5	9	10	10	11	10	9	11	10	11	11	10	11	10	3	9	9	9	10	9	8	10	9	10	10	9	10
tr|Q3TFE8|Q3TFE8_MOUSE;tr|Q7TSZ6|Q7TSZ6_MOUSE;sp|P70168|IMB1_MOUSE;tr|Q3UHW8|Q3UHW8_MOUSE	tr|Q3TFE8|Q3TFE8_MOUSE;tr|Q7TSZ6|Q7TSZ6_MOUSE;sp|P70168|IMB1_MOUSE;tr|Q3UHW8|Q3UHW8_MOUSE	19;19;19;18	19;19;19;18	19;19;19;18	;;;	4	19	19	19	13	17	16	15	16	18	16	14	15	14	13	19	18	1	13	17	16	15	16	18	16	14	15	14	13	19	18	1	13	17	16	15	16	18	16	14	15	14	13	19
tr|Q52KF7|Q52KF7_MOUSE;tr|A2BEE9|A2BEE9_MOUSE;sp|P70175|DLG3_MOUSE;tr|Q80TH1|Q80TH1_MOUSE;tr|A2BEF2|A2BEF2_MOUSE	tr|Q52KF7|Q52KF7_MOUSE;tr|A2BEE9|A2BEE9_MOUSE;sp|P70175|DLG3_MOUSE;tr|Q80TH1|Q80TH1_MOUSE;tr|A2BEF2|A2BEF2_MOUSE	6;6;6;6;4	5;5;5;5;3	5;5;5;5;3	;;;;	5	6	5	5	2	3	3	6	4	1	3	1	4	2	2	5	2	0	1	2	2	5	3	0	2	0	3	1	1	4	1	0	1	2	2	5	3	0	2	0	3	1	1	4
sp|P70202|LXN_MOUSE	sp|P70202|LXN_MOUSE	2	2	2		1	2	2	2	2	2	2	2	2	2	2	2	2	2	2	2	2	0	2	2	2	2	2	2	2	2	2	2	2	2	2	0	2	2	2	2	2	2	2	2	2	2	2	2
sp|P70206|PLXA1_MOUSE;tr|Q3U3W7|Q3U3W7_MOUSE	sp|P70206|PLXA1_MOUSE;tr|Q3U3W7|Q3U3W7_MOUSE	12;6	9;3	9;3	;	2	12	9	9	6	10	10	11	9	11	8	4	5	7	7	9	12	2	5	8	8	9	7	9	6	3	3	5	6	7	9	2	5	8	8	9	7	9	6	3	3	5	6	7
sp|P70207|PLXA2_MOUSE;tr|Q571A4|Q571A4_MOUSE;sp|P70208-2|PLXA3_MOUSE;sp|P70208|PLXA3_MOUSE	sp|P70207|PLXA2_MOUSE	10;1;1;1	6;0;0;0	6;0;0;0		4	10	6	6	7	9	9	10	10	8	8	7	6	8	8	8	9	1	4	5	5	6	6	4	4	4	3	4	5	4	5	0	4	5	5	6	6	4	4	4	3	4	5	4
sp|P70227|ITPR3_MOUSE;tr|Q0IJ80|Q0IJ80_MOUSE	sp|P70227|ITPR3_MOUSE;tr|Q0IJ80|Q0IJ80_MOUSE	6;4	2;1	2;1	;	2	6	2	2	5	5	5	5	5	5	5	6	5	4	6	5	5	0	1	1	1	1	1	1	1	2	1	1	2	1	1	0	1	1	1	1	1	1	1	2	1	1	2	1
tr|Q8BP44|Q8BP44_MOUSE;sp|P70236|MP2K6_MOUSE;tr|Q60521|Q60521_MOUSE;tr|Q8C371|Q8C371_MOUSE;tr|A2AGS2|A2AGS2_MOUSE;tr|Q3UU57|Q3UU57_MOUSE;tr|P70273|P70273_MOUSE	tr|Q8BP44|Q8BP44_MOUSE;sp|P70236|MP2K6_MOUSE;tr|Q60521|Q60521_MOUSE;tr|Q8C371|Q8C371_MOUSE;tr|A2AGS2|A2AGS2_MOUSE;tr|Q3UU57|Q3UU57_MOUSE	5;5;3;3;3;3;1	5;5;3;3;3;3;1	5;5;3;3;3;3;1	;;;;;	7	5	5	5	3	4	3	3	3	3	2	3	1	3	3	3	5	0	3	4	3	3	3	3	2	3	1	3	3	3	5	0	3	4	3	3	3	3	2	3	1	3	3	3
sp|P70280|VAMP7_MOUSE	sp|P70280|VAMP7_MOUSE	3	3	3		1	3	3	3	1	2	2	2	1	2	2	1	2	1	2	3	3	0	1	2	2	2	1	2	2	1	2	1	2	3	3	0	1	2	2	2	1	2	2	1	2	1	2	3
tr|A2RSE7|A2RSE7_MOUSE;sp|P70281|SYCP3_MOUSE	tr|A2RSE7|A2RSE7_MOUSE;sp|P70281|SYCP3_MOUSE	1;1	1;1	1;1	;	2	1	1	1	0	1	0	0	0	0	0	0	0	0	0	0	1	0	0	1	0	0	0	0	0	0	0	0	0	0	1	0	0	1	0	0	0	0	0	0	0	0	0	0
tr|Q3TGC5|Q3TGC5_MOUSE;sp|P70296|PEBP1_MOUSE;tr|D3Z1V4|D3Z1V4_MOUSE;tr|D6RHS6|D6RHS6_MOUSE	tr|Q3TGC5|Q3TGC5_MOUSE;sp|P70296|PEBP1_MOUSE;tr|D3Z1V4|D3Z1V4_MOUSE;tr|D6RHS6|D6RHS6_MOUSE	9;9;8;5	9;9;8;5	9;9;8;5	;;;	4	9	9	9	8	9	9	9	9	9	9	8	8	9	8	9	9	5	8	9	9	9	9	9	9	8	8	9	8	9	9	5	8	9	9	9	9	9	9	8	8	9	8	9
tr|Q3UGN9|Q3UGN9_MOUSE;sp|P70297|STAM1_MOUSE;tr|Q3UMC8|Q3UMC8_MOUSE;tr|A0A0A6YVP6|A0A0A6YVP6_MOUSE;tr|Q3TPR2|Q3TPR2_MOUSE;sp|O88811-2|STAM2_MOUSE;sp|O88811|STAM2_MOUSE	tr|Q3UGN9|Q3UGN9_MOUSE;sp|P70297|STAM1_MOUSE;tr|Q3UMC8|Q3UMC8_MOUSE;tr|A0A0A6YVP6|A0A0A6YVP6_MOUSE;tr|Q3TPR2|Q3TPR2_MOUSE;sp|O88811-2|STAM2_MOUSE;sp|O88811|STAM2_MOUSE	2;2;2;1;1;1;1	2;2;2;1;1;1;1	2;2;2;1;1;1;1	;;;;;;	7	2	2	2	0	0	2	2	2	0	0	1	0	0	0	1	0	0	0	0	2	2	2	0	0	1	0	0	0	1	0	0	0	0	2	2	2	0	0	1	0	0	0	1
sp|P70302|STIM1_MOUSE;tr|A0A1B0GRA5|A0A1B0GRA5_MOUSE;tr|A0A1B0GR78|A0A1B0GR78_MOUSE;tr|Q3TUX9|Q3TUX9_MOUSE;tr|A0A1B0GQZ3|A0A1B0GQZ3_MOUSE	sp|P70302|STIM1_MOUSE;tr|A0A1B0GRA5|A0A1B0GRA5_MOUSE;tr|A0A1B0GR78|A0A1B0GR78_MOUSE	6;6;4;2;1	6;6;4;2;1	6;6;4;2;1	;;	5	6	6	6	4	5	5	6	6	5	3	5	3	4	5	5	6	1	4	5	5	6	6	5	3	5	3	4	5	5	6	1	4	5	5	6	6	5	3	5	3	4	5	5
tr|F8VPK5|F8VPK5_MOUSE;sp|P70336|ROCK2_MOUSE;tr|A0A1Y7VMN0|A0A1Y7VMN0_MOUSE;sp|P70336-2|ROCK2_MOUSE;tr|Q6A035|Q6A035_MOUSE;tr|Q3UMT5|Q3UMT5_MOUSE;tr|Q8CC95|Q8CC95_MOUSE;tr|Q3UEZ9|Q3UEZ9_MOUSE;tr|A0A1Y7VLD1|A0A1Y7VLD1_MOUSE;tr|Q3TR46|Q3TR46_MOUSE;tr|A0A3Q4EGR2|A0A3Q4EGR2_MOUSE;sp|P70335-2|ROCK1_MOUSE;sp|P70335|ROCK1_MOUSE;tr|Q3UE22|Q3UE22_MOUSE;tr|A0A3Q4L2X0|A0A3Q4L2X0_MOUSE;tr|Q3TBE0|Q3TBE0_MOUSE	tr|F8VPK5|F8VPK5_MOUSE;sp|P70336|ROCK2_MOUSE;tr|A0A1Y7VMN0|A0A1Y7VMN0_MOUSE;sp|P70336-2|ROCK2_MOUSE;tr|Q6A035|Q6A035_MOUSE	21;21;21;21;13;10;9;6;6;6;3;3;3;2;2;1	21;21;21;21;13;10;9;6;6;6;3;3;3;2;2;1	21;21;21;21;13;10;9;6;6;6;3;3;3;2;2;1	;;;;	16	21	21	21	15	18	20	20	18	19	18	15	13	15	18	18	18	2	15	18	20	20	18	19	18	15	13	15	18	18	18	2	15	18	20	20	18	19	18	15	13	15	18	18
sp|P70349|HINT1_MOUSE;tr|B0R1E3|B0R1E3_MOUSE	sp|P70349|HINT1_MOUSE;tr|B0R1E3|B0R1E3_MOUSE	5;3	5;3	5;3	;	2	5	5	5	4	4	5	5	5	4	4	4	4	4	4	4	4	2	4	4	5	5	5	4	4	4	4	4	4	4	4	2	4	4	5	5	5	4	4	4	4	4	4	4
sp|P70392|RGRF2_MOUSE;tr|D3Z6K8|D3Z6K8_MOUSE;tr|F7B9R2|F7B9R2_MOUSE;tr|F6TYF8|F6TYF8_MOUSE;tr|Q9QYS5|Q9QYS5_MOUSE;tr|D3Z685|D3Z685_MOUSE;tr|Q3UY04|Q3UY04_MOUSE;tr|A0A1L1SS23|A0A1L1SS23_MOUSE	sp|P70392|RGRF2_MOUSE;tr|D3Z6K8|D3Z6K8_MOUSE;tr|F7B9R2|F7B9R2_MOUSE	9;8;7;3;1;1;1;1	9;8;7;3;1;1;1;1	8;7;6;3;0;1;0;1	;;	8	9	9	8	6	6	4	6	7	7	6	4	4	4	6	5	8	3	6	6	4	6	7	7	6	4	4	4	6	5	8	3	6	5	3	5	6	6	5	4	4	3	5	4
tr|Q4FE56|Q4FE56_MOUSE;sp|P70398|USP9X_MOUSE;tr|E9PWA9|E9PWA9_MOUSE;tr|Q8C7T5|Q8C7T5_MOUSE;tr|Q8BS89|Q8BS89_MOUSE;tr|Q91XW2|Q91XW2_MOUSE;tr|F8VPU6|F8VPU6_MOUSE;tr|G3UY52|G3UY52_MOUSE;tr|G3UZS3|G3UZS3_MOUSE;tr|Q8BR77|Q8BR77_MOUSE	tr|Q4FE56|Q4FE56_MOUSE;sp|P70398|USP9X_MOUSE	47;47;13;13;10;10;10;3;3;2	47;47;13;13;10;10;10;3;3;2	47;47;13;13;10;10;10;3;3;2	;	10	47	47	47	41	41	45	43	40	43	42	35	34	40	42	43	44	2	41	41	45	43	40	43	42	35	34	40	42	43	44	2	41	41	45	43	40	43	42	35	34	40	42	43
tr|Q684I8|Q684I8_MOUSE;tr|Q3TKM5|Q3TKM5_MOUSE;sp|P70404|IDHG1_MOUSE	tr|Q684I8|Q684I8_MOUSE;tr|Q3TKM5|Q3TKM5_MOUSE;sp|P70404|IDHG1_MOUSE	6;6;6	6;6;6	6;6;6	;;	3	6	6	6	6	6	5	5	5	5	6	6	5	6	5	5	6	2	6	6	5	5	5	5	6	6	5	6	5	5	6	2	6	6	5	5	5	5	6	6	5	6	5	5
sp|P70704-3|AT8A1_MOUSE;sp|P70704|AT8A1_MOUSE;tr|Q5DTG0|Q5DTG0_MOUSE;sp|P70704-2|AT8A1_MOUSE;tr|A1L332|A1L332_MOUSE;tr|A0A0M3HEP7|A0A0M3HEP7_MOUSE;tr|Q8CA15|Q8CA15_MOUSE;tr|Q52KQ7|Q52KQ7_MOUSE;tr|A0A0J9YV34|A0A0J9YV34_MOUSE;tr|F6Q8P7|F6Q8P7_MOUSE;tr|E9Q4J5|E9Q4J5_MOUSE;tr|Q3U9N5|Q3U9N5_MOUSE;tr|Q3TRP7|Q3TRP7_MOUSE;tr|A0A494BB33|A0A494BB33_MOUSE;tr|A1L3S5|A1L3S5_MOUSE;tr|Q69Z59|Q69Z59_MOUSE;tr|A2A…	sp|P70704-3|AT8A1_MOUSE;sp|P70704|AT8A1_MOUSE;tr|Q5DTG0|Q5DTG0_MOUSE;sp|P70704-2|AT8A1_MOUSE;tr|A1L332|A1L332_MOUSE;tr|A0A0M3HEP7|A0A0M3HEP7_MOUSE;tr|Q8CA15|Q8CA15_MOUSE;tr|Q52KQ7|Q52KQ7_MOUSE	22;22;22;21;21;21;16;13;8;3;3;3;2;1;1;1;1;1	22;22;22;21;21;21;16;13;8;3;3;3;2;1;1;1;1;1	22;22;22;21;21;21;16;13;8;3;3;3;2;1;1;1;1;1	;;;;;;;	18	22	22	22	16	17	16	17	18	17	13	17	13	16	16	17	19	2	16	17	16	17	18	17	13	17	13	16	16	17	19	2	16	17	16	17	18	17	13	17	13	16	16	17
tr|Q3UDB1|Q3UDB1_MOUSE;tr|Q8C5Q5|Q8C5Q5_MOUSE;tr|Q3UIJ0|Q3UIJ0_MOUSE;tr|Q3THH8|Q3THH8_MOUSE;tr|Q3TET0|Q3TET0_MOUSE;sp|P80313|TCPH_MOUSE;tr|A0A0N4SV00|A0A0N4SV00_MOUSE;tr|Q3TJN2|Q3TJN2_MOUSE;tr|A0A0N4SUI8|A0A0N4SUI8_MOUSE	tr|Q3UDB1|Q3UDB1_MOUSE;tr|Q8C5Q5|Q8C5Q5_MOUSE;tr|Q3UIJ0|Q3UIJ0_MOUSE;tr|Q3THH8|Q3THH8_MOUSE;tr|Q3TET0|Q3TET0_MOUSE;sp|P80313|TCPH_MOUSE;tr|A0A0N4SV00|A0A0N4SV00_MOUSE;tr|Q3TJN2|Q3TJN2_MOUSE	8;8;8;8;8;8;7;7;1	8;8;8;8;8;8;7;7;1	8;8;8;8;8;8;7;7;1	;;;;;;;	9	8	8	8	6	8	7	6	7	7	6	6	6	5	6	8	8	0	6	8	7	6	7	7	6	6	6	5	6	8	8	0	6	8	7	6	7	7	6	6	6	5	6	8
tr|Q9JJD8|Q9JJD8_MOUSE;sp|P80314|TCPB_MOUSE	tr|Q9JJD8|Q9JJD8_MOUSE;sp|P80314|TCPB_MOUSE	1;1	1;1	1;1	;	2	1	1	1	0	1	1	1	1	1	0	0	0	0	0	0	0	1	0	1	1	1	1	1	0	0	0	0	0	0	0	1	0	1	1	1	1	1	0	0	0	0	0	0
tr|Q3UJZ8|Q3UJZ8_MOUSE;tr|Q3TII0|Q3TII0_MOUSE;sp|P80315|TCPD_MOUSE;tr|G5E839|G5E839_MOUSE;tr|G3UYW5|G3UYW5_MOUSE	tr|Q3UJZ8|Q3UJZ8_MOUSE;tr|Q3TII0|Q3TII0_MOUSE;sp|P80315|TCPD_MOUSE;tr|G5E839|G5E839_MOUSE	10;10;10;9;1	10;10;10;9;1	10;10;10;9;1	;;;	5	10	10	10	6	10	9	9	7	10	7	8	10	8	8	7	9	2	6	10	9	9	7	10	7	8	10	8	8	7	9	2	6	10	9	9	7	10	7	8	10	8	8	7
sp|P80316|TCPE_MOUSE;tr|E0CZA1|E0CZA1_MOUSE	sp|P80316|TCPE_MOUSE;tr|E0CZA1|E0CZA1_MOUSE	2;1	2;1	2;1	;	2	2	2	2	1	2	1	2	2	2	1	1	2	1	2	2	2	0	1	2	1	2	2	2	1	1	2	1	2	2	2	0	1	2	1	2	2	2	1	1	2	1	2	2
tr|Q52KG9|Q52KG9_MOUSE;tr|Q3TW97|Q3TW97_MOUSE;tr|Q3TIX8|Q3TIX8_MOUSE;tr|Q3TI62|Q3TI62_MOUSE;sp|P80317|TCPZ_MOUSE;tr|A0A571BEL9|A0A571BEL9_MOUSE;tr|Q8VEI1|Q8VEI1_MOUSE;tr|Q8BVT1|Q8BVT1_MOUSE;tr|B1AT05|B1AT05_MOUSE;sp|Q61390|TCPW_MOUSE	tr|Q52KG9|Q52KG9_MOUSE;tr|Q3TW97|Q3TW97_MOUSE;tr|Q3TIX8|Q3TIX8_MOUSE;tr|Q3TI62|Q3TI62_MOUSE;sp|P80317|TCPZ_MOUSE;tr|A0A571BEL9|A0A571BEL9_MOUSE;tr|Q8VEI1|Q8VEI1_MOUSE	3;3;3;3;3;3;2;1;1;1	3;3;3;3;3;3;2;1;1;1	3;3;3;3;3;3;2;1;1;1	;;;;;;	10	3	3	3	2	2	2	2	3	2	2	1	1	2	2	2	2	0	2	2	2	2	3	2	2	1	1	2	2	2	2	0	2	2	2	2	3	2	2	1	1	2	2	2
tr|E9Q133|E9Q133_MOUSE;tr|Q3U0I3|Q3U0I3_MOUSE;tr|Q3UJP4|Q3UJP4_MOUSE;sp|P80318|TCPG_MOUSE;tr|Q3TBM6|Q3TBM6_MOUSE;tr|F6Q609|F6Q609_MOUSE;tr|F6ZVG8|F6ZVG8_MOUSE	tr|E9Q133|E9Q133_MOUSE;tr|Q3U0I3|Q3U0I3_MOUSE;tr|Q3UJP4|Q3UJP4_MOUSE;sp|P80318|TCPG_MOUSE	7;7;7;7;3;2;1	7;7;7;7;3;2;1	7;7;7;7;3;2;1	;;;	7	7	7	7	5	6	6	6	6	5	5	5	4	4	5	6	7	0	5	6	6	6	6	5	5	5	4	4	5	6	7	0	5	6	6	6	6	5	5	5	4	4	5	6
tr|A3KN68|A3KN68_MOUSE;sp|P80560|PTPR2_MOUSE;tr|Q571D4|Q571D4_MOUSE;tr|Q3UU93|Q3UU93_MOUSE	tr|A3KN68|A3KN68_MOUSE;sp|P80560|PTPR2_MOUSE;tr|Q571D4|Q571D4_MOUSE;tr|Q3UU93|Q3UU93_MOUSE	2;2;1;1	2;2;1;1	2;2;1;1	;;;	4	2	2	2	2	2	2	2	2	2	2	2	1	1	1	2	2	0	2	2	2	2	2	2	2	2	1	1	1	2	2	0	2	2	2	2	2	2	2	2	1	1	1	2
tr|E0CZF8|E0CZF8_MOUSE;tr|E0CZD7|E0CZD7_MOUSE;sp|P83510-2|TNIK_MOUSE;tr|E0CXD6|E0CXD6_MOUSE;tr|E0CY98|E0CY98_MOUSE;tr|B2RXX2|B2RXX2_MOUSE;sp|P83510|TNIK_MOUSE;tr|E9PUL9|E9PUL9_MOUSE;tr|B9EKN8|B9EKN8_MOUSE;tr|B2RQ80|B2RQ80_MOUSE;tr|B2RY17|B2RY17_MOUSE;tr|B7ZNR9|B7ZNR9_MOUSE;tr|B2RUE8|B2RUE8_MOUSE;tr|A0A0A6YWR8|A0A0A6YWR8_MOUSE;tr|F8VPL5|F8VPL5_MOUSE;tr|Q6ZQ68|Q6ZQ68_MOUSE;tr|A0A0A6YWM8|A0A0A6YWM8_…	tr|E0CZF8|E0CZF8_MOUSE;tr|E0CZD7|E0CZD7_MOUSE;sp|P83510-2|TNIK_MOUSE;tr|E0CXD6|E0CXD6_MOUSE;tr|E0CY98|E0CY98_MOUSE;tr|B2RXX2|B2RXX2_MOUSE;sp|P83510|TNIK_MOUSE;tr|E9PUL9|E9PUL9_MOUSE;tr|B9EKN8|B9EKN8_MOUSE;tr|B2RQ80|B2RQ80_MOUSE;tr|B2RY17|B2RY17_MOUSE;tr|B7ZNR9|B7ZNR9_MOUSE;tr|B2RUE8|B2RUE8_MOUSE;tr|A0A0A6YWR8|A0A0A6YWR8_MOUSE;tr|F8VPL5|F8VPL5_MOUSE;tr|Q6ZQ68|Q6ZQ68_MOUSE;tr|A0A0A6YWM8|A0A0A6YWM8_…	10;10;10;10;10;10;10;10;10;10;9;7;7;7;7;7;7;7;7;7;5;3;3;2;2	3;3;3;3;3;3;3;3;3;3;3;0;0;0;0;0;0;0;0;0;0;0;0;0;0	3;3;3;3;3;3;3;3;3;3;3;0;0;0;0;0;0;0;0;0;0;0;0;0;0	;;;;;;;;;;;;;;;;;;;;	25	10	3	3	10	8	10	9	9	9	9	8	7	9	9	10	10	3	3	2	3	2	2	2	2	1	2	2	2	3	3	0	3	2	3	2	2	2	2	1	2	2	2	3
tr|A0A2I3BPG9|A0A2I3BPG9_MOUSE;sp|P83882|RL36A_MOUSE;tr|A0A0A6YW33|A0A0A6YW33_MOUSE	tr|A0A2I3BPG9|A0A2I3BPG9_MOUSE;sp|P83882|RL36A_MOUSE	4;4;1	4;4;1	4;4;1	;	3	4	4	4	4	4	3	4	4	4	4	4	4	4	4	4	4	0	4	4	3	4	4	4	4	4	4	4	4	4	4	0	4	4	3	4	4	4	4	4	4	4	4	4
tr|A0A087WQE6|A0A087WQE6_MOUSE;sp|P83940|ELOC_MOUSE;tr|A0A087WNT1|A0A087WNT1_MOUSE;tr|A0A087WPE4|A0A087WPE4_MOUSE	tr|A0A087WQE6|A0A087WQE6_MOUSE;sp|P83940|ELOC_MOUSE;tr|A0A087WNT1|A0A087WNT1_MOUSE;tr|A0A087WPE4|A0A087WPE4_MOUSE	2;2;2;1	2;2;2;1	2;2;2;1	;;;	4	2	2	2	1	1	1	2	2	2	2	2	2	2	2	2	2	0	1	1	1	2	2	2	2	2	2	2	2	2	2	0	1	1	1	2	2	2	2	2	2	2	2	2
sp|P84075|HPCA_MOUSE;tr|E9PV73|E9PV73_MOUSE;tr|A2A7R5|A2A7R5_MOUSE;tr|A2A7R6|A2A7R6_MOUSE	sp|P84075|HPCA_MOUSE;tr|E9PV73|E9PV73_MOUSE;tr|A2A7R5|A2A7R5_MOUSE	10;9;8;2	10;9;8;2	4;4;4;2	;;	4	10	10	4	8	10	10	10	10	10	10	10	8	10	10	9	10	6	8	10	10	10	10	10	10	10	8	10	10	9	10	6	3	4	4	4	4	4	4	4	3	4	4	3
sp|P84084|ARF5_MOUSE	sp|P84084|ARF5_MOUSE	9	4	3		1	9	4	3	9	9	9	9	8	9	9	9	9	9	9	9	9	4	4	4	4	4	3	4	4	4	4	4	4	4	4	0	3	3	3	3	3	3	3	3	3	3	3	3
sp|P84086|CPLX2_MOUSE	sp|P84086|CPLX2_MOUSE	2	1	1		1	2	1	1	1	2	2	2	2	2	2	2	0	1	2	2	2	1	0	1	1	1	1	1	1	1	0	0	1	1	1	1	0	1	1	1	1	1	1	1	0	0	1	1
sp|P84089|ERH_MOUSE;tr|A0A1W2P7H9|A0A1W2P7H9_MOUSE;tr|A0A1W2P7T3|A0A1W2P7T3_MOUSE;tr|G3UW85|G3UW85_MOUSE	sp|P84089|ERH_MOUSE;tr|A0A1W2P7H9|A0A1W2P7H9_MOUSE;tr|A0A1W2P7T3|A0A1W2P7T3_MOUSE;tr|G3UW85|G3UW85_MOUSE	2;1;1;1	2;1;1;1	2;1;1;1	;;;	4	2	2	2	2	1	1	1	1	2	2	2	2	2	2	1	1	0	2	1	1	1	1	2	2	2	2	2	2	1	1	0	2	1	1	1	1	2	2	2	2	2	2	1
tr|Q3TWV4|Q3TWV4_MOUSE;sp|P84091|AP2M1_MOUSE;tr|Q3TH69|Q3TH69_MOUSE;tr|Q6A0C9|Q6A0C9_MOUSE;tr|Q3UCW9|Q3UCW9_MOUSE;tr|A0A338P6T4|A0A338P6T4_MOUSE;tr|A0A338P798|A0A338P798_MOUSE	tr|Q3TWV4|Q3TWV4_MOUSE;sp|P84091|AP2M1_MOUSE;tr|Q3TH69|Q3TH69_MOUSE;tr|Q6A0C9|Q6A0C9_MOUSE;tr|Q3UCW9|Q3UCW9_MOUSE	22;22;21;21;15;4;1	22;22;21;21;15;4;1	22;22;21;21;15;4;1	;;;;	7	22	22	22	19	22	20	21	20	22	21	20	21	20	20	21	20	1	19	22	20	21	20	22	21	20	21	20	20	21	20	1	19	22	20	21	20	22	21	20	21	20	20	21
sp|P84096|RHOG_MOUSE;tr|A0A1B0GSL4|A0A1B0GSL4_MOUSE;tr|B2KKU6|B2KKU6_MOUSE	sp|P84096|RHOG_MOUSE	7;3;3	6;2;2	6;2;2		3	7	6	6	3	5	5	5	6	5	4	4	1	1	4	5	6	0	3	4	4	4	5	4	4	3	1	1	3	4	5	0	3	4	4	4	5	4	4	3	1	1	3	4
tr|A2A547|A2A547_MOUSE;sp|P84099|RL19_MOUSE	tr|A2A547|A2A547_MOUSE;sp|P84099|RL19_MOUSE	5;5	5;5	5;5	;	2	5	5	5	5	5	5	5	5	5	5	5	5	5	5	5	5	0	5	5	5	5	5	5	5	5	5	5	5	5	5	0	5	5	5	5	5	5	5	5	5	5	5	5
sp|P84104-2|SRSF3_MOUSE;tr|Q9D6W4|Q9D6W4_MOUSE;sp|P84104|SRSF3_MOUSE;tr|A0A3Q4EH04|A0A3Q4EH04_MOUSE;sp|Q8BL97-3|SRSF7_MOUSE;tr|A0A3Q4L335|A0A3Q4L335_MOUSE;sp|Q8BL97-4|SRSF7_MOUSE;tr|A0A3Q4L393|A0A3Q4L393_MOUSE;sp|Q8BL97-2|SRSF7_MOUSE;sp|Q8BL97|SRSF7_MOUSE	sp|P84104-2|SRSF3_MOUSE;tr|Q9D6W4|Q9D6W4_MOUSE;sp|P84104|SRSF3_MOUSE	4;4;4;1;1;1;1;1;1;1	4;4;4;1;1;1;1;1;1;1	4;4;4;1;1;1;1;1;1;1	;;	10	4	4	4	4	4	4	3	4	4	4	4	4	4	4	4	3	1	4	4	4	3	4	4	4	4	4	4	4	4	3	1	4	4	4	3	4	4	4	4	4	4	4	4
tr|A1L0U3|A1L0U3_MOUSE;sp|P84228|H32_MOUSE;tr|A0A1W2P768|A0A1W2P768_MOUSE	tr|A1L0U3|A1L0U3_MOUSE;sp|P84228|H32_MOUSE;tr|A0A1W2P768|A0A1W2P768_MOUSE	5;5;5	1;1;1	1;1;1	;;	3	5	1	1	4	5	5	5	5	5	5	5	5	4	5	4	5	2	0	1	1	1	1	1	1	1	1	1	1	0	1	0	0	1	1	1	1	1	1	1	1	1	1	0
sp|P84309|ADCY5_MOUSE;sp|P84309-2|ADCY5_MOUSE;sp|Q01341|ADCY6_MOUSE;tr|A0A2I3BRC5|A0A2I3BRC5_MOUSE;tr|F8VQ52|F8VQ52_MOUSE;tr|Q80U07|Q80U07_MOUSE;tr|A0A2I3BRS6|A0A2I3BRS6_MOUSE;tr|Q6RSD4|Q6RSD4_MOUSE;tr|Q3U1X9|Q3U1X9_MOUSE;tr|Q3U1P1|Q3U1P1_MOUSE;sp|P51829|ADCY7_MOUSE;tr|Q3UU15|Q3UU15_MOUSE	sp|P84309|ADCY5_MOUSE;sp|P84309-2|ADCY5_MOUSE	12;12;4;4;4;2;2;1;1;1;1;1	12;12;4;4;4;2;2;1;1;1;1;1	12;12;4;4;4;2;2;1;1;1;1;1	;	12	12	12	12	6	10	10	8	11	10	8	9	7	7	8	8	12	1	6	10	10	8	11	10	8	9	7	7	8	8	12	1	6	10	10	8	11	10	8	9	7	7	8	8
sp|P97300|NPTN_MOUSE;tr|H3BIX4|H3BIX4_MOUSE;tr|Z4YLB7|Z4YLB7_MOUSE;sp|P97300-1|NPTN_MOUSE;tr|A0A0A0MQN8|A0A0A0MQN8_MOUSE;sp|P97300-4|NPTN_MOUSE;tr|H3BKA7|H3BKA7_MOUSE	sp|P97300|NPTN_MOUSE;tr|H3BIX4|H3BIX4_MOUSE;tr|Z4YLB7|Z4YLB7_MOUSE;sp|P97300-1|NPTN_MOUSE	10;5;5;5;3;1;1	10;5;5;5;3;1;1	5;0;0;0;0;0;0	;;;	7	10	10	5	10	10	9	10	9	10	10	10	10	9	9	10	10	3	10	10	9	10	9	10	10	10	10	9	9	10	10	3	5	5	4	5	5	5	5	5	5	4	4	5
sp|P97300-3|NPTN_MOUSE	sp|P97300-3|NPTN_MOUSE	6	1	1		1	6	1	1	6	6	5	5	4	5	6	5	6	6	5	6	6	2	1	1	0	0	0	0	1	0	1	1	0	1	1	0	1	1	0	0	0	0	1	0	1	1	0	1
sp|P97315|CSRP1_MOUSE	sp|P97315|CSRP1_MOUSE	3	3	3		1	3	3	3	1	3	2	3	2	1	1	0	0	0	1	1	2	1	1	3	2	3	2	1	1	0	0	0	1	1	2	1	1	3	2	3	2	1	1	0	0	0	1	1
tr|Q3UJU5|Q3UJU5_MOUSE;tr|Q3UAC2|Q3UAC2_MOUSE;tr|Q3U5P8|Q3U5P8_MOUSE;sp|P97351|RS3A_MOUSE;tr|Q9D1S3|Q9D1S3_MOUSE	tr|Q3UJU5|Q3UJU5_MOUSE;tr|Q3UAC2|Q3UAC2_MOUSE;tr|Q3U5P8|Q3U5P8_MOUSE;sp|P97351|RS3A_MOUSE;tr|Q9D1S3|Q9D1S3_MOUSE	7;7;7;7;6	7;7;7;7;6	7;7;7;7;6	;;;;	5	7	7	7	6	4	6	7	7	5	6	4	6	6	6	5	6	3	6	4	6	7	7	5	6	4	6	6	6	5	6	3	6	4	6	7	7	5	6	4	6	6	6	5
sp|P97355|SPSY_MOUSE;tr|A2AC81|A2AC81_MOUSE;tr|E9PZ58|E9PZ58_MOUSE	sp|P97355|SPSY_MOUSE;tr|A2AC81|A2AC81_MOUSE;tr|E9PZ58|E9PZ58_MOUSE	2;1;1	2;1;1	2;1;1	;;	3	2	2	2	0	1	2	1	2	1	1	0	0	0	0	1	2	0	0	1	2	1	2	1	1	0	0	0	0	1	2	0	0	1	2	1	2	1	1	0	0	0	0	1
sp|P97370|AT1B3_MOUSE;tr|Q71VC6|Q71VC6_MOUSE;tr|Q3U9D4|Q3U9D4_MOUSE;tr|Q3UFH4|Q3UFH4_MOUSE;tr|Q1WWL1|Q1WWL1_MOUSE	sp|P97370|AT1B3_MOUSE;tr|Q71VC6|Q71VC6_MOUSE;tr|Q3U9D4|Q3U9D4_MOUSE	3;2;2;1;1	3;2;2;1;1	3;2;2;1;1	;;	5	3	3	3	1	2	1	1	2	1	0	1	0	0	1	0	3	1	1	2	1	1	2	1	0	1	0	0	1	0	3	1	1	2	1	1	2	1	0	1	0	0	1	0
tr|G3UWN9|G3UWN9_MOUSE;tr|G3UXY0|G3UXY0_MOUSE;tr|G3X9K9|G3X9K9_MOUSE;tr|G3UXZ5|G3UXZ5_MOUSE;sp|P97371|PSME1_MOUSE	tr|G3UWN9|G3UWN9_MOUSE;tr|G3UXY0|G3UXY0_MOUSE;tr|G3X9K9|G3X9K9_MOUSE;tr|G3UXZ5|G3UXZ5_MOUSE;sp|P97371|PSME1_MOUSE	1;1;1;1;1	1;1;1;1;1	1;1;1;1;1	;;;;	5	1	1	1	0	1	0	1	1	1	0	0	0	0	0	0	1	0	0	1	0	1	1	1	0	0	0	0	0	0	1	0	0	1	0	1	1	1	0	0	0	0	0	0
tr|Q3THX4|Q3THX4_MOUSE;sp|P97390|VPS45_MOUSE	tr|Q3THX4|Q3THX4_MOUSE;sp|P97390|VPS45_MOUSE	6;6	6;6	6;6	;	2	6	6	6	5	4	5	5	3	5	4	4	3	3	3	5	6	0	5	4	5	5	3	5	4	4	3	3	3	5	6	0	5	4	5	5	3	5	4	4	3	3	3	5
sp|P97427|DPYL1_MOUSE;tr|Q3TXY0|Q3TXY0_MOUSE;tr|Q6P1J1|Q6P1J1_MOUSE;tr|Q3TY94|Q3TY94_MOUSE;tr|A0A0J9YTX5|A0A0J9YTX5_MOUSE;tr|A0A0J9YUZ1|A0A0J9YUZ1_MOUSE	sp|P97427|DPYL1_MOUSE;tr|Q3TXY0|Q3TXY0_MOUSE;tr|Q6P1J1|Q6P1J1_MOUSE;tr|Q3TY94|Q3TY94_MOUSE	22;21;21;11;3;2	20;19;19;10;3;2	18;17;17;10;3;2	;;;	6	22	20	18	18	20	21	20	21	16	19	18	18	18	19	21	19	10	16	18	19	18	19	14	17	16	16	16	17	19	17	8	14	16	17	16	17	12	15	14	14	14	15	17
tr|Q6NZC3|Q6NZC3_MOUSE;sp|P97441|ZNT3_MOUSE;tr|S4R169|S4R169_MOUSE;tr|Q3UN07|Q3UN07_MOUSE;tr|S4R2S4|S4R2S4_MOUSE;tr|S4R166|S4R166_MOUSE;tr|S4R2M0|S4R2M0_MOUSE	tr|Q6NZC3|Q6NZC3_MOUSE;sp|P97441|ZNT3_MOUSE;tr|S4R169|S4R169_MOUSE;tr|Q3UN07|Q3UN07_MOUSE;tr|S4R2S4|S4R2S4_MOUSE	6;6;5;5;4;1;1	6;6;5;5;4;1;1	6;6;5;5;4;1;1	;;;;	7	6	6	6	3	5	3	5	3	5	3	3	3	3	4	4	6	1	3	5	3	5	3	5	3	3	3	3	4	4	6	1	3	5	3	5	3	5	3	3	3	3	4	4
tr|A0A1L1SQZ2|A0A1L1SQZ2_MOUSE;tr|Q8R5M7|Q8R5M7_MOUSE;tr|Q8R5M6|Q8R5M6_MOUSE;tr|Q3UHN4|Q3UHN4_MOUSE;sp|P97445|CAC1A_MOUSE;tr|A0A571BET0|A0A571BET0_MOUSE;tr|Q3UHA5|Q3UHA5_MOUSE;tr|E9Q1R5|E9Q1R5_MOUSE;tr|Q9R0P8|Q9R0P8_MOUSE;tr|Q8C734|Q8C734_MOUSE;tr|A0A571BEF0|A0A571BEF0_MOUSE;tr|A0A571BE75|A0A571BE75_MOUSE	tr|A0A1L1SQZ2|A0A1L1SQZ2_MOUSE;tr|Q8R5M7|Q8R5M7_MOUSE;tr|Q8R5M6|Q8R5M6_MOUSE;tr|Q3UHN4|Q3UHN4_MOUSE;sp|P97445|CAC1A_MOUSE;tr|A0A571BET0|A0A571BET0_MOUSE;tr|Q3UHA5|Q3UHA5_MOUSE;tr|E9Q1R5|E9Q1R5_MOUSE	5;5;5;5;5;5;4;4;2;2;2;1	3;3;3;3;3;3;2;2;1;1;1;1	3;3;3;3;3;3;2;2;1;1;1;1	;;;;;;;	12	5	3	3	3	4	3	4	4	4	3	2	1	2	1	4	5	0	2	2	2	2	3	2	2	2	1	1	1	2	3	0	2	2	2	2	3	2	2	2	1	1	1	2
tr|Q91V55|Q91V55_MOUSE;sp|P97461|RS5_MOUSE;tr|D3YYM6|D3YYM6_MOUSE;tr|D3Z1S8|D3Z1S8_MOUSE	tr|Q91V55|Q91V55_MOUSE;sp|P97461|RS5_MOUSE;tr|D3YYM6|D3YYM6_MOUSE;tr|D3Z1S8|D3Z1S8_MOUSE	5;5;4;4	5;5;4;4	5;5;4;4	;;;	4	5	5	5	4	5	4	3	5	5	4	4	2	3	3	2	3	0	4	5	4	3	5	5	4	4	2	3	3	2	3	0	4	5	4	3	5	5	4	4	2	3	3	2
sp|P97494|GSH1_MOUSE;tr|Q3UNA7|Q3UNA7_MOUSE	sp|P97494|GSH1_MOUSE;tr|Q3UNA7|Q3UNA7_MOUSE	9;8	9;8	9;8	;	2	9	9	9	6	7	8	7	7	7	6	5	6	6	7	6	9	1	6	7	8	7	7	7	6	5	6	6	7	6	9	1	6	7	8	7	7	7	6	5	6	6	7	6
tr|Q3UGT1|Q3UGT1_MOUSE;tr|A8ASF5|A8ASF5_MOUSE;sp|P97742|CPT1A_MOUSE;tr|A0A494BAD3|A0A494BAD3_MOUSE;tr|A0A494BAC7|A0A494BAC7_MOUSE	tr|Q3UGT1|Q3UGT1_MOUSE;tr|A8ASF5|A8ASF5_MOUSE;sp|P97742|CPT1A_MOUSE;tr|A0A494BAD3|A0A494BAD3_MOUSE	8;8;8;5;1	8;8;8;5;1	8;8;8;5;1	;;;	5	8	8	8	5	7	7	6	6	7	5	5	6	5	6	7	8	0	5	7	7	6	6	7	5	5	6	5	6	7	8	0	5	7	7	6	6	7	5	5	6	5	6	7
sp|P97772|GRM1_MOUSE;sp|P97772-2|GRM1_MOUSE;sp|P97772-3|GRM1_MOUSE;tr|Q3V0U2|Q3V0U2_MOUSE	sp|P97772|GRM1_MOUSE;sp|P97772-2|GRM1_MOUSE	9;8;3;3	8;7;2;3	8;7;2;3	;	4	9	8	8	4	8	7	8	6	7	6	4	2	4	6	7	8	2	4	7	6	8	6	7	5	4	2	4	5	6	7	1	4	7	6	8	6	7	5	4	2	4	5	6
sp|P97797-2|SHPS1_MOUSE;sp|P97797|SHPS1_MOUSE;tr|Q2M4I8|Q2M4I8_MOUSE;sp|P97797-4|SHPS1_MOUSE;tr|E0CX65|E0CX65_MOUSE;sp|P97797-3|SHPS1_MOUSE;tr|A2ANC1|A2ANC1_MOUSE	sp|P97797-2|SHPS1_MOUSE;sp|P97797|SHPS1_MOUSE;tr|Q2M4I8|Q2M4I8_MOUSE;sp|P97797-4|SHPS1_MOUSE	9;8;7;5;4;4;1	9;8;7;5;4;4;1	9;8;7;5;4;4;1	;;;	7	9	9	9	7	9	7	9	8	8	7	8	7	7	8	9	9	3	7	9	7	9	8	8	7	8	7	7	8	9	9	3	7	9	7	9	8	8	7	8	7	7	8	9
sp|P97807-2|FUMH_MOUSE;sp|P97807|FUMH_MOUSE	sp|P97807-2|FUMH_MOUSE;sp|P97807|FUMH_MOUSE	1;1	1;1	1;1	;	2	1	1	1	1	1	1	1	1	1	1	1	1	0	1	1	1	0	1	1	1	1	1	1	1	1	1	0	1	1	1	0	1	1	1	1	1	1	1	1	1	0	1	1
sp|P97950|RB33A_MOUSE;tr|Q3TCY0|Q3TCY0_MOUSE;sp|O35963|RB33B_MOUSE;tr|Q3TQ93|Q3TQ93_MOUSE	sp|P97950|RB33A_MOUSE;tr|Q3TCY0|Q3TCY0_MOUSE;sp|O35963|RB33B_MOUSE;tr|Q3TQ93|Q3TQ93_MOUSE	2;1;1;1	2;1;1;1	2;1;1;1	;;;	4	2	2	2	1	1	1	1	1	1	1	1	1	1	1	1	2	0	1	1	1	1	1	1	1	1	1	1	1	1	2	0	1	1	1	1	1	1	1	1	1	1	1	1
sp|P97952|SCN1B_MOUSE	sp|P97952|SCN1B_MOUSE	2	2	2		1	2	2	2	1	2	2	2	1	2	1	1	0	1	1	2	2	1	1	2	2	2	1	2	1	1	0	1	1	2	2	1	1	2	2	2	1	2	1	1	0	1	1	2
sp|P98200|AT8A2_MOUSE	sp|P98200|AT8A2_MOUSE	3	3	3		1	3	3	3	1	2	1	2	1	1	0	1	2	1	0	2	3	0	1	2	1	2	1	1	0	1	2	1	0	2	3	0	1	2	1	2	1	1	0	1	2	1	0	2
sp|P99024|TBB5_MOUSE;tr|Q80ZV2|Q80ZV2_MOUSE	sp|P99024|TBB5_MOUSE	23;10	4;2	4;2		2	23	4	4	23	23	23	23	22	23	23	23	23	23	23	23	23	20	4	4	4	4	4	4	4	4	4	4	4	4	4	3	4	4	4	4	4	4	4	4	4	4	4	4
tr|Q8BMU6|Q8BMU6_MOUSE;sp|P99028|QCR6_MOUSE	tr|Q8BMU6|Q8BMU6_MOUSE;sp|P99028|QCR6_MOUSE	1;1	1;1	1;1	;	2	1	1	1	1	1	1	1	1	1	1	1	1	1	1	1	1	1	1	1	1	1	1	1	1	1	1	1	1	1	1	1	1	1	1	1	1	1	1	1	1	1	1	1
tr|A0A494BAZ4|A0A494BAZ4_MOUSE;sp|P99029-2|PRDX5_MOUSE;tr|Q3UWS9|Q3UWS9_MOUSE;tr|Q3U7H9|Q3U7H9_MOUSE;sp|P99029|PRDX5_MOUSE;tr|G3UZJ4|G3UZJ4_MOUSE;tr|Q9JHL8|Q9JHL8_MOUSE;tr|H3BJQ7|H3BJQ7_MOUSE;tr|Q9D6X2|Q9D6X2_MOUSE;tr|Q91YU9|Q91YU9_MOUSE	tr|A0A494BAZ4|A0A494BAZ4_MOUSE;sp|P99029-2|PRDX5_MOUSE;tr|Q3UWS9|Q3UWS9_MOUSE;tr|Q3U7H9|Q3U7H9_MOUSE;sp|P99029|PRDX5_MOUSE;tr|G3UZJ4|G3UZJ4_MOUSE;tr|Q9JHL8|Q9JHL8_MOUSE;tr|H3BJQ7|H3BJQ7_MOUSE;tr|Q9D6X2|Q9D6X2_MOUSE	6;6;6;6;6;5;4;4;3;1	6;6;6;6;6;5;4;4;3;1	6;6;6;6;6;5;4;4;3;1	;;;;;;;;	10	6	6	6	4	6	6	6	6	6	6	6	6	6	5	6	6	4	4	6	6	6	6	6	6	6	6	6	5	6	6	4	4	6	6	6	6	6	6	6	6	6	5	6
tr|A3KG36|A3KG36_MOUSE;sp|Q00612|G6PD1_MOUSE;tr|Q3TNL1|Q3TNL1_MOUSE;tr|G3UWD6|G3UWD6_MOUSE;sp|P97324|G6PD2_MOUSE;REV__tr|Q3TIW4|Q3TIW4_MOUSE;tr|A0FF38|A0FF38_MOUSE;REV__sp|P46662|MERL_MOUSE	tr|A3KG36|A3KG36_MOUSE;sp|Q00612|G6PD1_MOUSE;tr|Q3TNL1|Q3TNL1_MOUSE;tr|G3UWD6|G3UWD6_MOUSE;sp|P97324|G6PD2_MOUSE	4;4;3;2;2;1;1;1	4;4;3;2;2;1;1;1	4;4;3;2;2;1;1;1	;;;;	8	4	4	4	1	3	3	3	3	2	1	1	1	2	1	3	3	0	1	3	3	3	3	2	1	1	1	2	1	3	3	0	1	3	3	3	3	2	1	1	1	2	1	3
sp|Q00PI9|HNRL2_MOUSE	sp|Q00PI9|HNRL2_MOUSE	5	5	5		1	5	5	5	4	5	3	3	3	5	5	4	4	5	4	4	5	0	4	5	3	3	3	5	5	4	4	5	4	4	5	0	4	5	3	3	3	5	5	4	4	5	4	4
tr|Q6PDS5|Q6PDS5_MOUSE;tr|Q9DBS6|Q9DBS6_MOUSE;tr|A0A2I3BPC1|A0A2I3BPC1_MOUSE;sp|Q01065|PDE1B_MOUSE;tr|A0A2I3BR90|A0A2I3BR90_MOUSE	tr|Q6PDS5|Q6PDS5_MOUSE;tr|Q9DBS6|Q9DBS6_MOUSE;tr|A0A2I3BPC1|A0A2I3BPC1_MOUSE;sp|Q01065|PDE1B_MOUSE	13;13;13;13;5	11;11;11;11;4	11;11;11;11;4	;;;	5	13	11	11	9	13	12	10	11	12	9	9	9	11	9	10	12	1	7	11	10	8	9	10	7	7	8	9	8	9	11	1	7	11	10	8	9	10	7	7	8	9	8	9
tr|G3X9V4|G3X9V4_MOUSE;sp|Q01097|NMDE2_MOUSE;tr|A0A0G2JEA7|A0A0G2JEA7_MOUSE;tr|Q61984|Q61984_MOUSE;sp|Q01098|NMDE3_MOUSE	tr|G3X9V4|G3X9V4_MOUSE;sp|Q01097|NMDE2_MOUSE	28;28;3;1;1	28;28;3;1;1	26;26;3;0;0	;	5	28	28	26	21	25	27	27	25	26	22	24	19	23	24	26	25	2	21	25	27	27	25	26	22	24	19	23	24	26	25	2	19	23	25	25	23	24	20	22	17	21	22	24
tr|Q3TUE2|Q3TUE2_MOUSE;tr|Q3TU64|Q3TU64_MOUSE;sp|Q01149|CO1A2_MOUSE;tr|Q3TP88|Q3TP88_MOUSE;tr|Q91VL4|Q91VL4_MOUSE;tr|E0CXI2|E0CXI2_MOUSE	tr|Q3TUE2|Q3TUE2_MOUSE;tr|Q3TU64|Q3TU64_MOUSE;sp|Q01149|CO1A2_MOUSE;tr|Q3TP88|Q3TP88_MOUSE;tr|Q91VL4|Q91VL4_MOUSE	5;5;5;4;3;1	5;5;5;4;3;1	5;5;5;4;3;1	;;;;	6	5	5	5	5	4	4	2	4	5	4	5	5	5	4	4	5	1	5	4	4	2	4	5	4	5	5	5	4	4	5	1	5	4	4	2	4	5	4	5	5	5	4	4
tr|E9Q1S3|E9Q1S3_MOUSE;tr|Q8C1E4|Q8C1E4_MOUSE;sp|Q01405|SC23A_MOUSE;tr|A2AN97|A2AN97_MOUSE;tr|A2AN98|A2AN98_MOUSE;tr|A2AN99|A2AN99_MOUSE;tr|A2ANA0|A2ANA0_MOUSE;tr|Q3U2Q0|Q3U2Q0_MOUSE;tr|Q3UKB4|Q3UKB4_MOUSE;tr|Q3TYS4|Q3TYS4_MOUSE;tr|Q3TIS3|Q3TIS3_MOUSE;tr|Q3TAW4|Q3TAW4_MOUSE;sp|Q9D662|SC23B_MOUSE	tr|E9Q1S3|E9Q1S3_MOUSE;tr|Q8C1E4|Q8C1E4_MOUSE;sp|Q01405|SC23A_MOUSE	7;7;7;1;1;1;1;1;1;1;1;1;1	7;7;7;1;1;1;1;1;1;1;1;1;1	7;7;7;1;1;1;1;1;1;1;1;1;1	;;	13	7	7	7	5	6	6	7	5	4	5	4	4	4	6	5	7	0	5	6	6	7	5	4	5	4	4	4	6	5	7	0	5	6	6	7	5	4	5	4	4	4	6	5
sp|Q01853|TERA_MOUSE;tr|Q8BNF8|Q8BNF8_MOUSE	sp|Q01853|TERA_MOUSE;tr|Q8BNF8|Q8BNF8_MOUSE	12;10	12;10	12;10	;	2	12	12	12	11	12	12	9	11	10	11	11	8	8	10	11	10	4	11	12	12	9	11	10	11	11	8	8	10	11	10	4	11	12	12	9	11	10	11	11	8	8	10	11
sp|Q02053|UBA1_MOUSE;tr|A0A1S6GWH5|A0A1S6GWH5_MOUSE	sp|Q02053|UBA1_MOUSE;tr|A0A1S6GWH5|A0A1S6GWH5_MOUSE	32;32	32;32	26;26	;	2	32	32	26	27	30	27	25	30	29	26	26	24	27	27	27	30	8	27	30	27	25	30	29	26	26	24	27	27	27	30	8	22	24	22	21	24	24	21	21	19	22	22	21
sp|Q02105|C1QC_MOUSE;tr|A0A3B0INZ4|A0A3B0INZ4_MOUSE	sp|Q02105|C1QC_MOUSE;tr|A0A3B0INZ4|A0A3B0INZ4_MOUSE	1;1	1;1	1;1	;	2	1	1	1	1	1	1	1	1	1	1	1	0	1	1	1	1	0	1	1	1	1	1	1	1	1	0	1	1	1	1	0	1	1	1	1	1	1	1	1	0	1	1	1
tr|Q3UZT7|Q3UZT7_MOUSE;sp|Q02248|CTNB1_MOUSE;tr|Q80VE7|Q80VE7_MOUSE;tr|E9Q6A9|E9Q6A9_MOUSE;tr|F7CRC6|F7CRC6_MOUSE;tr|F7BAC9|F7BAC9_MOUSE;tr|D3YUH4|D3YUH4_MOUSE;tr|F6QZ47|F6QZ47_MOUSE;tr|D3Z5Q1|D3Z5Q1_MOUSE;tr|E9PW26|E9PW26_MOUSE	tr|Q3UZT7|Q3UZT7_MOUSE;sp|Q02248|CTNB1_MOUSE;tr|Q80VE7|Q80VE7_MOUSE;tr|E9Q6A9|E9Q6A9_MOUSE	21;21;15;14;7;6;4;3;1;1	21;21;15;14;7;6;4;3;1;1	17;17;11;12;5;5;4;3;1;1	;;;	10	21	21	17	13	18	18	16	15	19	14	13	15	13	14	15	19	5	13	18	18	16	15	19	14	13	15	13	14	15	19	5	9	14	15	15	12	15	12	10	12	9	11	14
sp|Q02257|PLAK_MOUSE	sp|Q02257|PLAK_MOUSE	12	8	8		1	12	8	8	10	11	10	8	9	11	8	11	10	12	10	8	10	3	6	7	7	7	6	7	6	8	7	8	7	7	7	0	6	7	7	7	6	7	6	8	7	8	7	7
sp|Q02357-5|ANK1_MOUSE;tr|G5E8J2|G5E8J2_MOUSE;sp|Q02357-2|ANK1_MOUSE;tr|B7ZW98|B7ZW98_MOUSE;tr|E9QNT8|E9QNT8_MOUSE;sp|Q02357|ANK1_MOUSE;tr|G8JL84|G8JL84_MOUSE;sp|Q02357-3|ANK1_MOUSE;tr|D3YTV8|D3YTV8_MOUSE;tr|D3Z5M4|D3Z5M4_MOUSE;tr|Q0VGY9|Q0VGY9_MOUSE;sp|Q02357-4|ANK1_MOUSE;tr|A0A0R4J1N7|A0A0R4J1N7_MOUSE;sp|Q02357-6|ANK1_MOUSE;tr|G3UY11|G3UY11_MOUSE;tr|F7D1P5|F7D1P5_MOUSE;tr|Q61304|Q61304_MOUSE;tr…	sp|Q02357-5|ANK1_MOUSE;tr|G5E8J2|G5E8J2_MOUSE;sp|Q02357-2|ANK1_MOUSE;tr|B7ZW98|B7ZW98_MOUSE;tr|E9QNT8|E9QNT8_MOUSE;sp|Q02357|ANK1_MOUSE;tr|G8JL84|G8JL84_MOUSE;sp|Q02357-3|ANK1_MOUSE;tr|D3YTV8|D3YTV8_MOUSE;tr|D3Z5M4|D3Z5M4_MOUSE;tr|Q0VGY9|Q0VGY9_MOUSE;sp|Q02357-4|ANK1_MOUSE;tr|A0A0R4J1N7|A0A0R4J1N7_MOUSE;sp|Q02357-6|ANK1_MOUSE;tr|G3UY11|G3UY11_MOUSE;tr|F7D1P5|F7D1P5_MOUSE;tr|Q61304|Q61304_MOUSE	18;18;18;18;18;18;18;18;18;18;18;18;18;18;14;12;11;8	14;14;14;14;14;14;14;14;14;14;14;14;14;14;10;12;11;4	14;14;14;14;14;14;14;14;14;14;14;14;14;14;10;12;11;4	;;;;;;;;;;;;;;;;	18	18	14	14	3	13	17	17	17	8	4	4	5	4	4	15	12	0	0	9	14	13	13	4	1	0	1	0	0	11	8	0	0	9	14	13	13	4	1	0	1	0	0	11
sp|Q02788|CO6A2_MOUSE;tr|D3Z7D5|D3Z7D5_MOUSE	sp|Q02788|CO6A2_MOUSE;tr|D3Z7D5|D3Z7D5_MOUSE	3;2	3;2	3;2	;	2	3	3	3	2	3	2	1	1	3	2	2	2	2	2	2	1	0	2	3	2	1	1	3	2	2	2	2	2	2	1	0	2	3	2	1	1	3	2	2	2	2	2	2
sp|Q03137|EPHA4_MOUSE;tr|Q99KA8|Q99KA8_MOUSE;sp|Q03137-2|EPHA4_MOUSE;tr|Q3V1W9|Q3V1W9_MOUSE;tr|A0A087WQW6|A0A087WQW6_MOUSE	sp|Q03137|EPHA4_MOUSE;tr|Q99KA8|Q99KA8_MOUSE;sp|Q03137-2|EPHA4_MOUSE;tr|Q3V1W9|Q3V1W9_MOUSE	10;9;9;5;1	10;9;9;5;1	7;6;7;5;1	;;;	5	10	10	7	5	9	9	9	8	9	7	8	5	8	6	10	9	2	5	9	9	9	8	9	7	8	5	8	6	10	9	2	3	6	6	6	5	6	5	5	4	5	4	7
sp|Q03265|ATPA_MOUSE;tr|D3Z6F5|D3Z6F5_MOUSE;tr|Q3U452|Q3U452_MOUSE;tr|D6RJ16|D6RJ16_MOUSE;REV__tr|A0A0G2JE71|A0A0G2JE71_MOUSE;REV__sp|Q6S5J6-4|KRIT1_MOUSE;REV__tr|A0PJ90|A0PJ90_MOUSE;REV__tr|A0JLP6|A0JLP6_MOUSE;REV__sp|P54729|NUB1_MOUSE;REV__tr|A0A0G2JGQ4|A0A0G2JGQ4_MOUSE;REV__tr|A0A0G2JGG7|A0A0G2JGG7_MOUSE;REV__sp|Q6S5J6-2|KRIT1_MOUSE;REV__tr|Q5U463|Q5U463_MOUSE;REV__sp|Q6S5J6-3|KRIT1_MOUSE;REV_…	sp|Q03265|ATPA_MOUSE;tr|D3Z6F5|D3Z6F5_MOUSE	26;25;5;2;1;1;1;1;1;1;1;1;1;1;1	26;25;5;2;1;1;1;1;1;1;1;1;1;1;1	26;25;5;2;1;1;1;1;1;1;1;1;1;1;1	;	15	26	26	26	21	24	25	26	25	25	24	21	23	24	24	26	25	16	21	24	25	26	25	25	24	21	23	24	24	26	25	16	21	24	25	26	25	25	24	21	23	24	24	26
tr|C9K0Z4|C9K0Z4_MOUSE;sp|Q03391|NMDE4_MOUSE	tr|C9K0Z4|C9K0Z4_MOUSE;sp|Q03391|NMDE4_MOUSE	3;3	2;2	2;2	;	2	3	2	2	1	2	3	3	2	1	1	1	1	1	2	3	2	0	0	1	2	2	1	0	0	0	0	0	1	2	1	0	0	1	2	2	1	0	0	0	0	0	1	2
tr|Q0N2S5|Q0N2S5_MOUSE;tr|Q80X33|Q80X33_MOUSE;sp|Q03717|KCNB1_MOUSE;tr|B0LAE2|B0LAE2_MOUSE;sp|A6H8H5|KCNB2_MOUSE	tr|Q0N2S5|Q0N2S5_MOUSE;tr|Q80X33|Q80X33_MOUSE;sp|Q03717|KCNB1_MOUSE;tr|B0LAE2|B0LAE2_MOUSE;sp|A6H8H5|KCNB2_MOUSE	2;2;2;1;1	2;2;2;1;1	2;2;2;1;1	;;;;	5	2	2	2	2	2	2	2	2	2	1	2	2	2	2	2	2	0	2	2	2	2	2	2	1	2	2	2	2	2	2	0	2	2	2	2	2	2	1	2	2	2	2	2
sp|Q04447|KCRB_MOUSE;tr|A0A0J9YKD4|A0A0J9YKD4_MOUSE;tr|Q9D6U7|Q9D6U7_MOUSE;sp|P07310|KCRM_MOUSE	sp|Q04447|KCRB_MOUSE	15;1;1;1	15;1;1;1	15;1;1;1		4	15	15	15	13	14	14	15	14	15	14	14	12	12	14	13	15	12	13	14	14	15	14	15	14	14	12	12	14	13	15	12	13	14	14	15	14	15	14	14	12	12	14	13
sp|Q04690-2|NF1_MOUSE;sp|Q04690|NF1_MOUSE;tr|A0A1W2P863|A0A1W2P863_MOUSE;sp|Q04690-4|NF1_MOUSE;sp|Q04690-3|NF1_MOUSE;tr|Q8CCE8|Q8CCE8_MOUSE;tr|Q5SYH9|Q5SYH9_MOUSE;tr|Q3TYD2|Q3TYD2_MOUSE;tr|Q8BQG3|Q8BQG3_MOUSE	sp|Q04690-2|NF1_MOUSE;sp|Q04690|NF1_MOUSE;tr|A0A1W2P863|A0A1W2P863_MOUSE;sp|Q04690-4|NF1_MOUSE;sp|Q04690-3|NF1_MOUSE	26;26;13;13;13;10;10;9;4	26;26;13;13;13;10;10;9;4	26;26;13;13;13;10;10;9;4	;;;;	9	26	26	26	19	22	24	20	21	20	21	21	14	21	21	21	23	0	19	22	24	20	21	20	21	21	14	21	21	21	23	0	19	22	24	20	21	20	21	21	14	21	21	21
sp|Q04750|TOP1_MOUSE;tr|Q3ULF5|Q3ULF5_MOUSE;tr|Q3TPX7|Q3TPX7_MOUSE;tr|Q3TUS4|Q3TUS4_MOUSE;tr|Q569Q5|Q569Q5_MOUSE;tr|Q9D6H0|Q9D6H0_MOUSE;tr|B7ZNM9|B7ZNM9_MOUSE;sp|Q8R4U6|TOP1M_MOUSE	sp|Q04750|TOP1_MOUSE	11;3;2;1;1;1;1;1	11;3;2;1;1;1;1;1	11;3;2;1;1;1;1;1		8	11	11	11	10	7	9	9	8	8	11	11	7	11	11	9	7	1	10	7	9	9	8	8	11	11	7	11	11	9	7	1	10	7	9	9	8	8	11	11	7	11	11	9
sp|Q04857|CO6A1_MOUSE;tr|Q99LW4|Q99LW4_MOUSE;tr|Q8C6Y0|Q8C6Y0_MOUSE;tr|B0LAD9|B0LAD9_MOUSE	sp|Q04857|CO6A1_MOUSE;tr|Q99LW4|Q99LW4_MOUSE	7;4;3;2	7;4;3;2	7;4;3;2	;	4	7	7	7	4	6	4	3	4	6	5	5	3	5	5	6	5	1	4	6	4	3	4	6	5	5	3	5	5	6	5	1	4	6	4	3	4	6	5	5	3	5	5	6
tr|E9Q9N6|E9Q9N6_MOUSE;tr|E9PYX3|E9PYX3_MOUSE;tr|A0A0R4J227|A0A0R4J227_MOUSE;sp|Q05512-3|MARK2_MOUSE;tr|A0A0R4J0B1|A0A0R4J0B1_MOUSE;sp|Q05512-4|MARK2_MOUSE;tr|Q3U3A1|Q3U3A1_MOUSE;tr|Q3T9A3|Q3T9A3_MOUSE;tr|F6ZS70|F6ZS70_MOUSE;tr|E9QMP6|E9QMP6_MOUSE;sp|Q05512|MARK2_MOUSE;tr|Q571J8|Q571J8_MOUSE;sp|Q05512-2|MARK2_MOUSE;tr|A0A0A6YY78|A0A0A6YY78_MOUSE;tr|E9Q2J6|E9Q2J6_MOUSE;tr|F7CRG8|F7CRG8_MOUSE;tr|F7…	tr|E9Q9N6|E9Q9N6_MOUSE;tr|E9PYX3|E9PYX3_MOUSE;tr|A0A0R4J227|A0A0R4J227_MOUSE;sp|Q05512-3|MARK2_MOUSE;tr|A0A0R4J0B1|A0A0R4J0B1_MOUSE;sp|Q05512-4|MARK2_MOUSE;tr|Q3U3A1|Q3U3A1_MOUSE;tr|Q3T9A3|Q3T9A3_MOUSE;tr|F6ZS70|F6ZS70_MOUSE;tr|E9QMP6|E9QMP6_MOUSE;sp|Q05512|MARK2_MOUSE;tr|Q571J8|Q571J8_MOUSE;sp|Q05512-2|MARK2_MOUSE	7;7;7;7;7;7;7;7;7;7;7;7;6;3;3;2;2;2;2;2;2;2	7;7;7;7;7;7;7;7;7;7;7;7;6;3;3;2;2;2;2;2;2;2	4;4;4;4;4;4;4;4;4;4;4;4;3;0;0;2;2;2;2;2;0;0	;;;;;;;;;;;;	22	7	7	4	3	5	3	6	4	5	2	2	3	3	3	5	7	0	3	5	3	6	4	5	2	2	3	3	3	5	7	0	3	4	3	3	3	3	1	2	3	2	2	3
tr|Q3UHH3|Q3UHH3_MOUSE;sp|Q05793|PGBM_MOUSE;tr|B1B0C7|B1B0C7_MOUSE;tr|E9PZ16|E9PZ16_MOUSE;tr|A0A571BD72|A0A571BD72_MOUSE	tr|Q3UHH3|Q3UHH3_MOUSE;sp|Q05793|PGBM_MOUSE;tr|B1B0C7|B1B0C7_MOUSE;tr|E9PZ16|E9PZ16_MOUSE	3;3;3;3;1	3;3;3;3;1	3;3;3;3;1	;;;	5	3	3	3	3	2	2	3	0	2	2	1	3	2	2	2	1	0	3	2	2	3	0	2	2	1	3	2	2	2	1	0	3	2	2	3	0	2	2	1	3	2	2	2
tr|D6RII3|D6RII3_MOUSE;sp|Q05BC3-2|EMAL1_MOUSE;tr|D3Z4J9|D3Z4J9_MOUSE;tr|B9EKL9|B9EKL9_MOUSE;sp|Q05BC3|EMAL1_MOUSE;sp|Q05BC3-3|EMAL1_MOUSE	tr|D6RII3|D6RII3_MOUSE;sp|Q05BC3-2|EMAL1_MOUSE;tr|D3Z4J9|D3Z4J9_MOUSE;tr|B9EKL9|B9EKL9_MOUSE;sp|Q05BC3|EMAL1_MOUSE;sp|Q05BC3-3|EMAL1_MOUSE	1;1;1;1;1;1	1;1;1;1;1;1	1;1;1;1;1;1	;;;;;	6	1	1	1	1	1	0	0	1	1	0	0	0	0	0	1	1	0	1	1	0	0	1	1	0	0	0	0	0	1	1	0	1	1	0	0	1	1	0	0	0	0	0	1
sp|Q06138|CAB39_MOUSE;tr|Q8K312|Q8K312_MOUSE	sp|Q06138|CAB39_MOUSE;tr|Q8K312|Q8K312_MOUSE	4;3	4;3	4;3	;	2	4	4	4	3	3	3	3	3	3	3	3	4	3	3	3	3	1	3	3	3	3	3	3	3	3	4	3	3	3	3	1	3	3	3	3	3	3	3	3	4	3	3	3
tr|Q5EBI8|Q5EBI8_MOUSE;sp|Q06185|ATP5I_MOUSE;tr|Q8BTB6|Q8BTB6_MOUSE	tr|Q5EBI8|Q5EBI8_MOUSE;sp|Q06185|ATP5I_MOUSE;tr|Q8BTB6|Q8BTB6_MOUSE	2;2;1	2;2;1	2;2;1	;;	3	2	2	2	0	2	2	1	2	2	2	2	1	0	2	2	2	1	0	2	2	1	2	2	2	2	1	0	2	2	2	1	0	2	2	1	2	2	2	2	1	0	2	2
tr|Q922A2|Q922A2_MOUSE;tr|Q8BP75|Q8BP75_MOUSE;tr|Q3TJ49|Q3TJ49_MOUSE;sp|Q07076|ANXA7_MOUSE;tr|A0A2C9F2D2|A0A2C9F2D2_MOUSE;tr|Q8CCV9|Q8CCV9_MOUSE;tr|Q3UYL7|Q3UYL7_MOUSE;tr|A0A286YCW4|A0A286YCW4_MOUSE	tr|Q922A2|Q922A2_MOUSE;tr|Q8BP75|Q8BP75_MOUSE;tr|Q3TJ49|Q3TJ49_MOUSE;sp|Q07076|ANXA7_MOUSE;tr|A0A2C9F2D2|A0A2C9F2D2_MOUSE;tr|Q8CCV9|Q8CCV9_MOUSE;tr|Q3UYL7|Q3UYL7_MOUSE	4;4;4;4;4;3;3;1	4;4;4;4;4;3;3;1	4;4;4;4;4;3;3;1	;;;;;;	8	4	4	4	3	4	2	4	3	4	3	4	2	3	3	3	4	0	3	4	2	4	3	4	3	4	2	3	3	3	4	0	3	4	2	4	3	4	3	4	2	3	3	3
tr|Q8CCS7|Q8CCS7_MOUSE;sp|Q08331|CALB2_MOUSE	tr|Q8CCS7|Q8CCS7_MOUSE;sp|Q08331|CALB2_MOUSE	4;4	4;4	3;3	;	2	4	4	3	2	2	3	4	3	1	2	2	1	2	1	3	2	0	2	2	3	4	3	1	2	2	1	2	1	3	2	0	1	1	2	3	2	0	1	1	0	1	0	2
tr|J3QN27|J3QN27_MOUSE;tr|J3QMT8|J3QMT8_MOUSE;tr|E3VRY4|E3VRY4_MOUSE;sp|Q08460-5|KCMA1_MOUSE;tr|E3VRY9|E3VRY9_MOUSE;tr|C3VLD3|C3VLD3_MOUSE;tr|A0A286YD35|A0A286YD35_MOUSE;sp|Q08460|KCMA1_MOUSE;tr|F7BHL0|F7BHL0_MOUSE;tr|F6V0P5|F6V0P5_MOUSE;tr|F6XW53|F6XW53_MOUSE;tr|F6ZSN2|F6ZSN2_MOUSE;tr|E3VS02|E3VS02_MOUSE;tr|E3VS01|E3VS01_MOUSE;tr|E3VS00|E3VS00_MOUSE;tr|A0A286YCW3|A0A286YCW3_MOUSE;tr|E3VS04|E3VS0…	tr|J3QN27|J3QN27_MOUSE;tr|J3QMT8|J3QMT8_MOUSE;tr|E3VRY4|E3VRY4_MOUSE;sp|Q08460-5|KCMA1_MOUSE;tr|E3VRY9|E3VRY9_MOUSE;tr|C3VLD3|C3VLD3_MOUSE;tr|A0A286YD35|A0A286YD35_MOUSE;sp|Q08460|KCMA1_MOUSE;tr|F7BHL0|F7BHL0_MOUSE;tr|F6V0P5|F6V0P5_MOUSE;tr|F6XW53|F6XW53_MOUSE;tr|F6ZSN2|F6ZSN2_MOUSE;tr|E3VS02|E3VS02_MOUSE;tr|E3VS01|E3VS01_MOUSE;tr|E3VS00|E3VS00_MOUSE;tr|A0A286YCW3|A0A286YCW3_MOUSE;tr|E3VS04|E3VS0…	13;13;13;13;13;13;13;13;12;12;12;12;12;12;12;12;12;12;12;12;12;12;12;12;12;12;12;12;12;12;12;12;12;12;12;12;12;12;12;12;12;12;12;12;12;12;12;11;11;11;10;10;7;7;5;3;3;1	13;13;13;13;13;13;13;13;12;12;12;12;12;12;12;12;12;12;12;12;12;12;12;12;12;12;12;12;12;12;12;12;12;12;12;12;12;12;12;12;12;12;12;12;12;12;12;11;11;11;10;10;7;7;5;3;3;1	13;13;13;13;13;13;13;13;12;12;12;12;12;12;12;12;12;12;12;12;12;12;12;12;12;12;12;12;12;12;12;12;12;12;12;12;12;12;12;12;12;12;12;12;12;12;12;11;11;11;10;10;7;7;5;3;3;1	;;;;;;;;;;;;;;;;;;;;;;;;;;;;;;;;;;;;;;;;;;;;;;;;;;;;;	58	13	13	13	9	12	11	10	10	11	11	11	8	10	11	11	12	1	9	12	11	10	10	11	11	11	8	10	11	11	12	1	9	12	11	10	10	11	11	11	8	10	11	11
tr|B0EVI6|B0EVI6_MOUSE;sp|Q0GA42|CNNM1_MOUSE;tr|A0A286YDL2|A0A286YDL2_MOUSE;tr|C6KI93|C6KI93_MOUSE;sp|Q3TWN3-2|CNNM2_MOUSE;sp|Q3TWN3|CNNM2_MOUSE	tr|B0EVI6|B0EVI6_MOUSE;sp|Q0GA42|CNNM1_MOUSE;tr|A0A286YDL2|A0A286YDL2_MOUSE;tr|C6KI93|C6KI93_MOUSE;sp|Q3TWN3-2|CNNM2_MOUSE;sp|Q3TWN3|CNNM2_MOUSE	4;4;4;2;2;2	4;4;4;2;2;2	4;4;4;2;2;2	;;;;;	6	4	4	4	1	4	4	4	4	4	3	2	1	3	2	4	3	0	1	4	4	4	4	4	3	2	1	3	2	4	3	0	1	4	4	4	4	4	3	2	1	3	2	4
sp|Q0KL02-3|TRIO_MOUSE;sp|Q0KL02|TRIO_MOUSE;sp|Q0KL02-4|TRIO_MOUSE;tr|A0A2I3BRP6|A0A2I3BRP6_MOUSE;sp|Q0KL02-2|TRIO_MOUSE;tr|A0A2I3BQT2|A0A2I3BQT2_MOUSE	sp|Q0KL02-3|TRIO_MOUSE;sp|Q0KL02|TRIO_MOUSE;sp|Q0KL02-4|TRIO_MOUSE;tr|A0A2I3BRP6|A0A2I3BRP6_MOUSE;sp|Q0KL02-2|TRIO_MOUSE	18;18;18;16;16;5	18;18;18;16;16;5	12;12;12;10;10;4	;;;;	6	18	18	12	11	15	17	16	16	16	15	12	11	15	15	15	18	0	11	15	17	16	16	16	15	12	11	15	15	15	18	0	7	10	11	11	11	10	9	6	5	9	9	9
tr|F8WI64|F8WI64_MOUSE;sp|Q0P5W1-3|VPS8_MOUSE;sp|Q0P5W1|VPS8_MOUSE;tr|D3YUP0|D3YUP0_MOUSE;sp|Q0P5W1-2|VPS8_MOUSE;tr|Q8CIG5|Q8CIG5_MOUSE;tr|F6ZLN8|F6ZLN8_MOUSE	tr|F8WI64|F8WI64_MOUSE;sp|Q0P5W1-3|VPS8_MOUSE;sp|Q0P5W1|VPS8_MOUSE;tr|D3YUP0|D3YUP0_MOUSE;sp|Q0P5W1-2|VPS8_MOUSE;tr|Q8CIG5|Q8CIG5_MOUSE;tr|F6ZLN8|F6ZLN8_MOUSE	4;4;4;4;3;2;2	4;4;4;4;3;2;2	4;4;4;4;3;2;2	;;;;;;	7	4	4	4	2	2	3	3	1	3	1	2	2	2	2	3	4	0	2	2	3	3	1	3	1	2	2	2	2	3	4	0	2	2	3	3	1	3	1	2	2	2	2	3
tr|A0A1B0GS08|A0A1B0GS08_MOUSE;tr|J3QP43|J3QP43_MOUSE;sp|Q0VBF8|STUM_MOUSE	tr|A0A1B0GS08|A0A1B0GS08_MOUSE;tr|J3QP43|J3QP43_MOUSE;sp|Q0VBF8|STUM_MOUSE	4;4;4	4;4;4	4;4;4	;;	3	4	4	4	3	4	3	4	3	4	3	4	2	4	4	4	4	0	3	4	3	4	3	4	3	4	2	4	4	4	4	0	3	4	3	4	3	4	3	4	2	4	4	4
sp|Q11011|PSA_MOUSE;tr|F6QYF8|F6QYF8_MOUSE;tr|E9Q039|E9Q039_MOUSE;tr|E9Q6F4|E9Q6F4_MOUSE;tr|F6V7K3|F6V7K3_MOUSE;tr|F7ANF4|F7ANF4_MOUSE;tr|F2Z3V5|F2Z3V5_MOUSE	sp|Q11011|PSA_MOUSE;tr|F6QYF8|F6QYF8_MOUSE;tr|E9Q039|E9Q039_MOUSE;tr|E9Q6F4|E9Q6F4_MOUSE	31;27;26;18;7;3;1	31;27;26;18;7;3;1	31;27;26;18;7;3;1	;;;	7	31	31	31	27	30	29	28	29	29	27	25	25	27	26	28	28	8	27	30	29	28	29	29	27	25	25	27	26	28	28	8	27	30	29	28	29	29	27	25	25	27	26	28
tr|E9QM90|E9QM90_MOUSE;sp|Q148V7|RELCH_MOUSE;tr|A0A087WSS1|A0A087WSS1_MOUSE;sp|Q148V7-2|RELCH_MOUSE;tr|G3X9J4|G3X9J4_MOUSE;sp|Q148V7-3|RELCH_MOUSE;tr|A0A087WRM8|A0A087WRM8_MOUSE;tr|Q8CAN3|Q8CAN3_MOUSE;tr|Q9D743|Q9D743_MOUSE	tr|E9QM90|E9QM90_MOUSE;sp|Q148V7|RELCH_MOUSE;tr|A0A087WSS1|A0A087WSS1_MOUSE;sp|Q148V7-2|RELCH_MOUSE;tr|G3X9J4|G3X9J4_MOUSE;sp|Q148V7-3|RELCH_MOUSE	15;15;14;14;13;10;2;1;1	15;15;14;14;13;10;2;1;1	15;15;14;14;13;10;2;1;1	;;;;;	9	15	15	15	8	12	14	15	15	14	10	10	10	8	12	14	14	2	8	12	14	15	15	14	10	10	10	8	12	14	14	2	8	12	14	15	15	14	10	10	10	8	12	14
tr|A0A1W2P796|A0A1W2P796_MOUSE;sp|Q14B80|KCNC2_MOUSE;sp|Q8R1C0|KCNC4_MOUSE;tr|A0A571BG98|A0A571BG98_MOUSE;tr|Q3TZ61|Q3TZ61_MOUSE	tr|A0A1W2P796|A0A1W2P796_MOUSE;sp|Q14B80|KCNC2_MOUSE;sp|Q8R1C0|KCNC4_MOUSE;tr|A0A571BG98|A0A571BG98_MOUSE	4;4;2;2;1	2;2;0;0;0	2;2;0;0;0	;;;	5	4	2	2	2	3	3	4	3	3	1	3	0	1	2	3	3	0	1	1	1	2	1	1	0	1	0	0	1	1	1	0	1	1	1	2	1	1	0	1	0	0	1	1
sp|Q14BI2|GRM2_MOUSE;tr|A0A0J9YVF0|A0A0J9YVF0_MOUSE;tr|Q80T43|Q80T43_MOUSE;tr|A0A0J9YU95|A0A0J9YU95_MOUSE;tr|A0A338P6S6|A0A338P6S6_MOUSE;tr|A0A140T8R6|A0A140T8R6_MOUSE;sp|Q68EF4-2|GRM4_MOUSE;tr|A0A338P7K6|A0A338P7K6_MOUSE;tr|G3XA00|G3XA00_MOUSE;sp|Q68EF4|GRM4_MOUSE	sp|Q14BI2|GRM2_MOUSE;tr|A0A0J9YVF0|A0A0J9YVF0_MOUSE	14;13;3;2;1;1;1;1;1;1	12;11;1;2;1;1;1;1;1;1	12;11;1;2;1;1;1;1;1;1	;	10	14	12	12	12	14	13	11	13	14	12	13	12	12	12	14	14	0	10	12	11	9	11	12	10	11	10	10	10	12	12	0	10	12	11	9	11	12	10	11	10	10	10	12
sp|Q2M3X8|PHAR1_MOUSE;sp|Q2M3X8-4|PHAR1_MOUSE;sp|Q2M3X8-2|PHAR1_MOUSE;sp|Q2M3X8-3|PHAR1_MOUSE	sp|Q2M3X8|PHAR1_MOUSE;sp|Q2M3X8-4|PHAR1_MOUSE;sp|Q2M3X8-2|PHAR1_MOUSE;sp|Q2M3X8-3|PHAR1_MOUSE	2;2;1;1	2;2;1;1	2;2;1;1	;;;	4	2	2	2	1	1	1	1	2	1	1	0	0	0	0	0	1	0	1	1	1	1	2	1	1	0	0	0	0	0	1	0	1	1	1	1	2	1	1	0	0	0	0	0
tr|D3Z7E5|D3Z7E5_MOUSE;sp|Q2NL51|GSK3A_MOUSE	tr|D3Z7E5|D3Z7E5_MOUSE;sp|Q2NL51|GSK3A_MOUSE	7;7	5;5	5;5	;	2	7	5	5	4	6	7	7	5	6	5	5	4	5	4	5	7	1	3	4	5	5	4	5	4	4	3	4	3	3	5	0	3	4	5	5	4	5	4	4	3	4	3	3
sp|Q3B7Z2|OSBP1_MOUSE;sp|Q3B7Z2-2|OSBP1_MOUSE	sp|Q3B7Z2|OSBP1_MOUSE;sp|Q3B7Z2-2|OSBP1_MOUSE	7;4	7;4	7;4	;	2	7	7	7	4	5	6	6	6	5	3	5	6	5	6	6	7	1	4	5	6	6	6	5	3	5	6	5	6	6	7	1	4	5	6	6	6	5	3	5	6	5	6	6
tr|A0A0R4J1H0|A0A0R4J1H0_MOUSE;sp|Q3KNM2|MARH5_MOUSE	tr|A0A0R4J1H0|A0A0R4J1H0_MOUSE;sp|Q3KNM2|MARH5_MOUSE	1;1	1;1	1;1	;	2	1	1	1	1	1	1	1	1	0	1	1	1	1	1	1	1	0	1	1	1	1	1	0	1	1	1	1	1	1	1	0	1	1	1	1	1	0	1	1	1	1	1	1
sp|Q3KNY0-2|IGFN1_MOUSE;sp|Q3KNY0|IGFN1_MOUSE	sp|Q3KNY0-2|IGFN1_MOUSE;sp|Q3KNY0|IGFN1_MOUSE	1;1	1;1	1;1	;	2	1	1	1	1	1	1	1	1	1	1	1	1	1	1	1	1	0	1	1	1	1	1	1	1	1	1	1	1	1	1	0	1	1	1	1	1	1	1	1	1	1	1	1
tr|A0A0R4J094|A0A0R4J094_MOUSE;sp|Q3TC72|FAHD2_MOUSE	tr|A0A0R4J094|A0A0R4J094_MOUSE;sp|Q3TC72|FAHD2_MOUSE	1;1	1;1	1;1	;	2	1	1	1	1	1	1	1	1	1	1	1	1	1	1	1	1	0	1	1	1	1	1	1	1	1	1	1	1	1	1	0	1	1	1	1	1	1	1	1	1	1	1	1
sp|Q3TCH7|CUL4A_MOUSE;tr|Q3UD60|Q3UD60_MOUSE;tr|Q8R1T2|Q8R1T2_MOUSE	sp|Q3TCH7|CUL4A_MOUSE;tr|Q3UD60|Q3UD60_MOUSE;tr|Q8R1T2|Q8R1T2_MOUSE	5;4;3	2;2;2	2;2;2	;;	3	5	2	2	2	3	1	4	4	3	1	2	0	2	3	3	4	0	0	1	0	2	1	1	0	0	0	0	1	1	2	0	0	1	0	2	1	1	0	0	0	0	1	1
sp|Q3TDK6|ROGDI_MOUSE;sp|Q3TDK6-2|ROGDI_MOUSE;sp|Q3TDK6-3|ROGDI_MOUSE;tr|A0A0J9YUG1|A0A0J9YUG1_MOUSE	sp|Q3TDK6|ROGDI_MOUSE;sp|Q3TDK6-2|ROGDI_MOUSE;sp|Q3TDK6-3|ROGDI_MOUSE;tr|A0A0J9YUG1|A0A0J9YUG1_MOUSE	11;11;9;6	11;11;9;6	11;11;9;6	;;;	4	11	11	11	9	9	8	9	9	8	8	7	9	6	7	8	10	0	9	9	8	9	9	8	8	7	9	6	7	8	10	0	9	9	8	9	9	8	8	7	9	6	7	8
sp|Q3TDN2-2|FAF2_MOUSE;sp|Q3TDN2|FAF2_MOUSE;tr|D3Z2H4|D3Z2H4_MOUSE;tr|D6RE51|D6RE51_MOUSE	sp|Q3TDN2-2|FAF2_MOUSE;sp|Q3TDN2|FAF2_MOUSE	5;5;2;1	5;5;2;1	5;5;2;1	;	4	5	5	5	2	5	3	5	5	2	3	2	2	2	2	5	5	0	2	5	3	5	5	2	3	2	2	2	2	5	5	0	2	5	3	5	5	2	3	2	2	2	2	5
tr|A0A0R4J0D3|A0A0R4J0D3_MOUSE;sp|Q3TDQ1|STT3B_MOUSE;tr|D3YZN5|D3YZN5_MOUSE	tr|A0A0R4J0D3|A0A0R4J0D3_MOUSE;sp|Q3TDQ1|STT3B_MOUSE	6;6;1	6;6;1	5;5;0	;	3	6	6	5	5	5	6	5	6	5	4	4	4	4	4	6	6	0	5	5	6	5	6	5	4	4	4	4	4	6	6	0	4	4	5	4	5	4	3	3	3	3	3	5
tr|Z4YKB8|Z4YKB8_MOUSE;sp|Q3TEA8|HP1B3_MOUSE;sp|Q3TEA8-2|HP1B3_MOUSE;tr|Z4YKA3|Z4YKA3_MOUSE;sp|Q3TEA8-3|HP1B3_MOUSE;tr|A2AM65|A2AM65_MOUSE;tr|Q3B7C1|Q3B7C1_MOUSE;tr|A2AM63|A2AM63_MOUSE;tr|A2AM70|A2AM70_MOUSE;tr|A2AM62|A2AM62_MOUSE;tr|A2AM69|A2AM69_MOUSE	tr|Z4YKB8|Z4YKB8_MOUSE;sp|Q3TEA8|HP1B3_MOUSE;sp|Q3TEA8-2|HP1B3_MOUSE;tr|Z4YKA3|Z4YKA3_MOUSE;sp|Q3TEA8-3|HP1B3_MOUSE;tr|A2AM65|A2AM65_MOUSE	20;20;19;17;17;13;8;6;4;4;3	20;20;19;17;17;13;8;6;4;4;3	20;20;19;17;17;13;8;6;4;4;3	;;;;;	11	20	20	20	18	20	18	16	19	18	19	18	18	20	18	17	18	0	18	20	18	16	19	18	19	18	18	20	18	17	18	0	18	20	18	16	19	18	19	18	18	20	18	17
sp|Q3TES0|IQEC3_MOUSE;tr|Q3UHJ6|Q3UHJ6_MOUSE;tr|A0A0N4SWH8|A0A0N4SWH8_MOUSE	sp|Q3TES0|IQEC3_MOUSE;tr|Q3UHJ6|Q3UHJ6_MOUSE;tr|A0A0N4SWH8|A0A0N4SWH8_MOUSE	4;3;2	3;2;2	3;2;2	;;	3	4	3	3	1	3	3	2	3	3	1	1	1	1	1	3	3	0	0	2	2	2	2	2	0	0	0	0	0	2	2	0	0	2	2	2	2	2	0	0	0	0	0	2
tr|Q3TSS0|Q3TSS0_MOUSE;tr|A0A0U1RNT6|A0A0U1RNT6_MOUSE;tr|Q3UZA2|Q3UZA2_MOUSE;tr|A0A0U1RNK6|A0A0U1RNK6_MOUSE;sp|Q3THS6|METK2_MOUSE;tr|Q3UAP7|Q3UAP7_MOUSE;tr|Q6PE05|Q6PE05_MOUSE;tr|Q3TED1|Q3TED1_MOUSE;tr|A0A0U1RQB0|A0A0U1RQB0_MOUSE;tr|A0A0U1RQ95|A0A0U1RQ95_MOUSE;sp|Q91X83|METK1_MOUSE	tr|Q3TSS0|Q3TSS0_MOUSE;tr|A0A0U1RNT6|A0A0U1RNT6_MOUSE;tr|Q3UZA2|Q3UZA2_MOUSE;tr|A0A0U1RNK6|A0A0U1RNK6_MOUSE;sp|Q3THS6|METK2_MOUSE;tr|Q3UAP7|Q3UAP7_MOUSE;tr|Q6PE05|Q6PE05_MOUSE;tr|Q3TED1|Q3TED1_MOUSE	5;5;5;5;5;4;3;3;2;2;1	5;5;5;5;5;4;3;3;2;2;1	5;5;5;5;5;4;3;3;2;2;1	;;;;;;;	11	5	5	5	2	5	4	4	3	4	2	4	4	4	3	4	4	1	2	5	4	4	3	4	2	4	4	4	3	4	4	1	2	5	4	4	3	4	2	4	4	4	3	4
sp|Q3TIR3|RIC8A_MOUSE;tr|A0A1B0GS30|A0A1B0GS30_MOUSE	sp|Q3TIR3|RIC8A_MOUSE;tr|A0A1B0GS30|A0A1B0GS30_MOUSE	4;2	4;2	4;2	;	2	4	4	4	0	3	1	2	2	2	0	1	0	0	0	1	2	1	0	3	1	2	2	2	0	1	0	0	0	1	2	1	0	3	1	2	2	2	0	1	0	0	0	1
tr|F8VQF9|F8VQF9_MOUSE;sp|Q3TLI0|TPC10_MOUSE	tr|F8VQF9|F8VQF9_MOUSE;sp|Q3TLI0|TPC10_MOUSE	2;2	2;2	2;2	;	2	2	2	2	0	1	2	2	1	2	0	0	2	1	0	1	2	0	0	1	2	2	1	2	0	0	2	1	0	1	2	0	0	1	2	2	1	2	0	0	2	1	0	1
sp|Q3TMV7|PYRD1_MOUSE	sp|Q3TMV7|PYRD1_MOUSE	1	1	1		1	1	1	1	0	0	0	0	0	0	0	0	1	0	0	0	0	0	0	0	0	0	0	0	0	0	1	0	0	0	0	0	0	0	0	0	0	0	0	0	1	0	0	0
tr|Q3U8A5|Q3U8A5_MOUSE;sp|Q3TPX4|EXOC5_MOUSE;tr|E9PZ92|E9PZ92_MOUSE;tr|Q3UD13|Q3UD13_MOUSE;tr|E0CYX2|E0CYX2_MOUSE	tr|Q3U8A5|Q3U8A5_MOUSE;sp|Q3TPX4|EXOC5_MOUSE;tr|E9PZ92|E9PZ92_MOUSE	5;5;3;2;1	5;5;3;2;1	5;5;3;2;1	;;	5	5	5	5	4	5	4	5	5	5	4	5	3	4	4	5	4	0	4	5	4	5	5	5	4	5	3	4	4	5	4	0	4	5	4	5	5	5	4	5	3	4	4	5
tr|A0A338P6P2|A0A338P6P2_MOUSE;tr|A0A338P689|A0A338P689_MOUSE;sp|Q3TUF7-2|YETS2_MOUSE;tr|B9EKJ4|B9EKJ4_MOUSE;sp|Q3TUF7-3|YETS2_MOUSE;tr|A0A338P697|A0A338P697_MOUSE;sp|Q3TUF7|YETS2_MOUSE	tr|A0A338P6P2|A0A338P6P2_MOUSE;tr|A0A338P689|A0A338P689_MOUSE;sp|Q3TUF7-2|YETS2_MOUSE;tr|B9EKJ4|B9EKJ4_MOUSE;sp|Q3TUF7-3|YETS2_MOUSE;tr|A0A338P697|A0A338P697_MOUSE;sp|Q3TUF7|YETS2_MOUSE	1;1;1;1;1;1;1	1;1;1;1;1;1;1	1;1;1;1;1;1;1	;;;;;;	7	1	1	1	0	0	0	0	1	0	0	1	0	0	0	1	0	0	0	0	0	0	1	0	0	1	0	0	0	1	0	0	0	0	0	0	1	0	0	1	0	0	0	1
tr|A0A0N4SW14|A0A0N4SW14_MOUSE;tr|E6Y2W7|E6Y2W7_MOUSE;sp|Q3TVA9-2|CC136_MOUSE;tr|D3Z165|D3Z165_MOUSE;tr|E6Y2W6|E6Y2W6_MOUSE;sp|Q3TVA9|CC136_MOUSE;tr|E9QP94|E9QP94_MOUSE	tr|A0A0N4SW14|A0A0N4SW14_MOUSE;tr|E6Y2W7|E6Y2W7_MOUSE;sp|Q3TVA9-2|CC136_MOUSE;tr|D3Z165|D3Z165_MOUSE;tr|E6Y2W6|E6Y2W6_MOUSE;sp|Q3TVA9|CC136_MOUSE;tr|E9QP94|E9QP94_MOUSE	1;1;1;1;1;1;1	1;1;1;1;1;1;1	1;1;1;1;1;1;1	;;;;;;	7	1	1	1	0	1	1	1	1	1	1	1	0	0	1	1	1	0	0	1	1	1	1	1	1	1	0	0	1	1	1	0	0	1	1	1	1	1	1	1	0	0	1	1
sp|Q3TXS7|PSMD1_MOUSE;tr|Q8BU34|Q8BU34_MOUSE;tr|Q8CGG2|Q8CGG2_MOUSE;tr|Q05CG9|Q05CG9_MOUSE;tr|Q8CGI9|Q8CGI9_MOUSE;tr|Q5HZG6|Q5HZG6_MOUSE;tr|A0JLU3|A0JLU3_MOUSE;tr|J3QN38|J3QN38_MOUSE	sp|Q3TXS7|PSMD1_MOUSE;tr|Q8BU34|Q8BU34_MOUSE;tr|Q8CGG2|Q8CGG2_MOUSE;tr|Q05CG9|Q05CG9_MOUSE;tr|Q8CGI9|Q8CGI9_MOUSE;tr|Q5HZG6|Q5HZG6_MOUSE	13;11;11;11;10;10;3;2	13;11;11;11;10;10;3;2	13;11;11;11;10;10;3;2	;;;;;	8	13	13	13	8	12	11	10	10	12	9	10	8	9	10	11	12	1	8	12	11	10	10	12	9	10	8	9	10	11	12	1	8	12	11	10	10	12	9	10	8	9	10	11
sp|Q3TXX4|VGLU1_MOUSE;tr|A0A1B0GRU0|A0A1B0GRU0_MOUSE;tr|Q7TQH3|Q7TQH3_MOUSE;tr|Q3UE85|Q3UE85_MOUSE;tr|D3YTT3|D3YTT3_MOUSE;sp|Q8BFU8|VGLU3_MOUSE;tr|Q921B2|Q921B2_MOUSE;sp|Q5SZA1-2|NPT3_MOUSE;tr|Q91WV5|Q91WV5_MOUSE;sp|Q61983|NPT1_MOUSE;sp|Q5SZA1|NPT3_MOUSE	sp|Q3TXX4|VGLU1_MOUSE;tr|A0A1B0GRU0|A0A1B0GRU0_MOUSE;tr|Q7TQH3|Q7TQH3_MOUSE	8;8;5;2;2;2;1;1;1;1;1	8;8;5;2;2;2;1;1;1;1;1	6;6;3;1;1;1;0;0;0;0;0	;;	11	8	8	6	6	7	5	7	7	8	8	8	4	8	7	7	8	1	6	7	5	7	7	8	8	8	4	8	7	7	8	1	4	5	4	5	5	6	6	6	3	6	5	5
sp|Q3TZZ7|ESYT2_MOUSE;sp|Q3TZZ7-2|ESYT2_MOUSE;tr|A0A1Y7VM39|A0A1Y7VM39_MOUSE	sp|Q3TZZ7|ESYT2_MOUSE	7;3;2	7;3;2	7;3;2		3	7	7	7	5	5	6	7	5	6	4	5	2	4	6	6	7	0	5	5	6	7	5	6	4	5	2	4	6	6	7	0	5	5	6	7	5	6	4	5	2	4	6	6
tr|H9KV10|H9KV10_MOUSE;sp|Q3U0D9-3|HACE1_MOUSE;sp|Q3U0D9|HACE1_MOUSE;tr|H9KV09|H9KV09_MOUSE;sp|Q3U0D9-2|HACE1_MOUSE;sp|Q3U0D9-4|HACE1_MOUSE	tr|H9KV10|H9KV10_MOUSE;sp|Q3U0D9-3|HACE1_MOUSE;sp|Q3U0D9|HACE1_MOUSE;tr|H9KV09|H9KV09_MOUSE;sp|Q3U0D9-2|HACE1_MOUSE;sp|Q3U0D9-4|HACE1_MOUSE	2;2;2;1;1;1	2;2;2;1;1;1	2;2;2;1;1;1	;;;;;	6	2	2	2	0	1	2	2	2	2	0	2	1	2	2	2	2	0	0	1	2	2	2	2	0	2	1	2	2	2	2	0	0	1	2	2	2	2	0	2	1	2	2	2
sp|Q3U0M1-5|TPPC9_MOUSE;sp|Q3U0M1-4|TPPC9_MOUSE;tr|E9Q3T8|E9Q3T8_MOUSE;sp|Q3U0M1-2|TPPC9_MOUSE;sp|Q3U0M1|TPPC9_MOUSE	sp|Q3U0M1-5|TPPC9_MOUSE;sp|Q3U0M1-4|TPPC9_MOUSE;tr|E9Q3T8|E9Q3T8_MOUSE;sp|Q3U0M1-2|TPPC9_MOUSE;sp|Q3U0M1|TPPC9_MOUSE	2;2;2;2;2	2;2;2;2;2	2;2;2;2;2	;;;;	5	2	2	2	1	1	1	1	0	1	1	1	1	1	1	1	2	0	1	1	1	1	0	1	1	1	1	1	1	1	2	0	1	1	1	1	0	1	1	1	1	1	1	1
sp|Q3U1J4|DDB1_MOUSE;tr|Q91YC8|Q91YC8_MOUSE;tr|A0A494BAF6|A0A494BAF6_MOUSE;tr|Q3ULS8|Q3ULS8_MOUSE;tr|A0A494B987|A0A494B987_MOUSE;tr|A0A494BBJ6|A0A494BBJ6_MOUSE	sp|Q3U1J4|DDB1_MOUSE;tr|Q91YC8|Q91YC8_MOUSE	20;14;9;6;4;3	20;14;9;6;4;3	20;14;9;6;4;3	;	6	20	20	20	15	18	17	14	16	15	15	16	16	17	15	14	15	2	15	18	17	14	16	15	15	16	16	17	15	14	15	2	15	18	17	14	16	15	15	16	16	17	15	14
tr|A0A1D5RM97|A0A1D5RM97_MOUSE;sp|Q3U214|MAST3_MOUSE;tr|A0A1D5RLP3|A0A1D5RLP3_MOUSE;tr|A0A1D5RLF9|A0A1D5RLF9_MOUSE;tr|A0A1D5RM57|A0A1D5RM57_MOUSE;sp|Q8C0P0-2|GWL_MOUSE;tr|Q3URY8|Q3URY8_MOUSE;tr|E9Q6Q5|E9Q6Q5_MOUSE;sp|Q7TPS0-2|KS6A6_MOUSE;tr|A2CEE6|A2CEE6_MOUSE;sp|Q7TPS0-3|KS6A6_MOUSE;tr|A2CEE5|A2CEE5_MOUSE;sp|Q7TPS0|KS6A6_MOUSE;tr|E9PUP0|E9PUP0_MOUSE;tr|A2CEE7|A2CEE7_MOUSE;tr|E9QK39|E9QK39_MOUSE;…	tr|A0A1D5RM97|A0A1D5RM97_MOUSE;sp|Q3U214|MAST3_MOUSE	3;3;1;1;1;1;1;1;1;1;1;1;1;1;1;1;1;1;1;1;1;1;1;1;1;1;1;1;1;1;1	3;3;1;1;1;1;1;1;1;1;1;1;1;1;1;1;1;1;1;1;1;1;1;1;1;1;1;1;1;1;1	2;2;1;1;1;0;0;0;0;0;0;0;0;0;0;0;0;0;0;0;0;0;0;0;0;0;0;0;0;0;0	;	31	3	3	2	2	2	3	3	2	3	2	2	2	2	3	3	3	0	2	2	3	3	2	3	2	2	2	2	3	3	3	0	1	2	2	2	1	2	1	1	1	1	2	2
tr|B2RX02|B2RX02_MOUSE;sp|Q3U381|ZN692_MOUSE	tr|B2RX02|B2RX02_MOUSE;sp|Q3U381|ZN692_MOUSE	1;1	1;1	1;1	;	2	1	1	1	1	1	1	1	1	1	1	1	1	1	1	1	0	0	1	1	1	1	1	1	1	1	1	1	1	1	0	0	1	1	1	1	1	1	1	1	1	1	1	1
sp|Q3U7R1-2|ESYT1_MOUSE;sp|Q3U7R1|ESYT1_MOUSE	sp|Q3U7R1-2|ESYT1_MOUSE;sp|Q3U7R1|ESYT1_MOUSE	2;2	2;2	2;2	;	2	2	2	2	1	2	2	2	2	1	1	1	2	1	2	1	2	0	1	2	2	2	2	1	1	1	2	1	2	1	2	0	1	2	2	2	2	1	1	1	2	1	2	1
tr|F2Z423|F2Z423_MOUSE;sp|Q3UDE2|TTL12_MOUSE	tr|F2Z423|F2Z423_MOUSE;sp|Q3UDE2|TTL12_MOUSE	1;1	1;1	1;1	;	2	1	1	1	1	1	1	1	0	1	0	1	1	1	1	1	1	0	1	1	1	1	0	1	0	1	1	1	1	1	1	0	1	1	1	1	0	1	0	1	1	1	1	1
sp|Q3UFB2|BCD1_MOUSE	sp|Q3UFB2|BCD1_MOUSE	1	1	1		1	1	1	1	0	0	1	1	1	0	0	0	0	0	0	0	0	0	0	0	1	1	1	0	0	0	0	0	0	0	0	0	0	0	1	1	1	0	0	0	0	0	0	0
sp|Q3UG98|NAT9_MOUSE	sp|Q3UG98|NAT9_MOUSE	1	1	1		1	1	1	1	1	0	1	0	1	0	1	1	1	1	0	0	0	0	1	0	1	0	1	0	1	1	1	1	0	0	0	0	1	0	1	0	1	0	1	1	1	1	0	0
tr|A0A0R4J0R4|A0A0R4J0R4_MOUSE;sp|Q3UGX3|NAT8L_MOUSE	tr|A0A0R4J0R4|A0A0R4J0R4_MOUSE;sp|Q3UGX3|NAT8L_MOUSE	2;2	2;2	2;2	;	2	2	2	2	2	1	1	2	2	1	2	2	2	2	2	2	2	0	2	1	1	2	2	1	2	2	2	2	2	2	2	0	2	1	1	2	2	1	2	2	2	2	2	2
sp|Q3UGY8|BIG3_MOUSE;tr|A0A1N9M5I8|A0A1N9M5I8_MOUSE	sp|Q3UGY8|BIG3_MOUSE;tr|A0A1N9M5I8|A0A1N9M5I8_MOUSE	14;13	14;13	14;13	;	2	14	14	14	6	13	13	12	12	12	11	8	5	11	10	13	12	1	6	13	13	12	12	12	11	8	5	11	10	13	12	1	6	13	13	12	12	12	11	8	5	11	10	13
sp|Q3UH60|DIP2B_MOUSE;sp|Q3UH60-2|DIP2B_MOUSE	sp|Q3UH60|DIP2B_MOUSE;sp|Q3UH60-2|DIP2B_MOUSE	10;8	10;8	2;0	;	2	10	10	2	7	7	8	8	8	7	5	6	5	7	7	8	10	0	7	7	8	8	8	7	5	6	5	7	7	8	10	0	1	2	2	2	2	1	0	1	0	1	0	2
tr|E9Q6Q2|E9Q6Q2_MOUSE;sp|Q3UH66-6|WNK2_MOUSE;tr|E0CZE3|E0CZE3_MOUSE;sp|Q3UH66-2|WNK2_MOUSE;tr|E9QMI9|E9QMI9_MOUSE;sp|Q3UH66-7|WNK2_MOUSE;tr|E9QJQ9|E9QJQ9_MOUSE;sp|Q3UH66-4|WNK2_MOUSE;tr|E0CYT1|E0CYT1_MOUSE;tr|E9QMI8|E9QMI8_MOUSE;sp|Q3UH66-3|WNK2_MOUSE;sp|Q3UH66|WNK2_MOUSE;tr|E9QM73|E9QM73_MOUSE;sp|Q3UH66-5|WNK2_MOUSE;tr|F6SRP4|F6SRP4_MOUSE;tr|A0A0R4J1Z1|A0A0R4J1Z1_MOUSE;tr|Q3V473|Q3V473_MOUSE;tr…	tr|E9Q6Q2|E9Q6Q2_MOUSE;sp|Q3UH66-6|WNK2_MOUSE;tr|E0CZE3|E0CZE3_MOUSE;sp|Q3UH66-2|WNK2_MOUSE;tr|E9QMI9|E9QMI9_MOUSE;sp|Q3UH66-7|WNK2_MOUSE;tr|E9QJQ9|E9QJQ9_MOUSE;sp|Q3UH66-4|WNK2_MOUSE;tr|E0CYT1|E0CYT1_MOUSE;tr|E9QMI8|E9QMI8_MOUSE;sp|Q3UH66-3|WNK2_MOUSE;sp|Q3UH66|WNK2_MOUSE;tr|E9QM73|E9QM73_MOUSE;sp|Q3UH66-5|WNK2_MOUSE;tr|F6SRP4|F6SRP4_MOUSE;tr|A0A0R4J1Z1|A0A0R4J1Z1_MOUSE	8;8;8;8;8;8;8;8;8;8;8;8;8;8;4;4;1;1;1;1;1	8;8;8;8;8;8;8;8;8;8;8;8;8;8;4;4;1;1;1;1;1	7;7;7;7;7;7;7;7;7;7;7;7;7;7;4;4;1;0;0;0;0	;;;;;;;;;;;;;;;	21	8	8	7	2	4	3	6	5	4	2	2	1	1	1	4	4	1	2	4	3	6	5	4	2	2	1	1	1	4	4	1	2	3	3	5	4	3	2	2	1	1	1	3
tr|D3Z589|D3Z589_MOUSE;sp|Q3UH68-2|LIMC1_MOUSE;tr|A0A5F8MPN3|A0A5F8MPN3_MOUSE;sp|Q3UH68|LIMC1_MOUSE;tr|D3YU22|D3YU22_MOUSE;tr|A0A571BG24|A0A571BG24_MOUSE;tr|D3YV55|D3YV55_MOUSE;tr|F6X3N8|F6X3N8_MOUSE;tr|Q8CGB7|Q8CGB7_MOUSE;tr|D3YU59|D3YU59_MOUSE;sp|Q3UH68-3|LIMC1_MOUSE	tr|D3Z589|D3Z589_MOUSE;sp|Q3UH68-2|LIMC1_MOUSE;tr|A0A5F8MPN3|A0A5F8MPN3_MOUSE;sp|Q3UH68|LIMC1_MOUSE;tr|D3YU22|D3YU22_MOUSE;tr|A0A571BG24|A0A571BG24_MOUSE;tr|D3YV55|D3YV55_MOUSE;tr|F6X3N8|F6X3N8_MOUSE;tr|Q8CGB7|Q8CGB7_MOUSE;tr|D3YU59|D3YU59_MOUSE;sp|Q3UH68-3|LIMC1_MOUSE	2;2;2;2;2;2;1;1;1;1;1	2;2;2;2;2;2;1;1;1;1;1	2;2;2;2;2;2;1;1;1;1;1	;;;;;;;;;;	11	2	2	2	0	0	1	2	2	0	0	0	0	0	0	1	0	1	0	0	1	2	2	0	0	0	0	0	0	1	0	1	0	0	1	2	2	0	0	0	0	0	0	1
tr|Q6ZQ83|Q6ZQ83_MOUSE;sp|Q3UH93|PLXD1_MOUSE	tr|Q6ZQ83|Q6ZQ83_MOUSE;sp|Q3UH93|PLXD1_MOUSE	4;4	4;4	4;4	;	2	4	4	4	1	2	2	2	3	4	4	1	3	2	4	2	4	0	1	2	2	2	3	4	4	1	3	2	4	2	4	0	1	2	2	2	3	4	4	1	3	2	4	2
sp|Q3UHB1|NT5D3_MOUSE;tr|Q692V2|Q692V2_MOUSE;tr|A0A1W2P799|A0A1W2P799_MOUSE	sp|Q3UHB1|NT5D3_MOUSE;tr|Q692V2|Q692V2_MOUSE;tr|A0A1W2P799|A0A1W2P799_MOUSE	4;3;3	4;3;3	4;3;3	;;	3	4	4	4	1	4	2	2	2	3	1	3	2	2	2	2	4	0	1	4	2	2	2	3	1	3	2	2	2	2	4	0	1	4	2	2	2	3	1	3	2	2	2	2
sp|Q3UHB8|CC177_MOUSE	sp|Q3UHB8|CC177_MOUSE	3	3	3		1	3	3	3	3	3	3	2	2	1	3	3	3	3	3	2	2	0	3	3	3	2	2	1	3	3	3	3	3	2	2	0	3	3	3	2	2	1	3	3	3	3	3	2
tr|Q5DTN9|Q5DTN9_MOUSE;sp|Q3UHD1|AGRB1_MOUSE;tr|Q6PB68|Q6PB68_MOUSE;tr|Q8BL11|Q8BL11_MOUSE;tr|E9Q4H5|E9Q4H5_MOUSE;tr|A0A087WQV8|A0A087WQV8_MOUSE	tr|Q5DTN9|Q5DTN9_MOUSE;sp|Q3UHD1|AGRB1_MOUSE;tr|Q6PB68|Q6PB68_MOUSE;tr|Q8BL11|Q8BL11_MOUSE;tr|E9Q4H5|E9Q4H5_MOUSE	7;7;5;5;5;2	7;7;5;5;5;2	7;7;5;5;5;2	;;;;	6	7	7	7	4	6	5	6	5	4	3	5	2	4	5	4	6	0	4	6	5	6	5	4	3	5	2	4	5	4	6	0	4	6	5	6	5	4	3	5	2	4	5	4
sp|Q3UHD6-2|SNX27_MOUSE;sp|Q3UHD6|SNX27_MOUSE;tr|A0A0G2JF85|A0A0G2JF85_MOUSE;tr|A0A0G2JGD5|A0A0G2JGD5_MOUSE;tr|A0A0G2JG07|A0A0G2JG07_MOUSE;tr|Q8BYM0|Q8BYM0_MOUSE	sp|Q3UHD6-2|SNX27_MOUSE;sp|Q3UHD6|SNX27_MOUSE;tr|A0A0G2JF85|A0A0G2JF85_MOUSE	8;8;6;3;1;1	8;8;6;3;1;1	8;8;6;3;1;1	;;	6	8	8	8	5	7	6	6	4	6	4	6	4	6	6	7	7	1	5	7	6	6	4	6	4	6	4	6	6	7	7	1	5	7	6	6	4	6	4	6	4	6	6	7
sp|Q3UHD9-2|AGAP2_MOUSE;sp|Q3UHD9|AGAP2_MOUSE;tr|A0A5F8MPB7|A0A5F8MPB7_MOUSE	sp|Q3UHD9-2|AGAP2_MOUSE;sp|Q3UHD9|AGAP2_MOUSE;tr|A0A5F8MPB7|A0A5F8MPB7_MOUSE	7;7;5	7;7;5	7;7;5	;;	3	7	7	7	5	6	6	7	7	5	5	6	5	6	5	7	6	0	5	6	6	7	7	5	5	6	5	6	5	7	6	0	5	6	6	7	7	5	5	6	5	6	5	7
sp|Q3UHJ0|AAK1_MOUSE;sp|Q3UHJ0-2|AAK1_MOUSE;tr|A0A0N4SVA1|A0A0N4SVA1_MOUSE;tr|A0A571BEI2|A0A571BEI2_MOUSE	sp|Q3UHJ0|AAK1_MOUSE;sp|Q3UHJ0-2|AAK1_MOUSE	27;26;2;2	27;26;2;2	22;21;2;0	;	4	27	27	22	18	25	27	27	27	25	23	21	17	20	23	25	26	3	18	25	27	27	27	25	23	21	17	20	23	25	26	3	14	20	22	22	22	20	19	17	13	16	18	20
sp|Q3UHK1|MYCT_MOUSE;tr|Q0VDP2|Q0VDP2_MOUSE;tr|Q0VDP1|Q0VDP1_MOUSE	sp|Q3UHK1|MYCT_MOUSE;tr|Q0VDP2|Q0VDP2_MOUSE;tr|Q0VDP1|Q0VDP1_MOUSE	3;2;2	3;2;2	3;2;2	;;	3	3	3	3	3	2	2	3	3	2	2	2	0	1	3	2	2	0	3	2	2	3	3	2	2	2	0	1	3	2	2	0	3	2	2	3	3	2	2	2	0	1	3	2
sp|Q3UHK6|TEN4_MOUSE;sp|Q3UHK6-4|TEN4_MOUSE;sp|Q3UHK6-2|TEN4_MOUSE;sp|Q3UHK6-3|TEN4_MOUSE;tr|A5HLW3|A5HLW3_MOUSE;tr|A5HLW2|A5HLW2_MOUSE	sp|Q3UHK6|TEN4_MOUSE;sp|Q3UHK6-4|TEN4_MOUSE;sp|Q3UHK6-2|TEN4_MOUSE;sp|Q3UHK6-3|TEN4_MOUSE	3;3;3;3;1;1	3;3;3;3;1;1	3;3;3;3;1;1	;;;	6	3	3	3	1	2	2	2	1	2	0	1	0	0	1	1	2	0	1	2	2	2	1	2	0	1	0	0	1	1	2	0	1	2	2	2	1	2	0	1	0	0	1	1
sp|Q3UHL1|CAMKV_MOUSE;tr|A0A0A6YW88|A0A0A6YW88_MOUSE;tr|A0A0A6YXI7|A0A0A6YXI7_MOUSE;tr|A0A0A6YW08|A0A0A6YW08_MOUSE	sp|Q3UHL1|CAMKV_MOUSE;tr|A0A0A6YW88|A0A0A6YW88_MOUSE	21;20;6;5	21;20;6;5	21;20;6;5	;	4	21	21	21	16	16	18	18	18	17	17	16	17	15	17	16	21	2	16	16	18	18	18	17	17	16	17	15	17	16	21	2	16	16	18	18	18	17	17	16	17	15	17	16
tr|Q1WWJ8|Q1WWJ8_MOUSE;sp|Q3UHX2|HAP28_MOUSE	tr|Q1WWJ8|Q1WWJ8_MOUSE;sp|Q3UHX2|HAP28_MOUSE	1;1	1;1	1;1	;	2	1	1	1	0	0	1	1	1	0	1	1	0	0	0	1	0	0	0	0	1	1	1	0	1	1	0	0	0	1	0	0	0	0	1	1	1	0	1	1	0	0	0	1
tr|A2AP32|A2AP32_MOUSE;sp|Q3UIU2|NDUB6_MOUSE	tr|A2AP32|A2AP32_MOUSE;sp|Q3UIU2|NDUB6_MOUSE	2;2	2;2	2;2	;	2	2	2	2	1	2	2	2	2	2	2	1	2	1	2	2	2	1	1	2	2	2	2	2	2	1	2	1	2	2	2	1	1	2	2	2	2	2	2	1	2	1	2	2
sp|Q3UJU9|RMD3_MOUSE	sp|Q3UJU9|RMD3_MOUSE	2	2	2		1	2	2	2	0	2	2	2	2	2	0	0	0	0	0	2	2	0	0	2	2	2	2	2	0	0	0	0	0	2	2	0	0	2	2	2	2	2	0	0	0	0	0	2
sp|Q3UL36-2|ARGL1_MOUSE;tr|A0A140LIS5|A0A140LIS5_MOUSE;sp|Q3UL36|ARGL1_MOUSE	sp|Q3UL36-2|ARGL1_MOUSE;tr|A0A140LIS5|A0A140LIS5_MOUSE;sp|Q3UL36|ARGL1_MOUSE	1;1;1	1;1;1	1;1;1	;;	3	1	1	1	1	1	1	1	1	1	1	1	1	1	1	1	1	0	1	1	1	1	1	1	1	1	1	1	1	1	1	0	1	1	1	1	1	1	1	1	1	1	1	1
sp|Q3ULD5|MCCB_MOUSE;tr|Q8K1L7|Q8K1L7_MOUSE;tr|Q6PD20|Q6PD20_MOUSE	sp|Q3ULD5|MCCB_MOUSE	3;1;1	3;1;1	3;1;1		3	3	3	3	0	2	2	2	2	3	3	1	2	1	2	2	2	0	0	2	2	2	2	3	3	1	2	1	2	2	2	0	0	2	2	2	2	3	3	1	2	1	2	2
sp|Q3ULJ0-2|GPD1L_MOUSE;sp|Q3ULJ0|GPD1L_MOUSE;tr|D3Z0L6|D3Z0L6_MOUSE	sp|Q3ULJ0-2|GPD1L_MOUSE;sp|Q3ULJ0|GPD1L_MOUSE	11;11;1	11;11;1	11;11;1	;	3	11	11	11	7	9	8	7	7	9	6	9	9	7	7	8	10	3	7	9	8	7	7	9	6	9	9	7	7	8	10	3	7	9	8	7	7	9	6	9	9	7	7	8
tr|D3Z0U5|D3Z0U5_MOUSE;tr|D6RGM7|D6RGM7_MOUSE;tr|A0A0E4D027|A0A0E4D027_MOUSE;tr|A0A0E4HJ81|A0A0E4HJ81_MOUSE;sp|Q9D3R6-3|KATL2_MOUSE;tr|D3Z4J2|D3Z4J2_MOUSE;tr|A0A0E3WJP9|A0A0E3WJP9_MOUSE;tr|A0A0E4D014|A0A0E4D014_MOUSE;tr|A0A0E4HEY7|A0A0E4HEY7_MOUSE;sp|Q9D3R6|KATL2_MOUSE;tr|A0A0G2JFY0|A0A0G2JFY0_MOUSE;tr|A0A0A0MQ80|A0A0A0MQ80_MOUSE;tr|B7ZNK9|B7ZNK9_MOUSE;sp|Q3UMC0|AFG2H_MOUSE	tr|D3Z0U5|D3Z0U5_MOUSE;tr|D6RGM7|D6RGM7_MOUSE;tr|A0A0E4D027|A0A0E4D027_MOUSE;tr|A0A0E4HJ81|A0A0E4HJ81_MOUSE;sp|Q9D3R6-3|KATL2_MOUSE;tr|D3Z4J2|D3Z4J2_MOUSE;tr|A0A0E3WJP9|A0A0E3WJP9_MOUSE;tr|A0A0E4D014|A0A0E4D014_MOUSE;tr|A0A0E4HEY7|A0A0E4HEY7_MOUSE;sp|Q9D3R6|KATL2_MOUSE;tr|A0A0G2JFY0|A0A0G2JFY0_MOUSE;tr|A0A0A0MQ80|A0A0A0MQ80_MOUSE;tr|B7ZNK9|B7ZNK9_MOUSE;sp|Q3UMC0|AFG2H_MOUSE	1;1;1;1;1;1;1;1;1;1;1;1;1;1	1;1;1;1;1;1;1;1;1;1;1;1;1;1	1;1;1;1;1;1;1;1;1;1;1;1;1;1	;;;;;;;;;;;;;	14	1	1	1	1	1	1	1	1	1	1	1	1	1	1	1	1	1	1	1	1	1	1	1	1	1	1	1	1	1	1	1	1	1	1	1	1	1	1	1	1	1	1	1
sp|Q3UMR5|MCU_MOUSE;sp|Q3UMR5-2|MCU_MOUSE	sp|Q3UMR5|MCU_MOUSE;sp|Q3UMR5-2|MCU_MOUSE	7;4	7;4	7;4	;	2	7	7	7	7	7	7	7	7	6	7	6	7	6	7	6	7	1	7	7	7	7	7	6	7	6	7	6	7	6	7	1	7	7	7	7	7	6	7	6	7	6	7	6
tr|A0A3B2WDB3|A0A3B2WDB3_MOUSE;sp|Q3UN02|LCLT1_MOUSE;tr|B0V2Q9|B0V2Q9_MOUSE	tr|A0A3B2WDB3|A0A3B2WDB3_MOUSE;sp|Q3UN02|LCLT1_MOUSE	5;5;1	5;5;1	5;5;1	;	3	5	5	5	2	4	3	2	4	3	2	2	3	3	3	2	5	0	2	4	3	2	4	3	2	2	3	3	3	2	5	0	2	4	3	2	4	3	2	2	3	3	3	2
sp|Q3UNH4|GRIN1_MOUSE	sp|Q3UNH4|GRIN1_MOUSE	23	23	23		1	23	23	23	2	10	17	20	21	4	2	0	1	0	3	18	12	4	2	10	17	20	21	4	2	0	1	0	3	18	12	4	2	10	17	20	21	4	2	0	1	0	3	18
tr|S4R2A9|S4R2A9_MOUSE;sp|Q3UPL0-2|SC31A_MOUSE;sp|Q3UPL0|SC31A_MOUSE;tr|S4R192|S4R192_MOUSE	tr|S4R2A9|S4R2A9_MOUSE;sp|Q3UPL0-2|SC31A_MOUSE;sp|Q3UPL0|SC31A_MOUSE;tr|S4R192|S4R192_MOUSE	4;4;4;2	4;4;4;2	4;4;4;2	;;;	4	4	4	4	3	4	3	3	4	2	4	4	4	4	4	4	3	0	3	4	3	3	4	2	4	4	4	4	4	4	3	0	3	4	3	3	4	2	4	4	4	4	4	4
sp|Q3UR70|TGFA1_MOUSE	sp|Q3UR70|TGFA1_MOUSE	1	1	1		1	1	1	1	1	1	1	1	1	1	1	0	1	1	1	1	1	0	1	1	1	1	1	1	1	0	1	1	1	1	1	0	1	1	1	1	1	1	1	0	1	1	1	1
tr|A0A0R4J1T1|A0A0R4J1T1_MOUSE;sp|Q3UTJ2|SRBS2_MOUSE;tr|B7ZWM6|B7ZWM6_MOUSE;tr|B9EKP8|B9EKP8_MOUSE;tr|A0A0S3CWK3|A0A0S3CWK3_MOUSE;sp|Q3UTJ2-2|SRBS2_MOUSE;tr|Z4YJR7|Z4YJR7_MOUSE;sp|Q3UTJ2-4|SRBS2_MOUSE;tr|A0A0R4J1W0|A0A0R4J1W0_MOUSE;tr|B2RXQ9|B2RXQ9_MOUSE;tr|A0A1L7NR37|A0A1L7NR37_MOUSE;tr|D3Z080|D3Z080_MOUSE;sp|Q3UTJ2-5|SRBS2_MOUSE;sp|Q3UTJ2-3|SRBS2_MOUSE;tr|A0A0R4J1X5|A0A0R4J1X5_MOUSE;tr|F6V513|F…	tr|A0A0R4J1T1|A0A0R4J1T1_MOUSE;sp|Q3UTJ2|SRBS2_MOUSE;tr|B7ZWM6|B7ZWM6_MOUSE;tr|B9EKP8|B9EKP8_MOUSE;tr|A0A0S3CWK3|A0A0S3CWK3_MOUSE;sp|Q3UTJ2-2|SRBS2_MOUSE;tr|Z4YJR7|Z4YJR7_MOUSE;sp|Q3UTJ2-4|SRBS2_MOUSE;tr|A0A0R4J1W0|A0A0R4J1W0_MOUSE;tr|B2RXQ9|B2RXQ9_MOUSE;tr|A0A1L7NR37|A0A1L7NR37_MOUSE;tr|D3Z080|D3Z080_MOUSE;sp|Q3UTJ2-5|SRBS2_MOUSE;sp|Q3UTJ2-3|SRBS2_MOUSE	9;9;9;9;9;9;8;7;7;7;7;6;6;5;3;2;2;1;1;1;1	8;8;8;8;8;8;7;6;6;6;6;5;5;5;3;2;1;1;1;1;1	8;8;8;8;8;8;7;6;6;6;6;5;5;5;3;2;1;1;1;1;1	;;;;;;;;;;;;;	21	9	8	8	2	4	5	7	8	4	2	3	2	2	4	5	3	0	2	4	4	6	7	4	2	3	2	2	4	5	3	0	2	4	4	6	7	4	2	3	2	2	4	5
sp|Q3UUG6-2|TBC24_MOUSE;sp|Q3UUG6|TBC24_MOUSE;tr|Q8BRB6|Q8BRB6_MOUSE;tr|A0A0J9YUB2|A0A0J9YUB2_MOUSE	sp|Q3UUG6-2|TBC24_MOUSE;sp|Q3UUG6|TBC24_MOUSE;tr|Q8BRB6|Q8BRB6_MOUSE	7;7;6;1	7;7;6;1	7;7;6;1	;;	4	7	7	7	7	6	7	6	5	7	7	7	6	5	6	7	7	1	7	6	7	6	5	7	7	7	6	5	6	7	7	1	7	6	7	6	5	7	7	7	6	5	6	7
sp|Q3UUI3|THEM4_MOUSE;tr|Q3USX4|Q3USX4_MOUSE	sp|Q3UUI3|THEM4_MOUSE	5;2	5;2	5;2		2	5	5	5	3	4	4	5	4	5	4	4	3	4	4	4	4	0	3	4	4	5	4	5	4	4	3	4	4	4	4	0	3	4	4	5	4	5	4	4	3	4	4	4
sp|Q3UUQ7|PGAP1_MOUSE	sp|Q3UUQ7|PGAP1_MOUSE	9	9	9		1	9	9	9	4	8	7	8	5	7	5	6	6	4	7	7	9	0	4	8	7	8	5	7	5	6	6	4	7	7	9	0	4	8	7	8	5	7	5	6	6	4	7	7
sp|Q3UV17|K22O_MOUSE	sp|Q3UV17|K22O_MOUSE	8	1	1		1	8	1	1	6	5	5	6	6	7	6	6	6	6	6	5	5	0	1	1	1	1	1	1	1	1	1	1	1	1	1	0	1	1	1	1	1	1	1	1	1	1	1	1
sp|Q3UVL4|VPS51_MOUSE;sp|Q3UVL4-2|VPS51_MOUSE;tr|F6TKZ2|F6TKZ2_MOUSE	sp|Q3UVL4|VPS51_MOUSE;sp|Q3UVL4-2|VPS51_MOUSE	11;8;1	11;8;1	11;8;1	;	3	11	11	11	6	11	9	8	8	11	6	6	2	5	7	9	9	1	6	11	9	8	8	11	6	6	2	5	7	9	9	1	6	11	9	8	8	11	6	6	2	5	7	9
sp|Q3UVX5|GRM5_MOUSE;tr|E9QMC2|E9QMC2_MOUSE;tr|B7ZMP7|B7ZMP7_MOUSE;tr|Q4VA56|Q4VA56_MOUSE;tr|Q8BJY3|Q8BJY3_MOUSE;sp|Q3UVX5-2|GRM5_MOUSE;tr|Q80T47|Q80T47_MOUSE	sp|Q3UVX5|GRM5_MOUSE;tr|E9QMC2|E9QMC2_MOUSE;tr|B7ZMP7|B7ZMP7_MOUSE;tr|Q4VA56|Q4VA56_MOUSE	12;11;9;9;4;3;2	12;11;9;9;4;3;2	11;10;9;8;4;2;2	;;;	7	12	12	11	5	12	9	10	9	8	9	7	5	6	9	10	12	2	5	12	9	10	9	8	9	7	5	6	9	10	12	2	5	11	8	10	9	8	8	7	5	6	8	9
sp|Q3UX10|TBAL3_MOUSE	sp|Q3UX10|TBAL3_MOUSE	3	1	1		1	3	1	1	3	3	3	3	3	3	3	3	3	3	3	3	3	2	1	1	1	1	1	1	1	1	1	1	1	1	1	0	1	1	1	1	1	1	1	1	1	1	1	1
sp|Q3UYC0|PPM1H_MOUSE;sp|Q3UYC0-2|PPM1H_MOUSE;tr|E0CYP3|E0CYP3_MOUSE	sp|Q3UYC0|PPM1H_MOUSE;sp|Q3UYC0-2|PPM1H_MOUSE	6;4;2	6;4;2	6;4;2	;	3	6	6	6	2	5	4	5	5	4	4	4	4	4	4	4	6	1	2	5	4	5	5	4	4	4	4	4	4	4	6	1	2	5	4	5	5	4	4	4	4	4	4	4
tr|A2AS33|A2AS33_MOUSE;sp|Q3UYG8|MACD2_MOUSE	tr|A2AS33|A2AS33_MOUSE;sp|Q3UYG8|MACD2_MOUSE	1;1	1;1	1;1	;	2	1	1	1	1	1	1	1	0	1	0	1	1	1	1	0	1	0	1	1	1	1	0	1	0	1	1	1	1	0	1	0	1	1	1	1	0	1	0	1	1	1	1	0
sp|Q3V0I2|PRR7_MOUSE	sp|Q3V0I2|PRR7_MOUSE	1	1	1		1	1	1	1	0	1	1	1	1	0	0	0	0	1	1	1	1	0	0	1	1	1	1	0	0	0	0	1	1	1	1	0	0	1	1	1	1	0	0	0	0	1	1	1
sp|Q3V132|ADT4_MOUSE	sp|Q3V132|ADT4_MOUSE	4	1	1		1	4	1	1	4	4	3	4	4	4	4	4	3	4	4	4	4	3	1	1	0	1	1	1	1	1	0	1	1	1	1	0	1	1	0	1	1	1	1	1	0	1	1	1
sp|Q3V3R1|C1TM_MOUSE	sp|Q3V3R1|C1TM_MOUSE	7	7	7		1	7	7	7	4	6	5	5	5	6	6	6	5	5	5	5	7	0	4	6	5	5	5	6	6	6	5	5	5	5	7	0	4	6	5	5	5	6	6	6	5	5	5	5
sp|Q4ACU6|SHAN3_MOUSE;sp|Q4ACU6-3|SHAN3_MOUSE;sp|Q4ACU6-7|SHAN3_MOUSE;sp|Q4ACU6-11|SHAN3_MOUSE;sp|Q4ACU6-10|SHAN3_MOUSE;sp|Q4ACU6-9|SHAN3_MOUSE;sp|Q4ACU6-8|SHAN3_MOUSE;sp|Q4ACU6-12|SHAN3_MOUSE;sp|Q4ACU6-2|SHAN3_MOUSE;tr|A0A589M675|A0A589M675_MOUSE;sp|Q4ACU6-6|SHAN3_MOUSE;tr|A0A2R8VH81|A0A2R8VH81_MOUSE;tr|F8S0X7|F8S0X7_MOUSE;tr|A0A571BEU3|A0A571BEU3_MOUSE;tr|E9Q1P5|E9Q1P5_MOUSE;tr|A0A088DEG1|A0A08…	sp|Q4ACU6|SHAN3_MOUSE;sp|Q4ACU6-3|SHAN3_MOUSE;sp|Q4ACU6-7|SHAN3_MOUSE;sp|Q4ACU6-11|SHAN3_MOUSE;sp|Q4ACU6-10|SHAN3_MOUSE;sp|Q4ACU6-9|SHAN3_MOUSE;sp|Q4ACU6-8|SHAN3_MOUSE;sp|Q4ACU6-12|SHAN3_MOUSE	23;19;17;17;15;15;15;12;10;9;6;4;3;3;2;2;1;1;1;1	22;18;17;17;15;15;15;12;9;9;5;3;2;3;2;2;1;1;1;1	22;18;17;17;15;15;15;12;9;9;5;3;2;3;2;2;1;1;1;1	;;;;;;;	20	23	22	22	4	14	18	22	20	6	6	6	6	3	6	18	12	2	3	14	17	21	20	6	6	6	6	3	5	17	11	2	3	14	17	21	20	6	6	6	6	3	5	17
sp|Q4KMM3-4|OXR1_MOUSE;sp|Q4KMM3|OXR1_MOUSE;sp|Q4KMM3-3|OXR1_MOUSE;sp|Q4KMM3-2|OXR1_MOUSE;tr|E9Q0A7|E9Q0A7_MOUSE;tr|A0A2R8VI09|A0A2R8VI09_MOUSE;tr|Q8C715|Q8C715_MOUSE;tr|A0A2R8W6N3|A0A2R8W6N3_MOUSE;tr|A0A2R8VKF8|A0A2R8VKF8_MOUSE;tr|A0A2R8VHT3|A0A2R8VHT3_MOUSE;tr|B1H3M0|B1H3M0_MOUSE;tr|A0A2R8W6J0|A0A2R8W6J0_MOUSE;tr|A0A2R8VHF5|A0A2R8VHF5_MOUSE	sp|Q4KMM3-4|OXR1_MOUSE;sp|Q4KMM3|OXR1_MOUSE;sp|Q4KMM3-3|OXR1_MOUSE;sp|Q4KMM3-2|OXR1_MOUSE;tr|E9Q0A7|E9Q0A7_MOUSE;tr|A0A2R8VI09|A0A2R8VI09_MOUSE;tr|Q8C715|Q8C715_MOUSE;tr|A0A2R8W6N3|A0A2R8W6N3_MOUSE	9;9;7;7;7;5;5;5;2;2;2;1;1	9;9;7;7;7;5;5;5;2;2;2;1;1	9;9;7;7;7;5;5;5;2;2;2;1;1	;;;;;;;	13	9	9	9	1	3	7	8	8	5	3	4	1	4	4	7	4	0	1	3	7	8	8	5	3	4	1	4	4	7	4	0	1	3	7	8	8	5	3	4	1	4	4	7
sp|Q4KUS2|UN13A_MOUSE;tr|H3BJZ7|H3BJZ7_MOUSE;tr|H3BJL3|H3BJL3_MOUSE;sp|Q8K0T7|UN13C_MOUSE;tr|H3BKY4|H3BKY4_MOUSE;tr|Q3TTZ7|Q3TTZ7_MOUSE	sp|Q4KUS2|UN13A_MOUSE;tr|H3BJZ7|H3BJZ7_MOUSE	8;8;2;2;1;1	8;8;2;2;1;1	5;5;2;0;1;0	;	6	8	8	5	7	7	7	7	6	7	6	7	5	7	6	7	8	1	7	7	7	7	6	7	6	7	5	7	6	7	8	1	4	4	4	4	3	4	3	4	2	4	4	4
tr|A0A0A0MQB0|A0A0A0MQB0_MOUSE;sp|Q4PJX1-3|ODR4_MOUSE;sp|Q4PJX1|ODR4_MOUSE;sp|Q4PJX1-2|ODR4_MOUSE	tr|A0A0A0MQB0|A0A0A0MQB0_MOUSE;sp|Q4PJX1-3|ODR4_MOUSE;sp|Q4PJX1|ODR4_MOUSE;sp|Q4PJX1-2|ODR4_MOUSE	2;2;2;1	2;2;2;1	2;2;2;1	;;;	4	2	2	2	1	2	2	2	2	1	1	0	1	1	1	1	2	0	1	2	2	2	2	1	1	0	1	1	1	1	2	0	1	2	2	2	2	1	1	0	1	1	1	1
tr|A2AGS6|A2AGS6_MOUSE;sp|Q4QQM4|P5I11_MOUSE	tr|A2AGS6|A2AGS6_MOUSE;sp|Q4QQM4|P5I11_MOUSE	2;2	2;2	2;2	;	2	2	2	2	1	2	1	2	2	2	2	2	1	2	2	2	2	0	1	2	1	2	2	2	2	2	1	2	2	2	2	0	1	2	1	2	2	2	2	2	1	2	2	2
sp|Q4VAE3|TMM65_MOUSE	sp|Q4VAE3|TMM65_MOUSE	3	3	3		1	3	3	3	3	3	2	3	3	3	3	3	2	2	3	2	3	0	3	3	2	3	3	3	3	3	2	2	3	2	3	0	3	3	2	3	3	3	3	3	2	2	3	2
sp|Q4VBD2|TAPT1_MOUSE	sp|Q4VBD2|TAPT1_MOUSE	2	2	2		1	2	2	2	2	2	1	1	2	1	1	1	1	1	1	2	2	0	2	2	1	1	2	1	1	1	1	1	1	2	2	0	2	2	1	1	2	1	1	1	1	1	1	2
sp|Q4ZJN1-2|C1QT9_MOUSE;sp|Q4ZJN1|C1QT9_MOUSE;tr|A0A3B0J6Z4|A0A3B0J6Z4_MOUSE	sp|Q4ZJN1-2|C1QT9_MOUSE;sp|Q4ZJN1|C1QT9_MOUSE;tr|A0A3B0J6Z4|A0A3B0J6Z4_MOUSE	1;1;1	1;1;1	1;1;1	;;	3	1	1	1	1	1	1	1	1	0	1	1	1	1	1	1	0	0	1	1	1	1	1	0	1	1	1	1	1	1	0	0	1	1	1	1	1	0	1	1	1	1	1	1
sp|Q505D7|OPA3_MOUSE;tr|A0A0U1RPB1|A0A0U1RPB1_MOUSE	sp|Q505D7|OPA3_MOUSE;tr|A0A0U1RPB1|A0A0U1RPB1_MOUSE	2;1	2;1	2;1	;	2	2	2	2	2	2	2	2	2	2	1	1	1	2	1	2	2	0	2	2	2	2	2	2	1	1	1	2	1	2	2	0	2	2	2	2	2	2	1	1	1	2	1	2
sp|Q52KR3-4|PRUN2_MOUSE;sp|Q52KR3-3|PRUN2_MOUSE;sp|Q52KR3-2|PRUN2_MOUSE;sp|Q52KR3-6|PRUN2_MOUSE;sp|Q52KR3|PRUN2_MOUSE;tr|Q3TQH7|Q3TQH7_MOUSE	sp|Q52KR3-4|PRUN2_MOUSE;sp|Q52KR3-3|PRUN2_MOUSE;sp|Q52KR3-2|PRUN2_MOUSE;sp|Q52KR3-6|PRUN2_MOUSE;sp|Q52KR3|PRUN2_MOUSE;tr|Q3TQH7|Q3TQH7_MOUSE	2;2;2;2;2;1	2;2;2;2;2;1	2;2;2;2;2;1	;;;;;	6	2	2	2	1	2	2	2	1	2	2	1	2	2	2	2	2	1	1	2	2	2	1	2	2	1	2	2	2	2	2	1	1	2	2	2	1	2	2	1	2	2	2	2
sp|Q569Z6|TR150_MOUSE;tr|Q8BZN7|Q8BZN7_MOUSE;tr|F6YSQ2|F6YSQ2_MOUSE;tr|Q8R353|Q8R353_MOUSE;tr|Q91VL2|Q91VL2_MOUSE;tr|Q8BV76|Q8BV76_MOUSE;tr|F6YH92|F6YH92_MOUSE;tr|Q3U503|Q3U503_MOUSE	sp|Q569Z6|TR150_MOUSE;tr|Q8BZN7|Q8BZN7_MOUSE	5;4;2;2;2;2;1;1	4;4;2;2;2;2;0;0	4;4;2;2;2;2;0;0	;	8	5	4	4	5	5	3	3	3	5	5	4	4	4	5	2	3	0	4	4	2	2	2	4	4	3	3	3	4	1	2	0	4	4	2	2	2	4	4	3	3	3	4	1
sp|Q56A07|SCN2B_MOUSE	sp|Q56A07|SCN2B_MOUSE	4	4	4		1	4	4	4	3	4	3	3	3	4	3	2	2	2	2	4	4	0	3	4	3	3	3	4	3	2	2	2	2	4	4	0	3	4	3	3	3	4	3	2	2	2	2	4
sp|Q58A65-5|JIP4_MOUSE;sp|Q58A65-2|JIP4_MOUSE;tr|B8X349|B8X349_MOUSE;sp|Q58A65|JIP4_MOUSE;sp|Q58A65-6|JIP4_MOUSE;tr|A0A0R4J196|A0A0R4J196_MOUSE;sp|Q58A65-3|JIP4_MOUSE;tr|F8WH31|F8WH31_MOUSE;tr|E9PUD1|E9PUD1_MOUSE;sp|Q58A65-4|JIP4_MOUSE;tr|Z4YMB8|Z4YMB8_MOUSE;tr|F6SH61|F6SH61_MOUSE;tr|Q8C7W0|Q8C7W0_MOUSE;tr|Q6PA03|Q6PA03_MOUSE;tr|F6WNT4|F6WNT4_MOUSE	sp|Q58A65-5|JIP4_MOUSE;sp|Q58A65-2|JIP4_MOUSE;tr|B8X349|B8X349_MOUSE;sp|Q58A65|JIP4_MOUSE;sp|Q58A65-6|JIP4_MOUSE;tr|A0A0R4J196|A0A0R4J196_MOUSE;sp|Q58A65-3|JIP4_MOUSE;tr|F8WH31|F8WH31_MOUSE;tr|E9PUD1|E9PUD1_MOUSE;sp|Q58A65-4|JIP4_MOUSE;tr|Z4YMB8|Z4YMB8_MOUSE;tr|F6SH61|F6SH61_MOUSE;tr|Q8C7W0|Q8C7W0_MOUSE	7;7;7;7;6;6;6;6;6;6;5;4;4;3;2	7;7;7;7;6;6;6;6;6;6;5;4;4;3;2	5;5;5;5;5;5;5;5;5;5;4;3;3;3;2	;;;;;;;;;;;;	15	7	7	5	2	3	5	6	4	4	4	3	3	2	2	3	5	0	2	3	5	6	4	4	4	3	3	2	2	3	5	0	1	2	4	5	4	3	2	2	1	1	1	3
sp|Q5DQR4-2|STB5L_MOUSE;sp|Q5DQR4|STB5L_MOUSE;tr|B7ZN48|B7ZN48_MOUSE;tr|B7ZN49|B7ZN49_MOUSE;sp|Q5DQR4-4|STB5L_MOUSE;sp|Q5DQR4-3|STB5L_MOUSE;tr|B2RQE5|B2RQE5_MOUSE;sp|Q5DQR4-5|STB5L_MOUSE;tr|B7ZN50|B7ZN50_MOUSE;sp|Q5DQR4-6|STB5L_MOUSE;sp|Q5DQR4-7|STB5L_MOUSE	sp|Q5DQR4-2|STB5L_MOUSE;sp|Q5DQR4|STB5L_MOUSE;tr|B7ZN48|B7ZN48_MOUSE;tr|B7ZN49|B7ZN49_MOUSE;sp|Q5DQR4-4|STB5L_MOUSE;sp|Q5DQR4-3|STB5L_MOUSE;tr|B2RQE5|B2RQE5_MOUSE;sp|Q5DQR4-5|STB5L_MOUSE;tr|B7ZN50|B7ZN50_MOUSE	9;9;8;8;7;7;6;6;6;4;2	8;8;7;7;6;6;5;5;5;3;2	8;8;7;7;6;6;5;5;5;3;2	;;;;;;;;	11	9	8	8	4	7	7	7	8	8	3	3	4	5	5	7	8	1	4	6	6	6	7	7	3	2	4	4	4	7	7	1	4	6	6	6	7	7	3	2	4	4	4	7
sp|Q5DTL9-2|S4A10_MOUSE;tr|Q8C943|Q8C943_MOUSE;sp|Q5DTL9-3|S4A10_MOUSE;sp|Q5DTL9|S4A10_MOUSE;sp|Q5DTL9-4|S4A10_MOUSE;tr|R4H243|R4H243_MOUSE;sp|Q5DTL9-9|S4A10_MOUSE;sp|Q5DTL9-5|S4A10_MOUSE;sp|Q5DTL9-7|S4A10_MOUSE;sp|Q5DTL9-10|S4A10_MOUSE;sp|Q5DTL9-6|S4A10_MOUSE;tr|J7H264|J7H264_MOUSE;sp|Q5DTL9-8|S4A10_MOUSE	sp|Q5DTL9-2|S4A10_MOUSE;tr|Q8C943|Q8C943_MOUSE;sp|Q5DTL9-3|S4A10_MOUSE;sp|Q5DTL9|S4A10_MOUSE;sp|Q5DTL9-4|S4A10_MOUSE;tr|R4H243|R4H243_MOUSE;sp|Q5DTL9-9|S4A10_MOUSE;sp|Q5DTL9-5|S4A10_MOUSE;sp|Q5DTL9-7|S4A10_MOUSE;sp|Q5DTL9-10|S4A10_MOUSE;sp|Q5DTL9-6|S4A10_MOUSE;tr|J7H264|J7H264_MOUSE;sp|Q5DTL9-8|S4A10_MOUSE	23;23;23;23;23;22;21;21;21;21;21;21;21	23;23;23;23;23;22;21;21;21;21;21;21;21	17;17;17;17;17;16;15;15;15;15;15;15;15	;;;;;;;;;;;;	13	23	23	17	18	22	22	22	21	19	18	21	19	20	23	20	23	4	18	22	22	22	21	19	18	21	19	20	23	20	23	4	14	16	16	16	17	15	13	15	14	14	17	15
sp|Q5DTX6|JCAD_MOUSE	sp|Q5DTX6|JCAD_MOUSE	2	2	2		1	2	2	2	0	0	0	2	1	0	0	0	0	0	0	1	0	0	0	0	0	2	1	0	0	0	0	0	0	1	0	0	0	0	0	2	1	0	0	0	0	0	0	1
sp|Q5DTY9|KCD16_MOUSE;tr|A0A494BB17|A0A494BB17_MOUSE	sp|Q5DTY9|KCD16_MOUSE	8;2	8;2	8;2		2	8	8	8	6	6	8	7	7	7	5	6	5	5	6	7	8	0	6	6	8	7	7	7	5	6	5	5	6	7	8	0	6	6	8	7	7	7	5	6	5	5	6	7
tr|D3Z5I6|D3Z5I6_MOUSE;sp|Q5DU25|IQEC2_MOUSE;tr|A4GZ26|A4GZ26_MOUSE;tr|E9QAD8|E9QAD8_MOUSE;tr|D3Z6V7|D3Z6V7_MOUSE	tr|D3Z5I6|D3Z5I6_MOUSE;sp|Q5DU25|IQEC2_MOUSE;tr|A4GZ26|A4GZ26_MOUSE;tr|E9QAD8|E9QAD8_MOUSE;tr|D3Z6V7|D3Z6V7_MOUSE	10;10;10;10;8	6;6;6;6;4	6;6;6;6;4	;;;;	5	10	6	6	9	9	8	8	9	10	8	10	8	7	10	9	9	0	6	5	5	6	6	6	5	6	4	4	6	6	5	0	6	5	5	6	6	6	5	6	4	4	6	6
sp|Q5DU41-2|LRC8B_MOUSE;sp|Q5DU41|LRC8B_MOUSE	sp|Q5DU41-2|LRC8B_MOUSE;sp|Q5DU41|LRC8B_MOUSE	1;1	1;1	1;1	;	2	1	1	1	0	1	1	1	1	1	1	1	0	1	1	1	1	0	0	1	1	1	1	1	1	1	0	1	1	1	1	0	0	1	1	1	1	1	1	1	0	1	1	1
sp|Q5FWH7-2|S39AC_MOUSE;sp|Q5FWH7|S39AC_MOUSE;tr|A2AQ77|A2AQ77_MOUSE	sp|Q5FWH7-2|S39AC_MOUSE;sp|Q5FWH7|S39AC_MOUSE	3;3;1	3;3;1	3;3;1	;	3	3	3	3	3	1	2	2	2	3	1	0	2	2	2	3	2	0	3	1	2	2	2	3	1	0	2	2	2	3	2	0	3	1	2	2	2	3	1	0	2	2	2	3
sp|Q5FWK3|RHG01_MOUSE;tr|Q8BQW4|Q8BQW4_MOUSE;tr|A2AH25|A2AH25_MOUSE;tr|Q8C5A0|Q8C5A0_MOUSE;tr|A0A2X0SSA9|A0A2X0SSA9_MOUSE;tr|Q91Z04|Q91Z04_MOUSE	sp|Q5FWK3|RHG01_MOUSE;tr|Q8BQW4|Q8BQW4_MOUSE;tr|A2AH25|A2AH25_MOUSE;tr|Q8C5A0|Q8C5A0_MOUSE;tr|A0A2X0SSA9|A0A2X0SSA9_MOUSE	7;7;7;5;5;2	7;7;7;5;5;2	7;7;7;5;5;2	;;;;	6	7	7	7	6	7	7	6	7	7	7	6	5	7	5	6	6	0	6	7	7	6	7	7	7	6	5	7	5	6	6	0	6	7	7	6	7	7	7	6	5	7	5	6
tr|Q5DTU2|Q5DTU2_MOUSE;sp|Q5GH67|XKR4_MOUSE	tr|Q5DTU2|Q5DTU2_MOUSE;sp|Q5GH67|XKR4_MOUSE	1;1	1;1	1;1	;	2	1	1	1	1	1	1	1	1	0	1	0	0	0	1	1	0	1	1	1	1	1	1	0	1	0	0	0	1	1	0	1	1	1	1	1	1	0	1	0	0	0	1	1
sp|Q5H8C4-2|VP13A_MOUSE;sp|Q5H8C4|VP13A_MOUSE;tr|A0A286YCT3|A0A286YCT3_MOUSE;tr|Q6P6M9|Q6P6M9_MOUSE;tr|A0A286YCC3|A0A286YCC3_MOUSE;tr|Q8CDS8|Q8CDS8_MOUSE;tr|Q8C9M0|Q8C9M0_MOUSE;tr|A1ILH6|A1ILH6_MOUSE;tr|Q3TN78|Q3TN78_MOUSE;tr|A1ILI5|A1ILI5_MOUSE;tr|A1ILI2|A1ILI2_MOUSE;tr|A0A494B9C3|A0A494B9C3_MOUSE;tr|A1ILI1|A1ILI1_MOUSE	sp|Q5H8C4-2|VP13A_MOUSE;sp|Q5H8C4|VP13A_MOUSE;tr|A0A286YCT3|A0A286YCT3_MOUSE	14;14;9;6;5;5;2;2;2;1;1;1;1	14;14;9;6;5;5;2;2;2;1;1;1;1	14;14;9;6;5;5;2;2;2;1;1;1;1	;;	13	14	14	14	8	13	13	10	10	11	10	7	6	8	10	9	11	0	8	13	13	10	10	11	10	7	6	8	10	9	11	0	8	13	13	10	10	11	10	7	6	8	10	9
tr|A2AKV9|A2AKV9_MOUSE;sp|Q5HZI9|S2551_MOUSE;tr|A2AKW0|A2AKW0_MOUSE;tr|G3UYJ3|G3UYJ3_MOUSE	tr|A2AKV9|A2AKV9_MOUSE;sp|Q5HZI9|S2551_MOUSE;tr|A2AKW0|A2AKW0_MOUSE;tr|G3UYJ3|G3UYJ3_MOUSE	3;3;3;2	3;3;3;2	3;3;3;2	;;;	4	3	3	3	3	2	3	2	2	3	2	3	0	1	3	3	3	0	3	2	3	2	2	3	2	3	0	1	3	3	3	0	3	2	3	2	2	3	2	3	0	1	3	3
tr|F8WHL1|F8WHL1_MOUSE;tr|B2RU82|B2RU82_MOUSE;sp|Q5IRJ6|ZNT9_MOUSE;sp|Q5IRJ6-2|ZNT9_MOUSE	tr|F8WHL1|F8WHL1_MOUSE;tr|B2RU82|B2RU82_MOUSE;sp|Q5IRJ6|ZNT9_MOUSE;sp|Q5IRJ6-2|ZNT9_MOUSE	1;1;1;1	1;1;1;1	1;1;1;1	;;;	4	1	1	1	0	1	1	0	1	1	0	0	1	0	1	1	1	0	0	1	1	0	1	1	0	0	1	0	1	1	1	0	0	1	1	0	1	1	0	0	1	0	1	1
sp|Q5M8N0|CNRP1_MOUSE;tr|Q9CW19|Q9CW19_MOUSE	sp|Q5M8N0|CNRP1_MOUSE;tr|Q9CW19|Q9CW19_MOUSE	4;3	4;3	4;3	;	2	4	4	4	3	4	3	3	4	3	3	2	3	3	4	4	4	1	3	4	3	3	4	3	3	2	3	3	4	4	4	1	3	4	3	3	4	3	3	2	3	3	4	4
sp|Q5NCE8|MRS2_MOUSE	sp|Q5NCE8|MRS2_MOUSE	1	1	1		1	1	1	1	0	1	0	1	0	1	0	1	1	1	1	1	1	0	0	1	0	1	0	1	0	1	1	1	1	1	1	0	0	1	0	1	0	1	0	1	1	1	1	1
sp|Q5PR73|DIRA2_MOUSE	sp|Q5PR73|DIRA2_MOUSE	9	9	9		1	9	9	9	7	9	9	6	9	8	8	8	8	9	9	8	9	1	7	9	9	6	9	8	8	8	8	9	9	8	9	1	7	9	9	6	9	8	8	8	8	9	9	8
tr|D3Z5P0|D3Z5P0_MOUSE;sp|Q5RJI5|BRSK1_MOUSE;sp|Q5RJI5-4|BRSK1_MOUSE;sp|Q5RJI5-2|BRSK1_MOUSE	tr|D3Z5P0|D3Z5P0_MOUSE;sp|Q5RJI5|BRSK1_MOUSE	5;5;1;1	5;5;1;1	5;5;1;1	;	4	5	5	5	1	4	3	4	3	4	1	1	2	2	4	4	4	0	1	4	3	4	3	4	1	1	2	2	4	4	4	0	1	4	3	4	3	4	1	1	2	2	4	4
sp|Q5SQX6|CYFP2_MOUSE;tr|F6QD74|F6QD74_MOUSE;tr|Q810V4|Q810V4_MOUSE;tr|Q8K118|Q8K118_MOUSE;tr|G3UZI5|G3UZI5_MOUSE	sp|Q5SQX6|CYFP2_MOUSE;tr|F6QD74|F6QD74_MOUSE	50;38;9;6;3	50;38;9;6;3	9;9;6;5;0	;	5	50	50	9	33	40	45	45	43	41	38	38	36	36	39	44	43	6	33	40	45	45	43	41	38	38	36	36	39	44	43	6	8	9	8	9	9	8	8	8	7	9	8	8
sp|Q5SRX1-3|TM1L2_MOUSE;sp|Q5SRX1-4|TM1L2_MOUSE;sp|Q5SRX1-2|TM1L2_MOUSE;sp|Q5SRX1|TM1L2_MOUSE;sp|Q5SRX1-5|TM1L2_MOUSE;tr|Q5SXA4|Q5SXA4_MOUSE;tr|Q5SXA5|Q5SXA5_MOUSE	sp|Q5SRX1-3|TM1L2_MOUSE;sp|Q5SRX1-4|TM1L2_MOUSE;sp|Q5SRX1-2|TM1L2_MOUSE;sp|Q5SRX1|TM1L2_MOUSE;sp|Q5SRX1-5|TM1L2_MOUSE;tr|Q5SXA4|Q5SXA4_MOUSE;tr|Q5SXA5|Q5SXA5_MOUSE	4;4;4;4;3;3;2	4;4;4;4;3;3;2	4;4;4;4;3;3;2	;;;;;;	7	4	4	4	2	3	2	2	3	1	3	3	2	3	3	2	3	0	2	3	2	2	3	1	3	3	2	3	3	2	3	0	2	3	2	2	3	1	3	3	2	3	3	2
sp|Q5SSH7-3|ZZEF1_MOUSE;sp|Q5SSH7-2|ZZEF1_MOUSE;tr|E9Q5W5|E9Q5W5_MOUSE;sp|Q5SSH7|ZZEF1_MOUSE;tr|A0A140LJ04|A0A140LJ04_MOUSE	sp|Q5SSH7-3|ZZEF1_MOUSE;sp|Q5SSH7-2|ZZEF1_MOUSE;tr|E9Q5W5|E9Q5W5_MOUSE;sp|Q5SSH7|ZZEF1_MOUSE;tr|A0A140LJ04|A0A140LJ04_MOUSE	1;1;1;1;1	1;1;1;1;1	1;1;1;1;1	;;;;	5	1	1	1	1	0	1	0	1	0	1	1	0	1	1	1	1	0	1	0	1	0	1	0	1	1	0	1	1	1	1	0	1	0	1	0	1	0	1	1	0	1	1	1
tr|E9PUE7|E9PUE7_MOUSE;sp|Q5SSL4|ABR_MOUSE;sp|Q5SSL4-2|ABR_MOUSE;tr|A0A571BG95|A0A571BG95_MOUSE;sp|Q5SSL4-4|ABR_MOUSE;sp|Q5SSL4-3|ABR_MOUSE;tr|H3BJY3|H3BJY3_MOUSE;tr|H3BKV6|H3BKV6_MOUSE;tr|H3BKT3|H3BKT3_MOUSE;tr|H3BL84|H3BL84_MOUSE	tr|E9PUE7|E9PUE7_MOUSE;sp|Q5SSL4|ABR_MOUSE;sp|Q5SSL4-2|ABR_MOUSE;tr|A0A571BG95|A0A571BG95_MOUSE;sp|Q5SSL4-4|ABR_MOUSE;sp|Q5SSL4-3|ABR_MOUSE	13;13;13;13;12;9;3;3;2;1	13;13;13;13;12;9;3;3;2;1	12;12;12;12;11;8;2;3;2;1	;;;;;	10	13	13	12	10	10	11	11	11	11	11	7	10	5	10	10	11	1	10	10	11	11	11	11	11	7	10	5	10	10	11	1	9	9	10	10	10	10	10	6	9	4	9	9
sp|Q5SUF2|LC7L3_MOUSE;sp|Q5SUF2-3|LC7L3_MOUSE;sp|Q5SUF2-2|LC7L3_MOUSE;tr|F8WGA8|F8WGA8_MOUSE	sp|Q5SUF2|LC7L3_MOUSE;sp|Q5SUF2-3|LC7L3_MOUSE;sp|Q5SUF2-2|LC7L3_MOUSE	4;4;4;1	4;4;4;1	4;4;4;1	;;	4	4	4	4	3	1	1	2	0	1	3	2	3	3	3	2	1	0	3	1	1	2	0	1	3	2	3	3	3	2	1	0	3	1	1	2	0	1	3	2	3	3	3	2
sp|Q5SV85-2|SYNRG_MOUSE;tr|V9GXD9|V9GXD9_MOUSE;sp|Q5SV85|SYNRG_MOUSE;tr|V9GX40|V9GX40_MOUSE;tr|Q3UQ32|Q3UQ32_MOUSE;tr|F6YUG5|F6YUG5_MOUSE	sp|Q5SV85-2|SYNRG_MOUSE;tr|V9GXD9|V9GXD9_MOUSE;sp|Q5SV85|SYNRG_MOUSE;tr|V9GX40|V9GX40_MOUSE	21;20;20;20;5;2	21;20;20;20;5;2	21;20;20;20;5;2	;;;	6	21	21	21	1	8	18	20	20	1	1	2	2	1	1	15	8	1	1	8	18	20	20	1	1	2	2	1	1	15	8	1	1	8	18	20	20	1	1	2	2	1	1	15
sp|Q5SW19-3|CLU_MOUSE;tr|Z4YLI8|Z4YLI8_MOUSE;sp|Q5SW19|CLU_MOUSE;tr|A0A0R4J140|A0A0R4J140_MOUSE;tr|Q6P7U7|Q6P7U7_MOUSE;sp|Q5SW19-2|CLU_MOUSE	sp|Q5SW19-3|CLU_MOUSE;tr|Z4YLI8|Z4YLI8_MOUSE;sp|Q5SW19|CLU_MOUSE;tr|A0A0R4J140|A0A0R4J140_MOUSE;tr|Q6P7U7|Q6P7U7_MOUSE;sp|Q5SW19-2|CLU_MOUSE	2;2;2;2;1;1	2;2;2;2;1;1	2;2;2;2;1;1	;;;;;	6	2	2	2	1	2	2	2	2	1	1	1	1	1	1	1	2	0	1	2	2	2	2	1	1	1	1	1	1	1	2	0	1	2	2	2	2	1	1	1	1	1	1	1
sp|Q5SWU9|ACACA_MOUSE;sp|Q5SWU9-2|ACACA_MOUSE;tr|V9GXY1|V9GXY1_MOUSE;sp|E9Q4Z2|ACACB_MOUSE;tr|V9GWS0|V9GWS0_MOUSE;tr|Q3UHC8|Q3UHC8_MOUSE;tr|Q8C697|Q8C697_MOUSE;tr|Q8R5C9|Q8R5C9_MOUSE	sp|Q5SWU9|ACACA_MOUSE;sp|Q5SWU9-2|ACACA_MOUSE	20;20;3;3;2;2;1;1	20;20;3;3;2;2;1;1	20;20;3;3;2;2;1;1	;	8	20	20	20	16	17	17	17	17	16	18	16	17	17	17	18	15	1	16	17	17	17	17	16	18	16	17	17	17	18	15	1	16	17	17	17	17	16	18	16	17	17	17	18
sp|Q5SYD0|MYO1D_MOUSE;tr|Q8K063|Q8K063_MOUSE;tr|Q3UG58|Q3UG58_MOUSE;tr|B2RWZ2|B2RWZ2_MOUSE;sp|Q5SYD0-2|MYO1D_MOUSE	sp|Q5SYD0|MYO1D_MOUSE;tr|Q8K063|Q8K063_MOUSE;tr|Q3UG58|Q3UG58_MOUSE;tr|B2RWZ2|B2RWZ2_MOUSE;sp|Q5SYD0-2|MYO1D_MOUSE	4;3;3;2;2	4;3;3;2;2	4;3;3;2;2	;;;;	5	4	4	4	1	3	1	2	1	4	1	1	2	1	0	3	4	0	1	3	1	2	1	4	1	1	2	1	0	3	4	0	1	3	1	2	1	4	1	1	2	1	0	3
sp|Q5U3K5|RABL6_MOUSE	sp|Q5U3K5|RABL6_MOUSE	4	4	4		1	4	4	4	3	2	1	4	3	2	4	4	3	3	3	3	3	1	3	2	1	4	3	2	4	4	3	3	3	3	3	1	3	2	1	4	3	2	4	4	3	3	3	3
sp|Q5U458|DJC11_MOUSE;tr|E9Q8B3|E9Q8B3_MOUSE;tr|A2A8D1|A2A8D1_MOUSE	sp|Q5U458|DJC11_MOUSE;tr|E9Q8B3|E9Q8B3_MOUSE	10;5;1	10;5;1	10;5;1	;	3	10	10	10	6	8	8	8	10	9	8	6	9	8	8	9	10	0	6	8	8	8	10	9	8	6	9	8	8	9	10	0	6	8	8	8	10	9	8	6	9	8	8	9
sp|Q5XJY5|COPD_MOUSE;tr|Q8C0G7|Q8C0G7_MOUSE;tr|Q3TDU1|Q3TDU1_MOUSE;tr|Q8R1S6|Q8R1S6_MOUSE;tr|Q3U4S9|Q3U4S9_MOUSE	sp|Q5XJY5|COPD_MOUSE;tr|Q8C0G7|Q8C0G7_MOUSE;tr|Q3TDU1|Q3TDU1_MOUSE;tr|Q8R1S6|Q8R1S6_MOUSE;tr|Q3U4S9|Q3U4S9_MOUSE	2;1;1;1;1	2;1;1;1;1	2;1;1;1;1	;;;;	5	2	2	2	1	1	1	1	1	1	1	1	0	1	0	1	2	0	1	1	1	1	1	1	1	1	0	1	0	1	2	0	1	1	1	1	1	1	1	1	0	1	0	1
sp|Q60597-2|ODO1_MOUSE;tr|Z4YJV4|Z4YJV4_MOUSE;sp|Q60597|ODO1_MOUSE;sp|Q60597-4|ODO1_MOUSE;sp|Q60597-3|ODO1_MOUSE;tr|Q6P8I7|Q6P8I7_MOUSE;tr|Q5SVY0|Q5SVY0_MOUSE;tr|Q5SVY1|Q5SVY1_MOUSE	sp|Q60597-2|ODO1_MOUSE;tr|Z4YJV4|Z4YJV4_MOUSE;sp|Q60597|ODO1_MOUSE;sp|Q60597-4|ODO1_MOUSE;sp|Q60597-3|ODO1_MOUSE	29;29;29;29;29;11;3;1	29;29;29;29;29;11;3;1	24;24;24;24;24;9;3;1	;;;;	8	29	29	24	24	26	27	26	26	25	25	24	24	22	24	25	27	5	24	26	27	26	26	25	25	24	24	22	24	25	27	5	20	21	22	22	21	21	21	19	20	19	20	21
tr|Q921L6|Q921L6_MOUSE;tr|Q8BNA5|Q8BNA5_MOUSE;sp|Q60598|SRC8_MOUSE	tr|Q921L6|Q921L6_MOUSE;tr|Q8BNA5|Q8BNA5_MOUSE;sp|Q60598|SRC8_MOUSE	13;13;13	13;13;13	13;13;13	;;	3	13	13	13	4	10	11	12	12	5	3	4	2	2	4	11	7	1	4	10	11	12	12	5	3	4	2	2	4	11	7	1	4	10	11	12	12	5	3	4	2	2	4	11
sp|Q60625|ICAM5_MOUSE	sp|Q60625|ICAM5_MOUSE	15	15	15		1	15	15	15	10	13	13	13	12	12	9	10	10	11	11	11	14	2	10	13	13	13	12	12	9	10	10	11	11	11	14	2	10	13	13	13	12	12	9	10	10	11	11	11
sp|Q60634-3|FLOT2_MOUSE;tr|Q9DC36|Q9DC36_MOUSE;tr|Q8CDE0|Q8CDE0_MOUSE;tr|Q5SS83|Q5SS83_MOUSE;sp|Q60634-2|FLOT2_MOUSE;sp|Q60634|FLOT2_MOUSE;tr|Q3UEG9|Q3UEG9_MOUSE	sp|Q60634-3|FLOT2_MOUSE;tr|Q9DC36|Q9DC36_MOUSE;tr|Q8CDE0|Q8CDE0_MOUSE;tr|Q5SS83|Q5SS83_MOUSE;sp|Q60634-2|FLOT2_MOUSE;sp|Q60634|FLOT2_MOUSE;tr|Q3UEG9|Q3UEG9_MOUSE	16;16;16;16;16;16;16	16;16;16;16;16;16;16	16;16;16;16;16;16;16	;;;;;;	7	16	16	16	9	14	14	13	12	14	11	13	11	11	12	15	16	2	9	14	14	13	12	14	11	13	11	11	12	15	16	2	9	14	14	13	12	14	11	13	11	11	12	15
tr|E9Q5B6|E9Q5B6_MOUSE;tr|F6ZV59|F6ZV59_MOUSE;tr|G5E8G0|G5E8G0_MOUSE;sp|Q60668-4|HNRPD_MOUSE;sp|Q60668-3|HNRPD_MOUSE;tr|G3X9W0|G3X9W0_MOUSE;sp|Q60668-2|HNRPD_MOUSE;sp|Q60668|HNRPD_MOUSE;tr|Q3UXC8|Q3UXC8_MOUSE;tr|F6SHF3|F6SHF3_MOUSE;tr|Q9D3U4|Q9D3U4_MOUSE	tr|E9Q5B6|E9Q5B6_MOUSE;tr|F6ZV59|F6ZV59_MOUSE;tr|G5E8G0|G5E8G0_MOUSE;sp|Q60668-4|HNRPD_MOUSE;sp|Q60668-3|HNRPD_MOUSE;tr|G3X9W0|G3X9W0_MOUSE;sp|Q60668-2|HNRPD_MOUSE;sp|Q60668|HNRPD_MOUSE;tr|Q3UXC8|Q3UXC8_MOUSE	3;3;3;3;3;3;3;3;2;1;1	2;2;2;2;2;2;2;2;1;1;0	2;2;2;2;2;2;2;2;1;1;0	;;;;;;;;	11	3	2	2	3	2	3	3	3	3	2	3	3	3	3	3	3	3	2	2	2	2	2	2	2	2	2	2	2	2	2	2	2	2	2	2	2	2	2	2	2	2	2	2
tr|Q3UTI6|Q3UTI6_MOUSE;tr|Q925J6|Q925J6_MOUSE;tr|Q925J7|Q925J7_MOUSE;sp|Q60673|PTPRN_MOUSE;tr|A6MDD2|A6MDD2_MOUSE;tr|Q6NVE2|Q6NVE2_MOUSE;tr|Q5DTQ3|Q5DTQ3_MOUSE;tr|Q6P3E6|Q6P3E6_MOUSE	tr|Q3UTI6|Q3UTI6_MOUSE;tr|Q925J6|Q925J6_MOUSE;tr|Q925J7|Q925J7_MOUSE;sp|Q60673|PTPRN_MOUSE;tr|A6MDD2|A6MDD2_MOUSE;tr|Q6NVE2|Q6NVE2_MOUSE;tr|Q5DTQ3|Q5DTQ3_MOUSE	3;3;3;3;3;3;3;1	3;3;3;3;3;3;3;1	3;3;3;3;3;3;3;1	;;;;;;	8	3	3	3	2	3	3	3	3	3	0	2	2	0	2	2	3	0	2	3	3	3	3	3	0	2	2	0	2	2	3	0	2	3	3	3	3	3	0	2	2	0	2	2
tr|F7BX26|F7BX26_MOUSE;sp|Q60676|PPP5_MOUSE	tr|F7BX26|F7BX26_MOUSE;sp|Q60676|PPP5_MOUSE	6;6	6;6	6;6	;	2	6	6	6	1	5	4	4	3	4	6	5	4	3	5	4	4	1	1	5	4	4	3	4	6	5	4	3	5	4	4	1	1	5	4	4	3	4	6	5	4	3	5	4
sp|Q60692|PSB6_MOUSE	sp|Q60692|PSB6_MOUSE	3	3	3		1	3	3	3	2	1	2	2	1	3	1	2	0	2	2	2	1	0	2	1	2	2	1	3	1	2	0	2	2	2	1	0	2	1	2	2	1	3	1	2	0	2	2	2
tr|Q3TN26|Q3TN26_MOUSE;tr|Q3TP13|Q3TP13_MOUSE;sp|Q60714|S27A1_MOUSE;tr|A0A1D5RLC0|A0A1D5RLC0_MOUSE	tr|Q3TN26|Q3TN26_MOUSE;tr|Q3TP13|Q3TP13_MOUSE;sp|Q60714|S27A1_MOUSE	6;6;6;2	6;6;6;2	6;6;6;2	;;	4	6	6	6	3	5	4	6	4	3	4	5	4	4	5	5	5	1	3	5	4	6	4	3	4	5	4	4	5	5	5	1	3	5	4	6	4	3	4	5	4	4	5	5
tr|Q61177|Q61177_MOUSE;sp|Q60737|CSK21_MOUSE;tr|Q9D0E8|Q9D0E8_MOUSE;tr|Q8CD20|Q8CD20_MOUSE;tr|A2ANR6|A2ANR6_MOUSE;tr|Q6NSS6|Q6NSS6_MOUSE	tr|Q61177|Q61177_MOUSE;sp|Q60737|CSK21_MOUSE;tr|Q9D0E8|Q9D0E8_MOUSE;tr|Q8CD20|Q8CD20_MOUSE	6;6;3;3;2;1	6;6;3;3;2;1	6;6;3;3;2;1	;;;	6	6	6	6	4	5	4	6	4	4	4	4	3	3	4	3	4	1	4	5	4	6	4	4	4	4	3	3	4	3	4	1	4	5	4	6	4	4	4	4	3	3	4	3
sp|Q60738|ZNT1_MOUSE	sp|Q60738|ZNT1_MOUSE	3	3	3		1	3	3	3	0	2	1	2	2	1	0	2	1	1	1	2	3	0	0	2	1	2	2	1	0	2	1	1	1	2	3	0	0	2	1	2	2	1	0	2	1	1	1	2
sp|Q60749|KHDR1_MOUSE	sp|Q60749|KHDR1_MOUSE	5	5	4		1	5	5	4	4	4	4	4	3	4	5	4	5	5	5	3	3	1	4	4	4	4	3	4	5	4	5	5	5	3	3	1	3	3	3	3	2	3	4	3	4	4	4	2
sp|Q60766-2|IRGM1_MOUSE;tr|A0A1G5SJJ3|A0A1G5SJJ3_MOUSE;sp|Q60766|IRGM1_MOUSE	sp|Q60766-2|IRGM1_MOUSE;tr|A0A1G5SJJ3|A0A1G5SJJ3_MOUSE;sp|Q60766|IRGM1_MOUSE	2;2;2	2;2;2	2;2;2	;;	3	2	2	2	0	2	2	1	2	2	0	1	1	1	1	2	2	0	0	2	2	1	2	2	0	1	1	1	1	2	2	0	0	2	2	1	2	2	0	1	1	1	1	2
sp|Q60771|CLD11_MOUSE	sp|Q60771|CLD11_MOUSE	1	1	1		1	1	1	1	1	1	1	0	1	1	1	1	1	1	1	1	1	0	1	1	1	0	1	1	1	1	1	1	1	1	1	0	1	1	1	0	1	1	1	1	1	1	1	1
tr|Q3UGJ5|Q3UGJ5_MOUSE;sp|Q60790|RASA3_MOUSE	tr|Q3UGJ5|Q3UGJ5_MOUSE;sp|Q60790|RASA3_MOUSE	2;2	2;2	2;2	;	2	2	2	2	1	2	1	2	2	1	1	2	2	1	1	2	2	0	1	2	1	2	2	1	1	2	2	1	1	2	2	0	1	2	1	2	2	1	1	2	2	1	1	2
sp|Q60805|MERTK_MOUSE;tr|Q8CE52|Q8CE52_MOUSE	sp|Q60805|MERTK_MOUSE;tr|Q8CE52|Q8CE52_MOUSE	2;1	2;1	2;1	;	2	2	2	2	2	2	1	1	2	1	1	1	1	1	0	1	2	0	2	2	1	1	2	1	1	1	1	1	0	1	2	0	2	2	1	1	2	1	1	1	1	1	0	1
tr|Q3U3L3|Q3U3L3_MOUSE;sp|Q60854|SPB6_MOUSE;tr|F8WIV2|F8WIV2_MOUSE;tr|E9PYY0|E9PYY0_MOUSE;tr|E9Q3Y1|E9Q3Y1_MOUSE;tr|Q8BZR2|Q8BZR2_MOUSE;tr|E9Q6X2|E9Q6X2_MOUSE;tr|E9Q108|E9Q108_MOUSE;tr|E9Q0P9|E9Q0P9_MOUSE;tr|K7E6F1|K7E6F1_MOUSE;tr|E9PZQ9|E9PZQ9_MOUSE;tr|E9Q4R2|E9Q4R2_MOUSE	tr|Q3U3L3|Q3U3L3_MOUSE;sp|Q60854|SPB6_MOUSE;tr|F8WIV2|F8WIV2_MOUSE;tr|E9PYY0|E9PYY0_MOUSE;tr|E9Q3Y1|E9Q3Y1_MOUSE;tr|Q8BZR2|Q8BZR2_MOUSE;tr|E9Q6X2|E9Q6X2_MOUSE;tr|E9Q108|E9Q108_MOUSE;tr|E9Q0P9|E9Q0P9_MOUSE;tr|K7E6F1|K7E6F1_MOUSE	6;6;6;4;4;4;4;4;4;4;2;2	6;6;6;4;4;4;4;4;4;4;2;2	6;6;6;4;4;4;4;4;4;4;2;2	;;;;;;;;;	12	6	6	6	1	4	3	4	2	3	3	2	2	3	3	3	5	0	1	4	3	4	2	3	3	2	2	3	3	3	5	0	1	4	3	4	2	3	3	2	2	3	3	3
tr|Q3THQ5|Q3THQ5_MOUSE;sp|Q60864|STIP1_MOUSE	tr|Q3THQ5|Q3THQ5_MOUSE;sp|Q60864|STIP1_MOUSE	8;8	8;8	8;8	;	2	8	8	8	0	4	6	8	5	2	2	1	1	0	1	4	5	0	0	4	6	8	5	2	2	1	1	0	1	4	5	0	0	4	6	8	5	2	2	1	1	0	1	4
tr|H3BJU7|H3BJU7_MOUSE;sp|Q60875-5|ARHG2_MOUSE;sp|Q60875-4|ARHG2_MOUSE;tr|H3BJ45|H3BJ45_MOUSE;tr|H3BJ40|H3BJ40_MOUSE;tr|H3BKH9|H3BKH9_MOUSE;sp|Q60875|ARHG2_MOUSE;tr|A0A2X0SFE2|A0A2X0SFE2_MOUSE;tr|H3BJX8|H3BJX8_MOUSE;tr|Q3TYZ4|Q3TYZ4_MOUSE;sp|Q60875-2|ARHG2_MOUSE;sp|Q60875-3|ARHG2_MOUSE;tr|H3BL15|H3BL15_MOUSE;tr|H3BLF9|H3BLF9_MOUSE;tr|H3BJ59|H3BJ59_MOUSE;tr|H3BLJ1|H3BLJ1_MOUSE;tr|H3BIX8|H3BIX8_MOU…	tr|H3BJU7|H3BJU7_MOUSE;sp|Q60875-5|ARHG2_MOUSE;sp|Q60875-4|ARHG2_MOUSE;tr|H3BJ45|H3BJ45_MOUSE;tr|H3BJ40|H3BJ40_MOUSE;tr|H3BKH9|H3BKH9_MOUSE;sp|Q60875|ARHG2_MOUSE;tr|A0A2X0SFE2|A0A2X0SFE2_MOUSE;tr|H3BJX8|H3BJX8_MOUSE;tr|Q3TYZ4|Q3TYZ4_MOUSE;sp|Q60875-2|ARHG2_MOUSE;sp|Q60875-3|ARHG2_MOUSE	13;13;13;13;13;13;13;13;13;10;8;8;5;4;4;3;3;2;2	13;13;13;13;13;13;13;13;13;10;8;8;5;4;4;3;3;2;2	13;13;13;13;13;13;13;13;13;10;8;8;5;4;4;3;3;2;2	;;;;;;;;;;;	19	13	13	13	9	11	11	10	11	12	11	12	11	8	11	11	12	1	9	11	11	10	11	12	11	12	11	8	11	11	12	1	9	11	11	10	11	12	11	12	11	8	11	11
sp|Q60902|EP15R_MOUSE;sp|Q60902-4|EP15R_MOUSE;sp|Q60902-2|EP15R_MOUSE;sp|Q60902-3|EP15R_MOUSE;tr|A0A1D5RLS1|A0A1D5RLS1_MOUSE	sp|Q60902|EP15R_MOUSE;sp|Q60902-4|EP15R_MOUSE;sp|Q60902-2|EP15R_MOUSE;sp|Q60902-3|EP15R_MOUSE;tr|A0A1D5RLS1|A0A1D5RLS1_MOUSE	16;15;15;13;12	16;15;15;13;12	16;15;15;13;12	;;;;	5	16	16	16	1	10	14	15	15	1	0	0	1	0	0	15	6	1	1	10	14	15	15	1	0	0	1	0	0	15	6	1	1	10	14	15	15	1	0	0	1	0	0	15
sp|Q60932-2|VDAC1_MOUSE;tr|Q3U6K8|Q3U6K8_MOUSE;tr|Q3TIG8|Q3TIG8_MOUSE;tr|Q3THL7|Q3THL7_MOUSE;sp|Q60932|VDAC1_MOUSE;tr|F2Z471|F2Z471_MOUSE	sp|Q60932-2|VDAC1_MOUSE;tr|Q3U6K8|Q3U6K8_MOUSE;tr|Q3TIG8|Q3TIG8_MOUSE;tr|Q3THL7|Q3THL7_MOUSE;sp|Q60932|VDAC1_MOUSE;tr|F2Z471|F2Z471_MOUSE	16;15;15;15;15;12	16;15;15;15;15;12	16;15;15;15;15;12	;;;;;	6	16	16	16	14	16	16	16	16	16	16	15	16	15	16	16	16	11	14	16	16	16	16	16	16	15	16	15	16	16	16	11	14	16	16	16	16	16	16	15	16	15	16	16
tr|G3UXT6|G3UXT6_MOUSE;tr|G3UZK5|G3UZK5_MOUSE;sp|Q60960|IMA5_MOUSE	tr|G3UXT6|G3UXT6_MOUSE;tr|G3UZK5|G3UZK5_MOUSE;sp|Q60960|IMA5_MOUSE	1;1;1	1;1;1	1;1;1	;;	3	1	1	1	1	1	0	1	1	1	1	1	1	0	1	1	1	0	1	1	0	1	1	1	1	1	1	0	1	1	1	0	1	1	0	1	1	1	1	1	1	0	1	1
tr|Q3UGB3|Q3UGB3_MOUSE;sp|Q61016|GBG7_MOUSE;tr|G3X9Q2|G3X9Q2_MOUSE	tr|Q3UGB3|Q3UGB3_MOUSE;sp|Q61016|GBG7_MOUSE;tr|G3X9Q2|G3X9Q2_MOUSE	1;1;1	1;1;1	1;1;1	;;	3	1	1	1	1	1	1	1	1	1	1	1	1	1	1	1	1	0	1	1	1	1	1	1	1	1	1	1	1	1	1	0	1	1	1	1	1	1	1	1	1	1	1	1
tr|Q3TV20|Q3TV20_MOUSE;tr|Q3TIA9|Q3TIA9_MOUSE;sp|Q61024|ASNS_MOUSE	tr|Q3TV20|Q3TV20_MOUSE;tr|Q3TIA9|Q3TIA9_MOUSE;sp|Q61024|ASNS_MOUSE	2;2;2	2;2;2	2;2;2	;;	3	2	2	2	2	2	2	2	2	2	2	2	2	2	2	2	2	0	2	2	2	2	2	2	2	2	2	2	2	2	2	0	2	2	2	2	2	2	2	2	2	2	2	2
tr|Q9D094|Q9D094_MOUSE;tr|Q8VDX8|Q8VDX8_MOUSE;tr|Q8C2D1|Q8C2D1_MOUSE;tr|Q3UDH1|Q3UDH1_MOUSE;tr|Q3U890|Q3U890_MOUSE;sp|Q61035|HARS1_MOUSE;tr|A0A494BAV2|A0A494BAV2_MOUSE;tr|A0A494B9A1|A0A494B9A1_MOUSE;tr|G5E823|G5E823_MOUSE;sp|Q99KK9|SYHM_MOUSE	tr|Q9D094|Q9D094_MOUSE;tr|Q8VDX8|Q8VDX8_MOUSE;tr|Q8C2D1|Q8C2D1_MOUSE;tr|Q3UDH1|Q3UDH1_MOUSE;tr|Q3U890|Q3U890_MOUSE;sp|Q61035|HARS1_MOUSE	9;9;9;9;9;9;3;1;1;1	9;9;9;9;9;9;3;1;1;1	9;9;9;9;9;9;3;1;1;1	;;;;;	10	9	9	9	6	7	7	6	7	7	6	5	2	6	5	5	8	0	6	7	7	6	7	7	6	5	2	6	5	5	8	0	6	7	7	6	7	7	6	5	2	6	5	5
sp|Q61081|CDC37_MOUSE	sp|Q61081|CDC37_MOUSE	2	2	2		1	2	2	2	1	2	1	2	1	1	2	2	2	2	0	2	2	1	1	2	1	2	1	1	2	2	2	2	0	2	2	1	1	2	1	2	1	1	2	2	2	2	0	2
sp|Q61102|ABCB7_MOUSE	sp|Q61102|ABCB7_MOUSE	6	6	6		1	6	6	6	2	4	2	2	4	5	3	2	3	2	2	3	5	0	2	4	2	2	4	5	3	2	3	2	2	3	5	0	2	4	2	2	4	5	3	2	3	2	2	3
sp|Q61137-2|ASTN1_MOUSE;sp|Q61137|ASTN1_MOUSE;tr|Q3TPU9|Q3TPU9_MOUSE;tr|A0A0A6YXJ4|A0A0A6YXJ4_MOUSE;tr|A0A0A6YWE6|A0A0A6YWE6_MOUSE;tr|A0A0A6YWD1|A0A0A6YWD1_MOUSE	sp|Q61137-2|ASTN1_MOUSE;sp|Q61137|ASTN1_MOUSE;tr|Q3TPU9|Q3TPU9_MOUSE;tr|A0A0A6YXJ4|A0A0A6YXJ4_MOUSE;tr|A0A0A6YWE6|A0A0A6YWE6_MOUSE	4;4;3;3;3;1	4;4;3;3;3;1	4;4;3;3;3;1	;;;;	6	4	4	4	2	4	3	4	3	4	3	3	2	3	2	2	4	0	2	4	3	4	3	4	3	3	2	3	2	2	4	0	2	4	3	4	3	4	3	3	2	3	2	2
sp|Q61151|2A5E_MOUSE;tr|Q3UZJ4|Q3UZJ4_MOUSE;tr|A0PJ98|A0PJ98_MOUSE;tr|A0A1W2P838|A0A1W2P838_MOUSE;tr|A0A1W2P7D8|A0A1W2P7D8_MOUSE;REV__tr|D3Z4M1|D3Z4M1_MOUSE	sp|Q61151|2A5E_MOUSE;tr|Q3UZJ4|Q3UZJ4_MOUSE	13;12;4;3;2;1	13;12;4;3;2;1	10;9;2;3;2;1	;	6	13	13	10	9	10	12	9	10	10	9	11	9	9	11	11	12	1	9	10	12	9	10	10	9	11	9	9	11	11	12	1	8	8	9	7	8	8	6	9	7	7	9	8
sp|Q61171|PRDX2_MOUSE;tr|Q5M9N9|Q5M9N9_MOUSE;tr|D3Z4A4|D3Z4A4_MOUSE	sp|Q61171|PRDX2_MOUSE;tr|Q5M9N9|Q5M9N9_MOUSE;tr|D3Z4A4|D3Z4A4_MOUSE	9;8;7	9;8;7	9;8;7	;;	3	9	9	9	7	9	8	8	8	9	8	8	8	7	7	8	9	3	7	9	8	8	8	9	8	8	8	7	7	8	9	3	7	9	8	8	8	9	8	8	8	7	7	8
tr|Q3UK08|Q3UK08_MOUSE;sp|Q61187|TS101_MOUSE;tr|A0A1B0GRX2|A0A1B0GRX2_MOUSE;tr|D3Z0S9|D3Z0S9_MOUSE;tr|A0A1B0GS10|A0A1B0GS10_MOUSE;tr|A0A1B0GS09|A0A1B0GS09_MOUSE	tr|Q3UK08|Q3UK08_MOUSE;sp|Q61187|TS101_MOUSE;tr|A0A1B0GRX2|A0A1B0GRX2_MOUSE;tr|D3Z0S9|D3Z0S9_MOUSE;tr|A0A1B0GS10|A0A1B0GS10_MOUSE;tr|A0A1B0GS09|A0A1B0GS09_MOUSE	2;2;1;1;1;1	2;2;1;1;1;1	2;2;1;1;1;1	;;;;;	6	2	2	2	0	1	1	1	1	1	1	1	1	1	1	1	2	0	0	1	1	1	1	1	1	1	1	1	1	1	2	0	0	1	1	1	1	1	1	1	1	1	1	1
tr|D3Z2X5|D3Z2X5_MOUSE;tr|D3Z7E6|D3Z7E6_MOUSE;sp|Q61205|PA1B3_MOUSE;tr|Q8CA83|Q8CA83_MOUSE	tr|D3Z2X5|D3Z2X5_MOUSE;tr|D3Z7E6|D3Z7E6_MOUSE;sp|Q61205|PA1B3_MOUSE;tr|Q8CA83|Q8CA83_MOUSE	2;2;2;1	2;2;2;1	2;2;2;1	;;;	4	2	2	2	2	2	2	2	2	2	2	2	1	1	2	2	2	1	2	2	2	2	2	2	2	2	1	1	2	2	2	1	2	2	2	2	2	2	2	2	1	1	2	2
tr|Q8BTA2|Q8BTA2_MOUSE;tr|A0A1L1SVK0|A0A1L1SVK0_MOUSE;sp|Q61206|PA1B2_MOUSE;tr|A0A1L1SQ76|A0A1L1SQ76_MOUSE;tr|A0A1L1SRD0|A0A1L1SRD0_MOUSE;tr|A0A1L1SQV7|A0A1L1SQV7_MOUSE;tr|A0A1L1SSQ5|A0A1L1SSQ5_MOUSE	tr|Q8BTA2|Q8BTA2_MOUSE;tr|A0A1L1SVK0|A0A1L1SVK0_MOUSE;sp|Q61206|PA1B2_MOUSE;tr|A0A1L1SQ76|A0A1L1SQ76_MOUSE;tr|A0A1L1SRD0|A0A1L1SRD0_MOUSE;tr|A0A1L1SQV7|A0A1L1SQV7_MOUSE	3;3;3;2;2;2;1	3;3;3;2;2;2;1	3;3;3;2;2;2;1	;;;;;	7	3	3	3	1	2	3	2	2	3	1	2	2	2	2	3	3	1	1	2	3	2	2	3	1	2	2	2	2	3	3	1	1	2	3	2	2	3	1	2	2	2	2	3
sp|Q61249|IGBP1_MOUSE	sp|Q61249|IGBP1_MOUSE	2	2	2		1	2	2	2	0	2	2	2	2	0	0	0	1	0	1	2	1	0	0	2	2	2	2	0	0	0	1	0	1	2	1	0	0	2	2	2	2	0	0	0	1	0	1	2
tr|Q3TU16|Q3TU16_MOUSE;tr|A0A0R4J0U5|A0A0R4J0U5_MOUSE;sp|Q61285|ABCD2_MOUSE;tr|Q9QZ30|Q9QZ30_MOUSE;tr|Q3UYE0|Q3UYE0_MOUSE	tr|Q3TU16|Q3TU16_MOUSE;tr|A0A0R4J0U5|A0A0R4J0U5_MOUSE;sp|Q61285|ABCD2_MOUSE	4;4;4;1;1	4;4;4;1;1	4;4;4;1;1	;;	5	4	4	4	3	3	4	3	4	3	4	3	3	3	2	4	3	0	3	3	4	3	4	3	4	3	3	3	2	4	3	0	3	3	4	3	4	3	4	3	3	3	2	4
sp|Q61290|CAC1E_MOUSE;tr|B2RWX7|B2RWX7_MOUSE;tr|A0A087WS83|A0A087WS83_MOUSE;tr|E9QK20|E9QK20_MOUSE;tr|A0A1D5RLU3|A0A1D5RLU3_MOUSE;tr|A0A571BF18|A0A571BF18_MOUSE;tr|A0A2I3BPS0|A0A2I3BPS0_MOUSE	sp|Q61290|CAC1E_MOUSE;tr|B2RWX7|B2RWX7_MOUSE;tr|A0A087WS83|A0A087WS83_MOUSE;tr|E9QK20|E9QK20_MOUSE;tr|A0A1D5RLU3|A0A1D5RLU3_MOUSE	14;14;14;11;11;4;1	14;14;14;11;11;4;1	13;13;13;11;11;3;1	;;;;	7	14	14	13	7	12	9	10	9	11	8	9	6	8	10	11	13	2	7	12	9	10	9	11	8	9	6	8	10	11	13	2	7	11	9	9	9	10	8	9	6	8	10	10
sp|Q61292|LAMB2_MOUSE;tr|Q3USI2|Q3USI2_MOUSE;tr|A0A0A6YY71|A0A0A6YY71_MOUSE;tr|A0A0A6YWY6|A0A0A6YWY6_MOUSE;tr|A0A0A6YWI2|A0A0A6YWI2_MOUSE	sp|Q61292|LAMB2_MOUSE;tr|Q3USI2|Q3USI2_MOUSE	17;9;2;1;1	17;9;2;1;1	17;9;2;1;1	;	5	17	17	17	15	14	13	15	8	16	15	16	15	14	16	16	14	0	15	14	13	15	8	16	15	16	15	14	16	16	14	0	15	14	13	15	8	16	15	16	15	14	16	16
sp|Q61301-2|CTNA2_MOUSE;sp|Q61301-3|CTNA2_MOUSE;sp|Q61301|CTNA2_MOUSE;tr|E0CXB9|E0CXB9_MOUSE;tr|Q8BS72|Q8BS72_MOUSE;tr|A0A0N4SUZ7|A0A0N4SUZ7_MOUSE;tr|Q3TGQ3|Q3TGQ3_MOUSE;sp|P26231|CTNA1_MOUSE;tr|Q6NV50|Q6NV50_MOUSE;tr|A0A494BBA4|A0A494BBA4_MOUSE;tr|A0A494BBB4|A0A494BBB4_MOUSE;tr|A0A494BAM5|A0A494BAM5_MOUSE;tr|A0A494BAD0|A0A494BAD0_MOUSE	sp|Q61301-2|CTNA2_MOUSE;sp|Q61301-3|CTNA2_MOUSE;sp|Q61301|CTNA2_MOUSE;tr|E0CXB9|E0CXB9_MOUSE	24;24;23;23;11;5;4;4;3;1;1;1;1	24;24;23;23;11;5;4;4;3;1;1;1;1	24;24;23;23;11;5;4;4;3;1;1;1;1	;;;	13	24	24	24	15	18	19	20	19	20	17	17	16	18	20	20	21	3	15	18	19	20	19	20	17	17	16	18	20	20	21	3	15	18	19	20	19	20	17	17	16	18	20	20
sp|Q61361|PGCB_MOUSE;tr|Q3TSQ8|Q3TSQ8_MOUSE;tr|Q3TQE9|Q3TQE9_MOUSE;tr|A0A0A6YW95|A0A0A6YW95_MOUSE	sp|Q61361|PGCB_MOUSE	6;2;2;1	6;2;2;1	6;2;2;1		4	6	6	6	4	5	5	4	5	5	3	4	5	4	4	5	4	1	4	5	5	4	5	5	3	4	5	4	4	5	4	1	4	5	5	4	5	5	3	4	5	4	4	5
sp|Q61411-2|RASH_MOUSE;sp|Q61411|RASH_MOUSE;tr|P97870|P97870_MOUSE;tr|Q71SW8|Q71SW8_MOUSE;tr|C0H5X4|C0H5X4_MOUSE;tr|A0A0G2JGM2|A0A0G2JGM2_MOUSE;tr|Q9R0B8|Q9R0B8_MOUSE;tr|B2KGV5|B2KGV5_MOUSE;tr|Q53WZ3|Q53WZ3_MOUSE;tr|Q675B0|Q675B0_MOUSE;tr|E9Q8V2|E9Q8V2_MOUSE;tr|E9PVD5|E9PVD5_MOUSE;tr|A0A0N4SVY1|A0A0N4SVY1_MOUSE	sp|Q61411-2|RASH_MOUSE;sp|Q61411|RASH_MOUSE;tr|P97870|P97870_MOUSE;tr|Q71SW8|Q71SW8_MOUSE;tr|C0H5X4|C0H5X4_MOUSE	7;7;5;4;4;3;3;1;1;1;1;1;1	7;7;5;4;4;3;3;1;1;1;1;1;1	2;2;1;0;0;0;1;0;0;0;0;0;0	;;;;	13	7	7	2	6	6	5	7	5	6	4	5	4	5	5	6	6	1	6	6	5	7	5	6	4	5	4	5	5	6	6	1	2	2	2	2	2	2	1	2	2	2	2	2
tr|Q3LRV6|Q3LRV6_MOUSE;tr|A0A1B0GT29|A0A1B0GT29_MOUSE;tr|Q8CBL5|Q8CBL5_MOUSE;sp|Q61418|CLCN4_MOUSE	tr|Q3LRV6|Q3LRV6_MOUSE;tr|A0A1B0GT29|A0A1B0GT29_MOUSE;tr|Q8CBL5|Q8CBL5_MOUSE;sp|Q61418|CLCN4_MOUSE	1;1;1;1	1;1;1;1	1;1;1;1	;;;	4	1	1	1	0	1	1	1	1	1	0	1	1	1	0	0	1	0	0	1	1	1	1	1	0	1	1	1	0	0	1	0	0	1	1	1	1	1	0	1	1	1	0	0
sp|Q61481|PDE1A_MOUSE;sp|Q61481-2|PDE1A_MOUSE;tr|F6X0V1|F6X0V1_MOUSE;sp|Q61481-5|PDE1A_MOUSE;sp|Q61481-6|PDE1A_MOUSE;tr|A2ASF9|A2ASF9_MOUSE;tr|Q9D1V1|Q9D1V1_MOUSE;tr|Q8CDV2|Q8CDV2_MOUSE;tr|Q9D5W0|Q9D5W0_MOUSE;tr|Q3USZ6|Q3USZ6_MOUSE;tr|E9Q7V6|E9Q7V6_MOUSE;sp|Q64338-2|PDE1C_MOUSE;sp|Q64338-1|PDE1C_MOUSE;sp|Q64338|PDE1C_MOUSE;tr|A0A5F8MPG4|A0A5F8MPG4_MOUSE	sp|Q61481|PDE1A_MOUSE;sp|Q61481-2|PDE1A_MOUSE;tr|F6X0V1|F6X0V1_MOUSE;sp|Q61481-5|PDE1A_MOUSE;sp|Q61481-6|PDE1A_MOUSE;tr|A2ASF9|A2ASF9_MOUSE	16;14;13;12;12;10;3;3;3;3;3;3;3;3;3	16;14;13;12;12;10;3;3;3;3;3;3;3;3;3	13;11;10;9;9;8;3;0;0;0;0;0;0;0;0	;;;;;	15	16	16	13	11	14	12	15	15	15	12	12	10	12	11	14	13	2	11	14	12	15	15	15	12	12	10	12	11	14	13	2	8	11	9	12	12	12	9	9	8	9	9	12
tr|E9Q4G8|E9Q4G8_MOUSE;tr|E9Q3Q6|E9Q3Q6_MOUSE;sp|Q61490|CD166_MOUSE;tr|F6QH25|F6QH25_MOUSE;tr|Q5MPX5|Q5MPX5_MOUSE	tr|E9Q4G8|E9Q4G8_MOUSE;tr|E9Q3Q6|E9Q3Q6_MOUSE;sp|Q61490|CD166_MOUSE	11;11;11;5;3	11;11;11;5;3	11;11;11;5;3	;;	5	11	11	11	6	9	8	9	9	9	4	5	3	5	7	8	10	0	6	9	8	9	9	9	4	5	3	5	7	8	10	0	6	9	8	9	9	9	4	5	3	5	7	8
sp|Q61527-3|ERBB4_MOUSE;sp|Q61527-2|ERBB4_MOUSE;sp|Q61527|ERBB4_MOUSE;tr|B2KGF7|B2KGF7_MOUSE;tr|Q8C0E7|Q8C0E7_MOUSE;tr|Q9EP98|Q9EP98_MOUSE;sp|Q01279|EGFR_MOUSE;sp|P70424|ERBB2_MOUSE	sp|Q61527-3|ERBB4_MOUSE;sp|Q61527-2|ERBB4_MOUSE;sp|Q61527|ERBB4_MOUSE	5;5;5;2;1;1;1;1	5;5;5;2;1;1;1;1	5;5;5;2;1;1;1;1	;;	8	5	5	5	1	4	2	5	5	1	1	1	0	1	1	3	1	0	1	4	2	5	5	1	1	1	0	1	1	3	1	0	1	4	2	5	5	1	1	1	0	1	1	3
tr|F8WHM5|F8WHM5_MOUSE;sp|Q61543|GSLG1_MOUSE;tr|F6RSH1|F6RSH1_MOUSE;tr|Q8BQH1|Q8BQH1_MOUSE;tr|E9PWD8|E9PWD8_MOUSE	tr|F8WHM5|F8WHM5_MOUSE;sp|Q61543|GSLG1_MOUSE	5;5;2;1;1	5;5;2;1;1	5;5;2;1;1	;	5	5	5	5	4	5	3	4	4	4	3	4	4	3	3	4	5	1	4	5	3	4	4	4	3	4	4	3	3	4	5	1	4	5	3	4	4	4	3	4	4	3	3	4
tr|Q5SUT0|Q5SUT0_MOUSE;tr|Q3UI30|Q3UI30_MOUSE;sp|Q61545|EWS_MOUSE;tr|Q6NVA3|Q6NVA3_MOUSE;tr|Q5SUS9|Q5SUS9_MOUSE;tr|Q9CRS5|Q9CRS5_MOUSE;tr|Q3UGI7|Q3UGI7_MOUSE;tr|Q5SUS8|Q5SUS8_MOUSE	tr|Q5SUT0|Q5SUT0_MOUSE;tr|Q3UI30|Q3UI30_MOUSE;sp|Q61545|EWS_MOUSE;tr|Q6NVA3|Q6NVA3_MOUSE;tr|Q5SUS9|Q5SUS9_MOUSE;tr|Q9CRS5|Q9CRS5_MOUSE	7;7;7;7;7;6;1;1	7;7;7;7;7;6;1;1	7;7;7;7;7;6;1;1	;;;;;	8	7	7	7	6	6	6	6	6	6	7	7	7	7	7	6	7	1	6	6	6	6	6	6	7	7	7	7	7	6	7	1	6	6	6	6	6	6	7	7	7	7	7	6
sp|Q61548-3|AP180_MOUSE;sp|Q61548-2|AP180_MOUSE;sp|Q61548|AP180_MOUSE;tr|Q3UI39|Q3UI39_MOUSE;tr|E9Q9A3|E9Q9A3_MOUSE;tr|E9QQ05|E9QQ05_MOUSE;tr|A0A5F8MPL3|A0A5F8MPL3_MOUSE;tr|E9QLK9|E9QLK9_MOUSE;tr|Q3TWS4|Q3TWS4_MOUSE;tr|Q8BQA2|Q8BQA2_MOUSE;tr|A0A087WSI9|A0A087WSI9_MOUSE;tr|Q7TT20|Q7TT20_MOUSE;tr|Q8CHE0|Q8CHE0_MOUSE	sp|Q61548-3|AP180_MOUSE;sp|Q61548-2|AP180_MOUSE;sp|Q61548|AP180_MOUSE;tr|Q3UI39|Q3UI39_MOUSE;tr|E9Q9A3|E9Q9A3_MOUSE;tr|E9QQ05|E9QQ05_MOUSE;tr|A0A5F8MPL3|A0A5F8MPL3_MOUSE;tr|E9QLK9|E9QLK9_MOUSE;tr|Q3TWS4|Q3TWS4_MOUSE;tr|Q8BQA2|Q8BQA2_MOUSE	21;21;21;20;20;20;20;20;18;12;10;7;6	21;21;21;20;20;20;20;20;18;12;10;7;6	19;19;19;18;18;18;18;18;16;10;8;7;6	;;;;;;;;;	13	21	21	19	16	21	20	20	21	18	18	15	16	17	19	21	20	3	16	21	20	20	21	18	18	15	16	17	19	21	20	3	14	19	18	18	19	16	16	14	15	15	17	19
sp|Q61553|FSCN1_MOUSE;tr|A0A0G2JDU7|A0A0G2JDU7_MOUSE;tr|F7BDR1|F7BDR1_MOUSE	sp|Q61553|FSCN1_MOUSE;tr|A0A0G2JDU7|A0A0G2JDU7_MOUSE	13;9;4	13;9;4	13;9;4	;	3	13	13	13	12	13	12	12	10	11	13	12	11	12	13	12	11	2	12	13	12	12	10	11	13	12	11	12	13	12	11	2	12	13	12	12	10	11	13	12	11	12	13	12
sp|Q61598|GDIB_MOUSE;tr|Q3UC72|Q3UC72_MOUSE;tr|Q3UPA3|Q3UPA3_MOUSE;sp|Q61598-2|GDIB_MOUSE;tr|Q3UUX9|Q3UUX9_MOUSE;tr|Q3TIY6|Q3TIY6_MOUSE;tr|A0A1Y7VL99|A0A1Y7VL99_MOUSE;tr|Q9CZ18|Q9CZ18_MOUSE;tr|A0A1Y7VLG4|A0A1Y7VLG4_MOUSE	sp|Q61598|GDIB_MOUSE;tr|Q3UC72|Q3UC72_MOUSE;tr|Q3UPA3|Q3UPA3_MOUSE;sp|Q61598-2|GDIB_MOUSE;tr|Q3UUX9|Q3UUX9_MOUSE;tr|Q3TIY6|Q3TIY6_MOUSE;tr|A0A1Y7VL99|A0A1Y7VL99_MOUSE;tr|Q9CZ18|Q9CZ18_MOUSE	23;23;23;22;22;21;15;12;5	23;23;23;22;22;21;15;12;5	17;17;17;16;16;15;10;9;4	;;;;;;;	9	23	23	17	17	22	22	22	21	23	21	19	19	17	19	22	22	5	17	22	22	22	21	23	21	19	19	17	19	22	22	5	12	16	16	16	15	17	15	13	14	13	13	16
sp|Q61627|GRID1_MOUSE	sp|Q61627|GRID1_MOUSE	1	1	1		1	1	1	1	0	1	1	1	1	1	0	1	0	0	0	1	1	0	0	1	1	1	1	1	0	1	0	0	0	1	1	0	0	1	1	1	1	1	0	1	0	0	0	1
tr|Q3TYF2|Q3TYF2_MOUSE;sp|Q61644|PACN1_MOUSE;tr|A0A338P6K4|A0A338P6K4_MOUSE;tr|A0A384DVB1|A0A384DVB1_MOUSE	tr|Q3TYF2|Q3TYF2_MOUSE;sp|Q61644|PACN1_MOUSE;tr|A0A338P6K4|A0A338P6K4_MOUSE;tr|A0A384DVB1|A0A384DVB1_MOUSE	2;2;1;1	2;2;1;1	2;2;1;1	;;;	4	2	2	2	2	1	1	2	2	1	1	2	0	1	2	2	2	1	2	1	1	2	2	1	1	2	0	1	2	2	2	1	2	1	1	2	2	1	1	2	0	1	2	2
sp|Q61656|DDX5_MOUSE;tr|Q8BTS0|Q8BTS0_MOUSE;tr|A1L333|A1L333_MOUSE;tr|Q5U222|Q5U222_MOUSE;tr|Q3V0Z8|Q3V0Z8_MOUSE;tr|Q3UXW3|Q3UXW3_MOUSE;tr|S4R1I6|S4R1I6_MOUSE;tr|Q9CSD9|Q9CSD9_MOUSE;sp|Q501J6|DDX17_MOUSE;tr|Q3U741|Q3U741_MOUSE;sp|Q501J6-2|DDX17_MOUSE;tr|Q3TU25|Q3TU25_MOUSE;tr|B1ARB9|B1ARB9_MOUSE;tr|S4R1E3|S4R1E3_MOUSE;tr|B1ARC0|B1ARC0_MOUSE;tr|O35662|O35662_MOUSE	sp|Q61656|DDX5_MOUSE;tr|Q8BTS0|Q8BTS0_MOUSE;tr|A1L333|A1L333_MOUSE;tr|Q5U222|Q5U222_MOUSE;tr|Q3V0Z8|Q3V0Z8_MOUSE;tr|Q3UXW3|Q3UXW3_MOUSE;tr|S4R1I6|S4R1I6_MOUSE	9;9;9;9;9;8;7;4;4;4;3;3;2;1;1;1	9;9;9;9;9;8;7;4;4;4;3;3;2;1;1;1	9;9;9;9;9;8;7;4;4;4;3;3;2;1;1;1	;;;;;;	16	9	9	9	7	7	6	6	6	7	8	6	8	6	8	7	7	2	7	7	6	6	6	7	8	6	8	6	8	7	7	2	7	7	6	6	6	7	8	6	8	6	8	7
sp|Q61699-2|HS105_MOUSE;sp|Q61699|HS105_MOUSE;tr|E9Q0U7|E9Q0U7_MOUSE;tr|D3Z027|D3Z027_MOUSE;tr|Q8C6H1|Q8C6H1_MOUSE;tr|D3Z3I9|D3Z3I9_MOUSE;tr|A0A0J9YTZ7|A0A0J9YTZ7_MOUSE	sp|Q61699-2|HS105_MOUSE;sp|Q61699|HS105_MOUSE;tr|E9Q0U7|E9Q0U7_MOUSE	13;13;12;3;3;2;1	12;12;11;3;3;2;1	12;12;11;3;3;2;1	;;	7	13	12	12	11	11	12	11	12	10	9	10	11	9	12	11	12	1	10	10	11	10	11	9	8	9	10	8	11	10	11	1	10	10	11	10	11	9	8	9	10	8	11	10
tr|Q8CCI6|Q8CCI6_MOUSE;sp|Q61743|KCJ11_MOUSE	tr|Q8CCI6|Q8CCI6_MOUSE;sp|Q61743|KCJ11_MOUSE	1;1	1;1	1;1	;	2	1	1	1	1	1	1	1	1	1	0	1	0	0	1	1	1	0	1	1	1	1	1	1	0	1	0	0	1	1	1	0	1	1	1	1	1	1	0	1	0	0	1	1
sp|Q61753|SERA_MOUSE;tr|F6ZSB7|F6ZSB7_MOUSE;tr|Q8C5X4|Q8C5X4_MOUSE	sp|Q61753|SERA_MOUSE	11;3;1	11;3;1	11;3;1		3	11	11	11	5	8	7	8	10	10	5	9	4	6	6	6	10	1	5	8	7	8	10	10	5	9	4	6	6	6	10	1	5	8	7	8	10	10	5	9	4	6	6	6
sp|Q61768|KINH_MOUSE;tr|E9QAK5|E9QAK5_MOUSE	sp|Q61768|KINH_MOUSE;tr|E9QAK5|E9QAK5_MOUSE	8;5	8;5	2;1	;	2	8	8	2	5	8	6	7	7	6	7	7	3	6	6	6	8	1	5	8	6	7	7	6	7	7	3	6	6	6	8	1	2	2	2	2	2	1	2	2	1	1	1	1
sp|Q61772-2|EPHA7_MOUSE;tr|Q8R381|Q8R381_MOUSE;tr|A2BDQ4|A2BDQ4_MOUSE;sp|Q61772-3|EPHA7_MOUSE;sp|Q61772|EPHA7_MOUSE;tr|Q3V2Z8|Q3V2Z8_MOUSE;sp|P54763|EPHB2_MOUSE;sp|P54763-4|EPHB2_MOUSE;sp|P54763-2|EPHB2_MOUSE	sp|Q61772-2|EPHA7_MOUSE;tr|Q8R381|Q8R381_MOUSE;tr|A2BDQ4|A2BDQ4_MOUSE;sp|Q61772-3|EPHA7_MOUSE;sp|Q61772|EPHA7_MOUSE;tr|Q3V2Z8|Q3V2Z8_MOUSE;sp|P54763|EPHB2_MOUSE;sp|P54763-4|EPHB2_MOUSE;sp|P54763-2|EPHB2_MOUSE	5;5;5;5;5;3;3;3;3	4;4;4;4;4;2;2;2;2	2;2;2;2;2;0;1;1;1	;;;;;;;;	9	5	4	2	2	3	2	3	3	2	1	2	2	2	3	2	3	1	1	2	1	2	2	1	1	1	2	1	2	1	2	0	0	0	0	1	1	0	0	0	1	0	1	0
sp|Q61781|K1C14_MOUSE	sp|Q61781|K1C14_MOUSE	12	1	0		1	12	1	0	11	8	9	6	7	9	10	9	7	12	8	7	10	0	1	0	1	0	1	0	1	1	0	1	1	0	1	0	0	0	0	0	0	0	0	0	0	0	0	0
sp|Q61789|LAMA3_MOUSE;sp|Q61789-2|LAMA3_MOUSE	sp|Q61789|LAMA3_MOUSE;sp|Q61789-2|LAMA3_MOUSE	2;1	2;1	2;1	;	2	2	2	2	2	1	1	2	1	1	1	2	2	1	1	2	2	0	2	1	1	2	1	1	1	2	2	1	1	2	2	0	2	1	1	2	1	1	1	2	2	1	1	2
tr|A2A6H0|A2A6H0_MOUSE;sp|Q61792|LASP1_MOUSE;tr|A2A6H1|A2A6H1_MOUSE;tr|A2A6G6|A2A6G6_MOUSE;tr|A2A6G7|A2A6G7_MOUSE;tr|A2A6G8|A2A6G8_MOUSE;tr|A2A6G9|A2A6G9_MOUSE;tr|A2A6G5|A2A6G5_MOUSE;tr|E9Q0N6|E9Q0N6_MOUSE	tr|A2A6H0|A2A6H0_MOUSE;sp|Q61792|LASP1_MOUSE;tr|A2A6H1|A2A6H1_MOUSE;tr|A2A6G6|A2A6G6_MOUSE;tr|A2A6G7|A2A6G7_MOUSE;tr|A2A6G8|A2A6G8_MOUSE;tr|A2A6G9|A2A6G9_MOUSE	3;3;2;2;2;2;2;1;1	3;3;2;2;2;2;2;1;1	3;3;2;2;2;2;2;1;1	;;;;;;	9	3	3	3	1	1	2	3	3	2	1	1	0	1	3	3	2	0	1	1	2	3	3	2	1	1	0	1	3	3	2	0	1	1	2	3	3	2	1	1	0	1	3	3
sp|Q61879|MYH10_MOUSE;tr|Q3UH59|Q3UH59_MOUSE;tr|Q5SV64|Q5SV64_MOUSE;tr|Q80T68|Q80T68_MOUSE;tr|Q4KMN4|Q4KMN4_MOUSE;tr|Q8BLI1|Q8BLI1_MOUSE;tr|Q8BLI3|Q8BLI3_MOUSE;tr|Q6PB65|Q6PB65_MOUSE;tr|Q8BWI3|Q8BWI3_MOUSE;tr|Q8BXF2|Q8BXF2_MOUSE;tr|Q8BLW0|Q8BLW0_MOUSE;tr|Q3UUB1|Q3UUB1_MOUSE;tr|Q3UQQ3|Q3UQQ3_MOUSE;tr|Q5BKR0|Q5BKR0_MOUSE;tr|Q6P8P3|Q6P8P3_MOUSE;tr|I6L963|I6L963_MOUSE;tr|B2RY26|B2RY26_MOUSE;sp|Q91Z83…	sp|Q61879|MYH10_MOUSE;tr|Q3UH59|Q3UH59_MOUSE;tr|Q5SV64|Q5SV64_MOUSE;tr|Q80T68|Q80T68_MOUSE;tr|Q4KMN4|Q4KMN4_MOUSE;tr|Q8BLI1|Q8BLI1_MOUSE	68;68;67;63;36;35;30;29;26;7;1;1;1;1;1;1;1;1;1;1;1;1;1;1;1;1;1	68;68;67;63;36;35;30;29;26;7;1;1;1;1;1;1;1;1;1;1;1;1;1;1;1;1;1	50;50;49;46;32;21;16;25;14;4;0;0;0;0;0;0;0;0;0;0;0;0;0;0;0;0;0	;;;;;	27	68	68	50	55	62	63	62	63	60	58	55	55	58	61	62	63	13	55	62	63	62	63	60	58	55	55	58	61	62	63	13	42	45	47	46	47	45	43	41	43	45	46	46
sp|Q61885|MOG_MOUSE;tr|Q66JM2|Q66JM2_MOUSE;tr|Q3UY21|Q3UY21_MOUSE;tr|Q80YU5|Q80YU5_MOUSE;tr|Q29ZQ5|Q29ZQ5_MOUSE	sp|Q61885|MOG_MOUSE;tr|Q66JM2|Q66JM2_MOUSE;tr|Q3UY21|Q3UY21_MOUSE;tr|Q80YU5|Q80YU5_MOUSE;tr|Q29ZQ5|Q29ZQ5_MOUSE	6;6;6;6;5	6;6;6;6;5	6;6;6;6;5	;;;;	5	6	6	6	6	6	6	6	6	6	5	6	4	4	6	5	6	2	6	6	6	6	6	6	5	6	4	4	6	5	6	2	6	6	6	6	6	6	5	6	4	4	6	5
sp|Q61923|KCNA6_MOUSE	sp|Q61923|KCNA6_MOUSE	3	1	1		1	3	1	1	3	3	2	2	3	3	2	3	3	3	3	3	3	1	1	1	0	0	1	1	0	1	1	1	1	1	1	0	1	1	0	0	1	1	0	1	1	1	1	1
tr|Q3TGH1|Q3TGH1_MOUSE;tr|Q922E1|Q922E1_MOUSE;tr|Q8C1W8|Q8C1W8_MOUSE;sp|Q61941|NNTM_MOUSE;tr|Q3TWH2|Q3TWH2_MOUSE;tr|E9Q8F4|E9Q8F4_MOUSE;tr|Q8C9V5|Q8C9V5_MOUSE;tr|Q8BGK0|Q8BGK0_MOUSE;tr|Q8C3H2|Q8C3H2_MOUSE;tr|Q8C337|Q8C337_MOUSE	tr|Q3TGH1|Q3TGH1_MOUSE;tr|Q922E1|Q922E1_MOUSE;tr|Q8C1W8|Q8C1W8_MOUSE;sp|Q61941|NNTM_MOUSE;tr|Q3TWH2|Q3TWH2_MOUSE;tr|E9Q8F4|E9Q8F4_MOUSE;tr|Q8C9V5|Q8C9V5_MOUSE;tr|Q8BGK0|Q8BGK0_MOUSE	8;8;8;8;7;4;4;4;3;1	8;8;8;8;7;4;4;4;3;1	8;8;8;8;7;4;4;4;3;1	;;;;;;;	10	8	8	8	7	8	8	7	6	7	6	6	8	4	7	8	8	1	7	8	8	7	6	7	6	6	8	4	7	8	8	1	7	8	8	7	6	7	6	6	8	4	7	8
tr|A0A2R8VI25|A0A2R8VI25_MOUSE;tr|Q3TT81|Q3TT81_MOUSE;sp|Q61990-2|PCBP2_MOUSE;tr|A0A2R8VHP9|A0A2R8VHP9_MOUSE;sp|Q61990-3|PCBP2_MOUSE;tr|B2M1R7|B2M1R7_MOUSE;sp|Q61990|PCBP2_MOUSE;tr|A0A2R8VHN3|A0A2R8VHN3_MOUSE;tr|A0A2R8W6L5|A0A2R8W6L5_MOUSE;tr|A0A2R8VI71|A0A2R8VI71_MOUSE;tr|A0A2R8VHY9|A0A2R8VHY9_MOUSE;tr|Q3TF69|Q3TF69_MOUSE;tr|A0A2R8VI12|A0A2R8VI12_MOUSE;tr|A0A2R8VHG2|A0A2R8VHG2_MOUSE;tr|A0A2R8VKF…	tr|A0A2R8VI25|A0A2R8VI25_MOUSE;tr|Q3TT81|Q3TT81_MOUSE;sp|Q61990-2|PCBP2_MOUSE;tr|A0A2R8VHP9|A0A2R8VHP9_MOUSE;sp|Q61990-3|PCBP2_MOUSE;tr|B2M1R7|B2M1R7_MOUSE;sp|Q61990|PCBP2_MOUSE;tr|A0A2R8VHN3|A0A2R8VHN3_MOUSE;tr|A0A2R8W6L5|A0A2R8W6L5_MOUSE;tr|A0A2R8VI71|A0A2R8VI71_MOUSE;tr|A0A2R8VHY9|A0A2R8VHY9_MOUSE;tr|Q3TF69|Q3TF69_MOUSE;tr|A0A2R8VI12|A0A2R8VI12_MOUSE;tr|A0A2R8VHG2|A0A2R8VHG2_MOUSE;tr|A0A2R8VKF…	8;8;8;8;8;8;8;7;7;7;7;7;7;6;6;6;6;6;6;5;4;4;3;2;1	4;4;4;4;4;4;4;3;3;3;3;3;3;3;3;3;3;3;3;3;1;3;2;2;1	2;2;2;2;2;2;2;2;2;2;2;2;2;2;2;2;2;2;2;2;1;1;1;1;0	;;;;;;;;;;;;;;;;;;;;;	25	8	4	2	7	7	7	8	8	6	7	8	6	5	8	8	8	1	3	4	3	4	4	3	4	4	3	3	4	4	4	1	1	2	1	2	2	1	2	2	1	1	2	2
sp|Q62059-4|CSPG2_MOUSE;tr|E9QMK3|E9QMK3_MOUSE;sp|Q62059-3|CSPG2_MOUSE;tr|E9QMK2|E9QMK2_MOUSE;tr|G3XA35|G3XA35_MOUSE;sp|Q62059-2|CSPG2_MOUSE;tr|E9PYH0|E9PYH0_MOUSE;sp|Q62059|CSPG2_MOUSE;tr|Q8C9U7|Q8C9U7_MOUSE;tr|Q8BS97|Q8BS97_MOUSE;tr|Q4VA91|Q4VA91_MOUSE;tr|Q3TNR6|Q3TNR6_MOUSE;tr|Q3UXS4|Q3UXS4_MOUSE;tr|Q3TQ47|Q3TQ47_MOUSE;tr|Q05CR7|Q05CR7_MOUSE	sp|Q62059-4|CSPG2_MOUSE;tr|E9QMK3|E9QMK3_MOUSE;sp|Q62059-3|CSPG2_MOUSE;tr|E9QMK2|E9QMK2_MOUSE;tr|G3XA35|G3XA35_MOUSE;sp|Q62059-2|CSPG2_MOUSE;tr|E9PYH0|E9PYH0_MOUSE;sp|Q62059|CSPG2_MOUSE;tr|Q8C9U7|Q8C9U7_MOUSE;tr|Q8BS97|Q8BS97_MOUSE;tr|Q4VA91|Q4VA91_MOUSE;tr|Q3TNR6|Q3TNR6_MOUSE;tr|Q3UXS4|Q3UXS4_MOUSE;tr|Q3TQ47|Q3TQ47_MOUSE;tr|Q05CR7|Q05CR7_MOUSE	2;2;2;2;2;2;2;2;1;1;1;1;1;1;1	2;2;2;2;2;2;2;2;1;1;1;1;1;1;1	2;2;2;2;2;2;2;2;1;1;1;1;1;1;1	;;;;;;;;;;;;;;	15	2	2	2	2	1	1	2	2	1	2	1	1	1	2	2	2	1	2	1	1	2	2	1	2	1	1	1	2	2	2	1	2	1	1	2	2	1	2	1	1	1	2	2
tr|A0A338P6E5|A0A338P6E5_MOUSE;sp|Q62108-3|DLG4_MOUSE;sp|Q62108|DLG4_MOUSE;tr|A0A338P6I6|A0A338P6I6_MOUSE;sp|Q62108-2|DLG4_MOUSE;tr|G3UZL5|G3UZL5_MOUSE;tr|A0A338P7H1|A0A338P7H1_MOUSE;tr|B1AR31|B1AR31_MOUSE;tr|A0A338P6L4|A0A338P6L4_MOUSE;tr|Q6XVF4|Q6XVF4_MOUSE;tr|A0A338P6H5|A0A338P6H5_MOUSE;tr|Q6XVF5|Q6XVF5_MOUSE;tr|Q6XVF6|Q6XVF6_MOUSE;tr|A0A338P713|A0A338P713_MOUSE;tr|E9Q3Z8|E9Q3Z8_MOUSE;tr|J3QMR…	tr|A0A338P6E5|A0A338P6E5_MOUSE;sp|Q62108-3|DLG4_MOUSE;sp|Q62108|DLG4_MOUSE;tr|A0A338P6I6|A0A338P6I6_MOUSE;sp|Q62108-2|DLG4_MOUSE;tr|G3UZL5|G3UZL5_MOUSE	30;30;30;30;30;23;8;8;8;8;8;8;8;7;6;4;3;3;2	30;30;30;30;30;23;8;8;8;8;8;8;8;7;6;4;3;3;2	27;27;27;27;27;20;6;6;6;6;6;6;6;5;4;4;3;3;2	;;;;;	19	30	30	27	28	29	30	29	30	28	29	28	27	27	29	30	29	6	28	29	30	29	30	28	29	28	27	27	29	30	29	6	26	26	27	26	27	25	26	25	24	24	26	27
tr|Q9D6F7|Q9D6F7_MOUSE;sp|Q62186|SSRD_MOUSE;tr|Q9DC94|Q9DC94_MOUSE;tr|Q9D8L3|Q9D8L3_MOUSE	tr|Q9D6F7|Q9D6F7_MOUSE;sp|Q62186|SSRD_MOUSE;tr|Q9DC94|Q9DC94_MOUSE;tr|Q9D8L3|Q9D8L3_MOUSE	2;2;2;2	2;2;2;2	2;2;2;2	;;;	4	2	2	2	1	1	1	1	1	0	1	1	1	2	2	1	1	2	1	1	1	1	1	0	1	1	1	2	2	1	1	2	1	1	1	1	1	0	1	1	1	2	2	1
sp|Q62261|SPTB2_MOUSE;tr|A0A0A0MQG2|A0A0A0MQG2_MOUSE;sp|Q62261-2|SPTB2_MOUSE;tr|Q5DTR4|Q5DTR4_MOUSE;tr|Q3TZN6|Q3TZN6_MOUSE;tr|Q8BQ35|Q8BQ35_MOUSE;tr|Q9Z2V0|Q9Z2V0_MOUSE;tr|Q8R1C2|Q8R1C2_MOUSE;tr|Q8C509|Q8C509_MOUSE;tr|P70435|P70435_MOUSE;tr|Q9R1Y9|Q9R1Y9_MOUSE	sp|Q62261|SPTB2_MOUSE;tr|A0A0A0MQG2|A0A0A0MQG2_MOUSE;sp|Q62261-2|SPTB2_MOUSE;tr|Q5DTR4|Q5DTR4_MOUSE	110;100;99;60;30;19;7;6;5;4;1	110;100;99;60;30;19;7;6;5;4;1	77;68;66;51;21;9;2;6;2;3;0	;;;	11	110	110	77	98	102	102	104	104	103	102	99	96	94	103	99	106	30	98	102	102	104	104	103	102	99	96	94	103	99	106	30	70	72	72	73	75	73	73	71	68	65	71	69
sp|Q62277|SYPH_MOUSE;tr|A4FUR8|A4FUR8_MOUSE;tr|F6VR28|F6VR28_MOUSE	sp|Q62277|SYPH_MOUSE;tr|A4FUR8|A4FUR8_MOUSE	3;2;1	3;2;1	3;2;1	;	3	3	3	3	2	2	2	2	2	2	2	2	2	2	2	2	3	2	2	2	2	2	2	2	2	2	2	2	2	2	3	2	2	2	2	2	2	2	2	2	2	2	2	2
tr|Q8R0Q6|Q8R0Q6_MOUSE;tr|Q3UHG5|Q3UHG5_MOUSE;tr|Q6PDN6|Q6PDN6_MOUSE;sp|Q62283|TSN7_MOUSE	tr|Q8R0Q6|Q8R0Q6_MOUSE;tr|Q3UHG5|Q3UHG5_MOUSE;tr|Q6PDN6|Q6PDN6_MOUSE;sp|Q62283|TSN7_MOUSE	2;2;2;2	2;2;2;2	2;2;2;2	;;;	4	2	2	2	0	1	1	1	1	1	0	0	0	0	0	1	2	0	0	1	1	1	1	1	0	0	0	0	0	1	2	0	0	1	1	1	1	1	0	0	0	0	0	1
sp|Q62348|TSN_MOUSE	sp|Q62348|TSN_MOUSE	3	3	3		1	3	3	3	1	3	2	2	3	3	1	1	3	1	1	2	3	0	1	3	2	2	3	3	1	1	3	1	1	2	3	0	1	3	2	2	3	3	1	1	3	1	1	2
sp|Q62351|TFR1_MOUSE;tr|Q8C872|Q8C872_MOUSE;tr|Q8JZS3|Q8JZS3_MOUSE	sp|Q62351|TFR1_MOUSE;tr|Q8C872|Q8C872_MOUSE	14;9;1	14;9;1	14;9;1	;	3	14	14	14	9	11	11	10	13	12	9	9	10	9	10	12	11	0	9	11	11	10	13	12	9	9	10	9	10	12	11	0	9	11	11	10	13	12	9	9	10	9	10	12
sp|Q62376|RU17_MOUSE;tr|Q9CR32|Q9CR32_MOUSE;sp|Q62376-2|RU17_MOUSE;tr|A0A1B0GRR8|A0A1B0GRR8_MOUSE;tr|Q7TT81|Q7TT81_MOUSE;tr|A0A1B0GR69|A0A1B0GR69_MOUSE;tr|A0A1B0GRV8|A0A1B0GRV8_MOUSE;tr|A0A1B0GR44|A0A1B0GR44_MOUSE;tr|A0A1B0GSX5|A0A1B0GSX5_MOUSE;tr|A0A1B0GR50|A0A1B0GR50_MOUSE;tr|Q99LY5|Q99LY5_MOUSE	sp|Q62376|RU17_MOUSE;tr|Q9CR32|Q9CR32_MOUSE;sp|Q62376-2|RU17_MOUSE;tr|A0A1B0GRR8|A0A1B0GRR8_MOUSE;tr|Q7TT81|Q7TT81_MOUSE	13;12;8;8;7;6;5;5;4;4;1	13;12;8;8;7;6;5;5;4;4;1	13;12;8;8;7;6;5;5;4;4;1	;;;;	11	13	13	13	13	13	13	13	13	13	12	13	13	13	13	13	11	2	13	13	13	13	13	13	12	13	13	13	13	13	11	2	13	13	13	13	13	13	12	13	13	13	13	13
sp|Q62418-3|DBNL_MOUSE;sp|Q62418-2|DBNL_MOUSE;sp|Q62418|DBNL_MOUSE	sp|Q62418-3|DBNL_MOUSE;sp|Q62418-2|DBNL_MOUSE;sp|Q62418|DBNL_MOUSE	1;1;1	1;1;1	1;1;1	;;	3	1	1	1	0	0	1	1	1	0	0	0	0	0	0	0	0	0	0	0	1	1	1	0	0	0	0	0	0	0	0	0	0	0	1	1	1	0	0	0	0	0	0	0
sp|Q62419|SH3G1_MOUSE;tr|A0A3B2W7K0|A0A3B2W7K0_MOUSE;tr|Q3U3C4|Q3U3C4_MOUSE;tr|Q3TJB4|Q3TJB4_MOUSE	sp|Q62419|SH3G1_MOUSE;tr|A0A3B2W7K0|A0A3B2W7K0_MOUSE;tr|Q3U3C4|Q3U3C4_MOUSE;tr|Q3TJB4|Q3TJB4_MOUSE	6;5;5;5	6;5;5;5	5;4;4;4	;;;	4	6	6	5	2	1	2	4	4	1	2	1	0	1	1	2	2	2	2	1	2	4	4	1	2	1	0	1	1	2	2	2	1	0	1	3	3	0	1	0	0	0	0	1
sp|Q62420|SH3G2_MOUSE;tr|A2ALV3|A2ALV3_MOUSE;tr|Q8BXU5|Q8BXU5_MOUSE;tr|A2ALV1|A2ALV1_MOUSE;tr|F6ZL13|F6ZL13_MOUSE	sp|Q62420|SH3G2_MOUSE;tr|A2ALV3|A2ALV3_MOUSE;tr|Q8BXU5|Q8BXU5_MOUSE;tr|A2ALV1|A2ALV1_MOUSE;tr|F6ZL13|F6ZL13_MOUSE	4;4;3;2;2	3;3;2;1;2	3;3;2;1;2	;;;;	5	4	3	3	2	3	4	4	4	3	3	3	2	3	3	4	3	3	1	2	3	3	3	2	2	2	2	2	2	3	2	2	1	2	3	3	3	2	2	2	2	2	2	3
tr|A0A0N4SVQ1|A0A0N4SVQ1_MOUSE;sp|Q62425|NDUA4_MOUSE	tr|A0A0N4SVQ1|A0A0N4SVQ1_MOUSE;sp|Q62425|NDUA4_MOUSE	4;4	4;4	4;4	;	2	4	4	4	3	3	3	4	4	4	3	4	3	4	3	3	4	3	3	3	3	4	4	4	3	4	3	4	3	3	4	3	3	3	3	4	4	4	3	4	3	4	3	3
tr|A0A0N4SUV3|A0A0N4SUV3_MOUSE;sp|Q62442-2|VAMP1_MOUSE;sp|Q62442|VAMP1_MOUSE;tr|D3YTU0|D3YTU0_MOUSE;tr|Q9CXX2|Q9CXX2_MOUSE	tr|A0A0N4SUV3|A0A0N4SUV3_MOUSE;sp|Q62442-2|VAMP1_MOUSE;sp|Q62442|VAMP1_MOUSE;tr|D3YTU0|D3YTU0_MOUSE;tr|Q9CXX2|Q9CXX2_MOUSE	2;2;2;2;2	1;1;1;1;1	1;1;1;1;1	;;;;	5	2	1	1	1	2	2	2	2	2	1	1	1	1	1	2	2	1	0	1	1	1	1	1	0	1	0	0	0	1	1	0	0	1	1	1	1	1	0	1	0	0	0	1
tr|Q3UST4|Q3UST4_MOUSE;sp|Q62443|NPTX1_MOUSE	tr|Q3UST4|Q3UST4_MOUSE;sp|Q62443|NPTX1_MOUSE	7;7	7;7	7;7	;	2	7	7	7	4	7	6	5	7	6	6	5	2	5	7	4	7	0	4	7	6	5	7	6	6	5	2	5	7	4	7	0	4	7	6	5	7	6	6	5	2	5	7	4
tr|G3XA17|G3XA17_MOUSE;tr|A0JNY7|A0JNY7_MOUSE;sp|Q62448|IF4G2_MOUSE;tr|F7CBP1|F7CBP1_MOUSE;sp|Q62448-2|IF4G2_MOUSE;tr|Q3U9U9|Q3U9U9_MOUSE;tr|Q3URI0|Q3URI0_MOUSE;tr|F6UU81|F6UU81_MOUSE;tr|F6TW20|F6TW20_MOUSE	tr|G3XA17|G3XA17_MOUSE;tr|A0JNY7|A0JNY7_MOUSE;sp|Q62448|IF4G2_MOUSE;tr|F7CBP1|F7CBP1_MOUSE;sp|Q62448-2|IF4G2_MOUSE;tr|Q3U9U9|Q3U9U9_MOUSE	6;6;6;5;5;3;2;1;1	6;6;6;5;5;3;2;1;1	6;6;6;5;5;3;2;1;1	;;;;;	9	6	6	6	3	5	5	4	4	5	6	6	3	3	4	5	4	0	3	5	5	4	4	5	6	6	3	3	4	5	4	0	3	5	5	4	4	5	6	6	3	3	4	5
tr|Q5RKP0|Q5RKP0_MOUSE;tr|Q3U331|Q3U331_MOUSE;tr|Q3TXD3|Q3TXD3_MOUSE;sp|Q62465|VAT1_MOUSE	tr|Q5RKP0|Q5RKP0_MOUSE;tr|Q3U331|Q3U331_MOUSE;tr|Q3TXD3|Q3TXD3_MOUSE;sp|Q62465|VAT1_MOUSE	4;4;4;4	4;4;4;4	4;4;4;4	;;;	4	4	4	4	4	4	4	4	4	4	3	4	4	4	4	4	4	1	4	4	4	4	4	4	3	4	4	4	4	4	4	1	4	4	4	4	4	4	3	4	4	4	4	4
sp|Q63810-2|CANB1_MOUSE;sp|Q63810|CANB1_MOUSE	sp|Q63810-2|CANB1_MOUSE;sp|Q63810|CANB1_MOUSE	6;6	6;6	6;6	;	2	6	6	6	4	5	5	4	5	5	5	5	4	5	4	5	6	6	4	5	5	4	5	5	5	5	4	5	4	5	6	6	4	5	5	4	5	5	5	5	4	5	4	5
sp|Q63844|MK03_MOUSE;tr|D3Z3G6|D3Z3G6_MOUSE;tr|A0A0U1RPX4|A0A0U1RPX4_MOUSE;tr|Q3U2H3|Q3U2H3_MOUSE;tr|D3Z6D8|D3Z6D8_MOUSE;tr|A0A0U1RPZ0|A0A0U1RPZ0_MOUSE;tr|E9PXX5|E9PXX5_MOUSE;tr|E9Q3I6|E9Q3I6_MOUSE;tr|Q8C8P0|Q8C8P0_MOUSE;tr|Q8BV72|Q8BV72_MOUSE;sp|Q6P5G0|MK04_MOUSE;sp|Q61532|MK06_MOUSE	sp|Q63844|MK03_MOUSE;tr|D3Z3G6|D3Z3G6_MOUSE;tr|A0A0U1RPX4|A0A0U1RPX4_MOUSE;tr|Q3U2H3|Q3U2H3_MOUSE;tr|D3Z6D8|D3Z6D8_MOUSE	13;12;10;9;7;6;1;1;1;1;1;1	9;8;6;5;4;3;0;0;0;0;0;0	9;8;6;5;4;3;0;0;0;0;0;0	;;;;	12	13	9	9	10	12	13	12	13	11	12	11	10	10	12	12	13	1	7	8	9	8	9	7	8	7	6	7	8	8	9	1	7	8	9	8	9	7	8	7	6	7	8	8
tr|A0A140LIW8|A0A140LIW8_MOUSE;tr|A0A140LHI4|A0A140LHI4_MOUSE;sp|Q63959-2|KCNC3_MOUSE;tr|A0A140LHT3|A0A140LHT3_MOUSE;tr|D3YZV2|D3YZV2_MOUSE;sp|Q63959|KCNC3_MOUSE;tr|E9QKI2|E9QKI2_MOUSE	tr|A0A140LIW8|A0A140LIW8_MOUSE;tr|A0A140LHI4|A0A140LHI4_MOUSE;sp|Q63959-2|KCNC3_MOUSE;tr|A0A140LHT3|A0A140LHT3_MOUSE;tr|D3YZV2|D3YZV2_MOUSE;sp|Q63959|KCNC3_MOUSE;tr|E9QKI2|E9QKI2_MOUSE	4;4;4;4;4;4;4	4;4;4;4;4;4;4	2;2;2;2;2;2;2	;;;;;;	7	4	4	2	1	4	4	4	4	3	2	3	0	1	2	4	4	0	1	4	4	4	4	3	2	3	0	1	2	4	4	0	0	2	2	2	2	1	1	1	0	0	1	2
sp|Q640R3|HECAM_MOUSE	sp|Q640R3|HECAM_MOUSE	3	3	3		1	3	3	3	0	2	1	2	2	2	1	1	0	1	1	2	2	0	0	2	1	2	2	2	1	1	0	1	1	2	2	0	0	2	1	2	2	2	1	1	0	1	1	2
tr|G3UXX3|G3UXX3_MOUSE;sp|Q64105|SPRE_MOUSE;tr|Q91XH5|Q91XH5_MOUSE;tr|G3UZ79|G3UZ79_MOUSE	tr|G3UXX3|G3UXX3_MOUSE;sp|Q64105|SPRE_MOUSE;tr|Q91XH5|Q91XH5_MOUSE;tr|G3UZ79|G3UZ79_MOUSE	4;4;4;3	4;4;4;3	4;4;4;3	;;;	4	4	4	4	2	3	3	4	3	3	2	3	2	1	3	4	4	0	2	3	3	4	3	3	2	3	2	1	3	4	4	0	2	3	3	4	3	3	2	3	2	1	3	4
tr|Q3TPD9|Q3TPD9_MOUSE;tr|Q3U2X5|Q3U2X5_MOUSE;sp|Q64133|AOFA_MOUSE;tr|Q3UJ53|Q3UJ53_MOUSE	tr|Q3TPD9|Q3TPD9_MOUSE;tr|Q3U2X5|Q3U2X5_MOUSE;sp|Q64133|AOFA_MOUSE;tr|Q3UJ53|Q3UJ53_MOUSE	11;11;11;10	11;11;11;10	11;11;11;10	;;;	4	11	11	11	10	11	10	10	10	10	10	10	10	10	10	11	11	2	10	11	10	10	10	10	10	10	10	10	10	11	11	2	10	11	10	10	10	10	10	10	10	10	10	11
sp|Q641P0|ARP3B_MOUSE;sp|Q641P0-2|ARP3B_MOUSE	sp|Q641P0|ARP3B_MOUSE;sp|Q641P0-2|ARP3B_MOUSE	12;10	8;7	8;7	;	2	12	8	8	7	11	11	11	11	12	9	7	9	10	10	10	11	1	5	7	7	7	7	8	6	4	5	6	6	6	7	1	5	7	7	7	7	8	6	4	5	6	6	6
tr|Q3URK4|Q3URK4_MOUSE;tr|A4QPD1|A4QPD1_MOUSE;sp|Q64318|ZEB1_MOUSE;tr|E9PXY5|E9PXY5_MOUSE	tr|Q3URK4|Q3URK4_MOUSE;tr|A4QPD1|A4QPD1_MOUSE;sp|Q64318|ZEB1_MOUSE;tr|E9PXY5|E9PXY5_MOUSE	2;2;2;1	2;2;2;1	2;2;2;1	;;;	4	2	2	2	1	0	2	1	0	0	0	0	0	1	0	2	0	0	1	0	2	1	0	0	0	0	0	1	0	2	0	0	1	0	2	1	0	0	0	0	0	1	0	2
sp|Q64332|SYN2_MOUSE	sp|Q64332|SYN2_MOUSE	16	14	1		1	16	14	1	13	14	12	15	15	14	14	12	14	13	14	16	15	9	11	12	10	13	13	12	12	11	13	12	12	14	13	8	0	0	0	1	1	0	0	0	0	0	0	1
sp|Q64332-2|SYN2_MOUSE;tr|Q8CE19|Q8CE19_MOUSE	sp|Q64332-2|SYN2_MOUSE;tr|Q8CE19|Q8CE19_MOUSE	15;10	1;1	1;1	;	2	15	1	1	13	14	12	14	14	14	14	12	15	14	14	15	14	9	1	1	1	1	1	1	1	0	1	1	1	1	1	0	1	1	1	1	1	1	1	0	1	1	1	1
tr|Q9JI95|Q9JI95_MOUSE;sp|Q64433|CH10_MOUSE	tr|Q9JI95|Q9JI95_MOUSE;sp|Q64433|CH10_MOUSE	1;1	1;1	1;1	;	2	1	1	1	0	0	0	0	0	0	0	0	0	0	0	0	0	1	0	0	0	0	0	0	0	0	0	0	0	0	0	1	0	0	0	0	0	0	0	0	0	0	0	0
tr|Q8R169|Q8R169_MOUSE;tr|Q5SPA9|Q5SPA9_MOUSE;sp|Q64487-2|PTPRD_MOUSE;tr|G3UYU6|G3UYU6_MOUSE;sp|Q64487-12|PTPRD_MOUSE;tr|G3UX60|G3UX60_MOUSE;tr|G3UWK6|G3UWK6_MOUSE;tr|E9Q7I7|E9Q7I7_MOUSE;tr|E9PVW8|E9PVW8_MOUSE;tr|B9EJA3|B9EJA3_MOUSE;sp|Q64487-3|PTPRD_MOUSE;tr|G3UY75|G3UY75_MOUSE;sp|Q64487-1|PTPRD_MOUSE;sp|Q64487-11|PTPRD_MOUSE;sp|Q64487-9|PTPRD_MOUSE;sp|Q64487-10|PTPRD_MOUSE;sp|Q64487-7|PTPRD_MOU…	tr|Q8R169|Q8R169_MOUSE;tr|Q5SPA9|Q5SPA9_MOUSE;sp|Q64487-2|PTPRD_MOUSE;tr|G3UYU6|G3UYU6_MOUSE;sp|Q64487-12|PTPRD_MOUSE;tr|G3UX60|G3UX60_MOUSE;tr|G3UWK6|G3UWK6_MOUSE;tr|E9Q7I7|E9Q7I7_MOUSE;tr|E9PVW8|E9PVW8_MOUSE;tr|B9EJA3|B9EJA3_MOUSE;sp|Q64487-3|PTPRD_MOUSE;tr|G3UY75|G3UY75_MOUSE;sp|Q64487-1|PTPRD_MOUSE;sp|Q64487-11|PTPRD_MOUSE;sp|Q64487-9|PTPRD_MOUSE;sp|Q64487-10|PTPRD_MOUSE;sp|Q64487-7|PTPRD_MOU…	10;10;10;10;10;10;10;10;10;10;10;10;10;10;10;10;10;10;10;10;10;5;5;5;5;5;4;4;3;2;2;1	4;4;4;4;4;4;4;4;4;4;4;4;4;4;4;4;4;4;4;4;4;2;3;3;3;3;3;3;1;1;1;1	4;4;4;4;4;4;4;4;4;4;4;4;4;4;4;4;4;4;4;4;4;2;3;3;3;3;3;3;1;1;1;1	;;;;;;;;;;;;;;;;;;;;;;;;;	32	10	4	4	7	6	8	8	7	8	6	7	6	6	8	6	7	0	2	2	4	3	3	3	2	2	1	1	3	2	2	0	2	2	4	3	3	3	2	2	1	1	3	2
sp|Q64514-2|TPP2_MOUSE;tr|Q3U4M7|Q3U4M7_MOUSE;tr|Q3TW28|Q3TW28_MOUSE;sp|Q64514|TPP2_MOUSE;tr|Q3TB11|Q3TB11_MOUSE;tr|A0A087WRC0|A0A087WRC0_MOUSE;tr|Q05DJ9|Q05DJ9_MOUSE;tr|Q3V3M8|Q3V3M8_MOUSE;tr|Q3V451|Q3V451_MOUSE;tr|A0A087WP19|A0A087WP19_MOUSE;tr|A0A087WQR6|A0A087WQR6_MOUSE;tr|Q922K4|Q922K4_MOUSE	sp|Q64514-2|TPP2_MOUSE;tr|Q3U4M7|Q3U4M7_MOUSE;tr|Q3TW28|Q3TW28_MOUSE;sp|Q64514|TPP2_MOUSE;tr|Q3TB11|Q3TB11_MOUSE;tr|A0A087WRC0|A0A087WRC0_MOUSE	22;21;21;21;19;14;7;6;5;4;4;4	22;21;21;21;19;14;7;6;5;4;4;4	22;21;21;21;19;14;7;6;5;4;4;4	;;;;;	12	22	22	22	12	20	16	17	18	19	16	16	12	12	18	17	19	0	12	20	16	17	18	19	16	16	12	12	18	17	19	0	12	20	16	17	18	19	16	16	12	12	18	17
sp|Q64516-1|GLPK_MOUSE;tr|Q3TET2|Q3TET2_MOUSE;tr|B1ASZ3|B1ASZ3_MOUSE;sp|Q64516-2|GLPK_MOUSE;sp|Q64516|GLPK_MOUSE;tr|Q3TEN9|Q3TEN9_MOUSE;tr|Q9CVH5|Q9CVH5_MOUSE;tr|Q8BW08|Q8BW08_MOUSE;sp|Q9WU65|GLPK2_MOUSE;tr|Q9WU64|Q9WU64_MOUSE;tr|Q8C635|Q8C635_MOUSE;tr|Q0VDQ2|Q0VDQ2_MOUSE	sp|Q64516-1|GLPK_MOUSE;tr|Q3TET2|Q3TET2_MOUSE;tr|B1ASZ3|B1ASZ3_MOUSE;sp|Q64516-2|GLPK_MOUSE;sp|Q64516|GLPK_MOUSE;tr|Q3TEN9|Q3TEN9_MOUSE;tr|Q9CVH5|Q9CVH5_MOUSE	14;14;14;14;14;13;7;6;6;4;4;4	14;14;14;14;14;13;7;6;6;4;4;4	14;14;14;14;14;13;7;6;6;4;4;4	;;;;;;	12	14	14	14	9	11	8	8	5	11	9	10	9	8	10	10	12	1	9	11	8	8	5	11	9	10	9	8	10	10	12	1	9	11	8	8	5	11	9	10	9	8	10	10
sp|Q64521|GPDM_MOUSE;tr|A2AQR0|A2AQR0_MOUSE	sp|Q64521|GPDM_MOUSE;tr|A2AQR0|A2AQR0_MOUSE	24;23	24;23	24;23	;	2	24	24	24	12	21	16	16	16	17	16	15	12	13	16	14	24	8	12	21	16	16	16	17	16	15	12	13	16	14	24	8	12	21	16	16	16	17	16	15	12	13	16	14
tr|Q8BSZ8|Q8BSZ8_MOUSE;tr|Q3UJL7|Q3UJL7_MOUSE;sp|Q64674|SPEE_MOUSE	tr|Q8BSZ8|Q8BSZ8_MOUSE;tr|Q3UJL7|Q3UJL7_MOUSE;sp|Q64674|SPEE_MOUSE	2;2;2	2;2;2	2;2;2	;;	3	2	2	2	2	2	2	2	2	1	2	1	1	1	2	2	2	0	2	2	2	2	2	1	2	1	1	1	2	2	2	0	2	2	2	2	2	1	2	1	1	1	2	2
sp|Q64727|VINC_MOUSE;tr|Q3TEB0|Q3TEB0_MOUSE	sp|Q64727|VINC_MOUSE	3;1	3;1	3;1		2	3	3	3	1	2	2	2	1	3	2	2	1	1	2	2	3	0	1	2	2	2	1	3	2	2	1	1	2	2	3	0	1	2	2	2	1	3	2	2	1	1	2	2
sp|Q66GT5|PTPM1_MOUSE;tr|A0A5F8MPX4|A0A5F8MPX4_MOUSE;tr|Q3U926|Q3U926_MOUSE	sp|Q66GT5|PTPM1_MOUSE;tr|A0A5F8MPX4|A0A5F8MPX4_MOUSE;tr|Q3U926|Q3U926_MOUSE	1;1;1	1;1;1	1;1;1	;;	3	1	1	1	1	1	1	1	1	1	1	1	1	1	1	0	1	0	1	1	1	1	1	1	1	1	1	1	1	0	1	0	1	1	1	1	1	1	1	1	1	1	1	0
tr|Q8BKZ1|Q8BKZ1_MOUSE;sp|Q68ED2|GRM7_MOUSE;tr|G5E8D5|G5E8D5_MOUSE;tr|Q8BKE3|Q8BKE3_MOUSE;tr|Q80T39|Q80T39_MOUSE;tr|G3UZU3|G3UZU3_MOUSE;tr|Q8BL09|Q8BL09_MOUSE	tr|Q8BKZ1|Q8BKZ1_MOUSE;sp|Q68ED2|GRM7_MOUSE;tr|G5E8D5|G5E8D5_MOUSE;tr|Q8BKE3|Q8BKE3_MOUSE	7;7;7;4;2;2;2	7;7;7;4;2;2;2	7;7;7;4;2;2;2	;;;	7	7	7	7	5	4	5	4	6	6	3	4	2	3	6	5	7	0	5	4	5	4	6	6	3	4	2	3	6	5	7	0	5	4	5	4	6	6	3	4	2	3	6	5
sp|Q68EF6|BEGIN_MOUSE;tr|A0A5F8MPR2|A0A5F8MPR2_MOUSE;tr|F8WIG2|F8WIG2_MOUSE;tr|A0A1B0GT88|A0A1B0GT88_MOUSE;tr|A0A5F8MPK8|A0A5F8MPK8_MOUSE	sp|Q68EF6|BEGIN_MOUSE;tr|A0A5F8MPR2|A0A5F8MPR2_MOUSE;tr|F8WIG2|F8WIG2_MOUSE;tr|A0A1B0GT88|A0A1B0GT88_MOUSE	7;7;7;7;2	7;7;7;7;2	7;7;7;7;2	;;;	5	7	7	7	0	2	2	7	6	0	0	0	0	0	0	4	2	1	0	2	2	7	6	0	0	0	0	0	0	4	2	1	0	2	2	7	6	0	0	0	0	0	0	4
sp|Q68FD5|CLH1_MOUSE;tr|Q5SXR6|Q5SXR6_MOUSE;tr|Q80U89|Q80U89_MOUSE;tr|Q3UPJ3|Q3UPJ3_MOUSE;tr|Q3U0H2|Q3U0H2_MOUSE;tr|Q3TYQ2|Q3TYQ2_MOUSE;tr|Q8K2I5|Q8K2I5_MOUSE;tr|Q3TAN1|Q3TAN1_MOUSE;tr|Q3TJ98|Q3TJ98_MOUSE;tr|F6Z1R4|F6Z1R4_MOUSE	sp|Q68FD5|CLH1_MOUSE;tr|Q5SXR6|Q5SXR6_MOUSE;tr|Q80U89|Q80U89_MOUSE;tr|Q3UPJ3|Q3UPJ3_MOUSE	96;96;95;58;30;28;24;22;14;10	96;96;95;58;30;28;24;22;14;10	96;96;95;58;30;28;24;22;14;10	;;;	10	96	96	96	89	92	91	94	94	94	89	86	86	90	90	90	95	35	89	92	91	94	94	94	89	86	86	90	90	90	95	35	89	92	91	94	94	94	89	86	86	90	90	90
tr|Q5F258|Q5F258_MOUSE;sp|Q68FF6|GIT1_MOUSE;tr|Q3V322|Q3V322_MOUSE;tr|F7BIK4|F7BIK4_MOUSE;tr|Q80XR8|Q80XR8_MOUSE;tr|J3QK07|J3QK07_MOUSE;tr|D3Z1I2|D3Z1I2_MOUSE;sp|Q9JLQ2|GIT2_MOUSE;tr|Q5DU47|Q5DU47_MOUSE;tr|E9PVA6|E9PVA6_MOUSE;tr|F6WV69|F6WV69_MOUSE;tr|Q3UGB1|Q3UGB1_MOUSE;tr|D3Z409|D3Z409_MOUSE;tr|F6U8T2|F6U8T2_MOUSE	tr|Q5F258|Q5F258_MOUSE;sp|Q68FF6|GIT1_MOUSE	17;17;6;4;4;4;4;4;4;4;3;3;2;1	17;17;6;4;4;4;4;4;4;4;3;3;2;1	17;17;6;4;4;4;4;4;4;4;3;3;2;1	;	14	17	17	17	3	9	15	16	15	10	5	6	3	2	3	15	14	0	3	9	15	16	15	10	5	6	3	2	3	15	14	0	3	9	15	16	15	10	5	6	3	2	3	15
sp|Q68FH0-2|PKP4_MOUSE;tr|A2AS45|A2AS45_MOUSE;sp|Q68FH0|PKP4_MOUSE;tr|A2AS47|A2AS47_MOUSE;tr|Q3UIX3|Q3UIX3_MOUSE;tr|A2AS44|A2AS44_MOUSE;tr|Q05D18|Q05D18_MOUSE	sp|Q68FH0-2|PKP4_MOUSE;tr|A2AS45|A2AS45_MOUSE;sp|Q68FH0|PKP4_MOUSE;tr|A2AS47|A2AS47_MOUSE	5;5;5;4;2;2;2	3;3;3;3;1;1;1	3;3;3;3;1;1;1	;;;	7	5	3	3	2	5	4	4	4	3	3	2	2	4	4	3	5	0	1	3	2	3	3	2	2	1	1	3	3	2	3	0	1	3	2	3	3	2	2	1	1	3	3	2
tr|F8WGT1|F8WGT1_MOUSE;sp|Q68FL4|SAHH3_MOUSE;tr|H3BKT5|H3BKT5_MOUSE;tr|Q80TQ9|Q80TQ9_MOUSE;tr|F8WI65|F8WI65_MOUSE;sp|Q68FL4-2|SAHH3_MOUSE;tr|Q80WX1|Q80WX1_MOUSE;tr|Q3TSQ0|Q3TSQ0_MOUSE;tr|A0PJF2|A0PJF2_MOUSE;tr|E9PX77|E9PX77_MOUSE;tr|Q3UY76|Q3UY76_MOUSE;tr|Q3TMT7|Q3TMT7_MOUSE;tr|Q9JJF5|Q9JJF5_MOUSE	tr|F8WGT1|F8WGT1_MOUSE;sp|Q68FL4|SAHH3_MOUSE;tr|H3BKT5|H3BKT5_MOUSE;tr|Q80TQ9|Q80TQ9_MOUSE;tr|F8WI65|F8WI65_MOUSE;sp|Q68FL4-2|SAHH3_MOUSE;tr|Q80WX1|Q80WX1_MOUSE	13;13;11;11;11;11;7;6;3;2;1;1;1	4;4;2;2;2;2;2;1;2;2;1;1;1	4;4;2;2;2;2;2;1;2;2;1;1;1	;;;;;;	13	13	4	4	9	11	13	12	11	12	10	11	9	9	10	12	12	2	0	3	4	3	3	3	2	3	1	2	2	3	4	0	0	3	4	3	3	3	2	3	1	2	2	3
sp|Q68FM6|PPR29_MOUSE	sp|Q68FM6|PPR29_MOUSE	7	5	5		1	7	5	5	2	7	7	7	7	7	5	4	4	5	6	7	6	1	2	5	5	5	5	5	5	4	3	5	5	5	4	1	2	5	5	5	5	5	5	4	3	5	5	5
tr|G3UZ19|G3UZ19_MOUSE;tr|G3UYN4|G3UYN4_MOUSE;tr|G3UXM5|G3UXM5_MOUSE;sp|Q69Z98-4|BRSK2_MOUSE;tr|G3FEZ6|G3FEZ6_MOUSE;sp|Q69Z98-2|BRSK2_MOUSE;tr|G3UWV4|G3UWV4_MOUSE;sp|Q69Z98-3|BRSK2_MOUSE;sp|Q69Z98|BRSK2_MOUSE;tr|G3UXY1|G3UXY1_MOUSE;tr|G3UZN4|G3UZN4_MOUSE	tr|G3UZ19|G3UZ19_MOUSE;tr|G3UYN4|G3UYN4_MOUSE;tr|G3UXM5|G3UXM5_MOUSE;sp|Q69Z98-4|BRSK2_MOUSE;tr|G3FEZ6|G3FEZ6_MOUSE;sp|Q69Z98-2|BRSK2_MOUSE;tr|G3UWV4|G3UWV4_MOUSE;sp|Q69Z98-3|BRSK2_MOUSE;sp|Q69Z98|BRSK2_MOUSE;tr|G3UXY1|G3UXY1_MOUSE;tr|G3UZN4|G3UZN4_MOUSE	2;2;2;2;2;2;2;2;2;1;1	2;2;2;2;2;2;2;2;2;1;1	2;2;2;2;2;2;2;2;2;1;1	;;;;;;;;;;	11	2	2	2	2	2	2	1	2	2	2	2	1	1	2	2	2	0	2	2	2	1	2	2	2	2	1	1	2	2	2	0	2	2	2	1	2	2	2	2	1	1	2	2
tr|A0A0J9YTU9|A0A0J9YTU9_MOUSE;sp|Q69Z99|ZN512_MOUSE;tr|A0A0J9YV10|A0A0J9YV10_MOUSE	tr|A0A0J9YTU9|A0A0J9YTU9_MOUSE;sp|Q69Z99|ZN512_MOUSE	4;4;1	4;4;1	4;4;1	;	3	4	4	4	3	4	4	4	3	4	3	3	3	3	4	3	4	0	3	4	4	4	3	4	3	3	3	3	4	3	4	0	3	4	4	4	3	4	3	3	3	3	4	3
sp|Q69ZF3|GBA2_MOUSE	sp|Q69ZF3|GBA2_MOUSE	4	4	4		1	4	4	4	1	4	1	3	1	2	1	0	0	0	0	2	3	0	1	4	1	3	1	2	1	0	0	0	0	2	3	0	1	4	1	3	1	2	1	0	0	0	0	2
tr|D6RDB5|D6RDB5_MOUSE;tr|F8VQ11|F8VQ11_MOUSE;sp|Q69ZH9|RHG23_MOUSE;tr|B1AQY2|B1AQY2_MOUSE	tr|D6RDB5|D6RDB5_MOUSE;tr|F8VQ11|F8VQ11_MOUSE;sp|Q69ZH9|RHG23_MOUSE;tr|B1AQY2|B1AQY2_MOUSE	1;1;1;1	1;1;1;1	1;1;1;1	;;;	4	1	1	1	0	1	1	1	1	1	0	0	1	0	1	1	1	1	0	1	1	1	1	1	0	0	1	0	1	1	1	1	0	1	1	1	1	1	0	0	1	0	1	1
tr|B9EKR4|B9EKR4_MOUSE;tr|B2RXQ5|B2RXQ5_MOUSE;sp|Q69ZK0|PREX1_MOUSE;tr|I7HPV9|I7HPV9_MOUSE;sp|Q69ZK0-2|PREX1_MOUSE	tr|B9EKR4|B9EKR4_MOUSE;tr|B2RXQ5|B2RXQ5_MOUSE;sp|Q69ZK0|PREX1_MOUSE;tr|I7HPV9|I7HPV9_MOUSE;sp|Q69ZK0-2|PREX1_MOUSE	6;6;6;5;4	6;6;6;5;4	6;6;6;5;4	;;;;	5	6	6	6	4	6	6	6	6	6	4	4	3	4	4	4	6	0	4	6	6	6	6	6	4	4	3	4	4	4	6	0	4	6	6	6	6	6	4	4	3	4	4	4
sp|Q69ZK9|NLGN2_MOUSE;tr|F6VE93|F6VE93_MOUSE;tr|Q6PHN2|Q6PHN2_MOUSE	sp|Q69ZK9|NLGN2_MOUSE;tr|F6VE93|F6VE93_MOUSE	10;5;2	9;4;2	7;3;2	;	3	10	9	7	7	10	7	9	9	9	7	9	4	8	8	8	9	0	6	9	6	8	8	8	6	8	3	7	8	7	8	0	5	7	5	6	6	6	4	7	2	6	6	6
tr|F8WIE5|F8WIE5_MOUSE;sp|Q69ZR2|HECD1_MOUSE	tr|F8WIE5|F8WIE5_MOUSE;sp|Q69ZR2|HECD1_MOUSE	1;1	1;1	1;1	;	2	1	1	1	1	1	0	1	1	1	0	0	0	1	1	1	1	0	1	1	0	1	1	1	0	0	0	1	1	1	1	0	1	1	0	1	1	1	0	0	0	1	1	1
tr|H7BX26|H7BX26_MOUSE;sp|Q6A065|CE170_MOUSE;sp|Q6A065-2|CE170_MOUSE;tr|A0A0A6YXK7|A0A0A6YXK7_MOUSE;tr|A0A0A6YWV9|A0A0A6YWV9_MOUSE;tr|A0A0A6YXR9|A0A0A6YXR9_MOUSE;tr|A0A0A6YXT4|A0A0A6YXT4_MOUSE;sp|Q6A065-3|CE170_MOUSE;tr|A0A0A6YX99|A0A0A6YX99_MOUSE;tr|A0A0A6YVZ3|A0A0A6YVZ3_MOUSE	tr|H7BX26|H7BX26_MOUSE;sp|Q6A065|CE170_MOUSE	12;12;3;3;2;2;2;2;2;1	12;12;3;3;2;2;2;2;2;1	11;11;2;3;1;1;2;2;2;1	;	10	12	12	11	0	3	9	11	11	1	1	0	0	0	1	9	4	1	0	3	9	11	11	1	1	0	0	0	1	9	4	1	0	2	8	10	10	1	1	0	0	0	1	8
sp|Q6A0A9|F120A_MOUSE;tr|Q3V3S0|Q3V3S0_MOUSE;tr|Q7TMZ0|Q7TMZ0_MOUSE	sp|Q6A0A9|F120A_MOUSE	10;4;2	10;4;2	10;4;2		3	10	10	10	7	8	6	7	9	7	5	8	6	6	8	8	9	0	7	8	6	7	9	7	5	8	6	6	8	8	9	0	7	8	6	7	9	7	5	8	6	6	8	8
tr|A2A9Y7|A2A9Y7_MOUSE;sp|Q6A152|CP4X1_MOUSE	tr|A2A9Y7|A2A9Y7_MOUSE;sp|Q6A152|CP4X1_MOUSE	2;2	2;2	2;2	;	2	2	2	2	1	1	1	1	2	0	1	2	1	1	1	2	1	0	1	1	1	1	2	0	1	2	1	1	1	2	1	0	1	1	1	1	2	0	1	2	1	1	1	2
tr|A0A0N4SW95|A0A0N4SW95_MOUSE;tr|Q9EPG7|Q9EPG7_MOUSE;sp|Q6B966|NAL14_MOUSE	tr|A0A0N4SW95|A0A0N4SW95_MOUSE;tr|Q9EPG7|Q9EPG7_MOUSE;sp|Q6B966|NAL14_MOUSE	1;1;1	1;1;1	1;1;1	;;	3	1	1	1	0	0	1	1	0	1	0	1	0	1	1	1	1	0	0	0	1	1	0	1	0	1	0	1	1	1	1	0	0	0	1	1	0	1	0	1	0	1	1	1
tr|Q8K3B2|Q8K3B2_MOUSE;tr|A2ANZ2|A2ANZ2_MOUSE;sp|Q6DFW0-2|CI072_MOUSE;sp|Q6DFW0|CI072_MOUSE	tr|Q8K3B2|Q8K3B2_MOUSE;tr|A2ANZ2|A2ANZ2_MOUSE;sp|Q6DFW0-2|CI072_MOUSE;sp|Q6DFW0|CI072_MOUSE	2;2;2;2	2;2;2;2	2;2;2;2	;;;	4	2	2	2	1	1	1	1	1	2	1	1	1	1	1	1	1	0	1	1	1	1	1	2	1	1	1	1	1	1	1	0	1	1	1	1	1	2	1	1	1	1	1	1
sp|Q6GQS1|SCMC3_MOUSE;tr|F6X0P2|F6X0P2_MOUSE;tr|F7BBH5|F7BBH5_MOUSE	sp|Q6GQS1|SCMC3_MOUSE	7;3;1	7;3;1	7;3;1		3	7	7	7	3	6	6	4	4	4	5	6	6	2	3	5	7	0	3	6	6	4	4	4	5	6	6	2	3	5	7	0	3	6	6	4	4	4	5	6	6	2	3	5
sp|Q6GQT9|NOMO1_MOUSE	sp|Q6GQT9|NOMO1_MOUSE	5	5	5		1	5	5	5	1	4	4	2	4	3	1	1	2	3	2	2	4	0	1	4	4	2	4	3	1	1	2	3	2	2	4	0	1	4	4	2	4	3	1	1	2	3	2	2
tr|Q3TDR0|Q3TDR0_MOUSE;sp|Q6GV12|KDSR_MOUSE	tr|Q3TDR0|Q3TDR0_MOUSE;sp|Q6GV12|KDSR_MOUSE	2;2	2;2	2;2	;	2	2	2	2	1	2	2	2	0	2	2	2	1	0	2	1	2	0	1	2	2	2	0	2	2	2	1	0	2	1	2	0	1	2	2	2	0	2	2	2	1	0	2	1
tr|Q8BIT7|Q8BIT7_MOUSE;sp|Q6KAR6|EXOC3_MOUSE	tr|Q8BIT7|Q8BIT7_MOUSE;sp|Q6KAR6|EXOC3_MOUSE	2;2	2;2	2;2	;	2	2	2	2	1	2	2	2	2	2	1	1	2	1	2	2	2	0	1	2	2	2	2	2	1	1	2	1	2	2	2	0	1	2	2	2	2	2	1	1	2	1	2	2
sp|Q6NS52-2|DGKB_MOUSE;sp|Q6NS52|DGKB_MOUSE;tr|Q8BXP8|Q8BXP8_MOUSE;tr|Q3TSN3|Q3TSN3_MOUSE;tr|Q8BKZ7|Q8BKZ7_MOUSE;tr|Q8BUN1|Q8BUN1_MOUSE;tr|A0A1Y7VLG5|A0A1Y7VLG5_MOUSE;tr|Q8BKY7|Q8BKY7_MOUSE;tr|Q8BYR9|Q8BYR9_MOUSE	sp|Q6NS52-2|DGKB_MOUSE;sp|Q6NS52|DGKB_MOUSE;tr|Q8BXP8|Q8BXP8_MOUSE	5;4;3;2;2;2;1;1;1	5;4;3;2;2;2;1;1;1	5;4;3;2;2;2;1;1;1	;;	9	5	5	5	3	4	3	4	4	5	3	3	2	2	3	4	5	1	3	4	3	4	4	5	3	3	2	2	3	4	5	1	3	4	3	4	4	5	3	3	2	2	3	4
sp|Q6NS60|FBX41_MOUSE	sp|Q6NS60|FBX41_MOUSE	7	7	7		1	7	7	7	2	6	3	5	5	6	3	5	4	4	4	5	6	0	2	6	3	5	5	6	3	5	4	4	4	5	6	0	2	6	3	5	5	6	3	5	4	4	4	5
sp|Q80X95|RRAGA_MOUSE;sp|Q6NTA4|RRAGB_MOUSE;tr|G3UYP1|G3UYP1_MOUSE	sp|Q80X95|RRAGA_MOUSE;sp|Q6NTA4|RRAGB_MOUSE;tr|G3UYP1|G3UYP1_MOUSE	2;2;1	2;2;1	2;2;1	;;	3	2	2	2	1	2	2	2	2	2	1	1	2	1	1	2	2	1	1	2	2	2	2	2	1	1	2	1	1	2	2	1	1	2	2	2	2	2	1	1	2	1	1	2
sp|Q6NVF0-2|OCRL_MOUSE;sp|Q6NVF0|OCRL_MOUSE;tr|Q8BXT3|Q8BXT3_MOUSE;tr|F7CAV3|F7CAV3_MOUSE;tr|Q80XM6|Q80XM6_MOUSE	sp|Q6NVF0-2|OCRL_MOUSE;sp|Q6NVF0|OCRL_MOUSE;tr|Q8BXT3|Q8BXT3_MOUSE	8;8;6;3;2	8;8;6;3;2	8;8;6;3;2	;;	5	8	8	8	4	6	8	6	6	8	5	4	4	4	6	7	7	2	4	6	8	6	6	8	5	4	4	4	6	7	7	2	4	6	8	6	6	8	5	4	4	4	6	7
sp|Q6NVG1|LPCT4_MOUSE	sp|Q6NVG1|LPCT4_MOUSE	5	5	5		1	5	5	5	3	5	3	5	4	5	4	4	4	4	4	4	5	0	3	5	3	5	4	5	4	4	4	4	4	4	5	0	3	5	3	5	4	5	4	4	4	4	4	4
tr|D3Z5I7|D3Z5I7_MOUSE;tr|A0A5F8MPK1|A0A5F8MPK1_MOUSE;sp|Q6NXK7|DPP10_MOUSE;tr|E9QN98|E9QN98_MOUSE	tr|D3Z5I7|D3Z5I7_MOUSE;tr|A0A5F8MPK1|A0A5F8MPK1_MOUSE;sp|Q6NXK7|DPP10_MOUSE;tr|E9QN98|E9QN98_MOUSE	20;20;20;20	18;18;18;18	18;18;18;18	;;;	4	20	18	18	15	18	17	18	14	18	16	15	15	13	15	17	20	0	14	16	15	17	13	16	14	14	14	12	14	15	18	0	14	16	15	17	13	16	14	14	14	12	14	15
sp|Q6NXK8|ASIC1_MOUSE;sp|Q6NXK8-2|ASIC1_MOUSE	sp|Q6NXK8|ASIC1_MOUSE;sp|Q6NXK8-2|ASIC1_MOUSE	2;1	2;1	2;1	;	2	2	2	2	1	2	1	2	1	1	0	0	1	1	1	1	2	0	1	2	1	2	1	1	0	0	1	1	1	1	2	0	1	2	1	2	1	1	0	0	1	1	1	1
tr|A0A0J9YUS5|A0A0J9YUS5_MOUSE;tr|E9PVC6|E9PVC6_MOUSE;tr|E9Q9E1|E9Q9E1_MOUSE;tr|E9PVC5|E9PVC5_MOUSE;sp|Q6NZJ6|IF4G1_MOUSE;sp|Q6NZJ6-2|IF4G1_MOUSE;tr|Q6PD42|Q6PD42_MOUSE;tr|Q8K0J8|Q8K0J8_MOUSE;tr|A0A0J9YVC1|A0A0J9YVC1_MOUSE;tr|Q3UTK0|Q3UTK0_MOUSE;tr|A0PJB5|A0PJB5_MOUSE;tr|Q3UYM6|Q3UYM6_MOUSE;tr|A0A0J9YUC1|A0A0J9YUC1_MOUSE;tr|Q3UZD9|Q3UZD9_MOUSE;tr|E9Q770|E9Q770_MOUSE;tr|Q8R2V4|Q8R2V4_MOUSE;tr|Q3UQ…	tr|A0A0J9YUS5|A0A0J9YUS5_MOUSE;tr|E9PVC6|E9PVC6_MOUSE;tr|E9Q9E1|E9Q9E1_MOUSE;tr|E9PVC5|E9PVC5_MOUSE;sp|Q6NZJ6|IF4G1_MOUSE;sp|Q6NZJ6-2|IF4G1_MOUSE;tr|Q6PD42|Q6PD42_MOUSE;tr|Q8K0J8|Q8K0J8_MOUSE;tr|A0A0J9YVC1|A0A0J9YVC1_MOUSE;tr|Q3UTK0|Q3UTK0_MOUSE;tr|A0PJB5|A0PJB5_MOUSE;tr|Q3UYM6|Q3UYM6_MOUSE;tr|A0A0J9YUC1|A0A0J9YUC1_MOUSE;tr|Q3UZD9|Q3UZD9_MOUSE;tr|E9Q770|E9Q770_MOUSE	10;10;10;10;10;9;6;5;5;5;5;5;5;5;5;4;4;1	10;10;10;10;10;9;6;5;5;5;5;5;5;5;5;4;4;1	10;10;10;10;10;9;6;5;5;5;5;5;5;5;5;4;4;1	;;;;;;;;;;;;;;	18	10	10	10	5	9	9	10	8	9	6	7	6	8	9	9	9	2	5	9	9	10	8	9	6	7	6	8	9	9	9	2	5	9	9	10	8	9	6	7	6	8	9	9
sp|Q6NZL0|SOGA3_MOUSE	sp|Q6NZL0|SOGA3_MOUSE	4	4	4		1	4	4	4	3	4	3	3	4	3	1	3	3	3	4	3	4	0	3	4	3	3	4	3	1	3	3	3	4	3	4	0	3	4	3	3	4	3	1	3	3	3	4	3
tr|Q8BV43|Q8BV43_MOUSE;tr|Q8VDK8|Q8VDK8_MOUSE;tr|Q8BKH1|Q8BKH1_MOUSE;sp|Q6P1B1|XPP1_MOUSE;tr|Q3UE92|Q3UE92_MOUSE;tr|A0A494BBG8|A0A494BBG8_MOUSE;tr|Q3TL27|Q3TL27_MOUSE;tr|S4R1I3|S4R1I3_MOUSE	tr|Q8BV43|Q8BV43_MOUSE;tr|Q8VDK8|Q8VDK8_MOUSE;tr|Q8BKH1|Q8BKH1_MOUSE;sp|Q6P1B1|XPP1_MOUSE;tr|Q3UE92|Q3UE92_MOUSE;tr|A0A494BBG8|A0A494BBG8_MOUSE;tr|Q3TL27|Q3TL27_MOUSE;tr|S4R1I3|S4R1I3_MOUSE	2;2;2;2;2;1;1;1	2;2;2;2;2;1;1;1	2;2;2;2;2;1;1;1	;;;;;;;	8	2	2	2	2	2	2	2	2	2	2	2	2	2	2	2	2	0	2	2	2	2	2	2	2	2	2	2	2	2	2	0	2	2	2	2	2	2	2	2	2	2	2	2
tr|Q9CWU3|Q9CWU3_MOUSE;tr|Q3TPC5|Q3TPC5_MOUSE;sp|Q6P1F6|2ABA_MOUSE;tr|Q571J7|Q571J7_MOUSE;sp|Q925E7|2ABD_MOUSE;tr|A0A494B941|A0A494B941_MOUSE;tr|G3UXS9|G3UXS9_MOUSE;tr|A0A494B8Z0|A0A494B8Z0_MOUSE;tr|Q7TPQ7|Q7TPQ7_MOUSE;sp|Q6ZWR4-3|2ABB_MOUSE;sp|Q6ZWR4|2ABB_MOUSE;tr|Q8BVB4|Q8BVB4_MOUSE;sp|Q6ZWR4-2|2ABB_MOUSE;sp|Q8BG02|2ABG_MOUSE;tr|F6RV17|F6RV17_MOUSE	tr|Q9CWU3|Q9CWU3_MOUSE;tr|Q3TPC5|Q3TPC5_MOUSE;sp|Q6P1F6|2ABA_MOUSE;tr|Q571J7|Q571J7_MOUSE;sp|Q925E7|2ABD_MOUSE	6;6;6;6;3;2;2;2;2;2;2;2;2;2;1	6;6;6;6;3;2;2;2;2;2;2;2;2;2;1	6;6;6;6;3;2;2;2;2;2;2;2;2;2;1	;;;;	15	6	6	6	6	6	6	6	6	6	6	5	6	4	4	6	6	0	6	6	6	6	6	6	6	5	6	4	4	6	6	0	6	6	6	6	6	6	6	5	6	4	4	6
tr|Q6DI95|Q6DI95_MOUSE;sp|Q6P2B1|TNPO3_MOUSE;sp|Q6P2B1-2|TNPO3_MOUSE;sp|Q6P2B1-3|TNPO3_MOUSE;tr|Q3UL39|Q3UL39_MOUSE;tr|Q571K5|Q571K5_MOUSE;tr|Q9CSV3|Q9CSV3_MOUSE;tr|F6TDZ2|F6TDZ2_MOUSE	tr|Q6DI95|Q6DI95_MOUSE;sp|Q6P2B1|TNPO3_MOUSE;sp|Q6P2B1-2|TNPO3_MOUSE;sp|Q6P2B1-3|TNPO3_MOUSE;tr|Q3UL39|Q3UL39_MOUSE;tr|Q571K5|Q571K5_MOUSE	4;4;3;2;2;2;1;1	4;4;3;2;2;2;1;1	4;4;3;2;2;2;1;1	;;;;;	8	4	4	4	3	3	3	3	3	3	2	2	2	2	3	4	4	0	3	3	3	3	3	3	2	2	2	2	3	4	4	0	3	3	3	3	3	3	2	2	2	2	3	4
sp|Q6P4T2|U520_MOUSE;tr|Q8BYH6|Q8BYH6_MOUSE;tr|Q7TMG2|Q7TMG2_MOUSE	sp|Q6P4T2|U520_MOUSE	13;3;2	13;3;2	13;3;2		3	13	13	13	4	12	8	6	8	10	6	3	2	6	6	6	10	0	4	12	8	6	8	10	6	3	2	6	6	6	10	0	4	12	8	6	8	10	6	3	2	6	6	6
tr|Q5RL55|Q5RL55_MOUSE;sp|Q6P542|ABCF1_MOUSE;tr|A1A4B8|A1A4B8_MOUSE;tr|Q3U6P1|Q3U6P1_MOUSE	tr|Q5RL55|Q5RL55_MOUSE;sp|Q6P542|ABCF1_MOUSE;tr|A1A4B8|A1A4B8_MOUSE	3;3;2;1	3;3;2;1	3;3;2;1	;;	4	3	3	3	1	2	2	2	2	2	2	0	1	1	1	2	1	0	1	2	2	2	2	2	2	0	1	1	1	2	1	0	1	2	2	2	2	2	2	0	1	1	1	2
sp|Q6P5E4|UGGG1_MOUSE;tr|Q8BWM7|Q8BWM7_MOUSE;tr|G3UY73|G3UY73_MOUSE;tr|G3UZU8|G3UZU8_MOUSE;tr|B0LAE5|B0LAE5_MOUSE;tr|G3UYG7|G3UYG7_MOUSE	sp|Q6P5E4|UGGG1_MOUSE;tr|Q8BWM7|Q8BWM7_MOUSE	12;6;2;2;1;1	12;6;2;2;1;1	12;6;2;2;1;1	;	6	12	12	12	6	12	9	11	9	10	6	8	6	6	6	10	10	1	6	12	9	11	9	10	6	8	6	6	6	10	10	1	6	12	9	11	9	10	6	8	6	6	6	10
sp|Q6P5F6|S39AA_MOUSE;tr|A0A087WRC8|A0A087WRC8_MOUSE;tr|A0A087WQF7|A0A087WQF7_MOUSE	sp|Q6P5F6|S39AA_MOUSE;tr|A0A087WRC8|A0A087WRC8_MOUSE;tr|A0A087WQF7|A0A087WQF7_MOUSE	2;1;1	2;1;1	2;1;1	;;	3	2	2	2	1	1	1	1	1	1	1	1	0	0	1	1	2	0	1	1	1	1	1	1	1	1	0	0	1	1	2	0	1	1	1	1	1	1	1	1	0	0	1	1
sp|Q6P5F7-2|TTYH3_MOUSE;sp|Q6P5F7|TTYH3_MOUSE	sp|Q6P5F7-2|TTYH3_MOUSE;sp|Q6P5F7|TTYH3_MOUSE	1;1	1;1	1;1	;	2	1	1	1	0	0	0	0	0	1	0	0	0	0	0	0	1	0	0	0	0	0	0	1	0	0	0	0	0	0	1	0	0	0	0	0	0	1	0	0	0	0	0	0
sp|Q6P5F9|XPO1_MOUSE;tr|Q921J0|Q921J0_MOUSE;tr|F6YA11|F6YA11_MOUSE;tr|Q8BYY5|Q8BYY5_MOUSE;tr|A2AKT6|A2AKT6_MOUSE	sp|Q6P5F9|XPO1_MOUSE;tr|Q921J0|Q921J0_MOUSE	22;11;5;3;1	22;11;5;3;1	22;11;5;3;1	;	5	22	22	22	14	19	19	18	16	20	18	16	14	16	16	19	22	2	14	19	19	18	16	20	18	16	14	16	16	19	22	2	14	19	19	18	16	20	18	16	14	16	16	19
sp|Q6P5U7|NWD2_MOUSE;tr|Q8CC58|Q8CC58_MOUSE;tr|Q8CC18|Q8CC18_MOUSE;tr|E0CY00|E0CY00_MOUSE;tr|A0A0G2JGP2|A0A0G2JGP2_MOUSE	sp|Q6P5U7|NWD2_MOUSE	9;2;2;1;1	9;2;2;1;1	9;2;2;1;1		5	9	9	9	4	7	9	8	7	9	7	6	5	5	4	7	7	0	4	7	9	8	7	9	7	6	5	5	4	7	7	0	4	7	9	8	7	9	7	6	5	5	4	7
tr|B7ZNJ3|B7ZNJ3_MOUSE;sp|Q6P9K8-2|CSKI1_MOUSE;sp|Q6P9K8|CSKI1_MOUSE;sp|Q6P9K8-3|CSKI1_MOUSE;sp|Q6P9K8-4|CSKI1_MOUSE;tr|F6R2B3|F6R2B3_MOUSE;sp|Q8VHK1|CSKI2_MOUSE	tr|B7ZNJ3|B7ZNJ3_MOUSE;sp|Q6P9K8-2|CSKI1_MOUSE;sp|Q6P9K8|CSKI1_MOUSE;sp|Q6P9K8-3|CSKI1_MOUSE	21;21;21;20;6;1;1	21;21;21;20;6;1;1	21;21;21;20;6;1;1	;;;	7	21	21	21	4	12	17	20	19	4	6	4	3	4	6	19	10	1	4	12	17	20	19	4	6	4	3	4	6	19	10	1	4	12	17	20	19	4	6	4	3	4	6	19
tr|Q6ZQ56|Q6ZQ56_MOUSE;tr|E9Q2X2|E9Q2X2_MOUSE;sp|Q6P9K9|NRX3A_MOUSE;tr|A0A087WPQ9|A0A087WPQ9_MOUSE;sp|Q6P9K9-2|NRX3A_MOUSE;tr|E9Q3Q4|E9Q3Q4_MOUSE;sp|Q8C985|NRX3B_MOUSE;tr|A0A5F8MPQ9|A0A5F8MPQ9_MOUSE	tr|Q6ZQ56|Q6ZQ56_MOUSE;tr|E9Q2X2|E9Q2X2_MOUSE;sp|Q6P9K9|NRX3A_MOUSE;tr|A0A087WPQ9|A0A087WPQ9_MOUSE;sp|Q6P9K9-2|NRX3A_MOUSE	10;10;10;9;9;4;4;4	8;8;8;8;8;4;4;4	7;7;7;7;7;4;4;4	;;;;	8	10	8	7	8	6	6	5	9	8	7	4	7	4	8	7	10	1	6	5	4	4	7	7	6	4	6	4	7	6	8	0	5	5	4	4	6	6	5	4	6	4	7	6
sp|Q6P9P0|SLF2_MOUSE	sp|Q6P9P0|SLF2_MOUSE	1	1	1		1	1	1	1	0	0	0	0	0	0	1	0	1	1	0	0	0	0	0	0	0	0	0	0	1	0	1	1	0	0	0	0	0	0	0	0	0	0	1	0	1	1	0	0
sp|Q6PA06-2|ATLA2_MOUSE;tr|E9QND8|E9QND8_MOUSE;tr|Q8BYP9|Q8BYP9_MOUSE;sp|Q6PA06|ATLA2_MOUSE	sp|Q6PA06-2|ATLA2_MOUSE;tr|E9QND8|E9QND8_MOUSE;tr|Q8BYP9|Q8BYP9_MOUSE;sp|Q6PA06|ATLA2_MOUSE	3;3;3;3	2;2;2;2	2;2;2;2	;;;	4	3	2	2	2	2	3	3	3	2	1	2	1	2	2	1	3	1	1	1	2	2	2	1	0	1	0	1	1	0	2	0	1	1	2	2	2	1	0	1	0	1	1	0
tr|A2RRK7|A2RRK7_MOUSE;sp|Q6PAJ1|BCR_MOUSE;tr|Q80UP7|Q80UP7_MOUSE	tr|A2RRK7|A2RRK7_MOUSE;sp|Q6PAJ1|BCR_MOUSE	4;4;1	3;3;1	3;3;1	;	3	4	3	3	2	4	4	4	4	1	1	2	1	3	2	4	3	0	1	3	3	3	3	0	0	1	0	2	1	3	2	0	1	3	3	3	3	0	0	1	0	2	1	3
sp|Q6PAK3|ANM8_MOUSE	sp|Q6PAK3|ANM8_MOUSE	6	4	4		1	6	4	4	4	5	6	6	6	6	5	5	4	5	5	5	6	1	4	3	4	4	4	4	3	4	3	3	3	3	4	0	4	3	4	4	4	4	3	4	3	3	3	3
sp|Q6PAR5-5|GAPD1_MOUSE;sp|Q6PAR5-2|GAPD1_MOUSE;sp|Q6PAR5-6|GAPD1_MOUSE;sp|Q6PAR5|GAPD1_MOUSE;sp|Q6PAR5-4|GAPD1_MOUSE;sp|Q6PAR5-3|GAPD1_MOUSE;tr|F7ADT6|F7ADT6_MOUSE;tr|F7ADQ2|F7ADQ2_MOUSE;tr|E9Q0D1|E9Q0D1_MOUSE;tr|F6X819|F6X819_MOUSE	sp|Q6PAR5-5|GAPD1_MOUSE;sp|Q6PAR5-2|GAPD1_MOUSE;sp|Q6PAR5-6|GAPD1_MOUSE;sp|Q6PAR5|GAPD1_MOUSE;sp|Q6PAR5-4|GAPD1_MOUSE;sp|Q6PAR5-3|GAPD1_MOUSE;tr|F7ADT6|F7ADT6_MOUSE;tr|F7ADQ2|F7ADQ2_MOUSE	6;6;6;6;6;3;3;3;2;1	6;6;6;6;6;3;3;3;2;1	6;6;6;6;6;3;3;3;2;1	;;;;;;;	10	6	6	6	4	6	6	6	6	5	4	5	4	4	5	6	6	1	4	6	6	6	6	5	4	5	4	4	5	6	6	1	4	6	6	6	6	5	4	5	4	4	5	6
sp|Q6PAV2-2|HERC4_MOUSE;sp|Q6PAV2|HERC4_MOUSE	sp|Q6PAV2-2|HERC4_MOUSE;sp|Q6PAV2|HERC4_MOUSE	1;1	1;1	1;1	;	2	1	1	1	1	1	1	1	1	1	1	0	1	1	0	1	1	0	1	1	1	1	1	1	1	0	1	1	0	1	1	0	1	1	1	1	1	1	1	0	1	1	0	1
sp|Q6PB44-2|PTN23_MOUSE;sp|Q6PB44|PTN23_MOUSE	sp|Q6PB44-2|PTN23_MOUSE;sp|Q6PB44|PTN23_MOUSE	9;9	9;9	9;9	;	2	9	9	9	2	4	5	6	5	2	3	3	2	1	4	4	5	0	2	4	5	6	5	2	3	3	2	1	4	4	5	0	2	4	5	6	5	2	3	3	2	1	4	4
sp|Q6PB66|LPPRC_MOUSE;tr|F6V2A3|F6V2A3_MOUSE	sp|Q6PB66|LPPRC_MOUSE	31;3	31;3	31;3		2	31	31	31	21	27	26	26	23	23	23	25	24	23	22	26	26	1	21	27	26	26	23	23	23	25	24	23	22	26	26	1	21	27	26	26	23	23	23	25	24	23	22	26
tr|F7BC60|F7BC60_MOUSE;sp|Q6PCP5|MFF_MOUSE;tr|E0CYB9|E0CYB9_MOUSE;tr|A0A1S6GWF9|A0A1S6GWF9_MOUSE;tr|A0A1S6GWG0|A0A1S6GWG0_MOUSE;sp|Q6PCP5-4|MFF_MOUSE;tr|F7CTF8|F7CTF8_MOUSE;sp|Q6PCP5-3|MFF_MOUSE;sp|Q6PCP5-2|MFF_MOUSE;tr|E0CYI3|E0CYI3_MOUSE	tr|F7BC60|F7BC60_MOUSE;sp|Q6PCP5|MFF_MOUSE;tr|E0CYB9|E0CYB9_MOUSE;tr|A0A1S6GWF9|A0A1S6GWF9_MOUSE;tr|A0A1S6GWG0|A0A1S6GWG0_MOUSE	3;3;3;3;3;1;1;1;1;1	3;3;3;3;3;1;1;1;1;1	3;3;3;3;3;1;1;1;1;1	;;;;	10	3	3	3	1	2	2	2	2	1	1	1	1	1	1	2	3	0	1	2	2	2	2	1	1	1	1	1	1	2	3	0	1	2	2	2	2	1	1	1	1	1	1	2
sp|Q6PD03|2A5A_MOUSE;tr|Q3ULN8|Q3ULN8_MOUSE	sp|Q6PD03|2A5A_MOUSE;tr|Q3ULN8|Q3ULN8_MOUSE	3;3	2;2	2;2	;	2	3	2	2	1	3	3	3	3	3	3	2	2	2	3	3	3	0	1	2	2	2	2	2	2	1	2	1	2	2	2	0	1	2	2	2	2	2	2	1	2	1	2	2
tr|Q3V3K6|Q3V3K6_MOUSE;tr|Q3V397|Q3V397_MOUSE;sp|Q6PD26|PIGS_MOUSE;tr|Q3U643|Q3U643_MOUSE	tr|Q3V3K6|Q3V3K6_MOUSE;tr|Q3V397|Q3V397_MOUSE;sp|Q6PD26|PIGS_MOUSE;tr|Q3U643|Q3U643_MOUSE	5;5;5;4	5;5;5;4	5;5;5;4	;;;	4	5	5	5	3	4	5	5	5	3	3	3	3	4	3	5	5	0	3	4	5	5	5	3	3	3	3	4	3	5	5	0	3	4	5	5	5	3	3	3	3	4	3	5
sp|Q6PD28|2A5B_MOUSE	sp|Q6PD28|2A5B_MOUSE	5	3	3		1	5	3	3	2	4	3	2	3	3	3	3	3	2	2	4	5	0	1	3	1	1	2	2	1	2	1	1	1	2	3	0	1	3	1	1	2	2	1	2	1	1	1	2
sp|Q6PDI5-2|ECM29_MOUSE;sp|Q6PDI5|ECM29_MOUSE;tr|A2ALV6|A2ALV6_MOUSE;tr|A2ALV7|A2ALV7_MOUSE;tr|A2ALV9|A2ALV9_MOUSE;tr|Q8C9Q5|Q8C9Q5_MOUSE;tr|A2ALW1|A2ALW1_MOUSE;tr|A2ALV8|A2ALV8_MOUSE	sp|Q6PDI5-2|ECM29_MOUSE;sp|Q6PDI5|ECM29_MOUSE;tr|A2ALV6|A2ALV6_MOUSE;tr|A2ALV7|A2ALV7_MOUSE	3;3;2;2;1;1;1;1	3;3;2;2;1;1;1;1	3;3;2;2;1;1;1;1	;;;	8	3	3	3	1	2	3	2	3	2	2	2	1	2	1	3	2	0	1	2	3	2	3	2	2	2	1	2	1	3	2	0	1	2	3	2	3	2	2	2	1	2	1	3
tr|A0A1D5RMC1|A0A1D5RMC1_MOUSE;sp|Q6PDL0|DC1L2_MOUSE;tr|A0A1D5RM94|A0A1D5RM94_MOUSE	tr|A0A1D5RMC1|A0A1D5RMC1_MOUSE;sp|Q6PDL0|DC1L2_MOUSE;tr|A0A1D5RM94|A0A1D5RM94_MOUSE	8;8;7	8;8;7	7;7;6	;;	3	8	8	7	6	7	8	8	6	8	4	7	5	5	4	6	7	0	6	7	8	8	6	8	4	7	5	5	4	6	7	0	5	6	7	7	5	7	4	6	5	4	3	5
tr|F7AI47|F7AI47_MOUSE;sp|Q6PDM2-3|SRSF1_MOUSE;sp|Q6PDM2-2|SRSF1_MOUSE;sp|Q6PDM2|SRSF1_MOUSE;tr|H7BX95|H7BX95_MOUSE	tr|F7AI47|F7AI47_MOUSE;sp|Q6PDM2-3|SRSF1_MOUSE;sp|Q6PDM2-2|SRSF1_MOUSE;sp|Q6PDM2|SRSF1_MOUSE;tr|H7BX95|H7BX95_MOUSE	1;1;1;1;1	1;1;1;1;1	1;1;1;1;1	;;;;	5	1	1	1	1	0	0	0	0	0	1	1	1	0	1	0	0	0	1	0	0	0	0	0	1	1	1	0	1	0	0	0	1	0	0	0	0	0	1	1	1	0	1	0
tr|A0PJL3|A0PJL3_MOUSE;sp|Q6PDS3-2|SARM1_MOUSE;sp|Q6PDS3|SARM1_MOUSE;sp|Q6PDS3-3|SARM1_MOUSE	tr|A0PJL3|A0PJL3_MOUSE;sp|Q6PDS3-2|SARM1_MOUSE;sp|Q6PDS3|SARM1_MOUSE;sp|Q6PDS3-3|SARM1_MOUSE	5;5;5;5	5;5;5;5	5;5;5;5	;;;	4	5	5	5	3	4	5	4	5	5	4	3	5	4	4	4	5	0	3	4	5	4	5	5	4	3	5	4	4	4	5	0	3	4	5	4	5	5	4	3	5	4	4	4
sp|Q6PE13|PRRT3_MOUSE;tr|A0A0N4SVB5|A0A0N4SVB5_MOUSE;tr|Q8BG44|Q8BG44_MOUSE	sp|Q6PE13|PRRT3_MOUSE;tr|A0A0N4SVB5|A0A0N4SVB5_MOUSE;tr|Q8BG44|Q8BG44_MOUSE	2;2;1	2;2;1	2;2;1	;;	3	2	2	2	2	2	2	2	2	2	2	1	1	1	2	2	2	0	2	2	2	2	2	2	2	1	1	1	2	2	2	0	2	2	2	2	2	2	2	1	1	1	2	2
sp|Q6PEM6|GRM2B_MOUSE;tr|Q3TTJ8|Q3TTJ8_MOUSE;tr|Q9D2W5|Q9D2W5_MOUSE;tr|Q9D318|Q9D318_MOUSE	sp|Q6PEM6|GRM2B_MOUSE;tr|Q3TTJ8|Q3TTJ8_MOUSE;tr|Q9D2W5|Q9D2W5_MOUSE;tr|Q9D318|Q9D318_MOUSE	2;1;1;1	2;1;1;1	2;1;1;1	;;;	4	2	2	2	1	0	0	0	0	0	1	1	1	0	0	0	1	0	1	0	0	0	0	0	1	1	1	0	0	0	1	0	1	0	0	0	0	0	1	1	1	0	0	0
sp|Q6PER3|MARE3_MOUSE;tr|D3Z6G3|D3Z6G3_MOUSE;tr|A0A0J9YVB9|A0A0J9YVB9_MOUSE;sp|Q61166|MARE1_MOUSE	sp|Q6PER3|MARE3_MOUSE;tr|D3Z6G3|D3Z6G3_MOUSE;tr|A0A0J9YVB9|A0A0J9YVB9_MOUSE	4;3;2;1	3;2;1;1	3;2;1;1	;;	4	4	3	3	2	4	3	4	3	3	2	2	2	2	3	3	3	2	1	3	2	3	2	2	1	1	1	1	2	2	3	1	1	3	2	3	2	2	1	1	1	1	2	2
tr|D3YZ98|D3YZ98_MOUSE;tr|E9QLS6|E9QLS6_MOUSE;sp|Q6PF93-2|PK3C3_MOUSE;sp|Q6PF93|PK3C3_MOUSE;tr|E9Q824|E9Q824_MOUSE	tr|D3YZ98|D3YZ98_MOUSE;tr|E9QLS6|E9QLS6_MOUSE;sp|Q6PF93-2|PK3C3_MOUSE;sp|Q6PF93|PK3C3_MOUSE	4;4;4;4;1	4;4;4;4;1	4;4;4;4;1	;;;	5	4	4	4	3	2	3	4	2	2	2	2	3	2	3	3	4	1	3	2	3	4	2	2	2	2	3	2	3	3	4	1	3	2	3	4	2	2	2	2	3	2	3	3
tr|B1AS06|B1AS06_MOUSE;sp|Q6PFD5|DLGP3_MOUSE	tr|B1AS06|B1AS06_MOUSE;sp|Q6PFD5|DLGP3_MOUSE	11;11	11;11	11;11	;	2	11	11	11	5	8	9	10	11	8	6	6	7	6	8	10	8	1	5	8	9	10	11	8	6	6	7	6	8	10	8	1	5	8	9	10	11	8	6	6	7	6	8	10
tr|A0A0A6YX54|A0A0A6YX54_MOUSE;tr|A0A0A6YWY4|A0A0A6YWY4_MOUSE;sp|Q6PGA0-2|RCOR3_MOUSE;tr|A0A0A6YWP7|A0A0A6YWP7_MOUSE;sp|Q6PGA0|RCOR3_MOUSE;tr|A0A0A6YXM5|A0A0A6YXM5_MOUSE	tr|A0A0A6YX54|A0A0A6YX54_MOUSE;tr|A0A0A6YWY4|A0A0A6YWY4_MOUSE;sp|Q6PGA0-2|RCOR3_MOUSE;tr|A0A0A6YWP7|A0A0A6YWP7_MOUSE;sp|Q6PGA0|RCOR3_MOUSE;tr|A0A0A6YXM5|A0A0A6YXM5_MOUSE	1;1;1;1;1;1	1;1;1;1;1;1	1;1;1;1;1;1	;;;;;	6	1	1	1	1	0	0	0	1	1	1	1	1	1	1	1	1	0	1	0	0	0	1	1	1	1	1	1	1	1	1	0	1	0	0	0	1	1	1	1	1	1	1	1
sp|Q6PGF7|EXOC8_MOUSE	sp|Q6PGF7|EXOC8_MOUSE	8	8	8		1	8	8	8	5	4	3	4	5	7	6	4	6	5	5	4	6	0	5	4	3	4	5	7	6	4	6	5	5	4	6	0	5	4	3	4	5	7	6	4	6	5	5	4
tr|A0A0N4SUJ0|A0A0N4SUJ0_MOUSE;sp|Q6PGL7-2|WASC2_MOUSE;sp|Q6PGL7|WASC2_MOUSE;tr|A0A0N4SV74|A0A0N4SV74_MOUSE;tr|Q9CT54|Q9CT54_MOUSE;tr|Q8BRP9|Q8BRP9_MOUSE	tr|A0A0N4SUJ0|A0A0N4SUJ0_MOUSE;sp|Q6PGL7-2|WASC2_MOUSE;sp|Q6PGL7|WASC2_MOUSE;tr|A0A0N4SV74|A0A0N4SV74_MOUSE	5;5;5;4;2;1	5;5;5;4;2;1	5;5;5;4;2;1	;;;	6	5	5	5	1	2	3	5	2	2	1	1	1	1	1	1	1	0	1	2	3	5	2	2	1	1	1	1	1	1	1	0	1	2	3	5	2	2	1	1	1	1	1	1
tr|A0A0A6YWI6|A0A0A6YWI6_MOUSE;sp|Q6PGN3-6|DCLK2_MOUSE;tr|A0A0A6YX71|A0A0A6YX71_MOUSE;sp|Q6PGN3-5|DCLK2_MOUSE;sp|Q6PGN3-4|DCLK2_MOUSE;sp|Q6PGN3-2|DCLK2_MOUSE;sp|Q6PGN3|DCLK2_MOUSE;sp|Q6PGN3-3|DCLK2_MOUSE;tr|A0A0A6YX33|A0A0A6YX33_MOUSE	tr|A0A0A6YWI6|A0A0A6YWI6_MOUSE;sp|Q6PGN3-6|DCLK2_MOUSE;tr|A0A0A6YX71|A0A0A6YX71_MOUSE;sp|Q6PGN3-5|DCLK2_MOUSE;sp|Q6PGN3-4|DCLK2_MOUSE;sp|Q6PGN3-2|DCLK2_MOUSE;sp|Q6PGN3|DCLK2_MOUSE;sp|Q6PGN3-3|DCLK2_MOUSE;tr|A0A0A6YX33|A0A0A6YX33_MOUSE	4;4;4;4;4;4;4;4;3	4;4;4;4;4;4;4;4;3	4;4;4;4;4;4;4;4;3	;;;;;;;;	9	4	4	4	0	3	2	3	3	2	1	1	2	2	3	2	1	0	0	3	2	3	3	2	1	1	2	2	3	2	1	0	0	3	2	3	3	2	1	1	2	2	3	2
tr|Q5J8K5|Q5J8K5_MOUSE;sp|Q6PH08|ERC2_MOUSE;tr|Q5J8K7|Q5J8K7_MOUSE;tr|Q5J8K8|Q5J8K8_MOUSE;sp|Q6PH08-3|ERC2_MOUSE;tr|Q3UHT7|Q3UHT7_MOUSE;sp|Q6PH08-2|ERC2_MOUSE;tr|Q3TRG3|Q3TRG3_MOUSE;tr|A0A1B0GS69|A0A1B0GS69_MOUSE;sp|Q6PH08-4|ERC2_MOUSE;tr|Q8BKM7|Q8BKM7_MOUSE;tr|V9GWT6|V9GWT6_MOUSE;sp|Q99MI1-2|RB6I2_MOUSE;tr|V9GXH3|V9GXH3_MOUSE;tr|V9GXF0|V9GXF0_MOUSE;tr|V9GXP8|V9GXP8_MOUSE;tr|F8VPM7|F8VPM7_MOUSE;s…	tr|Q5J8K5|Q5J8K5_MOUSE;sp|Q6PH08|ERC2_MOUSE;tr|Q5J8K7|Q5J8K7_MOUSE;tr|Q5J8K8|Q5J8K8_MOUSE;sp|Q6PH08-3|ERC2_MOUSE;tr|Q3UHT7|Q3UHT7_MOUSE;sp|Q6PH08-2|ERC2_MOUSE;tr|Q3TRG3|Q3TRG3_MOUSE	8;8;8;8;8;7;5;4;3;3;1;1;1;1;1;1;1;1	8;8;8;8;8;7;5;4;3;3;1;1;1;1;1;1;1;1	8;8;8;8;8;7;5;4;3;3;1;1;1;1;1;1;1;1	;;;;;;;	18	8	8	8	1	2	6	8	7	1	1	0	1	1	1	5	1	1	1	2	6	8	7	1	1	0	1	1	1	5	1	1	1	2	6	8	7	1	1	0	1	1	1	5
sp|Q6PHN9|RAB35_MOUSE;tr|S4R1W7|S4R1W7_MOUSE	sp|Q6PHN9|RAB35_MOUSE	6;1	6;1	6;1		2	6	6	6	4	5	6	6	6	6	5	5	4	6	6	6	6	0	4	5	6	6	6	6	5	5	4	6	6	6	6	0	4	5	6	6	6	6	5	5	4	6	6	6
sp|Q6PHU5|SORT_MOUSE;sp|Q6PHU5-2|SORT_MOUSE	sp|Q6PHU5|SORT_MOUSE;sp|Q6PHU5-2|SORT_MOUSE	7;7	7;7	7;7	;	2	7	7	7	4	4	5	6	4	4	4	3	4	4	6	7	7	0	4	4	5	6	4	4	4	3	4	4	6	7	7	0	4	4	5	6	4	4	4	3	4	4	6	7
sp|Q6PIC6|AT1A3_MOUSE;tr|A0A0G2JGX4|A0A0G2JGX4_MOUSE;tr|Q8VCE0|Q8VCE0_MOUSE;tr|Q8R0E8|Q8R0E8_MOUSE;tr|Q8R0B0|Q8R0B0_MOUSE;tr|Q8CGD9|Q8CGD9_MOUSE;sp|Q9Z1W8|AT12A_MOUSE;tr|Q91WH7|Q91WH7_MOUSE;sp|Q64436|ATP4A_MOUSE;tr|E9QNX7|E9QNX7_MOUSE	sp|Q6PIC6|AT1A3_MOUSE;tr|A0A0G2JGX4|A0A0G2JGX4_MOUSE;tr|Q8VCE0|Q8VCE0_MOUSE;tr|Q8R0E8|Q8R0E8_MOUSE	53;53;51;36;21;9;7;5;5;5	33;33;31;20;8;4;0;0;0;0	32;32;30;20;8;4;0;0;0;0	;;;	10	53	33	32	52	48	51	48	49	51	50	50	51	49	49	49	50	29	33	31	31	30	31	31	31	31	32	30	30	30	31	19	32	31	30	30	31	31	31	31	31	30	30	30
sp|Q6PIE5|AT1A2_MOUSE;tr|Q6ZQ49|Q6ZQ49_MOUSE;tr|D3YYN7|D3YYN7_MOUSE;tr|Q8R3A9|Q8R3A9_MOUSE	sp|Q6PIE5|AT1A2_MOUSE;tr|Q6ZQ49|Q6ZQ49_MOUSE;tr|D3YYN7|D3YYN7_MOUSE	54;54;52;26	54;54;52;26	32;32;30;12	;;	4	54	54	32	48	48	49	51	48	52	49	47	48	47	50	53	50	22	48	48	49	51	48	52	49	47	48	47	50	53	50	22	27	29	27	31	28	30	28	26	28	26	29	32
sp|Q6R891|NEB2_MOUSE;sp|Q6R891-2|NEB2_MOUSE;tr|Q8C3W4|Q8C3W4_MOUSE	sp|Q6R891|NEB2_MOUSE;sp|Q6R891-2|NEB2_MOUSE;tr|Q8C3W4|Q8C3W4_MOUSE	8;7;4	8;7;4	7;6;4	;;	3	8	8	7	1	2	5	8	5	0	0	0	0	0	1	2	2	0	1	2	5	8	5	0	0	0	0	0	1	2	2	0	0	1	4	7	4	0	0	0	0	0	0	1
tr|A0A0N4SWH0|A0A0N4SWH0_MOUSE;tr|Q4VBG2|Q4VBG2_MOUSE;tr|Q5DTM1|Q5DTM1_MOUSE;tr|A0A0R4J0S6|A0A0R4J0S6_MOUSE;sp|Q6RHR9-2|MAGI1_MOUSE;tr|Q3TQ86|Q3TQ86_MOUSE;tr|Q4H4B5|Q4H4B5_MOUSE;sp|Q6RHR9-3|MAGI1_MOUSE;tr|E9PZ12|E9PZ12_MOUSE;tr|B9EKC0|B9EKC0_MOUSE;tr|A0A0N4SUZ0|A0A0N4SUZ0_MOUSE;tr|Q4H4B4|Q4H4B4_MOUSE;sp|Q6RHR9|MAGI1_MOUSE;tr|A0A0N4SUP9|A0A0N4SUP9_MOUSE;tr|Q8CCP7|Q8CCP7_MOUSE	tr|A0A0N4SWH0|A0A0N4SWH0_MOUSE;tr|Q4VBG2|Q4VBG2_MOUSE;tr|Q5DTM1|Q5DTM1_MOUSE;tr|A0A0R4J0S6|A0A0R4J0S6_MOUSE;sp|Q6RHR9-2|MAGI1_MOUSE;tr|Q3TQ86|Q3TQ86_MOUSE;tr|Q4H4B5|Q4H4B5_MOUSE;sp|Q6RHR9-3|MAGI1_MOUSE;tr|E9PZ12|E9PZ12_MOUSE;tr|B9EKC0|B9EKC0_MOUSE;tr|A0A0N4SUZ0|A0A0N4SUZ0_MOUSE;tr|Q4H4B4|Q4H4B4_MOUSE;sp|Q6RHR9|MAGI1_MOUSE;tr|A0A0N4SUP9|A0A0N4SUP9_MOUSE	3;3;3;3;3;3;3;3;3;3;3;3;3;2;1	3;3;3;3;3;3;3;3;3;3;3;3;3;2;1	3;3;3;3;3;3;3;3;3;3;3;3;3;2;1	;;;;;;;;;;;;;	15	3	3	3	0	1	3	3	3	0	0	1	0	0	0	2	0	0	0	1	3	3	3	0	0	1	0	0	0	2	0	0	0	1	3	3	3	0	0	1	0	0	0	2
sp|Q6URW6-2|MYH14_MOUSE;tr|K3W4R2|K3W4R2_MOUSE;sp|Q6URW6|MYH14_MOUSE;sp|Q6URW6-3|MYH14_MOUSE;tr|A0A140LI60|A0A140LI60_MOUSE;tr|Q7TQH2|Q7TQH2_MOUSE	sp|Q6URW6-2|MYH14_MOUSE;tr|K3W4R2|K3W4R2_MOUSE;sp|Q6URW6|MYH14_MOUSE;sp|Q6URW6-3|MYH14_MOUSE;tr|A0A140LI60|A0A140LI60_MOUSE	10;10;10;10;5;3	4;4;4;4;2;1	4;4;4;4;2;1	;;;;	6	10	4	4	8	8	6	7	8	8	9	8	6	7	8	8	9	0	3	2	1	2	3	3	3	3	1	2	2	3	4	0	3	2	1	2	3	3	3	3	1	2	2	3
sp|Q6V3W6|DRC7_MOUSE	sp|Q6V3W6|DRC7_MOUSE	1	1	1		1	1	1	1	1	1	1	1	1	1	1	1	1	1	1	1	1	0	1	1	1	1	1	1	1	1	1	1	1	1	1	0	1	1	1	1	1	1	1	1	1	1	1	1
sp|Q6VNB8|WDFY3_MOUSE;tr|A0A1D5RLV7|A0A1D5RLV7_MOUSE;tr|G3UYW1|G3UYW1_MOUSE;tr|B7NZ86|B7NZ86_MOUSE;tr|Q8CHB9|Q8CHB9_MOUSE;sp|Q6VNB8-2|WDFY3_MOUSE	sp|Q6VNB8|WDFY3_MOUSE;tr|A0A1D5RLV7|A0A1D5RLV7_MOUSE;tr|G3UYW1|G3UYW1_MOUSE	10;10;10;2;2;2	10;10;10;2;2;2	10;10;10;2;2;2	;;	6	10	10	10	3	6	8	6	9	9	6	4	6	3	8	8	10	0	3	6	8	6	9	9	6	4	6	3	8	8	10	0	3	6	8	6	9	9	6	4	6	3	8	8
sp|Q6VNS1|NTRK3_MOUSE;tr|A0A0A6YWF9|A0A0A6YWF9_MOUSE;tr|A0A0A6YWL7|A0A0A6YWL7_MOUSE;sp|Q6VNS1-2|NTRK3_MOUSE;sp|Q6VNS1-3|NTRK3_MOUSE	sp|Q6VNS1|NTRK3_MOUSE;tr|A0A0A6YWF9|A0A0A6YWF9_MOUSE;tr|A0A0A6YWL7|A0A0A6YWL7_MOUSE	3;3;3;1;1	1;1;1;1;1	1;1;1;1;1	;;	5	3	1	1	1	3	3	3	2	2	1	1	1	1	1	2	3	0	1	1	1	1	1	1	1	1	1	1	1	1	1	0	1	1	1	1	1	1	1	1	1	1	1	1
tr|A4FU75|A4FU75_MOUSE;sp|Q6WQJ1|DGLA_MOUSE	tr|A4FU75|A4FU75_MOUSE;sp|Q6WQJ1|DGLA_MOUSE	7;7	7;7	7;7	;	2	7	7	7	2	4	3	6	5	3	3	2	2	3	4	4	5	0	2	4	3	6	5	3	3	2	2	3	4	4	5	0	2	4	3	6	5	3	3	2	2	3	4	4
tr|A0A0R4J2B2|A0A0R4J2B2_MOUSE;sp|Q6WVG3|KCD12_MOUSE;tr|Q69ZA6|Q69ZA6_MOUSE;tr|Q8CBQ4|Q8CBQ4_MOUSE;tr|Q14AX3|Q14AX3_MOUSE;tr|Q8C7J6|Q8C7J6_MOUSE;sp|Q50H33-2|KCTD8_MOUSE;sp|Q50H33|KCTD8_MOUSE	tr|A0A0R4J2B2|A0A0R4J2B2_MOUSE;sp|Q6WVG3|KCD12_MOUSE;tr|Q69ZA6|Q69ZA6_MOUSE	5;5;4;2;2;1;1;1	5;5;4;2;2;1;1;1	5;5;4;2;2;1;1;1	;;	8	5	5	5	2	4	2	3	4	4	3	4	1	3	4	4	5	1	2	4	2	3	4	4	3	4	1	3	4	4	5	1	2	4	2	3	4	4	3	4	1	3	4	4
tr|A2AMH3|A2AMH3_MOUSE;sp|Q6X893|CTL1_MOUSE;tr|A2AMH5|A2AMH5_MOUSE;tr|A2AMH4|A2AMH4_MOUSE;sp|Q6X893-2|CTL1_MOUSE;tr|A2AMH8|A2AMH8_MOUSE	tr|A2AMH3|A2AMH3_MOUSE;sp|Q6X893|CTL1_MOUSE;tr|A2AMH5|A2AMH5_MOUSE;tr|A2AMH4|A2AMH4_MOUSE;sp|Q6X893-2|CTL1_MOUSE;tr|A2AMH8|A2AMH8_MOUSE	2;2;2;2;2;1	2;2;2;2;2;1	2;2;2;2;2;1	;;;;;	6	2	2	2	0	2	2	1	2	2	1	1	1	1	1	2	2	0	0	2	2	1	2	2	1	1	1	1	1	2	2	0	0	2	2	1	2	2	1	1	1	1	1	2
sp|Q6YCH2|TDPZ4_MOUSE	sp|Q6YCH2|TDPZ4_MOUSE	1	1	1		1	1	1	1	0	1	0	0	0	0	1	1	0	0	0	0	0	0	0	1	0	0	0	0	1	1	0	0	0	0	0	0	0	1	0	0	0	0	1	1	0	0	0	0
sp|Q6ZPE2|MTMR5_MOUSE;sp|Q6ZPE2-2|MTMR5_MOUSE;tr|D6RG52|D6RG52_MOUSE;tr|F7AWK3|F7AWK3_MOUSE;tr|H3BKD9|H3BKD9_MOUSE;tr|F6S251|F6S251_MOUSE;tr|Q9Z2D2|Q9Z2D2_MOUSE;tr|Q8C135|Q8C135_MOUSE;tr|E9Q0D4|E9Q0D4_MOUSE;sp|E9PXF8-2|MTMRD_MOUSE;sp|E9PXF8|MTMRD_MOUSE	sp|Q6ZPE2|MTMR5_MOUSE;sp|Q6ZPE2-2|MTMR5_MOUSE	26;26;6;4;4;3;1;1;1;1;1	26;26;6;4;4;3;1;1;1;1;1	26;26;6;4;4;3;1;1;1;1;1	;	11	26	26	26	18	23	20	22	20	23	22	21	22	21	22	22	22	3	18	23	20	22	20	23	22	21	22	21	22	22	22	3	18	23	20	22	20	23	22	21	22	21	22	22
sp|Q6ZPF3-3|TIAM2_MOUSE;sp|Q6ZPF3-2|TIAM2_MOUSE;sp|Q6ZPF3|TIAM2_MOUSE;tr|A0A2X0SSQ6|A0A2X0SSQ6_MOUSE;tr|A0A2I3BRI9|A0A2I3BRI9_MOUSE;tr|A0A2I3BRJ9|A0A2I3BRJ9_MOUSE	sp|Q6ZPF3-3|TIAM2_MOUSE;sp|Q6ZPF3-2|TIAM2_MOUSE;sp|Q6ZPF3|TIAM2_MOUSE;tr|A0A2X0SSQ6|A0A2X0SSQ6_MOUSE;tr|A0A2I3BRI9|A0A2I3BRI9_MOUSE;tr|A0A2I3BRJ9|A0A2I3BRJ9_MOUSE	2;2;2;2;1;1	2;2;2;2;1;1	2;2;2;2;1;1	;;;;;	6	2	2	2	1	1	0	1	0	1	1	1	1	1	1	0	2	0	1	1	0	1	0	1	1	1	1	1	1	0	2	0	1	1	0	1	0	1	1	1	1	1	1	0
sp|Q6ZPJ3|UBE2O_MOUSE	sp|Q6ZPJ3|UBE2O_MOUSE	14	14	14		1	14	14	14	10	12	10	11	11	12	11	11	9	8	12	10	9	0	10	12	10	11	11	12	11	11	9	8	12	10	9	0	10	12	10	11	11	12	11	11	9	8	12	10
sp|Q6ZPQ6-2|PITM2_MOUSE;tr|E9PYJ7|E9PYJ7_MOUSE;sp|Q6ZPQ6|PITM2_MOUSE;tr|Q6NS55|Q6NS55_MOUSE;tr|Q3UEE4|Q3UEE4_MOUSE;tr|Q3UHB3|Q3UHB3_MOUSE;tr|A0A0G2JFQ8|A0A0G2JFQ8_MOUSE;tr|E0CXR4|E0CXR4_MOUSE;tr|Q3TPA5|Q3TPA5_MOUSE	sp|Q6ZPQ6-2|PITM2_MOUSE;tr|E9PYJ7|E9PYJ7_MOUSE;sp|Q6ZPQ6|PITM2_MOUSE;tr|Q6NS55|Q6NS55_MOUSE	11;11;11;9;4;3;3;1;1	11;11;11;9;4;3;3;1;1	11;11;11;9;4;3;3;1;1	;;;	9	11	11	11	4	9	7	7	5	8	7	6	6	5	7	6	11	0	4	9	7	7	5	8	7	6	6	5	7	6	11	0	4	9	7	7	5	8	7	6	6	5	7	6
tr|A0A0G2JER3|A0A0G2JER3_MOUSE;tr|A0A0G2JG99|A0A0G2JG99_MOUSE;tr|A2AHB7|A2AHB7_MOUSE;tr|C0KTP6|C0KTP6_MOUSE;sp|Q6ZPR4|KCNT1_MOUSE;tr|A2AHB9|A2AHB9_MOUSE;tr|A2AHB8|A2AHB8_MOUSE;tr|Q8C853|Q8C853_MOUSE	tr|A0A0G2JER3|A0A0G2JER3_MOUSE;tr|A0A0G2JG99|A0A0G2JG99_MOUSE;tr|A2AHB7|A2AHB7_MOUSE;tr|C0KTP6|C0KTP6_MOUSE;sp|Q6ZPR4|KCNT1_MOUSE;tr|A2AHB9|A2AHB9_MOUSE;tr|A2AHB8|A2AHB8_MOUSE;tr|Q8C853|Q8C853_MOUSE	2;2;2;2;2;2;2;1	2;2;2;2;2;2;2;1	1;1;1;1;1;1;1;1	;;;;;;;	8	2	2	1	1	1	2	2	2	2	1	2	2	1	2	2	2	0	1	1	2	2	2	2	1	2	2	1	2	2	2	0	0	0	1	1	1	1	0	1	1	0	1	1
sp|Q6ZPU9|KBP_MOUSE;tr|E0CXN7|E0CXN7_MOUSE;tr|H3BIY2|H3BIY2_MOUSE;sp|Q6ZPU9-2|KBP_MOUSE;sp|Q6ZPU9-3|KBP_MOUSE	sp|Q6ZPU9|KBP_MOUSE;tr|E0CXN7|E0CXN7_MOUSE;tr|H3BIY2|H3BIY2_MOUSE;sp|Q6ZPU9-2|KBP_MOUSE	3;2;2;2;1	3;2;2;2;1	3;2;2;2;1	;;;	5	3	3	3	3	3	1	3	1	3	2	2	2	2	2	2	3	0	3	3	1	3	1	3	2	2	2	2	2	2	3	0	3	3	1	3	1	3	2	2	2	2	2	2
sp|Q6ZQ18-2|EFR3B_MOUSE;sp|Q6ZQ18|EFR3B_MOUSE;tr|A0A1W2P7T9|A0A1W2P7T9_MOUSE;tr|Q8BWC5|Q8BWC5_MOUSE	sp|Q6ZQ18-2|EFR3B_MOUSE;sp|Q6ZQ18|EFR3B_MOUSE;tr|A0A1W2P7T9|A0A1W2P7T9_MOUSE	18;18;13;1	18;18;13;1	17;17;12;0	;;	4	18	18	17	7	14	13	12	13	16	11	13	7	10	11	12	18	1	7	14	13	12	13	16	11	13	7	10	11	12	18	1	6	13	12	11	12	15	10	12	6	9	10	11
sp|Q6ZQ38|CAND1_MOUSE;tr|Q3UMI9|Q3UMI9_MOUSE;tr|D3YWC5|D3YWC5_MOUSE;tr|Q3TD19|Q3TD19_MOUSE;tr|Q3UM57|Q3UM57_MOUSE;sp|Q6ZQ73|CAND2_MOUSE	sp|Q6ZQ38|CAND1_MOUSE;tr|Q3UMI9|Q3UMI9_MOUSE	43;23;6;1;1;1	43;23;6;1;1;1	43;23;6;1;1;1	;	6	43	43	43	35	39	36	39	38	37	36	38	32	36	34	40	41	9	35	39	36	39	38	37	36	38	32	36	34	40	41	9	35	39	36	39	38	37	36	38	32	36	34	40
[truncated: 1,220 more rows]
[truncated: 96 more columns]

## Sheet: 2_NormCleanDat
PV_IN Enriched Proteins: WT vs 5xFAD PV-CIBOP MS data (SA-enriched samples)			Log2 LFQ Data (No normalization) (PV-IN Proteome)															Log2ColumnLFQAvgNorm (PV-IN proteome)											Input Proteomes DEP results
[truncated: 1,974 more rows]

[truncated: 5 more sheets: 3_BulkProteomes, 4_GSEA_DEPs_5xFADvsWT_PVIN, 5_GSVA_DEPs_5xFADvsWT_PVIN+Bulk, 6_Resilience_PVIN DEPs, 7_Luminex Data]
