# Supplementary material for: Native-state proteomics of Parvalbumin interneurons identifies unique molecular signatures and vulnerabilities to early Alzheimer’s pathology
Source: Nat Commun. 2024 Apr 1;15:2823. doi: 10.1038/s41467-024-47028-7 (PMC10985119; doi:10.1038/s41467-024-47028-7)
Supplement: Supplementary file 10 — Supplementary Data 7 [file 41467_2024_47028_MOESM10_ESM.xlsx]

## Sheet: Reagent List (Antibodies)
Antibody/Reagent List
List of Primary antibody		Dilution	Dilution	Dilution	Vendor	Cat. #	Link for antibody
Application		IHC	WB	Flow cytometry
4G8	Mouse	1:2,000			BioLegend	800701	https://www.biolegend.com/nl-nl/products/purified-anti-beta-amyloid-17-24-antibody-11233?GroupID=BLG15648
COX-5	Mouse	1:1,000	1:1,000		Invitrogen	459120	https://www.thermofisher.com/antibody/product/COX5A-Antibody-clone-6E9B12D5-Monoclonal/459120
GFAP	Rat	1:1.000			Invitrogen	13-0300	https://www.thermofisher.com/antibody/product/GFAP-Antibody-clone-2-2B10-Monoclonal/13-0300
GFP	Goat	1:2,000			Rockland	600101215	https://www.rockland.com/categories/primary-antibodies/gfp-antibody-600-101-215/
Iba1	rabbit	1:500			Abcam	ab178846	https://www.abcam.com/products/primary-antibodies/iba1-antibody-epr16588-ab178846.html
LC3	rabbit		1:1,000		Cell Signaling	12741	https://www.cellsignal.com/products/primary-antibodies/lc3a-b-d3u4c-xp-rabbit-mab/12741
NeuN	mouse			1:250	Millipore	MAB377	https://www.emdmillipore.com/US/en/product/Anti-NeuN-Antibody-clone-A60,MM_NF-MAB377?ReferrerURL=https%3A%2F%2Fwww.google.com%2F
Parvalbumin	rabbit	1:100			Abcam	ab181086	https://www.abcam.com/products/primary-antibodies/parvalbumin-antibody-epr13091-ab181086.html
Parvalbumin	gp	1:5,000			Synaptic systems	195004	https://sysy.com/product/195004
Parvalbumin	Mouse	1:2,000			Sigma	SAB4200545	https://www.sigmaaldrich.com/US/en/product/sigma/p3088
RFP	Rabbit	1:2000		1:250	Rockland	600-401-379	https://www.rockland.com/categories/primary-antibodies/rfp-antibody-pre-adsorbed-600-401-379/
V5	Rabbit		1:500		Abcam	ab206566	https://www.abcam.com/products/primary-antibodies/v5-tag-antibody-sv5-p-k-ab206566.html
Wisteria Floribunda Lectin, Biotinylated		1:200			Vector Laboratories	B-1355	https://vectorlabs.com/products/biotinylated-wisteria-floribunda-lectin
β-actin	Mouse		1:3,000		Santa Cruz	sc-47778	https://www.scbt.com/p/beta-actin-antibody-c4?gad_source=1&gclid=CjwKCAiA6KWvBhAREiwAFPZM7hsaIwcv66vGhetgxvaVygBYdQ1u64fzGWqiYsmAFWwLY1AZvVTT7hoCDegQAvD_BwE
List of Secondary Antibodies
applications		IHC	WB	Flow cytometry
Anti-Goat Alexa Fluor 488		1:500			Thermofisher scientific	A-11055	https://www.thermofisher.com/antibody/product/Donkey-anti-Goat-IgG-H-L-Cross-Adsorbed-Secondary-Antibody-Polyclonal/A-11055
Anti-Guinea Pig Alexa Fluor 488		1:500		1:500	Thermofisher scientific	A11073	https://www.thermofisher.com/antibody/product/Goat-anti-Guinea-Pig-IgG-H-L-Highly-Cross-Adsorbed-Secondary-Antibody-Polyclonal/A-11073
Anti-Guinea Pig Alexa Fluor 647		1:500			Jackson ImmunoResearch	106-605-003	https://www.jacksonimmuno.com/catalog/products/106-605-003
Anti-mouse Alexa Fluor 488		1:500			Thermofisher scientific	A32766	https://www.thermofisher.com/antibody/product/Donkey-anti-Mouse-IgG-H-L-Highly-Cross-Adsorbed-Secondary-Antibody-Polyclonal/A32766
Anti-mouse Alexa Fluor 594		1:500			Thermofisher scientific	A21203	https://www.thermofisher.com/antibody/product/Donkey-anti-Mouse-IgG-H-L-Highly-Cross-Adsorbed-Secondary-Antibody-Polyclonal/A-21203
Anti-mouse Alexa Fluor 647		1:500			Thermofisher scientific	A31571	https://www.thermofisher.com/antibody/product/Donkey-anti-Mouse-IgG-H-L-Highly-Cross-Adsorbed-Secondary-Antibody-Polyclonal/A-31571
Anti-mouse Alexa Fluor Plus800			1:10000		Thermofisher scientific	A32730	https://www.thermofisher.com/antibody/product/Goat-anti-Mouse-IgG-H-L-Highly-Cross-Adsorbed-Secondary-Antibody-Polyclonal/A32730
Anti-Mouse HRP			1:10000		Jackson ImmunoResearch	115-035-003	https://www.jacksonimmuno.com/catalog/products/115-035-003
Anti-rabbbit Alexa Fluor 800			1:10000		Thermofisher scientific	A32735	https://www.thermofisher.com/antibody/product/Goat-anti-Rabbit-IgG-H-L-Highly-Cross-Adsorbed-Secondary-Antibody-Polyclonal/A32735?gclid=CjwKCAiAi6uvBhADEiwAWiyRdj_CLNwKEGQEGwUrg_VlIZrW6EXgUcQ4WwRneGje6vKcB62FrstoMhoCBbkQAvD_BwE&ef_id=CjwKCAiAi6uvBhADEiwAWiyRdj_CLNwKEGQEGwUrg_VlIZrW6EXgUcQ4WwRneGje6vKcB62FrstoMhoCBbkQAvD_BwE:G:s&s_kwcid=AL!3652!3!516608152215!!!g!!!12825517856!122158235235&cid=bid…
Anti-rabbit Alexa Fluor 594		1:500		1:500	Thermofisher scientific	A21207	https://www.thermofisher.com/antibody/product/Donkey-anti-Rabbit-IgG-H-L-Highly-Cross-Adsorbed-Secondary-Antibody-Polyclonal/A-21207
Anti-rabbit Alexa Fluor 647		1:500			Thermofisher scientific	A32795	https://www.thermofisher.com/antibody/product/Donkey-anti-Rabbit-IgG-H-L-Highly-Cross-Adsorbed-Secondary-Antibody-Polyclonal/A32795
Anti-rabbit HRP			1:100,000		Jackson ImmunoResearch	111-035-003	https://www.jacksonimmuno.com/catalog/products/111-035-003
Anti-rat Alexa Fluor 488					Thermofisher scientific	A48262	https://www.thermofisher.com/antibody/product/Goat-anti-Rat-IgG-H-L-Highly-Cross-Adsorbed-Secondary-Antibody-Polyclonal/A48262
Streptavidin Alexa Fluor 488		1:500			Thermofisher scientific	S11223	https://www.thermofisher.com/order/catalog/product/S11223
Streptavidin Alexa Fluor 680			1:20,000		Thermofisher scientific	S32358	https://www.thermofisher.com/order/catalog/product/S32358
Streptavidin DyLight 488		1:500			Thermofisher scientific	A21832	https://www.thermofisher.com/proteins/product/Streptavidin-Protein/21832
Streptavidin DyLight 594		1:500			Thermofisher scientific	A21842	https://www.thermofisher.com/proteins/product/Streptavidin-Protein/21842
List of Reagents	Manufacturer	Catalog #
Bacteriostatic Sodium Chloride	Hospira	30339577000
BCA colorimetric assay	Thermofisher scientific	23227
Biotin	Sigma-Aldrich	B4639-100mg
Bis-Tris Gels	Thermofisher scientific	NW04125BOX
Bis-Tris Gels	GenScript	M00668
DAPI	Sigma-Aldrich	10236276001
DTT	Sigma-Aldrich	10197777001
Fixation buffer	eBioscience	00-8222-49
HALT protease & phosphatase inhibitor cocktail	Thermofisher scientific	1861284
HLB columns	Oasis	186003908
Horse serum	vectorlabs	S-2000-20
Human Amyloid beta (aa1-42) Quantikine ELISA Kit	RnDsystems	DAB142
iBLOT mini stack system	Thermofisher scientific	IB23002
Iodoacetamide	Sigma-Aldrich	I6125
Laemmli buffer	Bio-Rad	1610747
Lysyl endopeptidase	Wako	125-05061
MILLIPLEX MAP Total Akt/mTOR Magnetic Bead 11-Plex Kit - Cell Signaling Multiplex Assay	Millipore-Sigma	48-612MAG
OneComp eBeads™	Thermofisher scientific	984 01-1111-41
Optimal cutting temperature	Sakura	4583
Paraformaldehyde	Thermofisher scientific	J19943.K2
Permeabilization buffer	eBioscience	00-8333-56
Prolong Diamond	Invitrogen	p36970
Protein Ladder	BioLabs	P7719S
Silverstain	Thermofisher scientific	24612
streptavidin magnetic beads	Thermofisher scientific	88817
StartingBlockT20	Thermofisher	37543
SuperSignal™ West Atto Ultimate Sensitivity Substrate	Thermofisher scientific	A38555
TBS-T	Thermofisher scientific	J77500.K2
Triton X-100	Thermofisher scientific	HFH10
Trypsin	Promega	V5111
Unstained OneComp ebeads compensation beads	eBioscience	01-111-42
Western ECL Substrate	BioRad	1705060
