# Supplementary material for: Native-state proteomics of Parvalbumin interneurons identifies unique molecular signatures and vulnerabilities to early Alzheimer’s pathology
Source: Nat Commun. 2024 Apr 1;15:2823. doi: 10.1038/s41467-024-47028-7 (PMC10985119; doi:10.1038/s41467-024-47028-7)
Supplement: Supplementary file 12 — Source Data [file 41467_2024_47028_MOESM12_ESM.xlsx]

## Sheet: Figure 1E G
Figure 1E: streptavidin 680
						Lane
						1	WT-Input						Figure 1 G. Selected PV-IN proteins enriched in PV-CIBOP
						2	WT-Input						PV-IN proteins	NegIP			TurboIP
						3	WT-Input						Cplx1	0.296864	1.44134	-1.1	6.63206	6.51316	6.76365
						4	Turbo-Input						TurboID	-0.31167	-0.08323	0.394892	6.8665	5.88666	6.93086
						5	Turbo-Input						Ank1	1.60849	-0.94735	-0.66114	5.84932	5.30536	5.83985
						6	Turbo-Input						Eif4b	0.12147	0.055613	-0.17708	6.11968	4.99484	5.23437
						7	WT-SA pulldown						Elfn1	0.432069	-0.81873	0.386661	4.07492	3.19591	4.09619
						8	WT-SA pulldown						Kcnc2	-0.5582	0.253752	0.304451	2.5357	2.36568	2.09231
						9	WT-SA pulldown						Syt2	0.179586	0.290554	-0.47014	2.02029	1.4913	2.56674
						10	Turbo-SA pulldown						Gria4	-0.32837	-0.15112	0.479486	1.9809	1.63001	2.42078
						11	Turbo-SA pulldown						Kcnc3	-0.49656	0.432346	0.06421	1.14956	2.40006	1.78675
						12	Turbo-SA pulldown						Slc32a1	-0.00728	0.159	-0.15172	1.91637	1.156	1.8856
													Nefh	0.173153	-0.30079	0.127636	1.5778	1.42559	1.40877
													Gabrg2	0.462589	0.021905	-0.48449	1.69979	0.875512	1.16609
													Non-PV proteins
Figure 1E V5						Lane							Slc17a7	-0.15573	0.073167	0.082564	0.261048	0.133393	0.414647
						1	WT-Input						Gfap	-0.19459	-0.9375	1.13209	0.701895	1.19979	0.698832
						2	WT-Input						Cst3	-1.05845	0.496658	0.561794	0.12702	1.73081	0.356539
						3	WT-Input						Mbp	0.543545	-0.0382	-0.50535	0.807425	0.834525	0.003495
						4	Turbo-Input						Plp1	-0.32908	0.30761	0.021472	0.823935	-0.13625	0.121255
						5	Turbo-Input
						6	Turbo-Input
						7	WT-SA pulldown
						8	WT-SA pulldown
						9	WT-SA pulldown
						10	Turbo-SA pulldown
						11	Turbo-SA pulldown
						12	Turbo-SA pulldown
Figure 1E Beta-actin
						Lane
						1	WT-Input
						2	WT-Input
						3	WT-Input
						4	Turbo-Input
						5	Turbo-Input
						6	Turbo-Input
						7	WT-SA pulldown
						8	WT-SA pulldown
						9	WT-SA pulldown
						10	Turbo-SA pulldown
						11	Turbo-SA pulldown
						12	Turbo-SA pulldown
Figure 1E Silver stain
						Lane
						1	Blank
						2	WT-Input
						3	WT-Input
						4	WT-Input
						5	Turbo-Input
						6	Turbo-Input
						7	Turbo-Input
						8	WT-SA pulldown
						9	WT-SA pulldown
						10	WT-SA pulldown
						11	Turbo-SA pulldown
						12	Turbo-SA pulldown
						13	Turbo-SA pulldown

## Sheet: Figure 2 and 3
Figure 2
Source data for this figure are provided in Supplemental Datahseets 1 and 2
Figure 3
Source data for this figure are provided in Supplemental Datasheet 3, subsheets 1-3

## Sheet: Figure 4 B C E F G 
Figure 4B. Linear Regression analysis: Interneuron protein marker associations with age, genotype and Age*Genotype interaction term								Figure 4C. Linear Regression Analysis: Neuronal subclasses and associations with Age, Genotype (5xFAD vs. WT) and Age x Genotype interaction term
Pvalb	Std. Beta Coeff.	p value	Overall ANOVA					Pan Excitatory Markers	Std. Beta Coeff.	p	Overall ANOVA
Age	0.317	0.002	F	14.8				Age	-0.373	0.0002	F	11.27
Genotype	-0.385	0.0001	p	4e-06				Genotype	0.252	0.012	p	4.7e-05
Age * Genotype	-0.161	0.39						Age x Genotype	-0.091	0.78
Kcnc3	Std. Beta Coeff.	p value	Overall ANOVA					Pan Inhibitory Markers	Std. Beta Coeff.	p	Overall ANOVA
Age	-0.068	0.497	F	9.5				Age	-0.242	0.02	F	6.8
Genotype	-0.432	0.0004	p	0.0002				Genotype	-0.3	0.004	p	0.002
Age * Genotype	-0.368	0.05						Age x Genotype	-0.305	0.374
								PV IN Markers	Std. Beta Coeff.	p	Overall ANOVA
VIP	Std. Beta Coeff.	p value	Overall ANOVA					Age	0.074	0.453	F	11.1
Age	0.16	0.118	F	2.1				Genotype	-0.449	1.6e-05	p	5e-05
Genotype	0.178	0.13	p	0.14				Age x Genotype	-0.379	0.248
Age * Genotype	Not tested
								SST IN Markers	Std. Beta Coeff.	p	Overall ANOVA
								Age	0.147	0.177	F	1.38
SST	Std. Beta Coeff.	p value	Overall ANOVA					Genotype	0.111	0.308	p	0.26
Age	0.289	0.029	F	9.7				Age x Genotype	Not performed
Genotype	-0.352	0.05	p	0.0002
Age * Genotype	0.229	0.246						VIP IN Markers	Std. Beta Coeff.	p	Overall ANOVA
								Age	-0.382	0.0003	F	8.38
								Genotype	-0.173	0.088	p	0.0005
								Age x Genotype	-0.228	0.499
Figure 4E PV count /ROI
	3mo 5xFAD							3mo WT								6mo 5xFAD								6mo WT
animal number	# 1	# 2	# 3	# 4	# 5	#6		# 1	# 2	# 3	# 4	# 5	#6	#7		# 1	# 2	# 3	# 4	# 5	#6	#7		# 1	# 2	# 3	# 4	# 5	#6	#7	#8
Anterior Ctx	178	87	44	250	181	152		396	523	473	399	139	171	78		252	435	280	364	219	164	308		235	622	326	298	243	622	289	183
Post Ctx	35	19	17	9	34	5		15	46	50	15	3	49	15		45	113	52	49	92	92	43		91	186	88	109	47	158	94	50
Sub	26	18	1	3	2	0		11	5	21	10	3	25	14		9	11	7	11	21	22	33		47	19	13	33	22	29	24	12
Figure 4F PNN count /ROI	3mo 5xFAD							3mo WT								6mo 5xFAD								6mo WT
	# 1	# 2	# 3	# 4	# 5	#6		# 1	# 2	# 3	# 4	# 5	#6	#7		# 1	# 2	# 3	# 4	# 5	#6	#7		# 1	# 2	# 3	# 4	# 5	#6	#7	#8
Anterior Ctx	46	152	31	115	141	47		388	350	337	460	539	322	341		268	376	193	168	370	203	262		379	496	573	438	131	411	407	502
Post Ctx	28	45	17	44	36	13		116	76	107	130	140	116	118		63	125	79	79	86	133	109		167	178	193	122	131	160	135	153
Sub	11	6	6	18	13	1		24	28	27	27	33	22	15		24	20	9	15	18	15	19		39	31	31	28	26	27	20	27
Figure Fig 4G % PNN positive PV cells	3mo 5xFAD							3mo WT								6mo 5xFAD								6mo WT
	# 1	# 2	# 3	# 4	# 5	#6		# 1	# 2	# 3	# 4	# 5	#6	#7		# 1	# 2	# 3	# 4	# 5	#6	#7		# 1	# 2	# 3	# 4	# 5	#6	#7	#8
Anterior Ctx	11.4286	21.0526	17.6471	11.1111	35.2941	0		66.6667	41.3043	48	80	66.6667	63.2653	60		31.1111	55.7522	61.5385	51.0204	48.913	57.6087	55.8139		58.2418	69.3548	73.8636	66.055	78.7234	66.4557	71.2766	78
Post Ctx	15.7303	39.0805	11.3636	33.6	33.7017	10.5263		69.4444	56.5966	57.0825	75.4386	77.6978	50.8772	61.5385		47.2222	56.3218	43.2143	41.7582	49.7717	46.9512	47.0779		69.7872	64.4694	70.2454	70.8054	2.46914	56.2701	62.6298	77.5956
Sub	34.6154	27.7778	0	100	50			54.5455	80	90.4762	70	100	52	42.8571		44.4444	72.7273	57.1429	45.4545	57.1429	63.6364	48.4849		76.5957	94.7368	61.5385	69.697	86.3636	68.9655	66.6667	66.6667

## Sheet: Figure 5 C D E F G J
	Figure 5E: Bulk tissue lysate												Figure 5D elisa data				Figure 5J PV-IN DEPs	up in the 5xFAD								Down in the 5xFAD
													5xFAD/WT	WT/WT	5xFAD/Turbo	WT/TurboID		Turbo/FAD			Turbo/WT					Turbo/FAD			Turbo/WT
							Lane						73.85	0	660.38	0		ANIMAL#1	#2	#3	#1	#2	#3			ANIMAL#1	#2	#3	#1	#2	#3
							1	5xFAD					900	2.69	606.73	0.19	Cldn11	23.059	24.0547	24.1278	19.5487	20.0726	20.5186		Strn4	20.5826	21.3843	20.6092	22.6118	23.0998	22.8772
							2	5xFAD					271.54	0.58	360.96	0	H2bu2	26.8443	27.0501	26.38	24.3125	22.956	23.2727		Mrpl43	26.9719	25.1519	25.0074	27.8417	27.4307	27.9593
							3	5xFAD							786.35		Cox5a	23.1396	23.064	23.7797	20.8327	21.2581	19.7985		Shank2	20.9017	21.7113	20.1172	22.0458	23.7787	23.0258
							4	WT									Myo1d	22.8337	23.2992	24.0925	19.8137	21.3026	21.1644		Homer1	22.7923	24.8551	22.7458	25.1203	25.8996	25.5966
							5	WT									Armt1	22.6092	23.5334	23.2439	19.8881	21.4868	20.6056		Cplx1	26.0412	26.9134	25.0094	28.0036	28.3382	27.9005
							6	WT			Fiogure 5C Flow Cytometry Data						Apeh	24.133	24.0047	23.574	20.6588	21.5363	22.1316		Srgap2	22.3642	20.2483	22.3232	23.9072	24.0192	23.4016
							7	5xFAD-Turbo			Genotype	Rep1	Rep2	Rep3	Rep4		Dhcr7	22.9443	22.5858	22.7289	21.133	20.0051	20.6531		Washc2	23.0651	21.074	22.3938	24.3861	24.9478	23.6139
							8	5xFAD-Turbo			WT/No TurboID/No AAV	0.5	0.21												Mapt	27.184	28.7344	26.8045	29.4417	30.0327	29.6823
							9	5xFAD-Turbo			WT/No TurboID	71.7	92.4	69.6											Sipa1l1	23.1783	22.9232	22.992	24.4628	25.8438	25.3621
							10	5xFAD-Turbo			FAD/No TurboID	84.8	87.6	80.5											Sorbs1	20.3285	21.9378	21.0822	23.367	23.2824	23.3359
							11	WT-Turbo			WT/TurboID	41.6	78.3	90.6											Map2	30.8954	32.3517	29.9235	32.6424	33.8177	33.5194
							12	WT-Turbo			FAD/TurboID	57.6	52.6	80	42										Magi1	21.035	22.6438	20.7694	23.6361	23.92	23.7187
							13	WT-Turbo			(% TdTomato+ cells within NeuN+ve singlet Nuclei isolated from cortex)														Dlgap4	22.0561	23.5122	23.1361	25.1622	25.3142	25.2366
							14	Irrelevant																	Stam	18.8691	21.1489	20.6909	22.7282	22.7701	22.4983
																									Synrg	24.8092	26.859	24.2158	27.2372	28.2983	27.7865
																									Efhd2	23.8746	24.9284	22.9033	25.813	26.9689	26.4212
	Figure 5E Beta-actin from bulk tissue lysate																								Cep170b	20.8019	22.5105	19.7238	23.29	23.708	23.6745
																									Ppp1r9b	21.972	23.0642	21.85	24.4407	25.5375	24.5628
							Lane																		Shank2	25.1643	26.8125	24.5987	26.9748	29.2054	28.2552
							1	5xFAD																	Ppp1r9a	21.275	21.2332	20.3939	22.6038	24.7776	23.6077
							2	5xFAD																	Nebl	22.1445	22.828	19.8471	24.0959	24.9899	24.8096
							3	5xFAD																	Ahnak2	20.9892	19.0084	19.4221	22.6598	22.4892	23.5743
							4	WT																	Atp6ap2	19.9039	20.9152	20.8819	24.9186	25.9169	25.4855
							5	WT
							6	WT
							7	5xFAD-Turbo
							8	5xFAD-Turbo
							9	5xFAD-Turbo					Fig 5G PCA analysis (PV-IN SA-enriched proteomes)
							10	5xFAD-Turbo					Sample ID	Sample Type	Genotype	PC1	PC2	PC3
							11	WT-Turbo					Intensity C10_IP_PV_26	PV AP	Turbo/FAD	0.76005	0.33699	-0.63424
							12	WT-Turbo					Intensity C7_IP_PV_2	PV AP	Turbo/FAD	0.44642	-0.75263	0.23127
							13	WT-Turbo					Intensity C8_IP_PV_22	PV AP	Turbo/FAD	2.23673	1.15833	-0.92735
							14	Irrelevant					Intensity C11_IP_PV_4	PV AP	Turbo/WT	0.02132	-1.22898	0.26045
													Intensity C12_IP_PV_7	PV AP	Turbo/WT	0.66853	-1.38421	0.87287
													Intensity C13_IP_PV_69	PV AP	Turbo/WT	0.3738	-1.31738	0.46963
	Figure 5F: Streptavidin enriched tissue lysate												Intensity C4_IP_PV_1	PV AP	WT/FAD	-0.57054	1.34594	2.07368
													Intensity C5_IP_PV_8	PV AP	WT/FAD	-0.74061	0.76815	0.88001
							Lane						Intensity C6_IP_PV_2385	PV AP	WT/FAD	-0.36104	0.60051	-0.55982
							1	5xFAD					Intensity C1_IP_PV_3	PV AP	WT/WT	-1.73276	-0.64528	-1.60517
							2	5xFAD					Intensity C2_IP_PV_5	PV AP	WT/WT	-0.64852	0.63718	-0.30021
							3	5xFAD					Intensity C3_IP_PV_2388	PV AP	WT/WT	-0.45338	0.48136	-0.76112
							4	WT
							5	WT
							6	WT
							7	5xFAD-Turbo
							8	5xFAD-Turbo
							9	5xFAD-Turbo
							10	5xFAD-Turbo
							11	WT-Turbo
							12	WT-Turbo
							13	WT-Turbo
	Figure 5F: V5 streptavidin enriched tissue lysate
							Lane
							1	5xFAD
							2	5xFAD
							3	5xFAD
							4	WT
							5	WT
							6	WT
							7	5xFAD-Turbo
							8	5xFAD-Turbo
							9	5xFAD-Turbo
							10	5xFAD-Turbo
							11	WT-Turbo
							12	WT-Turbo
							13	WT-Turbo

## Sheet: Figure 6 D E F H I
Figure 6, D	2 Month PPR			3 month PPR			Figure 6, E	hAPP-AAV PPR				Figure 6, F : 2 months old			Ctrl								5xFAD						Figure 6, F : 3 months old			Ctrl												5xFAD					Figure 6, H
	Ctrl	5xFAD		Ctrl	5xFAD			Ctrl	hAPP		Stimulus Number	1	0.872654	0.841418	0.912795	0.860665	1.09298	0.963329		0.961619	0.836538	0.822447	0.750311	0.68166	0.755418	1.063		Stimulus Number	1	0.934153	0.863809	1.05096	0.902597	1.0186	0.857492	0.833084	0.900417	0.79539	0.838351		0.604414	0.668045	0.432651	0.81111	0.892882	0.750154	0.865662		sEPSC Amp
	0.872654	0.961619		0.934153	0.604414			1	0.836168		(50 ms ISI)	2	0.874664	0.758753	0.904491	0.702048	1.09572	0.884668		0.859808	0.712517	0.668439	0.596808	0.516627	0.640153	0.919139		(50 ms ISI)	2	0.827041	0.770082	0.920902	1.05106	0.920644	0.756368	0.695423	0.934677	0.721672	0.964671		0.600559	0.527819	0.30054	0.737917	0.834683	0.673273	0.705588
	0.841418	0.836538		0.863809	0.668045			0.863591	0.95314			3	0.780161	0.78448	0.856906	0.598996	1.00476	0.812359		0.699123	0.625628	0.646984	0.52812	0.522493	0.593983	0.836503			3	0.724695	0.743317	0.833407	1.01312	0.844427	0.698027	0.66257	0.834181	0.675897	0.898575		0.50494	0.465929	0.229638	0.643333	0.764509	0.653657	0.625368
	0.912795	0.822447		1.05096	0.432651			0.937308	0.885957			4	0.755361	0.781106	0.817291	0.571075	0.939298	0.768952		0.608372	0.586231	0.603744	0.410528	0.496752	0.564204	0.766557			4	0.676427	0.713431	0.770961	0.962679	0.824619	0.661467	0.594119	0.786902	0.670382	0.817678		0.474095	0.344746	0.218087	0.627604	0.748817	0.622881	0.575
	0.860665	0.750311		0.902597	0.81111			0.924666	0.813151
	1.09298	0.68166		1.0186	0.892882			0.838925	0.858223
	0.963329	0.755418		0.857492	0.750154			0.896847	0.861454
		1.063		0.833084	0.865662			0.940164	0.84684		Šídák's multiple comparisons test	Predicted (LS) mean diff.	95.00% CI of diff.	Below threshold?	Summary	Adjusted P Value
				0.900417				0.939166	0.714008
				0.79539				0.932027	0.77331		WT - 5xFAD																	Šídák's multiple comparisons test	Predicted (LS) mean diff.	95.00% CI of diff.	Below threshold?	Summary	Adjusted P Value
				0.838351				0.931711	0.867859		Row 1	0.08526	-0.09222 to 0.2627	No	ns	0.6275
									0.812159		Row 2	0.1681	-0.009348 to 0.3456	No	ns	0.0696												Group A - Group B
									0.847622		Row 3	0.1702	-0.007320 to 0.3476	No	ns	0.0649												Row 2	0.1816	0.008326 to 0.3550	Yes	*	0.0363
									0.815702		Row 4	0.1956	0.01808 to 0.3730	Yes	*	0.0255												Row 3	0.2305	0.05717 to 0.4038	Yes	**	0.0046
Unpaired t test																												Row 4	0.2375	0.06417 to 0.4108	Yes	**	0.0033
P value	0.2144			0.0081				0.0011																				Row 5	0.232	0.05866 to 0.4053	Yes	**	0.0043
P value summary	ns			**				**			Test details	Predicted (LS) mean 1	Predicted (LS) mean 2	Predicted (LS) mean diff.	SE of diff.	N1	N2	t	DF
Significantly different (P < 0.05)?	No			Yes				Yes
One- or two-tailed P value?	Two-tailed			Two-tailed				Two-tailed			WT - 5xFAD																	Test details	Predicted (LS) mean 1	Predicted (LS) mean 2	Predicted (LS) mean diff.	SE of diff.	N1	N2	t	DF
t, df	t=1.318, df=11			t=3.048, df=15				t=3.792, df=21			Row 1	0.924	0.8387	0.08526	0.06834	6	7	1.248	44
											Row 2	0.8701	0.7019	0.1681	0.06834	6	7	2.46	44									Group A - Group B
Number of values	6	7		10	7			10	13		Row 3	0.8063	0.6361	0.1702	0.06834	6	7	2.49	44									Row 2	0.8995	0.7178	0.1816	0.06749	10	7	2.691	60
											Row 4	0.7722	0.5766	0.1956	0.06834	6	7	2.861	44									Row 3	0.8563	0.6258	0.2305	0.06749	10	7	3.415	60
Minimum	0.8414	0.6817		0.7954	0.4327			0.8389	0.714																			Row 4	0.7928	0.5553	0.2375	0.06749	10	7	3.519	60
25% Percentile	0.8559	0.7503		0.837	0.6044			0.8885	0.8127																			Row 5	0.7479	0.5159	0.232	0.06749	10	7	3.437	60
Median	0.8927	0.8224		0.8821	0.7502			0.9319	0.8468
75% Percentile	0.9957	0.9616		0.9553	0.8657			0.9394	0.8647
Maximum	1.093	1.063		1.051	0.8929			1	0.9531
Range	0.2516	0.3813		0.2556	0.4602			0.1611	0.2391

Mean	0.924	0.8387		0.8995	0.7178			0.9204	0.8374
Std. Deviation	0.09348	0.1324		0.0819	0.1627			0.0448	0.05695
Std. Error of Mean	0.03816	0.05002		0.0259	0.06151			0.01417	0.01579







































































































































































































































[truncated: 19 more columns]

## Sheet: Figure 7 B D
														Fig 7 D: streptavidin in 5XFAD-Turbo and WT-Turbo
																				Lane
																				1	5xFAD-Turbo
Figure 7B	5xFAD vs WT PV (Log2Abundance Ratio)																			2	5xFAD-Turbo
MitoCarta Functional Group	1	2	3																	3	5xFAD-Turbo
Carbohydrate metabolism	0.287139	-0.518	-0.57897																	4	5xFAD-Turbo
Complex II	0.301103	-0.03449	0.018944																	5	WT-Turbo
Detoxification	0.539849	-0.23731	0.316558																	6	WT-Turbo
Complex III	0.158678	0.169984	0.600834																	8-11	Irrelevant
Nucleotide metabolism	0.286559	0.07739	0.758231
Signaling	0.573753	0.042947	0.677251
Small molecule transport	0.914091	0.035737	0.423673
Complex I	0.615876	0.447032	0.719336
Vitamin metabolism	0.714871	0.238457	0.861469
Protein homeostasis	0.924554	0.565698	0.537031
Metals and cofactors	0.722573	0.303723	1.2608
Other	0.870393	0.237383	1.19522
Lipid metabolism	0.600941	0.588709	1.14965
Amino acid metabolism	1.6611	-0.24766	1.02778
Complex IV	0.79912	0.460057	1.2081
Mitochondrial central dogma	0.555771	0.724278	1.38649
Mitochondrial dynamics/surveillance	0.555771	0.724278	1.38649											Fig 7 D: Cox5a in 5XFAD-Turbo and WT-Turbo
Complex V	0.863715	0.781802	1.04786
																				Lane					Figure 7D: Cox 5a streptavidin enriched protein blot quantitative analysis (Arbitrary intensity units)
																				1	5xFAD-Turbo				Well #	Group	COX-5	Strep680	COX-5/Strep680	Fold change
																				2	5xFAD-Turbo				1	5xFAD	3753.78	117873	0.0318459	1.49229
																				3	5xFAD-Turbo				2	5xFAD	4490.61	109150	0.0411415	1.92787
																				4	5xFAD-Turbo				3	5xFAD	8536.97	143100	0.0596574	2.79552
																				5	WT-Turbo				4	5xFAD	3314.81	73892.5	0.0448599	2.10212
																				6	WT-Turbo				5	WT	3225.73	151156	0.0213404	1
																				7	WT-Turbo				6	WT	4925.97	211343	0.023308	1.0922
																				8-11	Irrelevant				7	WT	3305.18	131448	0.0251444	1.17825
														Fig 7 D: Cox5a and beta actin in 5XFAD-Turbo and WT-Turbo
																						Lane			Figure 7D: Cox 5a in whole tissue lysate, blot quantitative analysis (Arbitrary intensity units)
																						1	5xFAD-Turbo		Well #	Group	COX-5	b-actin	COX-5/b-actin	Fold change
																						2	5xFAD-Turbo		1	5xFAD	25610.1	41942.8	0.610596	0.964785
																						3	5xFAD-Turbo		2	5xFAD	23667	45407.7	0.521212	0.823553
																			Beta actin in bulk tissue lysate			4	5xFAD-Turbo		3	5xFAD	31584.2	45503.4	0.694106	1.09674
																						5	WT-Turbo		4	5xFAD	31909.3	46713.6	0.683085	1.07932
																						6	WT-Turbo		5	WT	29504.6	46619.4	0.632883	1
																						7	WT-Turbo		6	WT	28727.4	47355	0.606638	0.958532
																									7	WT	26185.1	46267.7	0.565947	0.894237
																			Cox5a in bulk tissue lysate

## Sheet: Figure 8 C G H J
		Fig 8H LC3 in PV-Inof wt and 5XFad mice
																																Figure 8 C	PV-IN	Bulk		Figure 8G. Positive regulators of autophagy				Figure 7O: Regulators of synaptic plasticity
																																Rhoa	0.84341	-0.106574			5xFAD-PV	WT-PV			5xFAD-PV	WT
										Lane				Figure 8H: Pulldown LC3-II/LC3-I																		Prkca	0.816128	-0.0884789		Htt	-0.54296	0.542956		Sipa1l1	-0.85453	0.854529
										1	5xFAD-Turbo			LC3-II	well #	Group	Area	Mean	IntDen	Raw IntDen			Background sustraction	Ratio								Cacna2d1	0.473974	-0.214842		Pip4k2a	0.215809	-0.21581		Rims1	-0.84721	0.847213
										2	5xFAD-Turbo				1	5xFAD-Turbo	0.019	170.213	3.168	285107		84.787	70.223	1.96929								Hras	0.337794	-0.189555		Pip4k2b	0.515039	-0.51504		Ctnnd2	-0.84706	0.847055
										3	5xFAD-Turbo				2	5xFAD-Turbo	0.019	136.331	2.537	228354		118.669	104.105	2.38401								Rheb	-0.207481	-0.688808		Pip4k2c	0.685248	-0.68525		Ppp1r9a	-0.81244	0.812438
										4	5xFAD-Turbo				3	5xFAD-Turbo	0.019	119.665	2.227	200439		135.335	120.771	1.80795								Mapt	-1.91594	-0.108457		Rab3gap2	-0.53727	0.53727		Adgrb1	-0.79502	0.795025
										5	WT-Turbo				4	5xFAD-Turbo	0.019	192.119	3.576	321800		62.881	48.317	1.87043								Mapt	-2.14459	-0.108457		Rab3gap1	0.30863	-0.30863		Mapt	-0.79196	0.79196
										6	WT-Turbo				5	WT-Turbo	0.019	190.618	3.548	319285		64.382	49.818	1.64394								Eif4b	-2.79397	-0.23782		Irgm1	0.653265	-0.65327		Dbn1	-0.79091	0.790913
										8-10	Irrelevant				6	WT-Turbo	0.019	160.494	2.987	268827		94.506	79.942	1.59766												Ccny	0.546343	-0.54634		Grin1	-0.78917	0.789166
															7	WT-Turbo	0.019	174.592	3.249	292442		80.408	65.844	1.4096												Gsk3a	0.119782	-0.11978		Hras	0.782679	-0.78268
																																				Hmgb1	-0.72198	0.721983		Map1a	-0.7683	0.768304
														LC3-I	well #	Group	Area	Mean	IntDen	Raw IntDen			Background sustraction													Map2k1	0.202386	-0.20239		Cplx2	-0.7656	0.765601
															1	5xFAD-Turbo	0.019	204.777	3.811	343001		50.223	35.659													Mtdh	-0.30492	0.304924		Shank2	-0.75929	0.759294
															2	5xFAD-Turbo	0.019	196.768	3.662	329587		58.232	43.668													Prkaa2	-0.53077	0.53077		Shank2	-0.74526	0.745265
															3	5xFAD-Turbo	0.019	173.636	3.232	290840		81.364	66.8													Gsk3b	0.201689	-0.20169		Mapt	-0.73766	0.737662
															4	5xFAD-Turbo	0.019	214.604	3.994	359461		40.396	25.832													Trim23	0.168258	-0.16826		Grin2b	-0.73629	0.736288
															5	WT-Turbo	0.019	210.132	3.911	351971		44.868	30.304													C9orf72	-0.16898	0.168978		Synpo	-0.73587	0.735869
															6	WT-Turbo	0.019	190.399	3.544	318919		64.601	50.037													Gnai3	0.697941	-0.69794		Akap5	-0.73097	0.730973
															7	WT-Turbo	0.019	193.725	3.605	324490		61.275	46.711													Pafah1b2	0.324521	-0.32452		Syn1	-0.72291	0.722912
		Figure 8H: Streptavidin in pulldown tissue																																		Rab12	0.634021	-0.63402		Shank3	-0.72175	0.721748
																																				Slc25a4	0.31957	-0.31957		Snca	-0.71112	0.711123
																	0.123	240.436	29.654	2668839	Background	14.564	0													Slc25a5	0.089373	-0.08937		Erc2	-0.70556	0.705562
																	0.011	0	0	0		255	240.436													Vdac1	0.52109	-0.52109		Nos1	-0.70337	0.703374
										Lane																										Mapk3	-0.08996	0.089961		Dlg4	-0.70083	0.70083
										1	5xFAD-Turbo																													Arf1	0.698725	-0.69873
										2	5xFAD-Turbo			Fig 8H Strep680 in pulldown sample		ID	Group	Area	Mean	IntDen	Raw IntDen			Background sustraction																Syngap1	-0.67777	0.677774
										3	5xFAD-Turbo				1		5xFAD-Turbo	0.53	186.203	98.706	35534223		68.797	22.115																Lrrtm2	0.67122	-0.67122
										4	5xFAD-Turbo				2		5xFAD-Turbo	0.53	197.7	104.801	37728343		57.3	10.618								Figure 8: Proportion of Long-lived proteins PV-IN proteomes from WT and 5xFAD mice								Rab5a	0.666592	-0.66659
										5	WT-Turbo				3		5xFAD-Turbo	0.53	198.132	105.03	37810682		56.868	10.186								longlived proteins = proteins with estimate half life >75th percentile of distribution (13.7 days)								Nlgn3	-0.66011	0.660111
										6	WT-Turbo				4		5xFAD-Turbo	0.53	201.194	106.653	38395088		53.806	7.124								PV-IN CIBOP	N	Other	%Longlived					Sorcs3	0.64834	-0.64834
										8-10	Irrelevant				5		WT-Turbo	0.53	190.922	101.208	36434770		64.078	17.396								Increased in 5xFAD	38	60	38.7755					Syt7	-0.64117	0.641173
															6		WT-Turbo	0.53	170.237	90.243	32487311		84.763	38.081								Decreased in 5xFAD	20	71	21.978					Grm2	0.636119	-0.63612
															7		WT-Turbo	0.53	178.065	94.392	33981156		76.935	30.253								Non-changing	298	937	24.1296					Calb2	-0.62966	0.629656
																																								Itpka	0.62555	-0.62555
																								Background sustraction								Chi Square statistic	10.86							Abhd6	0.607041	-0.60704
																		0.197	208.318	40.941	14738893	Background	46.682	0								p	0.004							Ppfia3	-0.60403	0.604027
																		0.002	6.381	0.011	4135		248.619	201.937																Slc24a2	0.600291	-0.60029
																																								Shisa9	-0.59575	0.595747
																																								Ckap5	0.582403	-0.5824
																																								Tnr	-0.57584	0.575839
																																								Rapgef2	-0.56213	0.562135
																																								Iqsec2	-0.55868	0.558677
																																								Braf	-0.55641	0.55641
																																								Htt	-0.54296	0.542956
																																								Nptn	0.535655	-0.53565
																																								Apoe	0.534863	-0.53486
																																								Vamp2	-0.52442	0.524417
																																								Cdk5	0.52164	-0.52164
																																								Pak1	-0.5163	0.516304
																																								Adcy1	0.515688	-0.51569
																																								Slc4a10	-0.51312	0.513124
																																								Cfl1	-0.51235	0.512346
																																								Snap47	-0.50816	0.508162
																																								Sorcs2	0.488735	-0.48874
																																								Grik2	-0.48494	0.484938
																																								Camk2b	-0.4797	0.479703
																																								Grin2d	-0.47381	0.473813
																																								Rasgrf1	0.470898	-0.4709
																																								Myo6	-0.46942	0.46942
																																								App	0.458824	-0.45882
																																								Ptk2b	0.435355	-0.43535
																																								Rac1	0.434706	-0.43471
																																								Mpp2	-0.43345	0.433446
																																								Syngr1	0.428687	-0.42869
																																								Syp	0.427312	-0.42731
																																								Grin2a	-0.42413	0.424134
																																								Nf1	0.423612	-0.42361
																																								Kalrn	-0.42042	0.420417
																																								Stxbp1	-0.41438	0.414379
																																								Gfap	-0.40126	0.40126
																																								Camk2a	-0.37915	0.379148
																																								Zzef1	-0.36741	0.367406
																																								Ntrk2	-0.3662	0.366201
																																								Mgll	-0.35925	0.359245
																																								Stxbp1	0.356458	-0.35646
																																								Ptpn5	-0.33774	0.337736
																																								Rab3gap1	0.30863	-0.30863
																																								Epha4	0.302787	-0.30279
																																								Kcnb1	-0.27794	0.277942
																																								Atp2b2	0.245148	-0.24515
																																								Gnal	-0.24106	0.241062
																																								Pten	0.231735	-0.23173
																																								Cyp46a1	0.230777	-0.23078
																																								Rab3a	0.203176	-0.20318
																																								Gsk3b	0.201689	-0.20169
																																								Ywhag	-0.20121	0.20121
																																								Brsk1	0.192687	-0.19269
																																								Lnpep	0.181203	-0.1812
																																								Kras	0.178205	-0.17821
																																								Rasgrf2	0.167897	-0.1679
																																								Mapk1	0.167683	-0.16768
																																								Unc13a	0.157892	-0.15789
																																								Lrrtm1	-0.15566	0.155665
																																								Gria1	-0.08574	0.085739
																																								Rab8a	0.070655	-0.07065
																																								Hnrnpk	-0.06714	0.067138
																																								Snap25	-0.05733	0.057333
																																								Prrt1	-0.05477	0.054768
																																								Prrt2	0.050649	-0.05065
																																								Prkcg	0.037514	-0.03751
																																								Atp2b2	0.020234	-0.02023
																																								Grm5	0.013955	-0.01396
																																								Ncdn	-0.00134	0.001342

## Sheet: Supp Fig 1 C D E F G I J K L M
S1, C	sEPSC Amplitude			sIPSC Amplitude			S1, D	sEPSC IEI			sIPSC IEI			S1, E	sEPSC Rise Time			sIPSC Rise Time			S1, F	sEPSC Decay Time			sIPSC Decay Time			S1, G	sEPSC Half-width			sIPSC Half-width			S1, I		AP Firing Frequency
	WT	TurboID		WT	TurboID			WT	TurboID		WT	TurboID			WT	TurboID		WT	TurboID			WT	TurboID		WT	TurboID			WT	TurboID		WT	TurboID			Current Density (pA/pF)	WT
		17.5204						74.16	52.08		89.84	109.54				0.619729							1.56784							0.282807						-2	0	0	0	0	0	0	0	0	0	0	0	0	0
	55.3141	17.4914						58.38			138.28	73.96			2.4041	0.619544						6.84541	1.56753						3.90219	0.282491						0	0	0	0	0	0	0	0	0	0	0	0	0	0
	32.1879			29.5828					466.32		44.98				1.72465			2.10423				4.92415			5.47365				3.02005			0.588551				2	0	3.33333	26.6667	0	6.66667	0	0	13.3333	0	0	0	0	0
	37.8619	18.5346						461.32	0.0600586		228.28				2.14964	0.572301						4.61954	5.02052						2.28325	0.302291						4	90	80	60	0	33.3333	0	6.66667	70	6.66667	6.66667	0	0	13.3333
	27.4539	39.8021			29.0954				53.98						2.73779	0.896361			1.7386			6.30242	4.39661			5.85582			0.28337	1.29375			2.34285			6	150	126.667	86.6667	90	53.3333	90	60	96.6667	90	30	10	0	56.6667
	30.2479	29.0634			28.5646			652.68			75.1599	169.38			1.30497	1.21609			1.25694			6.90941	8.61317			10.8783			3.11717	2.23281			2.91862			8	183.333	160	110	116.667	76.6667	120	100	113.333	123.333	50	86.6667	3.33333	86.6667
	32.3484	35.3939		26.65	25.9151				7.26001		96.04	334.8			0.869301	1.81656		0.510951	1.53148			4.82436	9.02992		8.32376	7.33263			2.39829	2.51384		0.658125	2.60926			10	206.667	183.333	130	146.667	86.6667	143.333	126.667	133.333	146.667	63.3333	113.333	33.3333	110
	65.2994	30.8145							357.26		227.62				2.87478	1.17397						6.32938	5.9012						4.26626	2.86507						12	226.667	206.667	146.667	166.667	100	160	150	150	170	80	136.667	73.3333	133.333
	29.0807	28.1242			23.5943						123.4	9.23999			0.994199	1.22245			1.70233			5.10263	8.08933			5.18901			1.48062	3.39491			1.82936			14	243.333	226.667	160	186.667	110	173.333	173.333	166.667	186.667	90	153.333	100	153.333
	21.5547	24.7838			29.816			160.58	106.36			96.6599			1.58098	2.86711			1.13682			4.19586	6.0379			9.33988			1.18195	3.06062			0.690765			16	256.667	240	166.667	203.333	113.333	183.333	193.333	186.667	203.333	100	170	120	170
	21.9887	27.2843			27.4407			108.4	74.86		35.1201	357.9			1.25431	2.74926			2.87934			5.39149	6.17566			16.0478			1.62881	2.69272			4.93223			18	263.333	253.333	173.333	216.667	120	193.333	213.333	200	216.667	110	183.333	136.667	180
	28.7412	24.0892		36.7034	21.1563				142.7		64.0398	121.66			1.57234	1.43492		2.21218	1.51196			6.04848	4.34803		7.73139	7.19694			3.37643	1.1882		2.63597	1.4298			20	270	263.333	180	230	120	206.667	226.667	213.333	233.333	113.333	196.667	150	193.333
	22.2928	35.104			24.7841			56.6599	16.62		56.74				2.259	0.662812			1.72148			5.10563	3.31862			5.60746			1.95276	2.36408			0.798013			22	276.667	270	183.333	240	116.667	213.333	243.333	230	243.333	120	206.667	166.667	203.333
	137.526	27.4453		22.0567	20.2088			172.78			57.8401	161.48			1.28565	1.44883		1.91272	1.33177			7.03541	5.43145		10.2335	4.83758			4.61573	1.51692		1.36721	0.457389			24	280	276.667	186.667	250	116.667	216.667	256.667	240	253.333	123.333	216.667	180	210
		24.5848			25.6978				489.26			213.12				1.30953			1.27659				5.8438			6.02362				0.424979			1.42523			26	283.333	283.333	186.667	256.667	116.667	223.333	270	250	263.333	126.667	226.667	193.333	216.667
	23.8849	29.6785			22.1358			59.28			180.48	245.8			1.3341	0.948804			3.20463			4.80257	3.9537			8.76961			1.9625	2.12147			3.62729			28	286.667	286.667	190	266.667	100	230	283.333	260	270	130	233.333	203.333	220
	31.2264	29.5373		26.3605	22.2094			168.16	450.64		58.6799	6.04004			1.52181	1.54		2.41827	2.47085			5.3513	6.91596		6.11639	8.48921			3.11816	1.44942		0.939417	0.539477			30	290	293.333	183.333	273.333	73.3333	230	290	273.333	276.667	133.333	240	213.333	220
		28.3995			24.7745			154.02			197.54					1.3785			1.46592				4.97946			3.20963				1.24475			0.475649
	22.6831	28.2261			27.7988				100.6		175.32	210.1			0.80281	1.67332			0.732263			4.0806	8.0629			13.9982			0.226354	2.42814			3.69153
	22.2677	21.586		32.7156	29.949			18.8199			52.8599	153.58			0.701067	0.74264		2.27013	1.66126			3.33959	5.75871		10.3	13.6305			0.739905	0.582437		1.51057	4.12528
		30.6087			18.179			392.12	306.38			155.18				1.10809			1.67566				8.77434			4.78601				2.06594			0.23561											Šídák's multiple comparisons test	Predicted (LS) mean diff.	95.00% CI of diff.	Below threshold?	Summary	Adjusted P Value
	48.9611				22.3962			337.22	304.3		375.22				2.04876				1.25125			7.73935				3.52656			4.96946				0.141387
		36.8974						17.1001			56.5801					0.540757							9.69355							2.76654														WT turbo neg - WT turbo pos
		27.3409		21.138	23.8079						108.2					1.59818		0.947128	1.01857				4.39837		3.84015	8.17025				2.01525		0.913452	2.2814											Row 1	0	-45.85 to 45.85	No	ns	>0.9999
	24.6542	29.081						76.9399	579.04		78.78	77.8398			1.39769	0.993358						3.33187	3.55555						1.59029	2.03654														Row 2	0	-45.85 to 45.85	No	ns	>0.9999
	20.4198				22.022			40.2001	75.88		106.94				1.84983				1.427			4.35154				5.11987			2.7254				0.293971											Row 3	2.206	-43.65 to 48.06	No	ns	>0.9999
								0.0999756				305.6																																Row 4	-11.28	-57.13 to 34.58	No	ns	>0.9999
		25.4604			21.0438				454.66		78.3401	326.34				0.948288			2.03452				6.58394			6.1154				1.43458			0.182278											Row 5	-6.679	-52.53 to 39.18	No	ns	>0.9999
	23.9791	28.1187		34.8992	28.6869			445.42			11.6399				3.13273	1.04812		1.70461	1.49478			7.64508	3.25231		5.17071	6.74333			0.911553	1.23351		2.73082	0.675536											Row 6	0.05012	-45.80 to 45.90	No	ns	>0.9999
				30.5201					220.32		54.8801	353.66						3.63937							8.63325							2.7078												Row 7	-7.469	-53.32 to 38.39	No	ns	>0.9999
	24.8301				27.6402			2.38	297		99.3201				1.21413				2.31503			3.75893				7.70263			1.5517				1.67658											Row 8	-15.03	-60.88 to 30.83	No	ns	0.9989
	30.5235			43.1116	23.6067						43.6599	377.2			2.04164			2.9534	0.896706			4.23494			8.54352	7.77849			1.56354			4.33249	1.36328											Row 9	-15.18	-61.03 to 30.68	No	ns	0.9987
		22.9309			27.0398			788.9	503.22		203.66	75.96				1.13183			3.11351				4.26395			13.3473				1.67172			1.65217											Row 10	-18.6	-64.45 to 27.26	No	ns	0.9875
	26.007	42.4045			24.3922				106.54		106.68	75.74			1.60936	0.737614			0.860594			4.64043	8.77551			14.2618			1.56489	3.73558			1.86105											Row 11	-19.25	-65.10 to 26.61	No	ns	0.9824
	62.7284	28.6068		47.7416	37.6297			158.06			94.26				1.82052	1.85518		2.25799	1.56555			7.36329	4.81904		6.48107	14.0029			4.0366	1.04907		5.06951	4.04851											Row 12	-21.05	-66.91 to 24.80	No	ns	0.9594
	42.3434	31.0956						5.81995				300.8			1.3884	1.00213						3.35008	6.18591						1.94859	0.927034														Row 13	-23.25	-69.10 to 22.61	No	ns	0.9089
		31.591		23.7034	22.8285						49.46					2.51171		1.33152	1.7693				6.19983		8.24383	7.57494				4.04671		0.281971	1.48687											Row 14	-25.4	-71.26 to 20.45	No	ns	0.8312
	35.1894	40.7252						474.78	256.94		292.2	531.96			1.32061	0.479343						3.56648	1.97617						1.49079	0.876201														Row 15	-28.66	-74.51 to 17.20	No	ns	0.6696
	56.6998			23.5145					40.5		50.04				2.31288			0.888174				7.51443			9.34659				4.72322			1.29724												Row 16	-31.89	-77.75 to 13.96	No	ns	0.4886
	29.0863	24.2733		20.9439	21.1764			530.18	7.71997		104.66	35.8201			0.77485	0.989332		1.49993	2.1226			2.64369	7.53636		4.60181	7.00687			1.75457	0.700657		0.356696	0.874746											Row 17	-35.99	-81.84 to 9.864	No	ns	0.287
	25.1559	27.4553							426.78		136.64	398.06			2.3879	0.495975						7.45392	4.11443						1.12546	1.03952
		25.4792			17.143			142.54			78.8799					1.88477			1.81451				5.08862			4.66805				0.426494			0.235023
		32.2685		37.7897	24.4509							392.76				2.21809		1.34248	0.537732				6.34475		5.48764	8.38648				2.83474		3.4654	0.127685
					21.0234			79.86	161.7		60.3	318.32							0.16641							5.4407							0.504712
	29.3838				25.8974			235.7	521.36		225.04				1.0253				1.62846			8.01463				4.81129			2.34575				0.869097
	30.1366	23.9992						123.46			27.8398	148.32			1.21139	0.649589						3.32975	5.61145						1.59172	0.981374
		37.1534									121.54					1.38705							3.40614							2.18925
	25.5823	29.0812						43.62			102.5	378.26			1.68323	1.13085						6.68909	4.71767						0.308565	0.26036
	26.8475	29.1262			27.0756				65.38						1.04448	1.31865			1.44519			6.54631	9.09597			4.50952			1.66922	3.39433			0.990934
	28.6219	33.1845		18.0997	29.2459			135.12	298.84		120.8	420.18			0.707342	1.07496		0.154576	2.4705			3.57607	7.95224		2.77772	7.36862			1.63458	1.67872		0.256669	0.266308
		28.6923		34.21	23.5009			41.4	59.52		169.38					0.545547		2.10895	0.757612				6.29972		8.93913	4.64461				0.657149		3.86154	0.823024
	38.5825	22.0325		26.0465	18.1366				183		5.95996				1.04046	0.885993		1.04495	1.41814			2.84498	5.68481		7.64169	4.1751			1.41192	0.674781		0.974493	0.470845
	26.4943	24.2158			19.7395			52.28	231.76		136.76				1.26262	1.60208			2.21694			5.52028	3.5779			7.17937			0.503121	0.258829			0.407208
	26.6063	33.2097			20.017						64.46	257.26			1.13973	0.844795			1.59426			4.36977	10.5478			3.83971			0.540271	1.96035			0.436792
	54.0313				23.9312			123.2	239.4		72.48				1.68635				0.929144			4.62985				7.11787			3.44837				1.08193
	28.7318	51.0115						167.4	481.5		14.3801	3.67993			1.60111	0.718108						4.57329	7.08822						1.08869	3.66156
		30.8775			22.6198			10.64	103.64			171.12				1.26941			1.22277				3.83498			6.04533				2.55944			1.24186
		35.9825		18.5949				133.68			66.9399					0.508602		0.282856					2.14431		0.632009					1.26952		0.289837
		28.9735							162.18		66.9202					1.17667							3.56766							1.93281
	46.4401				28.2964			390.7			104.5	443.36			1.3477				1.02579			3.82138				8.58915			2.23719				2.15032
		26.0252									164.62					1.48165							3.00226							0.785036
		23.4401		30.0997				62.9601	69.2799		88.1799	125.94				0.771647		3.55287					3.43875		9.7551					1.92181		0.266444
	24.294	23.5981		34.5056	25.8155			509.04	143.6		103.94	347.9			1.15369	1.34577		1.11201	2.01829			4.75921	5.96185		9.38829	7.91754			0.395534	1.64736		4.73672	1.56787
		30.3404			24.651				115.68							0.720508			1.38453				2.57103			9.73315				1.50959			0.845198
	30.3415			22.15	22.0708			224.22	6.26001		9.58008	215.98			1.47998			0.575082	0.356673			3.57198			1.19672	7.11268			2.00542			0.12321	0.35981
	23.7407	27.5237			24.8918			208.02	245.42		94.5801				1.45811	1.06321			1.39066			7.58008	7.15547			7.76419			0.210183	2.51634			1.00689
	25.1385	26.0123									256.84	268.98			1.08181	2.09983						4.2262	5.83002						0.756785	0.401719
		34.46						229.98	77.4401		55.1201					0.955263							5.64631							2.70299
	41.265				24.3119			165.46	161.32		63.3999	595.34			1.73947				0.828736			5.0037				7.09573			2.15829				2.16765
	34.5773	25.8056		27.9412	24.8927				500.86		56.5				1.90976	0.93414		2.17257	1.16025			5.72067	4.4601		6.24753	5.57077			2.40958	2.04222		1.8774	0.623618
		27.0825									67.6401					2.21191							5.57053							0.288029
	20.8753	28.1157			23.5236			256.78			64.3799				2.28815	1.00898			2.01655			4.72814	2.98258			6.91954			0.321765	1.83922			0.605842
	47.8379	25.5436			30.3418				87.14		88.1802	230.8			1.73044	1.73784			4.5803			4.73364	4.161			9.60478			2.94639	1.46523			4.25912
	37.9388	28.603			27.2535				378.02			99.22			1.5887	1.31054			1.02061			6.67934	7.5589			7.2566			2.25425	3.30656			2.35955
	33.104	34.1544						414.58			42.5999	130			0.825425	1.04842						4.54628	6.00927						2.38815	1.62232
	35.6164	33.2124			27.5015			79.3	54.8201		79.5601				1.36199	1.09664			1.20799			5.5454	4.49307			4.49217			3.52374	1.89512			0.547725
		20.3141		15.6667				247.32	88.54		96.22	83.6602				0.980726		0.217936					4.82092		4.46356					0.885915		0.26553
	30.9658	39.0009		55.8665	22.158				139.28		41	106.86			1.34495	1.02339		3.87703	0.380076			3.84824	9.86358		9.06373	1.3884			1.82837	5.72991		6.99488	0.140154
		38.7814		23.9384				32.5	241.74		94.76					0.962533		0.814297					10.3014		6.10915					3.29954		0.414274
		30.5035		37.3518	26.0762			16			65.1001	503.98				1.0934		2.6203	1.77419				5.28795		6.56477	8.06447				1.55546		2.97989	1.76059
	25.3846	31.9161						4.30005	79.9		8.83984	13.96			1.62719	0.952288						5.46983	10.4826						2.29291	1.41422
		30.1543			29.4032			371.34	121.3		34.3601					0.400103			0.717044				4.70531			6.24169				1.14523			0.666645
	22.2688	22.6582			23.9763				257.82		68.4399				1.44528	0.770123			1.21314			2.97727	3.77072			9.89966			1.98776	0.187129			0.963869
	24.0186	29.2879			22.3773			145.02			55.54				1.39186	0.38428			1.45422			5.54289	7.66528			5.42211			2.04479	2.91235			0.684018
		25.9065		32.4764	30.1798				124.48		116.04					1.72469		1.49113	3.13003				8.37564		7.78174	11.5793				1.1799		2.56824	3.19787
	27.0272	38.1834			22.916			28.74	347.6		72.8599	313.56			1.22375	1.87867			0.717164			5.93025	7.63555			4.09241			2.81603	4.51896			0.440248
	48.3169	36.6641			22.6016			408.38	95.74			133.9			1.07196	0.422621			0.698861			8.94736	6.50155			5.66386			4.18776	1.3312			0.71143
		19.7193		33.0693	20.3996				51.74		135.26	201.94				0.477556		3.74809	2.13073				4.82967		7.76555	6.7875				0.510105		5.77858	0.230595
	22.3934	22.2601			33.9888				100.78		76.5801				2.00307	2.27534			3.5826			4.68005	4.67414			8.16525			2.0615	0.733608			1.22512
					29.0044			6.83997			45.6201	149.76							1.28424							10.1677							1.45101
	27.9881	31.2667		28.1806	32.1917			465.4	407.36		34.76				0.707493	0.892874		2.58465	0.843396			7.28876	3.07176		7.15943	8.36768			2.21982	1.4128		1.61302	1.80981
	18.0095	35.6846									70.0999	261.06			1.7932	0.20073						5.78609	2.5746						2.50577	1.45851
	20.894	37.3093							280.4		56.26				0.996769	0.844508						5.12921	2.02139						1.85069	0.776316
		49.6397		30.1817	18.0072			566.82			103.22	629.54				0.427493		2.82441	0.914971				3.75905		8.22459	3.32455				1.50132		5.71661	0.550888
		29.4707			26.4332			188.7	430.92		120.88					1.52323			1.42158				6.84366			8.12335				1.6698			0.662052
	22.5575	36.4279		31.6136								294.4			2.45879	0.453989		2.89598				5.62101	1.86463		8.29281				2.29779	1.25614		2.88092
	21.559	33.8118						189.14			42.96	88.48			3.14626	0.371097						8.17548	1.77722						0.601732	1.13577
	21.4634	50.5899									301.3	307.76			2.31485	0.538067						5.91342	2.22946						3.00324	1.02332
		29.076			23.9271			66.46	102.76		53.72					0.507654			0.898632				5.98073			7.81782				2.17742			0.67121
		46.1363			24.0926				267.34		112.22	217.16				0.470697			0.881588				2.84474			3.83273				1.22364			0.491112
		52.2059									87.6599					0.449146							3.11894							1.50218
	32.0874	24.4224			33.9454				12.34		39.54	283.9			2.11211	0.249617			1.69675			6.16488	7.97302			10.2296			2.67522	0.554338			1.56171
	30.3952								96.6		36.0601				1.45028	2*						5.05002	2*						2.95496	2*
	28.9102	24.4448			19.6175			25.28	45.52			401.9			1.74511	0.84377			0.998465			4.39251	2.5374			6.85574			3.21796	0.450456			0.676868
		23.4847			21.2794			251.86			43.1201					1.56561			1.02058				3.38912			6.50243				2.0996			0.265374
				25.7288	2*			34.4199			206.18	79.8801						2.28791							7.18752	2*						1.8129	2*
	20.9082	33.0282		38.696					57.96		128.26				2.09262	1.75422		2.78803				8.24422	5.28373		8.23531				1.49308	1.84278		6.26091
	57.086			24.8656	37.6442			313.82	437.12		189.96	77.2			1.89598			0.874217	2.53345			7.86955			7.62042	18.5143			4.34116			2.12616	5.06622
	41.6022							295.12				589.42			1.28972							4.2827							2.87402
		42.04		26.2985	38.3451				185		42.5					0.535942		1.372	1.7169				6.15348		5.9691	17.5499				3.11993		1.17933	4.84861
		46.7511		23.4996	24.6258			610.34	543.74		186.58					2.37807		2.22659	1.44441				12.8578		6.77268	5.17139				4.86224		0.656106	1.27702
		54.3611		29.9319					119.78		50.98	650.8				2.61399		1.87349					6.64554		6.75189					5.26354		0.906797
	21.5807	38.4561		23.0968	41.739			105.92			77.3599				2.31538	1.86331		2.07073	1.50864			6.58931	5.79221		6.77996	12.7735			2.48918	3.23079		0.786975	5.18069
		21.368			18.3051						159.2					1.41911			0.795503				3.62427			7.15235				0.291337			0.261533
		27.4615			19.131			394.12	404.76		191.14	490.4				1.67973			1.05446				4.82292			5.44623				2.51475			0.471151
	37.3542	15.1463						99.2			42.28				1.87998	0.639164						5.55523	2.98406						3.00899	0.159036
		32.9915		18.1699	28.0833				421.9			128.1				1.71191		1.33526	1.46035				4.37385		3.80637	17.0661				2.14554		0.976569	2.36215
	31.6402				19.145			104.04			60.3801				1.8175				1.61041			6.30716				3.72546			3.97117				2.38773
		23.9358		24.2564	27.4221				169.04		79.0999					0.824786		2.08353	0.658214				5.10769		9.20868	6.61678				0.789289		2.9629	2.73928
	37.2711	23.8042						152.96	47.5399		106.34	299.14			1.13129	2.38979						9.55204	5.74101						3.3313	2.4423
	28.2915								75.1801		169.26	61.1599			1.60895							4.31114							3.23424
	19.5362							418.34			30.0601	139.54			0.572285							4.48284							0.367763
	18.8543	21.0936		30.28							98.22	2*			1.49196	1.90822		3.01037				4.44215	4.4698		9.00098				1.56946	1.61627		1.96609
	25.0378							733.54	42.26		7.41992	169.3			2.20026							4.56677							2.04217
	38.8232				20.647						143.76	134.26			1.44554				1.88635			5.65778				4.01561			2.64444				0.193007
	31.4754	22.1063		28.3864				46.9399	185.7			362.5			2.11032	1.26291		3.85445				6.02521	4.46447		8.06891				3.35137	0.962035		2.15733
									333.46		51.7
	17.4166			34.7756	32.7843						85.5801	10.24			0.425705			1.8746	3.60903			6.76671			7.74055	10.0457			0.136899			3.78998	5.13783
	46.5263			26.1932	36.1791			345.92	260.5		204.96				2.64996			1.24422	3.47981			7.05765			10.544	11.0262			4.7533			0.733263	4.17298
	16.3626			31.0916	31.1736				196.02		48.0601	350.26			1.00786			2.823	4.18552			2.5174			6.04557	11.0263			0.144821			4.34634	5.94093
	31.2403							507.78	159.32		72.2	81.4199			1.79288							5.29478							1.64824
	35.4617	24.2866			25.785						68.22				2.50675	0.841955			3.29403			6.31687	2.53082			9.57177			4.03862	0.429708			0.919421
		25.1538		40.5202				316.1	13.62		98.52					1.57673		2.629					4.0861		8.70679					2.11888		5.55293
	25.6198	21.255			29.2498			195.34	522.94			330.4			1.68286	1.0417			2.7363			6.58826	2.8115			7.03582			2.60618	0.97843			1.88058
		33.481		22.6269				18.72	177.58		55.9602	109.14				1.8157		1.26663					5.27934		4.76161					2.81667		0.953252
	17.5396										95.9399	198.88			1.73652							3.93637							0.990487
	21.3196				23.4745			86.7	409.74		48.6599				2.71675				2.31182			8.10004				8.73009			2.45197				2.60325
		42.245			29.1521			231.8	237.84		32.2	36.04				0.536284			2.46316				6.15578			10.139				3.11058			2.487
	25.2628	46.5028		20.0449	20.5941			444.06			41.1602	49.3599			1.51561	2.37522		1.67136	1.87599			5.69061	12.8629		5.88023	4.72479			2.41184	4.86581		2.30574	0.480974
	26.7528	54.0051							33.08		28.3999	286.42			1.20203	1.82268						5.17447	7.28362						2.96405	4.67125
	47.4834	38.4738		33.2599					343.98		79.9001				0.869652	1.85331		1.5911				5.35796	5.7902		8.87775				3.1188	3.23473		2.8331
		18.8122		20.3746	29.9438			472.06	2*		9.83984	223.78				1.29569		0.85098	3.48143				3.40156		6.2414	13.7359				0.220911		0.245479	2.93837
	21.3731	21.533			29.022						35.8401	43.1401			1.96728	1.43819			2.26789			5.1913	3.62576			13.0633			2.2503	0.591644			4.31026
	35.2803	28.1739			35.977				844.76		53.46	129.48			1.91349	1.69263			2.43083			9.12528	6.8269			15.0461			3.98412	2.52819			5.63975
		33.3336		30.9219	24.0885						200.2	100.38				1.70853		2.09933	1.79252				4.50108		6.39854	7.06277				2.13919		1.83504	1.46252
	32.5864				26.0601				575.48			184.68			1.95237							7.50272				16.0561			3.28117				7.43002
	25.7397	23.8381						414.24			223.18	52.1802			0.81716	0.824997						4.45742	5.06061						2.80025	0.79046
	23.2928	23.6568		19.5669	25.6767			161.74	61.8199		39				1.85802	2.39347		0.696542	1.53837			7.51256	5.74327		4.17024	8.67506			2.51037	2.44317		0.312651	2.82753
	16.5537	18.2161							473.44		8.5				1.39892	0.43454						3.57358	3.98973						0.833775	0.888591
	36.2433	19.9552			22.6018						155.06	76.8401			1.21958	0.656488			2.2471			5.35069	3.17918			4.61957			2.38502	0.873064			1.95508
	26.4719				23.025			40.38			120.58				1.85554				3.83441			5.77963				9.91072			3.55162				2.20312
	25.1097			28.0155				123.8	179.6		117.78	454.68			0.930808			2.48084				6.13501			7.28711				2.70984			2.01859
		20.9552			23.4007						28.3	125.24				1.91184			1.87275				4.8765			5.8877				1.60982			0.847679
		22.3215		29.2197				184.36	688.16			63.3201				1.26537		1.51104					4.47004		8.47465					0.965053		2.47588
		24.1374		26.4765				167.54			8.47998					2.22898		1.94255					7.94922		5.56666					1.38874		2.37653
	27.1391				31.0795				454.72		135.56	140			1.35605				3.0684			7.07094				10.8909			1.92864				3.77642
	21.3176			29.7602	38.1816			358.28			45.48	41.5			1.81614			2.62212	1.61841			5.94822			8.75793	17.7109			1.50504			1.84188	7.7942
	29.1935	22.4749									41.28	112.82			1.11323	0.837317						6.54565	4.61329						4.40839	0.360861
	22.0967	44.532			30.5158			523.8	195.44		68.5999	67.5			0.754916	1.45225			2.80298			2.93712	6.34312			17.1345			1.90394	4.17612			5.93387
	19.4211			44.3306					113.68		11.22				1.92808	3*		1.84298				4.42972	3*		7.00709				0.863676	3*		4.21643
		34.8013		27.1037				63.0199	106.9		165.12					2.86896		2.32131					15.5034		7.20213					4.94828033*		1.92319
	21.519	30.3761		17.405	26.9142			535.08	136.02			187.3			1.06519	0.726335		1.68553	1.68811			3.18943	2.54973		3.53837	9.81437			1.90495	1.23494291*		0.529316	2.31364
					17.8671				4.31995		190.06	58.5999							1.62719							4.96117							0.873064
		24.8356		23.2496				237.74			493.34	301.42				3.01176		2.34133					7.804		6.23568					1.7532196*		1.50651
	25.6209	25.2271						186.16	86.5			75.96			2.55855	2.62622						7.60464	7.39764						4.53671	0.17995016*
	23.8305	33.6082		31.2702	43.1992						94.3				0.947101	0.622533		1.83025	2.58406			2.86058	5.32131		7.76693	14.8417			1.45637	2.11409783*		3.3948	6.07721
	26.5119				24.3889			193.42	49.46		27.2	272.22			2.05367				3.33823			5.44251				10.0339			2.78242				2.77105
	24.7507	20.486			22.2188			614.38	367.86		155.76				1.90017	2.53613			2.16813			5.08239	10.1158			10.7356			1.82339	0.79841816*			0.421602
	23.7252				33.0362						186.66	439.06			2.65898				1.54945			7.20109				9.64538			2.43635				4.51337
		26.5284			21.4789				555		89.54	280.32				2.46596			2.34834				9.87966			6.03653				4.12319136*			0.707506
		29.8081			35.369			350.94	16.96		54.04					3.12888			3.32292				8.50508			9.83299				5.0321517*			2.553
	26.5895	22.0731			29.5997						91.74	100.18			1.37331	2.38112			0.963784			7.44413	6.26488			15.6762			3.31939	1.68200505*			3.40217
	23.5743	26.1254			24.353			579.96	206.84			200.38			1.19382	0.710209			0.89335			6.9931	2.68254			6.07283			2.80363	1.30080163*			0.796478
		27.7371		26.1588				23.28			101.44	344.84				1.00847		2.11115					3.56755		5.89107					2.5929153*		1.17306
	18.8545	19.1722							262.46		105.6				1.41149	2.98485						3.31639	6.49175						1.53719	1.16450715*
		32.4313			24.1898				116.54		140.64					0.640016			1.30815				4.53627			9.58639				1.72942019*			2.85817
	21.8278	29.1693			20.6386			317.68	326.24		142.34	136.3			2.3879	2.38664			2.3242			6.12478	9.78893			7.55438			1.84467	4.54735041*			0.309444
	30.1821	19.2635						276.48	97.96		121.54	197.62			1.846	1.8918						7.36814	7.19497						4.36655	3.29207945*
	30.7724	46.6443		23.6963							96.8999	158.86			1.71428	0.371088		2.03607				8.98932	2.2511		6.21745				2.58149	1.24460959*		0.764595
		33.5147			37.6663			281.84	100.66							1.57638			1.90796				6.76802			12.6217				4.32889175*			6.17075
	25.3341	34.4858		19.7934	27.8544			155	86.6		41	0.119873			1.1425	2.17325		0.956179	3.51249			3.1046	7.46823		4.14353	9.16252			1.77638	1.3349129*		0.52579	2.77671
		34.3156			35.155				55.62		33.3799	41.2				2.17931			1.70854				7.12899			15.8104				2.02626944*			4.90912
		20.1608			25.7586			205.84			115.08	10.6401				1.53725			2.24053				7.39231			16.4426				1.63308275*			4.24522
	22.2594	68.3082			31.5175						11.26	48.26			1.28379	3.00039			2.54235			2.96323	8.28683			11.2802			0.620194	5.91751766*			2.44535
	26.6376	39.6984						579.52			51.26	122.38			1.30414	1.39977						6.5889	11.2835						1.84238	4.55502653*
	28.0531				26.2932						134.24	173.18			1.6128				1.15262			4.99111				13.8438			2.89635				0.594331
	31.217				26.6169				321.66		110.86				2.40435				1.10246			7.76757				13.4591			3.14208				0.666927
		21.3749			26.6443			389.48	105.42		104.54	281.28				1.38528			2.44445				5.84921			8.40094				0.75420094*			1.06864
	22.7179	47.1385		22.0302	28.3355				89.86		97.3801				1.20718	0.9561		1.71899	2.4532			10.8604	8.38774		6.96936	10.6564			0.47836	4.27048779*		0.708978	3.90671
	27.7908	32.7881			28.8277			535.04	294.28						0.877657	0.585467			3.31431			4.52492	2.46273			11.5891			1.2177	1.15399909*			3.41179
		28.6112			21.3977						49.0601	67.2				1.61144			2.8942				9.87057			7.3655				4.96224165*			1.8649
	27.0478				35.4404			63.5599	51.1599		370.02	504.24			0.858587				2.19872			3.60522				14.2416			0.656303				4.80935
	30.5927	44.0173						278.44	5.69995		33.7	186.18			1.70282	2.55067						4.7218	12.1424						1.79204	4.70764732*
		23.4745			26.9658				14.76		225.02					0.923559			2.59228				4.87743			8.05198				2.2840054*			2.14003
	28.9178	19.9576		27.7578								622.72			1.32452	1.23011		2.56157				5.72247	4.41415		7.2139				0.596012	0.17359595*		4.17678
	26.5504				20.4428			290.12	431.04		53.3	25.1201			1.51335	4*			3.17859			3.63548	4*			8.18973			1.9872	4*			0.667411
					20.8593			481.34			82.3801								2.19329							7.05273							0.652309
		20.9511			30.6512				232.28		301.38	272.5				1.26332			2.82602				3.71646			11.35				0.88658			1.51358
					32.426			144.06	231.18		118.94	45.9399							1.90747							11.2193							2.89917
	26.8648	34.3008			34.6511				177.42						1.20868	0.612892			3.58475			4.6408	4.08887			11.2686			1.86005	2.49258			3.11922
	42.4169				25.5276						109.56	333.5			1.58662				2.12967			13.0737				5.40138			3.41645				1.67549
	28.32	32.6264						716.42	233.92		99.9399	0.780029			0.852822	1.71799						8.4538	3.55648						2.98083	0.652155
	29.5908	26.3882							136.02		114				1.15815	1.36729						4.50334	3.7503						0.415607	2.04481
	22.3309	24.4073		37.8156	21.1743			230.14			52.5	46.74			2.0299	0.661145		1.54605	1.18099			4.8552	3.75399		7.71572	4.80028			0.72044	1.90444		4.59693	0.146736
		30.9671			31.4972						125.08	174.62				1.17281							4.1267			10.4272				0.857925			4.89454
				29.0215	23.2494				136.64		96.1599	143.54						1.8549	2.3334						5.17574	11.0687						0.160207	1.80042
					18.2842			323.26	350.48		78.3801	188.04							3.36185							8.2789							0.546937
	25.1594				27.1908						81.3599				1.79092				1.89041			7.75392				11.6329			3.27886				5.32874
	24.7139	25.3895			35.9543			7.88				289.26			1.96998	1.38309			2.89235			4.76215	2.96464			17.8463			1.09751	1.33524			6.78807
	26.075	45.2644							49.04		41.74	91.3601			2.15335	1.02809						4.83938	4.87565						0.75576	2.14187
	27.476			23.8905	25.5081			151.32	21.0599		78.02				0.96195			1.66704	0.930426			9.85456			5.84306	8.37284			3.68014			0.707351	2.81526
	26.9869	44.306			30.402			87.1	8.58008		105.62	657.68			2.93844	0.448493			3.79638			6.32587	4.23676			12.2584			1.89526	2.07175			4.23567
		26.5973		31.6772	25.6107			178.04	157.08		26.9199					0.756133		2.16404	2.43221				3.02777		8.68775	10.9729				0.633625		3.51771	1.66305
	34.7359	25.4882			30.2775			183.92			56.3599	48.9001			2.40894	0.967139			2.02047			10.7775	3.86967			17.5969			2.65807	1.43209			2.35754
	23.2514	26.9933			21.9295				443.82		95.8201	26.5999			0.698967	1.21549			1.28126			6.45906	3.59085			5.33004			2.40434	1.5479			1.16687
	23.6885	41.6014			23.4013			101.4	297.1		110.76	127.38			2.47159	0.822017			2.62656			5.15061	2.83381			7.79101			0.168425	1.47446			1.94591
	24.1111										31.5				0.807628	5*						6.76882	5*						1.36429	5*
	28.9457	30.5916		36.0206							55.96	163.84			0.708226	3.26227		1.9154				4.58181	7.5799		7.06663				0.5892	4.52431		5.02557
	22.8348	25.508						513.34	520.8		69.52	266.88			0.936502	1.06409						2.43862	3.42729						2.06468	1.79023
	29.5247			37.521	36.9691			258.92				55.1201			1.37411			2.74017	2.32702			7.45883			7.45829	8.60211			1.93823			4.42059	4.1782
	29.6563										80.28				1.42115							6.13485							2.23099
	34.4846	25.8144		27.5733	23.5786			170	844.76		61.02	33.3398			1.40932	0.895261		2.77304	2.83496			5.29793	3.57849		8.9202	8.1043			2.02057	2.18963		0.960934	2.12476
		25.1533			20.923						59.76	167.64				0.817644			2.21648				3.18191			15.2645				1.84333			0.501863
	33.6477	33.3061						393.04	575.48		87.3201	391.64			2.04858	1.16288						6.43992	5.07533						3.43038	3.18267
	20.8798				27.7683						43.24				1.57519				2.62498			4.50104				11.0536			1.09927				3.79156
	28.3383	20.603		36.0104				399.18	61.8199		111.66	222.06			0.885978	1.49118		2.26063				9.48709	4.05351		10.0466				2.41279	0.1751		4.72069
	21.0212			28.5071	26.6819			162.6	473.48		41.8				2.03053			1.66186	2.36116			6.04764			6.77758	13.7473			1.01989			2.84314	3.47289
		27.2673		30.0869	25.1221						43.3599	201.26				1.87166		1.08427	2.08089				4.18023		6.85895	10.5321				2.68831		3.46138	2.40912
	54.0339	34.0314		36.4271	30.9837			156.04				151.82			3.26281	2.00041		1.58513	1.33891			8.90724	6.72758		8.93585	14.6458			5.19955	2.50666		1.33758	6.66
	21.8253			20.7212	23.472			378.4	179.6		102.18				1.0475			2.10889	1.23134			7.69659			6.28063	10.3568			1.13456			1.21972	0.814802
	37.4957				37.1493			198.08	86.78		160.36	435.78			2.52316				3.10545			7.96808				13.0602			3.96682				3.84636
	64.6388	25.6295			44.9734				218.82		75.4199				1.23341	1.29007			0.970346			5.30506	13.3149			14.5593			2.82135	2.59786			5.83613
	26.094				38.649						44.8801				0.745565	6*			2.45448			4.19453	6*			9.83447			0.265808	6*			3.85087
	33.5058	26.6563			27.7371			383.88	454.72		54.5999	302.56			1.19619	1.30142			3.19529			8.01437	4.16734			12.046			1.47427	2.6151			4.66405
	26.4178	27.2563		18.7605	32.2087			84.2			94.1201	125.6			2.82244	1.25885		1.7413	1.11439			9.29858	5.85001		4.21324	11.2946			3.71865	2.20254		0.265284	4.87891
				44.5654				54.0599			48.3999							3.10636							8.20743							5.69452
		22.0466						93.6602	195.48		33.3401	264.02				1.61408							7.2273							4.22571
	27.3569	15.9626			23.9443				113.68		150.72	237.6			1.00434	2.17542			3.11086			2.82079	6.15622			9.67854			1.49532	1.43374			0.945952
	24.3021	24.5912							106.9						2.43439	2.35355						9.72627	4.81468						2.77674	3.62851
	27.2502	17.6529			23.6081				136		198.48	283.68			1.23877	2.1465			2.78512			7.26869	5.63156			6.73977			2.7184	0.406869			4.31644
	27.8176			21.7585				469.46	4.32007		64.5	212.34			2.28678			3.2318				7.94071			6.52672				3.01554			1.37877
	23.6592	22.8557									27.1401	182.68			1.75172	2.40807						5.49816	5.32356						0.623515	2.49917
	37.4269	46.924			26.0181			377.34			140.7	76.2			1.06434	1.33685			2.84182			13.4142	6.5942			10.117			4.37017	3.61316			0.725279
	21.1532	23.2911		34.0316	24.7899			139.96	49.46		249.58				1.14283	1.46624		2.1919	1.96939			7.49028	4.18855		5.96009	10.0185			4.11748	1.90923		5.57051	1.12149
	27.4212	23.0712			24.7748			136.46	367.88			140.52			1.20052	1.74828			1.52877			8.25398	6.14933			7.74209			2.1752	3.00432			1.09612
	22.5717			34.6412							55.5	514.6			0.949124			1.95915				6.39154			9.58959				0.59956			4.81082
		26.6149			25.3416			570.64	555		34.4199					1.06019			2.80719				6.84265			9.44372				2.8684			2.62971
	26.1818	20.6201			33.6536				16.96		143.08	35.8201			1.01299	0.918631			1.47302			7.69989	6.30157			11.6667				0.321391			3.97212
		28.486									167.98	165.46				0.6463							6.65338						4.00538	3.53634
		51.1459		18.1346				94.8	206.84		96.72	50.8				0.893341		1.05884					5.68384		2.83055					2.06454		0.495321
	25.6059	18.0402			34.3307			387.76			92	226.88			1.16106	1.42646			2.04652			5.2572	7.71838			13.6596			2.52633	0.656268			8.51836
	23.3474			20.7464	25.4876			49.88	262.66		72.0601	23.4602			0.993385			0.872305	0.797282			5.46483			6.0735	17.065			4.60853			0.284808	1.64804
	23.0516				29.7184			116.64	116.34			51.8599			2.28085				1.05663			5.36588				11.8433			3.0536				1.98501
	25.1584	24.8796		29.2708	32.7144				326.46		67.46				0.581789	0.691337		1.04657	1.5912			6.98588	7.38542		9.52881	17.9055				1.55639		3.89109	4.0485
	22.4546	26.7875			20.3576			350.74	97.98		65.3799	81.4399			0.345945	1.71349			1.25883			5.59144	4.87611			7.08304			0.524491	2.75265			1.5225
	21.7505	23.4185						96.7999			42.8801				0.431675	1.26098						5.72285	2.75697							0.515678
	37.0673	27.5042			33.2666			214.5	100.68		42.1199				1.51055	1.66373			0.886483			7.22069	6.07054			12.8815			1.92636	3.18838			6.23528
	29.1851	28.5855		28.155					86.66		118.34	535.8			0.60592	0.844241		2.09286				6.85952	5.65345		4.7559					1.86673		1.6681
	19.814	31.2972			31.1546				55.4601		20.6201				0.9032	1.31856			2.90681			5.71796	8.53064			10.6888				3.29882			3.51598
	32.0202			20.8097	24.1027			347.04				571.62			2.58738			0.870212	1.98412			5.22897			5.29993	10.1336			0.767281			0.38448	3.6768
	23.1893	25.2487									13.6399				0.946545	1.31895						5.88363	5.63449						0.925525	1.23712
	32.0677			32.4631				208.1			397.06	166.52			1.15693			2.21225				2.6022			6.59262				0.861608			5.40952
	26.5251	21.6447		28.3068	31.3024						277.9	62.78			1.17666	2.03827		1.90677	3.15585			4.20125	5.43003		5.62918	7.30002			0.30731	1.92145		0.979104	0.945432
	24.0611	23.5394		23.2525				81.3	321.66		26.4602	223.32			1.11612	0.866106		1.78098				3.52401	6.39454		4.8004				0.398843	2.36418		1.43299
	25.1207	24.4642		24.3749	35.0745			255.88	105.42		57.9399				0.662199	0.938518		1.67939	2.26484			6.39224	6.19982		7.38884	12.9203			0.253183	1.25435		2.0899	6.32552
		23.0068		15.3047					89.76			268.92				0.876898		0.495769					6.79288		1.1183				2.08009	2.12108		0.189041
	20.5974	36.1316		20.7947	28.2976			153.24	294.38		87.7002				1.60254	2.37521		2.08467	2.15044			4.23701	9.12818		5.15228	15.0411			2.53852	4.13705		0.421096	3.52628
		40.7241									45.1399	258.52				0.806867							4.45096						1.64401	2.22934
	24.7954			22.3277	39.2124				4.80005		51.3401	55.1001			1.09317			1.55769	2.74679			3.73138			5.11514	14.0119			2.88925			0.78113	4.00207
		27.6433							719.66		102.32	344.48				1.74773							5.30704						0.678218	1.93725
	26.856			44.4165				340.52	51.1599		62.6602				0.963955			3.80551				2.16897			9.6004				0.820417			6.46034
	31.5033	25.6857			29.0232			279.18	5.71997		121.74	161.86			1.02637	1.85716			1.28974			7.67862	5.06612			12.8526			1.84641	2.58901			1.71455
	29.4825	30.5243			21.4247				14.78		28.48	155.62			1.80769	1.35094			2.22532			4.32866	7.79788			11.7633			0.480552	0.379885			0.917449
		42.5072									199.16					1.48271							15.3095						0.366427	5.57059
	22.9457	32.5866			22.0794			801.8	431.08			89.5598			0.552729	2.29216			0.909474			3.6292	5.59089			7.49696				4.04484			1.21373
	22.5979	73.1373			21.8202						53.04	175.48			0.556466	1.30667			3.14343			6.24413	7.82467			7.11469			1.51031	4.00729			0.594882
	29.2517			24.2948	27.2629			565.2	232.28		48.26				1.31624			1.52685	1.80525			4.4758			5.73766	17.9675						1.99002	3.82224
	22.1641	21.6817			26.3403				232.9		54.2	212.1			0.625034	0.985718			2.21199			4.29689	5.22904			7.40322			2.61598	1.81622			1.96806
	26.1783	22.403			18.5483			6.21997	175.7		224.94	132.74			0.672656	1.36071			1.26898			7.72283	5.27783			8.08909				1.56633			0.174941
	23.231	35.5282			25.5304			497.1			86.4199				0.97297	0.773065			3.12761			4.82169	3.34533			11.1251			1.97427	2.72824			1.86992
	25.5669								369.96		36.9602	188.54			1.02237							6.01038							1.73675
	22.9124	20.7913		22.7296	35.6954			136.7			120.62	91.1802			1.24604	0.7426		1.35796	3.01284			5.77256	5.83621		5.05961	17.0072			2.41811	2.49363		2.1153	6.35259
	30.008	21.0819									73.24	478.26			1.27964	0.556688						9.30099	5.48828							0.651119
		40.383		31.0692	36.682			304.44	136.64		42.3999					1.65046		1.69244	3.00265				3.80639		9.99636	14.7321			0.170034	2.31728		2.08573	6.49059
	23.2492	23.8721						20.4	350.48			138.22			1.94191	1.98368						7.44118	6.69381						1.90864	1.82368
	27.9235			16.9487	37.8453						185.92	149.02			1.16262			0.569678	2.72328			5.01403			3.39092	17.6924			0.793142			0.209751	4.18886
	21.8973	29.6704			37.0597			422.66			6.76001				1.24726	2.36292			0.719557			2.99213	5.30129			10.5452			2.36862	0.376217			2.04427
	23.1441	26.422			27.4148				48.8201		69.6602	327.06			1.45899	2.20734			1.25539			4.10014	5.62258			7.71381			1.44592	2.74297			2.61054
		25.3729							21.0599		120.62	63.8				2.90928							5.90939						1.5486	2.62615
	28.756	116.599						262.16	8.58008		23.46				1.61986	1.48333						6.66422	13.9646						0.978598	6.34336
	23.3468	41.1748			26.4868			119.46	157.08		2.96021	454.6			0.436571	1.05223			4.29955			6.51225	4.71266			12.4907			1.39064	2.68872			2.66874
	29.1054			18.6924	27.8925			6.85999			75.7	53.78			1.31648			1.6208	1.17642			6.63105			8.30431	6.55736			3.15254			0.584218	1.39398
				32.7827	29.4331				443.64		96.9199	138.04						3.32904	2.66138						9.41241	8.74984						3.68317	1.75705
	23.7236	29.846						274.2	297.22		110.58	54.04			0.570143	1.38522						7.32973	6.84752						0.365402	2.68242
	29.0262	31.0308						54.3201			47.1199	54.72			1.72071	1.04036						7.12574	5.81905						3.31788	2.35886
	30.9026	33.2352			30.6711										1.96545	0.578016			2.5826			9.4514	3.55353			10.8795			0.40615	1.58282			4.63492
	24.7804	19.6247			25.0372			260.32	520.78		91.3201	610.8			0.649089	1.62594			2.19839			6.68681	3.26038			8.07757			0.912361	0.876513			3.33607
	33.7533	17.739			30.4258			141.46	3*		42.7798				1.00085	0.657139			0.943836			6.81397	5.5248			11.2133				0.234631			1.96373
	25.2027				30.2117						67.3201	0.719971			1.4958				1.96703			6.17094				6.77307			2.77023				3.22855
	29.524	29.454		26.6484	22.26			0.820068	234.84		123.2				1.04883	1.27639		3.19192	2.77113			7.82421	6.11755		8.10083	9.40467			1.47352	3.99197		2.28428	1.11574
	32.3356	84.9267		25.6776	29.2031			187.08			104.84	137.98			1.01481	0.960912		1.87006	1.62549			8.01991	6.101		7.53048	6.52281			2.77219	3.4951		2.98297	1.46734
		20.7602			27.5029				658.76		50.52	332.38				1.25591			1.8915				3.42741			11.5386				0.296724			3.00962
	29.5759				20.1171			168.6			42.4399				0.671966				0.691084			6.50555				8.25272			0.444071				0.216134
	21.1731	24.9026		26.3855	27.7239			0.519897				83.7			0.757868	1.08902		2.86127	2.24443			4.29449	6.254		7.13615	14.0394			3.25441	3.10522		0.596607	1.39499
	21.4207	40.1919			24.3195				63.78		165.98	112.16			0.478558	0.627878			1.69957			6.40507	4.35583			8.07162			2.7109	2.17398			0.814967
		23.6645		38.3508				5.78003	533		32.8201	287.04				1.25786		3.42033					5.75591		7.44465				2.69032	0.714761		5.68984
	23.6442	24.4904			46.2097			427.6	227.02		49.24	75.3			2.17619	0.998572			2.51209			8.41768	5.10831			11.5813			3.01575	1.23741			7.11019
	27.3491	23.1182		29.495	46.9364			240.7			144.48				2.5568	0.730125		3.247	2.67012			7.84308	6.62743		7.89895	14.6971			1.94155	0.27299		2.00339	5.80215
		27.6364							148.56		71.1799	58.22				1.34365							6.22397						2.14439	3.04946
	25.077	36.8318			36.1208			423.36	63.5399		226	169.88			2.15594	0.962961			1.75436			7.31708	3.75045			14.4315			2.70283	1.5785			4.88529
	22.3362	24.3574						221.46	91.3401		52.8401				2.1976	0.522855						10.8724	10.3775							2.83106
	18.1372	25.0219							382.94		44.9399	100			3.1715	1.38319						9.73578	5.12094						2.52205	0.749151
	16.3541	22.7934			32.7503			475.64				17.1001			1.37729	1.25182			1.83494			3.35992	4.81269			9.44649			2.86449	1.02301			3.88422
		21.1747		28.9788					502.74		241.26	611.66				1.72846		3.58965					5.55657		8.81785				0.32459	0.403339		3.16681
								410.5			11.28
		28.1552		17.3333	22.0371						87.3801	91.0601				2.28382		0.219419	2.06863				7.08361		0.921477	10.1253			3.20321	1.88877		0.288759	0.547535
		55.5833			34.2238			54.9801				324.54				2.62045			1.50063				5.4824			14.3349			3.89647	3.73112			5.72762
	22.776	41.2056			25.0138			317.94	409.2		159.84				2.88839	2.38848			2.44334			7.16081	9.18864			17.4237				3.85194			3.97931
	29.2472				34.3062						79.48	368.38			0.937399				2.24459			5.21568				16.8652			5.47057				6.53787
	13.5881			33.8471	28.0794			554.18			62.4399				1.08306			3.84653	3.07659			4.90706			8.11811	11.6829			4.34733			2.34403	3.04477
		43.9854			37.3403				387.72		95.96	86.54				1.90401			3.00775				7.58082			12.0457			1.37262	3.94909			4.00189
	22.5086	30.736			24.5036			412.06			169.04	56.26			1.76362	1.80594			2.43043			5.29877	4.36597			6.33835			1.88865	0.657607			0.385253
		22.3043			22.209			123.32			61.22	306.9				1.38378			2.13593				4.55955			5.04155				2.46595			0.728788
	18.7269							212.46	65.22			64.2998			0.255852							3.89579
	21.4391			28.7303	22.3146				47.54		29.6201	248.8			3.00517			2.17005	2.77995			6.23085			8.59921	5.70468						3.38873	1.61581
	27.8407	28.1881		28.7493				153.02	133.72		177.66				3.47978	1.62527		2.62718				11.4089	6.55269		6.88766					2.45739		3.41663
	49.7882	24.2887		26.741	21.3925				197.7		7.62012	91.3999			2.80238	1.52755		0.676439	3.64881			10.0313	7.05342		5.77319	10.4271			3.64342	1.54938		1.6783	1.91157
	21.3152	42.741			32.9088			158.4	163.5		58.8201	55.74			1.94957	1.06668			2.48871			10.5613	5.66089			9.79373			3.32955	2.79936			5.86518
	35.5878	18.4012		32.8831	38.5394			393.22	87.5599		47.8799	99.9001			1.67555	1.50346		2.78655	2.4851			8.79796	3.47635		6.77354	11.8272			0.956208	1.24946		3.18972	7.64119
	16.5957	37.6299		30.214	20.0083				82.66		197.68	476.74			1.82712	1.10249		2.48563	1.48174			5.77424	7.83545		10.4977	11.7255				3.49078		1.86404	2.06354
		25.9617			30.3448				50.8999		16.1201					0.988554			1.3661				5.82125			15.2769			3.48248	1.66458			0.458849
	20.5042				22.0208			57.74			38.02	27.3601			1.77482				1.35635			4.39929				8.93664							3.75678
		21.5001							345.68		39.24	406.54				1.41939							3.99903						0.148015	0.76473
		20.175			23.63			7.38								0.536937			1.58443				1.46202			13.0472			3.94307	0.149725			0.463518
	26.0938	21.2744						329.52	123.94		126.14	42.28			1.12787	1.01401						6.16799	6.36597						4.50932	0.992302
	17.1313	112.545		27.1635	30.6811			83.08	49.86		150.38	83.28			2.04656	1.10477		2.72519	1.97781			5.36461	16.2979		9.63521	11.0817			5.94504	5.74381		2.04604	3.60073
		29.2515			31.7053				53.02		82.02	56.4399				0.966025			1.06311				6.96054			10.4938			2.33369	0.821167			2.8627
	17.6153	71.7792			35.3201			77.42	170.48		86.8	118.06			0.720478	2.54881			3.39128			4.88308	7.11503			17.0841			3.16432	3.34336			7.04322
	20.2973	39.4309						148.42	116.86		99.0601	175.54			1.29015	1.54713						3.20082	8.79654						0.171334	3.92705
	28.0679	22.7832			26.6493			397.26			60.0798				1.01941	0.939943			2.15468			4.46715	4.76361			12.9433				0.593221			1.44649
		42.6371			35.3651				62.4		137.1					1.77299			1.47892				9.44957			9.03232			2.20297	3.6575			3.16138
		39.6548			30.547			9.35999	215.7			618.32				1.02297			1.98286				11.8834			10.0745				2.85348			2.91127
	23.4556	19.2236			21.7807			33.5			209.78				1.00889	1.63805			2.35354			5.28021	4.05548			16.4225				1.99263			2.02515
				24.9338				156.56	253.64		66.22	208.62						1.10585							8.97921				3.00105			0.149268
	66.3532	19.8499			27.4516				57.4401		55.26				0.938145	1.42849			1.3544			8.14281	3.78622			17.028			0.602343	1.75422			0.490953
		80.6513						745.56	81.6799		57.3801	378.72				0.929781							12.8736							5.01711
	26.4092			13.6845	31.2111				4*		97.78				1.73797	7*		0.541735	2.19215			4.58987	7*		1.96313	11.2983			0.233808	7*		0.242037	1.70867
		27.4281		42.9684	24.7307			303.3			65.0798	60.8799				2.87451		2.1911	4.28967				8.11045		7.18831	11.0941			0.478603	4.00454		5.12114	3.39973
	31.4982	27.0326		56.396	24.8446			286.92	498.66		72.72				0.823528	2.14908		3.44498	2.18621			9.24941	4.86735		7.78952	9.19852			2.30357	0.959825		6.05995	1.75658
	25.3046				26.976						69.9202	277.86			4.96233702*				2.8306			12.8425				11.0318							5.51147
	27.4786			20.8679	32.3454			268.16	299.18						1.04883			1.63007	2.67806			5.60973			3.98437	13.8623						0.520287	3.79157
		41.3373		31.5724	36.0154			200.24	107.54		5.82007	717.54				0.984711		2.60356	1.76192				7.3235		5.96654	18.0567			2.38579	2.86906		3.42197	4.09085
		21.9172									24.52					1.09779							4.66427							2.2957
		24.9818						216.88	32.02		90.52					0.748525							2.7852						3.64027	0.886987
		22.606							286.54		11.0798	127.12				0.628215							5.38076							0.714862
	21.6522	21.3727		20.6142	46.1258				376.8		60.2002	103.68			1.65845	1.26089		2.07884	2.29542			6.42535	4.62986		6.25245	17.7729			3.08311	0.766887		0.97846	5.27836
	22.1536				29.2696			231.18			119.76	325.94			1.47369				3.29679			4.78412				7.0703							3.01687
	18.5781	29.8701						183.74	180.68		129.32				0.715652	1.01765						4.21916	3.31203						2.98183	1.82555
	21.1898	26.9269		28.2246	23.5595				428.8		12.8001	478.2			1.79447	0.665114		2.25289	3.35578			4.9923	5.35801		7.0278	11.0674			4.9576	1.74213		4.13949	0.956634
	26.3071	28.0153		13.1088				280.24			55.02				1.6627	1.3563		0.220108				3.74452	3.84825		0.54123				1.93857	1.73187		0.099261
	25.0601			12.3338	28.8496			402.82	223.76		67.9399	61			1.32111			0.223013	2.54759			4.5688			0.463461	9.42472						0.199744	3.21107
	33.3702	25.267							197.44		71.2	197.54			1.06008	1.52867						6.24713	6.29019							2.34702
		21.0884			24.1156			86.74			48.24	227.24				1.84734			1.37378				4.77708			7.18352				1.56603			1.30364
	22.2334	24.6178						195.86	804.7						1.53968	0.861135						5.89251	3.05168							1.53874
	29.5825				20.3336						294.76	297			1.04155				2.45522			6.3282				5.7807			1.85613				0.683225
								42.64	356.18		69.8799	170.78																	1.38443
		34.0855			33.5046			11.12			199.44					1.70173			2.35114				4.14877			10.1891			0.767831	1.69362			2.23241
		24.9637		23.3319	36.6996				136.8		78.6799	66.28				1.55329		1.84872	1.75363				6.2281		7.56098	18.7704			0.914031	1.81495		0.680635	4.10747
		35.1877		32.1036	36.5916			361.08				381.04				1.26473		2.35703	1.09097				3.27095		9.37733	17.3789			0.554022	1.57049		0.952862	5.72693
					28.1742			7.33997	501.3		40.2								1.00302							5.82441			2.22205				0.569707
		21.0009		34.6711	24.2373			301.54			577.46					0.491648		2.45518	0.466085				5.63519		8.57572	13.7912			1.91966	1.87893		3.98537	1.28229
					36.1601				290.76		38.6399	148.4							1.95544							9.43718							3.60797
		23.3742						85.5399	5*							1.07506							5.70894						0.619257	1.31098
					20.8531				447.02		67.1799	112.18							1.82186							13.1779			2.57422				1.41766
					28.1153			183.82			58.5801	153.06							4.48847							9.75462							4.3535
		19.7211			21.5945			64.36	139.8		74.9399					1.091			1.90308				3.99936			4.71006				0.176962			0.180923
											208.9	108.38
		21.8075		30.6787	29.4658			357.24	500.04		109.34					1.67479		1.27053	2.64876				4.08846		8.84707	12.8646				2.73596		4.37556	1.04363
		31.2372									202.86	187.48				1.07063							5.75057							1.41501
		24.6713		42.0925				377.34	606.28		55.46	86.1399				0.990121		3.13765					3.06273		9.0537					0.171038		6.73223
		22.7964			22.9357				248.5			279.06				0.845123			2.09621				4.81461			9.38029				1.45074			0.826568
		24.7128		29.3801				5.5			170.08					1.56594		3.19263					6.64889		9.50594					1.73347		0.483602
		31.0893		24.438	25.3184			360.58	269		130.98	463.64				1.84349		3.17003	0.686899				4.36794		7.55739	8.09694				1.08629		1.86394	2.17805
		55.8095		27.1538	33.8925						249.38	278.7				1.12298		3.33099	3.76916				7.57009		8.58082	11.5614				3.48978		2.35023	2.97463
		30.0675			31.3237			426.76	223.06		107.22					0.791027			1.89447				3.05194			14.629				1.43537			5.12271
		23.3888			24.8177						11.54	99.24				1.01911			0.833104				6.99319			8.392				0.347505			1.61646
		23.4731						628.42	291.5							1.34114							6.65708							0.865225
					21.4338						190.04								1.08513							3.87143							1.25117
		21.1143		25.4939				423.46	88.5		68.7402	423.42				2.1229		2.90907					8.11678		7.32599					2.48615		1.10918
				19.1365	25.4187						128.26	75.1799						1.55807	1.75646						5.0158	6.16849						0.267055	0.540271
		19.9131			19.3143			262.2	44.04		68					0.878076			3.02852				5.01982			6.19634				0.464206			0.579605
				42.8909	21.4336				350.7		250.34	344.78						3.38041	2.30761						7.61419	10.0109						4.30283	0.350407
					31.2509				285.94			354.02							1.88611							14.4496							5.02133
		29.0074		18.8707				8.62	6*		9.76001	28.6401				0.955055		0.889172					10.7024		2.85369					3.28478		0.260374
		26.3216		18.9769					617.8		139.46					1.00531		1.66152					7.09803		4.50129					3.26141		0.222293
		26.9691			25.9725			410.94			140.26	143.08				3.028			1.17155				9.4796			18.046				4.04119			2.50235
		20.6196			32.3268				543.3		108.06	47.48				1.69562			3.46931				7.87836			12.1013				1.65641			6.08983
								674.2			95.1199	120.34
		29.734			19.0504				313.9		51.8401	129.36				2.35219			1.50827				7.0277			8.51447				2.25248			1.01934
		25.9684		16.6186				107.84			20.9199					1.25994		1.36665					3.59798		3.47504					3.18269		0.597445
		28.2339		19.8966	31.1591			500.52			39.0801	65.48				3.43487		0.970936	2.02658				7.18518		4.35889	10.7724				3.47017		0.120806	0.263801
		26.5153		18.3452					247.46		112.1					0.665372		0.456847					6.59247		2.95198					1.88161		0.169878
		28.2261										641.14				0.171499							6.40196							1.8062
								152.28	174.72		46.6799
		53.392		29.7787	26.9453				209.84		57.5601	129.82				1.85826		2.31092	1.58978				7.15956		7.49546	12.041				4.04423		3.5596	1.45199
		26.7425			31.1575			408.32			9.56006	41.54				0.869642			2.01894				3.07265			13.7893				1.51668			4.55456
		29.8736							409.68		138.62	88.0398				1.18526							2.86673							1.06623
								656.94	105.44		223.98	90.52
		25.3829									19.74					1.54476							6.97879							1.33393
		28.067			31.2919				443.18		43.02	111.88				1.73548			4.46509				6.54653			12.0334				0.246876			3.10386
		23.3754		16.5526								46.8401				1.62804		0.728927					5.17884		1.58694					0.837402		0.595258
		33.7915		25.8948	36.0772			294.7			128.18	199.14				1.66095		2.48521	2.01226				6.32701		8.9933	13.1903				3.60641		2.94794	1.14476
					24.8816			108.78	259.52		160.72	49.8601							2.35148							5.02887							0.348981
								143.4	447.66		40.22
		24.9942						46.1001			7.40015	165.22				0.954843							7.03942							1.86032
				37.0889					553.2		286.6	138.12						2.5445							6.99576							4.1966
		29.9028			33.9422			71.92	41.76		40.28	118.06				0.597371			1.12551				9.63729			12.708				3.79962			4.48818
		18.3136			32.9527				137.74			130.04				0.265094			1.21204				4.97655			18.2945				0.27952			4.50637
		17.0821			31.1573			137.6			111.96	74.1001				1.05975			2.31649				4.50502			10.9256				0.366996			3.97824
		23.0208						121.18			69.28					0.610553							4.71537							1.77498
		23.8055						554.02	451.66		53.1599	87.3599				0.990884							7.60723							2.00973
		21.0293			29.2242						11.6401	99.6602				1.2735			2.02229				2.8625			8.59835				0.825526			5.82327
					20.8106				128		70.26	300.64							2.28							6.00878							0.464332
		23.1753		26.937	26.7755				82.54		28.1399					2.50696		1.28583	1.97079				6.4486		4.89552	16.5868				1.95169		0.313188	3.45983
		22.3639		26.4155	32.393			158.08			85	189.8				3.34885		1.83345	0.933129				13.3529		6.18963	18.2896				1.76707		1.77477	7.44692
				28.6806	30.6812			549.8	543.26		68.3601	263.66						2.95879	0.93729						7.12716	14.3408						0.448104	1.15984
		28.046		27.7261							75.3799					1.41499		2.03606					4.01039		5.38812					0.230428		2.07192
				24.0935					137.72			101.2						1.85892							5.93272							1.19888
		27.0866						268.32	265.26		50.6799	338.02				2.48178							5.40701							3.14857
		20.2205									31.8201	279.1				1.29925							2.84453							1.16236
		21.3342		26.7126	20.5004				134.62		125.66					1.01989		2.24971	3.41041				4.48237		10.0924	7.70453				1.62977		0.592185	1.09619
		21.9991			22.4866			80.38	13.76		148.34	137.78				0.977185			0.830703				3.37783			5.39778				1.03482			0.547942
					16.8481			582.98	207.28		74.0198								0.298844							3.50854							0.374873
					24.9067				107.92		131.32	86.6799							3.66612							8.86715							0.710215
		32.0461			25.3135			194.34			40.0801	311.52				0.582367			1.51184				4.32589			15.4272				1.06809			3.08195
		21.5149						75.04			38	104.5				1.94487							6.19457							0.575182
		22.0335		44.198	22.3124				184.58		27.3201	22.3401				2.04464			3.05443				5.5766		9.37223	9.88008				1.59199		6.76152	2.71297
		24.9358			30.6419				214.6							1.28625			1.98632				4.59694			17.0581				0.64637			2.09488
		23.7085			29.6394			256.96	105.02		176.82	149.42				1.54309			2.21342				4.15625			13.7763				1.62388			5.14874
		24.8533			22.853			348.66			138.72	167.94				1.31251			1.89971				6.44153			8.52221				0.444506			0.487
											134.6
					27.042			366.62	60.48		115.86	159.04							1.8478							9.75324							1.76362
				18.5523				82.0801	740.58		55.1201	178						1.86166							3.98026							0.874943
		25.2851			34.4119			53.52				62.5				0.800235			1.98326				4.44193			14.8513				0.796496			6.14784
		28.2012			19.9122				288.5		112.8	127.94				1.62414			1.54942				4.74756			12.774				2.15461			0.566396
		38.4215						386.7			63.54					1.92379							5.82778							3.87575
		24.9835		21.0979	35.4504						91.3999	439.58				1.99382		1.31602	1.0658				10.0292		7.03396	14.7886				2.93189		0.623248	5.5151
		19.7827						419.1	166.68		40.4001	8.67993				0.935968							2.97724							1.75519
		22.1686			23.3971				355.34		31.5601	67.0601				2.21978			1.16226				4.77304			4.84846				1.47816			1.39341
					27.388				185.6		116.82								3.27653							12.8688							2.52618
		24.3251			26.285			246.18	17.5801		43.9001					1.85059			1.54007				4.56232			17.5887				0.88642			4.29193
		65.2472		18.0904	25.4184			456.38			177.92	410.92				1.67494		1.99031	1.15764				6.97443		6.3085	13.3395				4.01848		1.16478	1.3648
					38.6817						87.6201	264.16							1.83484							14.6854							5.7822
		22.5342			20.5343			391.26	493.08		7.76001	146.94				1.73605			0.819219				4.26449			8.55933				1.62015			2.24811
									87.0399
					24.6042						43.6599	381.64							1.3335							6.67627							3.30493
				49.4588							128.86							3.7368							10.1913							5.99171
					37.6014			790.68	233.68		121.38	325.66							1.32901							18.5697							5.20728
				35.0665							66.6001							1.39129							9.75283							4.13658
				34.0658	26.2302			155.3	171.64		99.72							2.45037	2.99664						8.15614	10.0132						4.14678	4.88845
					22.0823						109.48	97.3599							1.61738							6.73168							0.724454
					27.457			265.86	424.56		87.8201	48.7002							3.24304							13.0615							4.6495
					33.4801			558.1			74.3599	140.2							2.27341							16.256							6.12465
					23.9249				373.58			70.48							1.76716							6.4412							1.73745
				23.6603	35.0362			434.7			60.6199	64.5801						1.56838	2.21064						8.88342	13.4033						2.91368	6.55465
					27.9825				178.26		100.4	59.6799							2.50021							16.5849							4.21379
				37.271	30.8864			132.86	371.84		97.24							3.91516	2.25922						8.38744	13.4927						4.89723	3.58847
					3*			178.56	20.3599		113.48	369.44														3*							3*
					22.2699						147.24								1.35302							3.02503							0.334331
				23.7396	27.8072			210.94	163.16		101.88	163.6						2.85718	1.38255						7.83003	6.88821						0.444854	4.5244
									148.54		102.16	232.44
					27.4091			595.14			43.52	57.28							0.889394							13.0603							2.49736
					31.8475				370.42										1.35144							9.53593							3.41398
				31.978							33.98	192.64						2.65329							10.4527							1.3621
											46.8
					18.7019			607.66			49.28	446.3							1.06035							8.83213							0.903684
					22.0968			241.88	732.88		57.0601	69.46							0.985735							3.7635							1.02635
					30.9235						40.5999								1.90679							9.96657							2.4855
					29.6649			677.14	113.38		47.24	160.36							1.07077							8.35304							2.65228
				44.4775					8.16003		47.78	266.76						2.64211							9.80518							5.80917
					18.1704			121.42			126.82	213.64							0.707817							2.70922							0.156474
					24.7485			627.08	64.4										1.10463							7.39696							1.3445
									631.42		139.88	562.2
					22.6275						75.28								0.936394							7.00467							2.07478
				25.1676				144.1			231.72	511.24						3.21834							9.52995							0.854754
					22.967						33.6001								1.80916							5.39587							2.2483
				22.5401	25.4677			269.66	157.1		12.72							1.29321	3.36677						7.38349	7.9387						1.97184	0.314722
								257.84	355.82		199.18	55.5801
					19.8854							623.86							0.692273							5.82121							0.267345
								141.62	339.36		76.6201	67.1599
					23.0203			311.74			177.9								3.13903							7.78763							1.89016
					20.5991				123.56		45.52	347.5							1.80859							4.99285							2.04423
					21.5825			100.38	6.07996		126.12	53.48							1.83107							4.24453							1.7125
					25.4835			670.32	278.08		32.2	56.8601							1.26105							6.69513							0.59751
								82.0801			109.28	7.69995
				24.1229	21.1438				769.4									2.98998	1.15626						7.97414	4.74377						2.38656	1.05023
					42.6435			236.22			79.78	402.54							2.65059							16.0039							5.10567
					25.0346						50.74								1.69554							14.7573							3.50524
					22.7666				86.0601		41.3398	250.34							1.17991							3.72053							0.364134
								572.78	144.76		90.02	286.7
									458.16		40.4202
								72.02	139.3		138.8	235.18
					24.6228			58.2			88.24	368.78							1.09595							6.5799							0.152059
					19.7458						142.94	57.46							1.36451							4.03059							0.208526
					22.6965			536.84	140.78										3.02151							12.5397							0.850506
				24.8147					272.2		191.36	724.68						3.24836							7.04963							1.38299
				27.3557	27.6057						96.4399							2.85852	0.726995						5.8521	4.51071						3.7672	0.740277
				31.2374	28.8417				100.28		44	281.84						2.64077	2.13563						5.80975	9.52599						2.36842	1.67223
					30.3883			168.96	177.48		137.14								2.10596							6.26863							5.27813
				34.0594	21.1978			171.46	144.04			558.4						3.42228	2.81916						8.54297	11.5118						5.70672	1.69163
					42.0743						65.96	128.2							1.97744							9.2846							3.74327
									5.45996		79.6401	81.9199
					15.9973				186.7		179.46								1.11283							4.09547							0.129923
					45.8782			751.86			80.6799	64.4399							1.58826							13.9342							4.77971
				22.6945					630.36		140.98	128.16						1.78457							5.93166							1.55965
					19.6793			181.36			62.04	222.18							1.54556							3.5935							1.47745
					25.2613			490			84.1599	269.02							3.27513							12.198							2.86716
				14.5999	21.7531				377.8									0.613129	1.70121						1.74412	5.30972						0.744016	2.54298
					26.7374			20.78			52.0601	290.18							0.3688							11.3113							3.68708
					24.8039						70.6001	389.24							2.6019							12.228							0.806855
				26.4374				107.3	123.9		121.66							3.40876							8.7471							0.757829
					13.1519				236		214.06	580.3							0.315965							2.51673							0.212692
				27.8967	21.9084			33.6	30.74		150	44.0798						2.18321	2.45745						10.0448	6.10054						4.15555	0.979951
				23.2688				186.4			100.56							1.84913							6.35658							0.326941
					22.3168			117.32	213.44			88.0798							0.679861							3.00773							2.43373
					18.3127						74.9199	209.26							0.353689							7.26171							0.330267
								140.68	210.18		84.7	44.02
					14.6415			317.6			69.1001	354.78							0.829509							7.84607							0.191928
				19.5808	21.8066						67.74							0.797114	2.6161						5.88154	7.2107						0.493294	2.3767
									264.98		130.3	40.9202
									22.3		107.54	427.28
									7*		40.74	272
											41.3198
					25.0743				341.5			662.24							1.3945							8.29947							3.53714
					33.941						96.8	144.34							2.7147							9.5579							2.6967
									415.78		112.96
					26.9903				288.94		38.02	517.16							4.18619							8.90255							0.247606
											43.72
					37.3025				260.36		225.02	191.58							3.59011							7.87434							1.05139
					25.781				219.3										1.0017							15.8568							1.0148
					21.2481						137.7	126.5							1.19273							5.43136							0.248003
				37.3139					527.82		164.32	612.42						2.18409							7.40457							3.18785
									90.2201		70.0999
											217.94
					20.1052														0.743779							3.1789							0.226949
				30.8274	26.0297				468.8		157.96	213.54						3.41001	0.876471						8.30119	10.592						1.60785	0.516079
											73.54	255.42
									570.96		273
											69.9399	186.7
					17.5905				254.12		165.54	101.24							0.716004							2.80571							0.567375
												88.4402
					17.7786				571.7		128.84								0.633705							9.51142							0.298858
					25.2017						47.9802	376.26							1.38156							7.61484							4.46933
											173.92	224.26
									373.46		142.18
				29.1429	38.8272				148.84		9	139.02							0.875053						8.32631	14.7995						2.97281	4.85715
				22.2093							80.5601	307.74						1.31713							4.78475							0.572901
					20.8329				224.5		67.3999								1.88613							4.39726							2.77581
					17.7644						72.1401	69.8601							0.852167							4.79801							0.437211
					23.6387				443.84			265.2							1.67098							11.9848							0.888827
					24.4768						43.3398	81.28							3.11921							10.7468							3.82221
									95.6		56.1401
				18.0471	25.2333				141.5		79.5598	97.7						1.34692	1.32098						3.72523	12.9945						0.270317	3.85244
											16.9002	121.36
					18.226				185.82		84.4399	492.68							0.599762							6.929							0.471419
					17.4271				354.68		136.8								1.85088							6.26702							0.638317
					16.8347						81.48	83							0.861025							3.57119							1.5007
											50.28	203.72
				23.8642	19.4743						35.02	96.6799						1.41524	0.727059						6.01649	1.79196						2.06686	0.243021
				24.2088					6.64001		15.5798	92.96						1.51437							8.75669							1.15664
				16.899	18.193				330.42		122.22							1.96119	1.29018						4.64751	7.03133						0.430028	1.40324
												162.76
											112.98	117.52
				36.1737	23.222				132.3		60.0601	125.88						2.42609	1.14228						10.08	13.6435						5.93985	2.61071
					16.6002						50.0801	172.62							2.21641							8.32858							0.755999
					22.0635				790.78		35.2								1.18323							6.70022							1.85146
					28.5555						202.32	120.6							0.871362							9.48062							2.68401
				20.5738	17.8916						97.4399							2.88077	1.75923						6.01173	7.10974						0.279335	0.675361
					25.7539				278.28			179.04							0.580323							3.40107							0.130354
											57.02	141.46
					18.443						22.76								3.32543							7.34243							1.97094
				28.1377	17.2945				429.32		69.24	496.58						2.08566	1.70232						6.16208	4.92057						2.19775	0.495397
				13.303	25.9844						70.1399	308.36						0.802816	3.21432						3.87836	9.59323						0.314905	4.85447
					38.3945						212.12								1.49302							15.3259							6.09433
					29.2397				755.54		51.46	743.68							1.80706							17.757							2.83461
					36.2801						153.54								2.98184							7.41945							4.01461
											34.9199	544.08
					16.0572				130.02		43.22	74.48							0.741565							2.41906							0.361876
									314.38
				18.5317	34.6561				131.6		124.42	45.5798						1.36994	1.51982						3.98123	8.86932						1.28377	3.68136
											132.58	100.64
					27.885						81.4202	3*							0.940713							14.6693							1.60123
					34.2575				619.7		72.26	192.92							1.44779							9.77153							0.617895
				25.7015	37.836						68							2.2739	2.54558						5.88374	11.8831						4.30189	4.26043
					26.2005						30.1399	298.3							2.36681							8.42287							0.813855
					30.3363						62.5801								1.63142							3.4342							0.743132
									112.86		52.1199
					28.2237				187.94		80.9202	90.48							1.01793							5.81077							0.230927
					23.9164				198.64			555.64							1.71061							9.55161							4.56646
				37.7749	24.3845						89.5							2.34922	0.501026						7.67437	4.2943						4.73248	0.232566
					26.4814				191.22		49.8999								1.97454							12.8557							3.00082
					19.6204				359.98		130.74	142.18							0.898893							9.23703							0.401025
				31.4683	31.5606				50.92		3.40015	7.78003						1.71351	2.22966						7.21948	9.67243						4.2975	0.433686
											2.83984	46
				22.8476	31.0194						45.6602							3.18551	2.02802						7.45318	12.0783						3.20917	5.37297
				32.0512	27.1312				620.96		166.24	53.5798						2.7319	2.00378						6.70338	7.03924						1.66654	1.42979
					28.5205						51.76	552.7							2.18964							7.61489							3.00357
				22.2252					174.84		89.78							1.59629							10.0462							2.23575
					26.5457						27.0798								2.67323							7.0926							1.93974
					29.4088				627.32			154.6							1.73177							8.50756							4.0966
				24.7805	37.2319						177.04	129.62						0.953848	0.769641						9.67063	12.8087						3.57366	5.02991
					31.2724						43.24	135.34							1.02974							7.02214							1.11676
					27.2312				588.62		67.9402	85.8							1.10121							11.3061							3.13439
											100.18
									351.24		80.96
				26.1675	20.6911				130.62		51.48	199.16						1.8987	0.553667						5.70374	13.9532						1.23573	0.885058
					36.7415						17.5601								3.24007							15.4139							4.8855
					30.0429				309.94		124.36	85.2998							2.67007							7.05934							0.964225
					30.8127						50.6802	10.6201							1.34974							8.12695							3.77759
					20.7529							204.22							2.65422							5.67271							0.462846
					30.5481				756.36		115.02	69.6799							0.890817							15.7755							3.39054
											55.5601	206.44
					32.7616				338.62		50.5								1.58651							9.18734							1.48448
					28.9788				224.48		46.9399	492.64							2.04424							5.31635							0.37724
				23.1726							96.6401							2.45021							5.59205							1.38979
					21.9307						5.53979	530.12							0.273093							2.45632							0.222859
					25.3408						98.98								1.29997							2.86071							0.497788
									211.32		19.6001	108.58
											197.04	9.23999
									220.14		43.2	575.72
				23.0637	34.1001				26.74									0.24639	1.86698						6.92895	10.0654						0.320166	2.92763
				21.3318	30.2217				290.74		67.5598	61.7						2.34383	1.62982						6.87596	7.13761						1.53378	2.20123
											73.8	197.96
				9.55405	32.2154				230.96		22.3							0.184567	2.59958						0.411778	13.4161						0.290058	2.67545
					23.9281				70.54		226.98	30.6599							1.76087							4.66887							1.54586
											135.12	337.92
					19.586				14.78		57.0598	88.52							0.79034							3.61678							0.408009
					27.8472				553.5		27.74	325.66							1.20223							8.14576							1.02478
					24.3437				135.04		94.98								1.85333							5.82638							0.588711
					53.3596				18.04										1.59892							11.6752							4.52286
											98.02	773.52
					18.9102				212.26		51.24								0.59231							1.38041							0.296275
				23.549	30.7219						52.96	599.12						0.756586	1.25633						5.65382	11.673						0.331209	2.40869
									610.66		171.38
									5.20007		119.8	253.32
				29.5345	25.4162						63.1599							2.00299	1.53365						5.73866	4.79789						2.57436	1.32108
									509.78		64.1799
									185.5		97.4001
				26.7111	38.4264				91.4999									3.04718	1.53092						6.21407	6.70226						3.48518	3.05488
				15.4377	32.3209						156.96	332.48						1.02435	0.551309						2.29586	9.52516						0.222103	0.52762
				40.5322	28.9712						43.22	117.98						3.00717	3.95433						11.484	12.3962						7.98841	0.2541
					30.6459				429.9		95.6201	267.84							1.79269							10.9945							1.71038
					22.967						59.3999								1.84236							5.43701							1.13979
					25.7793				291.28		94.5601	426.56							0.905106							7.63456							2.14943
					46.3371						142.06								0.976256							15.5305							4.6314
					30.9508				30.66		46.3	5.1001							0.397955							9.14923							2.22925
									5.15991			43.9199
					36.8632				311.74		113.26								0.913974							13.017							3.87633
									119.72		35.0601
				28.1692							49.26	647.6						0.969774							8.02471							0.465976
					40.0092				630.58		39.2								1.01802							16.2765							3.91751
				28.2584	35.0895						39.6199	57.98						2.00486	3.10015						6.80803	7.05077						1.25623	1.06995
					20.2615				23.2401		315.28	167							1.58161							3.97011							0.644238
				25.8224	30.9577				209.94		58.46							1.64098	2.50665						8.65365	9.42671						2.16793	4.73186
				26.9998	20.5944							29.6799						2.57073	0.470546						9.893	5.22955						5.45039	0.175838
					37.1924				114.56		75.7	114.74							0.688857							9.77328							6.34838
					23.3657						136.06	108.48							1.0112							4.02678							0.559024
				24.3207					715.9		64.3601	249.1						2.35935							9.92842							0.561555
				29.1892	24.4404						43.24							2.14897	1.86576						7.86289	7.32915						4.28877	0.823095
					4*				67.1201		60.3999	469.74														4*							4*
				22.0252	28.8817						200.78							3.52476	0.644779						7.18285	4.07029						1.0673	2.16834
				35.9258					121.46		22.5801							3.01536							6.45733							2.73748
				25.5184					522.28		54.5999	283.34						3.14481							6.63607							1.10603
					25.9715							101.38							1.95087							5.24766							0.478804
									85.3201		59.9202	155.58
					24.8263				465.14		52.0999	47.24							1.85323							5.64677							1.12779
					33.2787						150.8															12.9939							0.961601
									127.18		21.46	235.48
									65.84		40.02
											106.24
				21.3158	28.6363				108.06		193.62	460.88						2.44037	1.16817						8.49187	8.09877						2.85221	1.07808
					30.113				99.9199		68.24								1.68029							10.1511							3.89057
				22.1365					56.12		59.48	56.26						2.23625							8.07829							0.127754
					27.767																					11.3162							1.62422
									164.6		128.64	735.34
					34.5941				134.46		75.6401								2.41321							11.0735							5.3017
					22.9802						60.6199	165.76							0.977941							2.9312							0.976735
					25.325						156.52								2.10427							5.71458							0.446212
									371.92		81.1602	244.4
					29.1889						47.5999	228.18							2.34785							7.18138							0.566719
									232.8		117.68
				36.7931	29.7178				215.76		11.8799	111.36						3.2863	4.30629						8.21517	11.8911						3.669	5.47605
					21.2452							93.6602							1.10457							6.89782							0.203689
					26.2321						69.6399								4.45243							11.7645							0.620005
					26.3531						80.3201	187.9							3.95022							8.23638							1.93574
											72.8201	32.1799
											165.66	5.22021
				25.716							16.4399	297.74						2.9185							7.18152							2.14158
											52.1401
											122.46	307.88
					26.8455						116.14	284.76							1.00927							8.80469							1.32249
					35.093						385.08	105.08							2.86483							9.29551							1.29924
											44.02
											62.6602	128.5
					26.5703						126.32	74.1799							1.62374							9.87727							2.76471
											85.74	378.56
				23.356	21.0848													1.02075	0.849152						5.85099	3.84009						2.38875	0.155587
					38.7439						110.86	157.64							1.32404							5.62967							2.905
											107.26
					23.7998						60.9399	40.24							1.75665							7.1596							1.21096
					32.1206						42.02	303.28							3.05946							9.89898							3.52242
											98.9399	224.76
				32.8939	22.0394						44.1199	58.5						2.91072	1.52377						8.80959	6.97076						4.74029	0.257832
				25.7331	24.3328						97.28	82.1599						2.75961	4.06147						8.90621	10.938						3.98602	0.548691
					45.0022						75.1802								1.33463							8.30829							3.82772
					27.0891						31.1199								2.53682							8.63278							2.31146
				26.3429							50.28	286.34						2.93558							6.16421							0.816292
					35.0183							226.06							2.97628							10.0527							0.148102
					26.8316						9.73999								1.99322							14.1659							1.89506
					25.6427						87.22								2.15262							10.1571							1.26174
				21.6143	36.3567						63.0801	106.5						1.86102	3.83074						4.9309	14.0614						1.2938	6.17544
											103.8	331.92
				33.2615	53.8122						44.0798							2.95025	1.45123						10.785	14.0196						4.07597	5.71255
					28.9805						38.3401								2.48195							10.2675							0.554506
					28.9431						104.32	102.68							2.06382							5.09052							0.877126
											73.7998	146.3
					27.8461						80.28	73.98							2.10828							4.37302							0.50788
					23.1051						45.54	121.64							2.06964							6.40475							2.22934
												115.1
											62.46	30.7
					28.5666						135.06	59.8201							1.81103							7.48031							0.201642
				18.7272	25.2365						57.54	59.6399						2.06825	4.60363						5.10028	12.6196						2.78416	1.62953
					32.5562						46.1599								3.76285							11.3861							3.7719
				26.7042	25.7017						93.04	213.2						1.24008	1.90755						10.8688	6.22481						3.05612	0.895633
											80.24	464.28
				20.873							56.4399							2.47944							5.87989							1.15178
					28.1088						165.18								3.41324							7.63819							1.18514
												55.04
					20.7687						93.3401	53.74							1.61729							6.77839							2.13821
					24.6924						30.02	53.9399							3.21929							6.88382							1.45786
				30.4062	28.1125						53.7998	60.1401						2.0006	1.3141						7.52122	6.01527						3.82888	0.647123
											49.4602	45.1599
				34.249	34.5845						50.2	40.96						2.76426	2.854						7.96687	13.0744						5.69774	2.71171
				11.6266	23.292						43.6199	58.9202						0.154552	0.935244						2.51145	10.7694						0.252735	0.755635
											90.5801	116.06
				19.0724							48.8	192.62						1.88047							5.64898							0.175983
					32.4579						105.6								2.64148							9.89483							3.09597
				26.7921														4.14035							8.42811							1.02366
					29.8016						74.3	76.24							1.66365							6.79432							2.34721
											267.7
				34.3689							132.86							3.54279							9.18713							5.05745
				29.8246							95.76	554.88						1.97705							8.97152							4.1502
					24.3772						5.19995	274.1							4.4275							9.12204							0.424886
					26.8761						70.2	226.26							2.99833							6.6224							0.970582
				33.2079							205.84							2.46578							7.5183							2.80273
				21.9734							8.76001	249.2						1.95725							6.52304							2.00972
				25.6292	30.5263						128.1	62.1799						2.79647	2.02253						6.72752	10.7448						0.733131	3.24136
					42.7808						110.1								2.26954							12.9836							3.10146
					23.6106						8.62012	423.64							1.98539							9.5692							0.746441
				42.9431							150.66	41.52						3.0108							8.62096							6.64092
											34.26
					30.8231						54.3201	497.06							1.34995							6.02158							2.41153
					26.7759														1.14655							11.7016							1.17479
											108.86	547.96
				21.6765							92.8	100.66						2.10364							4.3308							0.243939
				12.6377	31.9202						185.94	77.4202						0.323102	1.97203						1.57344	10.3719						0.137278	3.15894
				26.2141	20.902						81.3							2.9947	2.49119						6.78669	9.1443						0.240257	0.783898
											70.3799	544.04
					25.7372						49.04								2.36176							7.23205							1.22446
					31.7119						65.2	365.16							2.04442							14.7319							2.10794
											66.26	106.46
				26.8736								36.98						2.65251							6.32192							0.726603
											171.7	198.04
					23.8189						87.6799								2.67478							5.74552							0.455229
				20.6751	26.351						50.3601							1.65369	2.37058						8.25217	7.15839						0.16265	1.37271
					27.3584						182.38	332.64							2.55661							15.6875							0.540437
					26.9789						62.52	261.42							1.96048							6.92214							0.307296
											131.64
					24.0018							376.98							1.46091							7.4065							0.159467
					22.4332						92.0601								0.463228							4.84838							0.254494
				20.8663	22.5285						49	239.5						2.58373	0.703149						7.05064	4.84993						1.18755	0.255431
					23.9248						72.6001	387.1							2.66862							8.13525							0.549931
											41.48	0.179932
				21.3658	20.3835						119.92							2.27375	1.39827						5.5509	4.3834						2.68605	0.528022
					25.5298						79.48	129.5							4.01752							9.76557							0.456555
					21.4111						76.54								1.1942							4.37042							0.598484
					33.0444						42.6001	287.12							2.29568							9.99841							0.349816
					24.8585						38.3999	112.62							3.61688							8.05504							1.02361
					33.8654						79.0801	134.56														15.1573							1.48329
					22.6967														2.7278							5.89168							0.383466
					29.5121						129.74								1.79181							9.65041							1.47581
				38.0079	21.6473						172.7	228.2						2.54899	1.21807						8.24439	6.71416						5.58032	2.1201
				23.99	29.0005						18.4199	78.2						1.50543	2.37429						10.1977	11.3274						2.10851	1.61001
					5*						37.6799															5*							5*
					24.7443						35.9001	404.94							2.07678							8.04936							3.92796
				30.0102	26.2112							105.16						2.79345	0.965846						9.81807	6.14122						4.226	2.51613
											38.28
					20.7273						111.52	52.0999							3.64975							14.6531							0.954367
											43.3201
				23.7825							53.2598	199.06						1.31188							6.69014							0.790271
					20.881						164.76	52.3799							2.55919							9.04932							2.44522
					20.6808						64.0601								2.47694							7.80318							0.810074
											93.8201	109.8
											38.28	122.86
					23.4401						60.3398	68.8398							2.19838							14.3565							1.34433
					19.7806						52.1201	117.56							2.18828							7.06516							0.652134
											65.72	78.3401
					18.7113							108.62							3.61285							12.0902							0.564254
											35.74
											68.3401	428.48
											224.06
											77.3799	293.86
					18.9951						36.96	508.64							2.40861							7.85009							0.600565
											69.26	9.16016
											240.1
					19.5917							70.6399							3.55595							13.5216							2.68629
					16.6052						23.3801	5.80005							1.90118							7.80482							0.1807
											281.24
					19.4852						52.4199	223.18							3.08126							6.7384							0.277997
				25.0032							83.48	57.4402						2.13684							4.47596							0.368733
											193.98
					20.1617						127.04	729.12							0.997525							15.511							1.92171
					19.0217														1.86964							14.2295							0.45824
				27.5299	21.7529						56.76	124.84						2.67605	2.93237						9.65332	16.0832						2.59914	6.4709
											42.5801	149.46
				40.4779							48.28	38.6201						1.5663							10.2864							6.54257
											36.3	213
				38.3532	17.7733						115.68	98						2.30822	1.57347						10.1494	12.2571						4.10306	3.05827
											155.08
					23.1476						94.8599	40.3999							0.562138							12.5716							0.402707
				33.845	23.4108							97.1602						2.29762	2.43503						8.70903	8.01724						3.55934	1.83731
											75.0601	312.94
											64.8398
					25.1354						105.46	41.04							4.19349							11.7415							1.42172
				24.9949							73.5	6.19995						1.73112							5.56159							0.364604
					18.6613						56.6199	64.6599							0.370454							7.21127							1.0807
					6*						163.22	7.08008														6*							6*
					33.598						46.7	45.74							1.08038							10.6703							3.14572
				27.7664							28.5601	81.52						1.16989							9.23395							5.60717
												101.22
											54.8401	200.94
					18.1385						242.98								1.47921							4.68479							0.324688
											87.74	297.98
					25.5						105.18	40.8							3.80399							16.0182							5.66437
				36.8771	18.6163						52	398.64						1.87896	1.66721						10.0152	4.45427						2.09367	0.636345
					24.7309						58.2								1.21308							17.5006							2.32026
				18.3957	41.6384							204.46						0.716143	2.62863						2.54756	14.9685						0.816221	6.4474
				25.0339							48.24	417						2.88136							9.6037							2.87493
				38.8023	24.9903						48.6001							1.26784	1.17604						9.50082	4.15784						6.21679	1.46753
											108.7	45.0598
					33.1509						33.4399	53.6401							0.832701							8.3061							3.17246
											142.64	107.96
				18.657	22.6419						10.72	30.8601						0.951986	2.21872						5.61649	8.49711						0.437224	2.64104
					32.9419						65.4199	126.78							2.42614							9.5325							4.20399
					62.0372						97.48	152.7							1.81705							15.7048							6.46913
					24.0798						94.3601								3.15467							6.33055							0.103149
					27.3744						156.08	120.98							1.66976							12.5573							5.38401
					26.254							208.1							1.55115							8.92407							2.83396
					18.2261						56.5398	132.78							1.10468							8.53699							0.440753
					19.7967						75	173.36							2.55139							7.53416							1.27784
				18.6108	36.5408						96.02							1.28787	1.84181						4.83666	6.07839						0.338805	3.00059
											66.9001	283.8
					26.6168						79.8201	174.08							2.5119							8.62219							1.51014
											44.1599
					18.7068						48.76	164.46							3.07929							6.92278							0.151948
											148.42	96.3
				24.4935	24.134						81.72							2.81297	2.12275						7.0655	8.97798						1.54762	0.22313
				42.8287	23.8165													2.81542	2.15156						8.04208	4.87197						6.41128	0.377751
											60.9399	6.66016
					37.7904						131.1	473.88							1.16341							13.6555							5.78014
				28.4234	33.9303						305.1	12.98						3.00432	2.86028						9.61948	7.40306						3.38562	4.97067
											140.6	4*
											64.48
					31.3697							300.38							2.31624							17.136							5.57914
				22.8102							33.24							3.19022							7.03587							3.39732
											83.8801
					22.318						41.2	330.76							2.1095							7.29164							1.37677
				25.7196	36.1389						185.56							1.29201	1.46585						6.78643	9.06031						0.182195	3.06399
					16.7567						49.2598	205.04							2.32319							6.04069							0.924697
											69.8
											33.8	271.18
					31.8099						112.7	120.32							2.0426							12.9501							4.52885
											33.8
					21.1717							302.68							1.74187							5.3233							2.70606
				28.2719	29.8521						46.26							2.83398	0.903976						10.3022	12.0486						4.03838	2.26867
					34.0538						6.6001	708.68							2.92013							8.03305							4.64423
				24.6783	36.7353						218.86							2.22766	3.12009						5.22872	8.90764						0.78442	3.6917
					19.2099						45.5999	304.86							1.61343							5.97667							1.98823
											48.8201	186.82
					18.7858						101.5								2.02001							4.60009							0.571263
					19.8565						140.1	664.26							3.46686							7.21574							0.452074
											159.2	0.0800781
					42.386														1.097							20.4571							2.92128
				30.0366	30.3521						43.4399							1.82543	1.40132						5.00985	14.201						3.33329	2.21134
				25.542	16.261						20.76							2.19167	0.90312						6.56535	4.70041						1.70623	0.410758
											66.8401	106.6
				27.8043	26.9699						171.7	153.22						3.53764	4.16805						8.19023	14.5112						1.72909	4.18371
				29.612							44.46							3.02996							6.37939							1.49861
					30.2734						70.0801	646.66							2.10321							12.1228							5.99069
											95.78	97.24
				18.6553	21.0747						150.96	397.52						2.10357	1.99033						6.55444	6.19625						1.36314	1.96344
											69.78
					26.0363						96.1799	196.98							2.82423							13.7506							3.18275
				25.3981							63.2							3.35081							9.39164							3.32333
					28.1539						79.6599	758.64							1.36003							19.8857							3.05207
					25.7228						57.3201	50.9001							2.5192							6.32649							3.61531
					23.0171						106.88								2.25963							6.35848							2.23327
					20.3377						56.6799	116							1.35468							8.45283							0.860696
					33.3894														1.66952							12.4828							6.57443
				35.137	29.596						96.5598	404.28						1.5898	2.50259						11.2048	11.5738						3.91432	2.39671
											70.5601
											112.72	146.48
											53.24
					20.5909						98.74	474.5							2.55299							12.7342							1.57504
											29	267.66
											109.54
											114.16	42.3
											61.4202	344.3
				25.5125	28.6366						46.1599							2.85756	3.34057						6.13793	8.69457						2.0888	0.526318
											62.02	522.8
					21.9989						54.26								1.42055							3.10548							0.415838
											208.1
					28.9178						140.34	7.12012							2.01425							7.97905							1.26168
					39.6357							92.74							3.01561							9.38852							5.6589
					28.6288						204.4	435.04							1.35376							10.8089							2.43842
					33.4799						184.62								2.08495							12.0094							3.59055
					28.5618						83.78								3.22403							13.0661							5.42154
					37.4271						43.7998	445.76							4.29451							13.43							6.88302
					28.994						90.9001								2.26548							8.83995							2.67048
					29.5494						10.1999	633.66							1.92552							8.59878							2.95981
				25.4921	20.3839						78.24							2.2307	1.20278						6.67812	3.10666						3.35758	0.760606
					21.7403							101.12							0.758295							7.71827							0.551862
					69.2304						55.3999	122.26							2.50069							19.9964							7.69661
					28.7364						139.56	208.1							1.33478							6.4277							2.35099
					46.0481						90.52								1.13149							16.3585							6.22418
					18.4926						128.68	284.32							1.77699							3.81363							0.341792
					22.2271						105.36	113.32							1.63846							10.831							1.49075
											44.26	29.1199
											189.42
				28.3308	28.6226													2.57131	1.14442						9.33108	9.29168						2.00749	4.14067
					25.9125						63.9602	255.82							2.20924							6.62737							3.16957
											113.46
					29.2097						49.1399	162.74							1.45018							8.1391							2.49879
					29.8747						63.1599								2.46873							9.3378							2.92606
											6.32007
											205.86	335.58
											85.72	234.24
					31.0739						117.86	309.92							2.9562							12.8805							6.0026
											36.74
					35.4837						126.5	233.6							1.87572							9.20231							4.76356
					34.2261						63.28								3.00689							11.0173							5.25311
					21.5765						78.52	251.48							2.42714							6.71753							0.484711
					24.2447						72.8	281.74							2.13826							5.62242							1.04628
				30.4491	19.5313						68.2							2.92145	1.69208						5.91057	5.8001						2.77604	1.45443
											76.9399	38.72
				33.3761	51.8611						86.0801	74.1802						1.75972	1.36128						8.02795	14.5413						2.12523	6.09169
					20.618							100.22							1.72953							4.58809							0.785695
											65.8801
					22.5087						72.76	198.34							1.56142							7.56065							1.09857
					20.3428						86.46	73.3							1.27889							2.9601							0.879764
											44	365.24
											34.1399	30.2798
				24.666	25.5081						56.8401							2.02541	1.45051						7.36165	12.4197						2.24066	2.57272
					30.5382						150.68	124.96							1.91583							5.3996							1.59066
				24.4966	25.7152													3.34665	1.9567						8.17914	13.7481						0.694398	3.07556
					21.0598						18.8401								1.01261							7.28689							0.954434
					23.4311						89.6799	504.72							1.63634							9.31032							0.728271
				22.983	51.398						116.46							2.31488	1.51964						7.17036	14.0393						0.743217	6.34843
				26.799							59.8401	102.62						1.16744							6.80309							3.8784
				33.2351	24.6391						94.1199							2.78505	1.37038						8.58007	5.51695						1.83408	1.10366
					32.2623						119.32	348.24							0.980942							11.4927							3.20014
					32.2071						62.4399								1.46366							6.99098							2.34921
					22.8272						51.48	685.42							2.3873							6.19819							1.92982
				32.9458	24.7266													2.49289	2.09441						8.96068	8.6609						5.23306	0.607352
					27.6523						213.06	334.32							2.18742							10.2452							1.72728
					29.1116						50.8601								2.35336							7.06443							3.67942
					31.1798						226.64	25.6799							1.39216							6.72648							1.92268
				26.6804							124.06	368.56						2.87901							7.47204							2.61014
					29.3037						105.28	67.6799							2.97269							6.18622							4.60865
				28.1322	27.448													2.46536	1.95075						7.75189	5.87041						1.56862	1.03085
				20.2149	22.8724						167.5	192.18						1.80177	1.34345						8.07452	16.733						1.61309	3.27405
					36.2628						115.14	40.0601							0.995143							16.333							5.34021
					26.3191						118.38								2.85064							5.87861							0.704211
					33.4744						6.36011	214.1							1.10555							6.55295							4.0781
					21.7342						67.8								1.82098							4.02344							1.00778
					25.3188						29.8	169.7							1.30145							4.98864							3.04555
				24.5658	20.5699						152.44	359.02						1.58007	0.872751						7.31257	8.16611						0.554077	1.96153
				25.0617							35.26	257.6						2.27951							4.8068							2.23777
					27.2614														1.9178							3.98788							2.74618
											193.18	94.02
											89.6199
					29.3896						89.5801	437.38							2.60452							9.81463							2.84554
											86.78
				26.794	36.0248						48.3599	574.68						1.52848	1.41879						6.98772	15.0725						5.62283	4.20343
					18.885						63.5601								2.4103							6.54067							0.353803
					32.8022							238.08							2.03076							14.8427							2.32309
					29.3558						26.4399	259.08							2.82152							7.33818							2.35039
				30.5326	30.5652						49.04							3.13006	2.04015						6.83303	8.36367						3.021	3.65634
											194.94	155.6
					35.5						6.02002	123.46							2.63022							18.3906							3.20968
					21.5393						75.4399	238.92							2.40685							7.01706							0.703206
											62.4399
					22.4015						8.88013	256.84							1.13104							9.52848							0.5857
				24.4555	31.6684						149.6							1.5666	1.93056						10.801	8.82785						1.9294	3.38518
				46.2259							50.9001	403.04						3.99668							8.69671							6.66228
				24.7199	23.5795						58.54	263.52						3.17597	1.75199						9.48489	3.95927						2.491	1.07489
					30.3006														2.09394							9.88118							0.935547
					28.3753						77.5601	180.68							1.82347							4.29137							0.139871
											145.22
											109.8
					25.7963						30.8999	344.16							2.1364							8.02293							2.12076
					26.0887						52.6201	375.92							1.74866							12.2153							2.74477
					37.1684						146.28								1.57027							16.1844							4.12369
					30.9469						38.9202	0.580078							2.5891							10.881							2.06874
				20.5377	32.0685						87.04							2.19867	1.52534						4.97053	5.49403						1.42774	3.28426
				19.9783								58.1799						2.03607							4.21274							0.634343
				38.9555	24.3969						93.74	3.54004						3.11005	2.20168						7.8827	7.73147						3.75925	1.64891
					18.5378						159.8	85.3601							0.856238							6.33867							0.392718
				23.0753							44.5601	86.1799						1.93357							10.437							2.16717
					22.0031						44.8799	137.28							1.78605							5.17624							1.9438
					30.5148						167	117.7							4.34786							10.03							0.218506
					27.6057						50.98								1.54795							6.00123							1.82737
											88.3601
											68.8599	512.8
					29.1208														2.06278							9.44192							2.89963
				23.7184	41.9043						263.24	522.16						2.8049	2.45749						6.79425	13.7856						0.662925	4.54737
					30.695						61.46								2.24185							6.41798							2.53118
					27.3985						38.6399	611.26							2.15379							9.87129							1.34547
											59.24	81.4399
					30.9961						93.0601								2.27998							13.4029							2.95205
					40.2801							70.8799							2.30596							14.5693							5.81304
					24.8418						90.8801	5*							2.13962							4.95967							1.8672
					35.2856						113.24	100.86							2.45331							8.39987							4.7309
					41.1612						55.3398	187.66							2.6828							10.2001							4.70964
					18.0459						107.5	278.22							2.69137							7.10668							0.709299
				35.0564	19.5599						42.3801							1.95052	2.42226						9.23407	6.40273						4.13098	0.571911
				16.3692	18.2572						13.04	366.76						0.404562	2.13206						1.34287	7.64986						0.106798	0.135758
				50.8209	26.6362						51.28							3.96735	0.96312						8.31662	6.60657						6.33414	2.96297
				34.2798	23.9449						94.3198	40.8801						3.85422	1.27284						8.48189	8.68823						6.02422	3.60586
					23.154						87.4402								1.57229							6.0283							0.259207
					39.2806						51.5398	365.98							2.6785							14.8925							4.64073
					32.6457							344.98							2.48649							6.28954							3.91531
											121.1
					37.5176						40.1799	302.54							1.46753							15.2714							4.88604
					22.5607						53.2002								2.41769							6.52654							1.22465
					24.6237						16.9399	417.64							2.67773							6.85419							2.08084
				29.8129							43.3799	258.08						3.12311							8.47752							3.90975
					18.5607						157.26								0.856318							2.91077							1.18341
					25.0887						118.74								2.01632							8.19278							1.36971
					39.669						120.32								0.575106							17.0669							5.78789
				26.9366	21.1734													3.65788	2.29219						7.81724	4.70217						1.56059	0.714332
					29.6415						61.1401	211.98							1.57981							9.47455							6.13478
					26.7668						219.48								2.11525							5.16633							4.30027
					20.5872						118.68	40.28							1.30428							7.64524							0.190234
					16.7384						42.4199	541.1							1.3116							6.29036							0.406723
					32.3466						72.1001								1.37424							8.04258							2.99264
											58.3201
				29.2064	25.0328						93.9199	692.98						1.37563	0.701181						6.91717	6.01975						5.30133	0.815639
					19.3044						52.9399								1.35293							7.7254							2.23055
					32.4008							119.06							1.99971							6.99491							4.08012
				21.5238	58.0936						11.26	23.1201						1.29839	1.43281						7.12024	17.5161						0.592645	6.92031
											90.6802	150.94
				29.1424	20.0471						97.7	252.66						1.96854	1.18592						10.3582	5.31527						5.07911	0.978328
				36.0538							1.43994							2.11122							7.33915							4.81672
					20.5766						155.28	169.34							2.77391							7.81048							2.04583
					40.1566						172.64								2.52081							12.2517							4.78479
											52.4402	644.06
					70.6306						52.6199								1.74283							18.027							6.70726
					20.418														1.83915							5.1364							0.174114
					41.7073						246.48								1.30538							16.9885							7.15742
											76.74
					32.4132						43.72	58.1399							2.61991							9.23635							5.80177
				18.3707	18.2348						85.6802	606.62						0.959591	2.8106						4.41736	7.21105						0.20068	0.610174
					15.7041						36.0999								0.888003							3.01699							0.652857
				19.0936							103.48							2.30102							5.34807							1.41438
					35.6593							224.92							1.74705							9.2543							4.15996
				32.5736	19.6586						165.34	255.52						3.90884	2.67695						7.90538	6.54681						2.53061	0.129445
											86.48
					51.781						7.33984								1.81184							20.0139							5.81915
					28.5705						64.3201	229.7							1.14933							5.3384							1.6736
					46.0032						71.0801								2.42208							12.8435							5.76907
				26.5718							49.28	223.26						1.63765							9.91933							3.20239
					23.5881						63.22								2.39174							14.1346							2.43079
					44.0104						226.66	315.94							2.59039							9.5447							5.57202
												48.4399
											50.02
					25.4876						88.02	230.88							1.20589							4.91374							1.69932
				32.7091							174.72							3.57073							8.54915							5.41837
					65.6542						126.04	280.72							2.39633							12.5862							6.00742
					31.1928						58.5601								1.48602							14.0138							3.94322
					19.7724							520.58							2.39427							4.95632							2.34691
											99.04	42.22
					25.3452						65.98								2.16686							5.67046							3.0012
					20.5852						41.7	170.34							0.179986							1.81447							0.155392
				39.2827	27.6396						43.0601							2.62393	1.56814						8.63582	6.55095						5.62821	1.22239
					17.0524						76.76	389.78							0.763794							5.79063							1.61911
					40.9752						22.3999								2.10647							10.024							4.34346
					21.7299						76.9001	222.98							0.812872							6.87325							0.242528
					22.4072						71.4399								2.13276							5.04514							0.646785
					28.9846						217.82	541.9							2.15993							9.26363							3.3656
					25.4733						34.02								1.63893							17.6464							1.44349
					20.9537							78.8799							3.42557							7.96393							0.68423
											76.3201
				30.5834	24.9752						129.02	413.8						1.61931	2.30475						8.03391	8.12156						4.05768	0.77423
					26.9941						258.42	82.3							2.44748							5.55546							1.86411
												130.24
					29.1917						144.4								0.849067							16.2691							1.73856
					23.9902						84.6599	347.98							0.842992							8.82882							0.615239
				32.0129	19.7961						232.16							1.75199	1.02442						9.86227	2.95866						6.10148	0.498009
				24.4006	42.1906						311.82	269.48						2.8497	2.93864						6.08351	11.9257						3.31805	6.02022
					53.8661														3.16716							16.2047							7.3162
					21.781						56.02	206.94							1.1221							6.05854							0.660695
				40.8708	29.0772						54.6602	5.02002						3.38544	1.10598						7.58825	7.69441						5.15714	2.77697
				27.7188	23.6965						139.56	382.36						1.57123	1.24174						3.89935	6.68127						0.694034	1.67053
				30.9579	31.436						66.1401							2.41812	2.27142						6.92628	4.82319						5.5227	2.46431
				26.9652							19.8							2.65109							10.4773							4.42805
					21.0474						58.3198	447.84							0.717582							5.27165							2.39982
					28.3363						28.0601	6*							1.01036							7.54983							3.18748
											9.76001	4.57983
					29.843						156	87.78							2.44565							7.45545							3.91001
				29.196	19.3495						182.58	431.3						1.66026	2.00659						7.09872	6.25901						4.2905	1.80205
					38.1733							114.2							1.64322							19.5055							6.49347
					38.2912						74.48								2.12031							15.5397							2.51808
				31.9349	33.8388						210.68							1.08038	1.57472						9.58797	12.473						4.7599	4.60151
					19.2145						175.88	331.9							1.78384							4.78373							1.01306
					25.367						101.58								2.22048							7.18611							2.17707
					29.9136						34.72	292.8							2.28557							7.54314							4.45922
					24.7952						59.3401								1.92789							4.90374							2.28662
				31.2412							86.2798							3.35816							8.41204							5.28169
												489.36
					48.6726						12.04	168.96							1.6155							17.0184							7.73933
					42.3083						105.58								1.72479							13.275							4.46685
					26.9931						45.9402	486.84							1.63626							15.235							1.72493
					26.9584						70.6399								2.055							6.59888							3.29984
					16.7229						30.5	132.32							0.81494							3.6972							0.563289
											75.46	147.92
					32.3279						57.76	59.1199							1.86002							8.2482							4.72264
				24.9759	43.41						168.96							1.55489	1.77297						5.52204	9.19232						3.4535	5.49063
				21.7702	32.2237						184.04	360						2.09846	0.733902						6.49894	9.93403						1.46813	4.80763
					21.6242							184.28							1.46116							6.21911							2.25915
					32.439						57.28								1.0677							5.98939							4.36619
					31.3009						92.3401	115.52							3.11959							9.10276							3.13873
					27.2365						54.76	134.92							1.12839							9.5962							3.17197
					32.2848						95.28								1.83876							13.3947							5.75865
											67.6399	223.52
					28.2626						117.38								2.48857							7.17026							3.47551
					31.3172							368.68							1.22322							9.88099							4.13427
				36.3131	27.9584						19.72	121.14						3.35103	2.64489						7.90605	11.5844						4.80878	3.44813
					28.1514						205.72								1.27363							10.3719							2.60359
											94.6799	49.9602
					20.2703						100.34	328.12							1.746							4.36282							1.08468
					44.4163						101.06	293.2							0.781341							16.0014							4.65375
					27.616														0.872708							8.2366							3.21019
				27.6929	31.4342						67.3599	161.46						1.70169	1.37367						8.21048	8.01705						0.450066	0.885729
					59.3158						180.8								1.45013							16.5202							6.89497
					32.0109						30.5	338.62							3.04063							14.1457							6.27098
				39.2008							116.06	43.72						1.88355							10.0976							4.32197
											91.8398	136.6
					27.2356						66.6602								2.47466							10.9229							2.79039
					18.4368						77.8398	694.14							1.44451							5.04363							0.277257
				35.5682							38.8							3.70797							9.07878							3.7773
				24.3737	25.4896							126.08						2.62471	1.87502						7.11104	7.46048						4.5433	3.16383
					20.6737						45.6799								1.49128							3.56965							1.0603
				17.4204	27.5587						22.8401	63.6602						2.2876	0.850895						4.5789	16.576						2.38082	2.31956
											126.62	217.5
					37.7719						134.38								2.77442							10.3618							4.98142
					32.7983						158.08	64.2							1.42546							13.4942							3.72797
											90.5598	131.08
				26.0835	24.492							158.9						2.37738	1.85749						7.11889	9.84103						3.09918	0.67874
				31.4141							135.82	194.94						2.67117							7.02664							4.11899
					21.3846						8.54004								1.36179							7.54406							0.280511
				28.4407	43.841						70.72	243.06						2.57382	1.77848						10.415	19.6401						1.79865	6.26312
					44.0115						187.84	154.12							2.32639							17.3488							5.30122
					24.7725						27.96	59.9399							1.43472							7.55644							3.17931
					27.6037						42.52								1.18224							13.4043							3.64399
				35.3796							99.28	327.3						2.80474							6.81471							4.07618
					27.7226						6.04004								1.63207							12.4262							4.40602
					19.4281						37.3599	334.86							1.56746							5.53381							0.450343
					32.8473						29.1802								1.15532							9.2618							3.03065
					26.1352							138.76							1.60705							5.01853							0.70534
											95.22	76.48
				23.5409	21.1778						31.96	76.46						1.78348	1.3951						7.72353	8.19433						2.59919	0.163327
				2*	23.485						152.1								1.0494						2*	7.54314						2*	1.0861
				38.7271							101.46	125.8						2.60012							12.7622							1.26001
				34.406							77.52	376.32						3.19476							8.0853							0.873507
											74.4399	173.88
											37.9399
					35.8859						136.2								2.47498							15.1866							5.5982
					22.5742						80.4802	164.02							1.63001							6.07002							1.87125
												416.14
				47.5704	30.0439						161.26							1.79908	1.99915						9.89495	10.5664						4.22639	4.259
				28.5155	34.6918						13.5198	166.24						2.21418	1.79122						10.2233	9.82576						2.63225	4.90783
				25.7012							211.58							2.49249							7.44345							1.3506
				47.5684	38.4325						89.3	83.8201						3.57073	1.42427						9.52972	10.3227						6.96376	5.54195
					23.157						182.8	61.98							1.80521							5.07946							1.74562
					21.3806							77.7							1.55038							3.67025							0.751325
				33.565							26.74	42.76						0.743819							8.41789							4.09339
				42.1245							59.02							2.03431							15.5588							6.24669
				39.4291							69	80.8599						2.5769							13.2396							1.98661
				45.3568	27.3811						6.54004	215.02						2.82027	1.72625						10.4703	8.14369						5.82689	2.3336
				28.4652	45.191						188.12	151.72						1.07298	1.99282						8.98571	10.1718						1.90548	4.51518
				43.4102	12.8865						94.72							4.97366	0.172495						15.3703	0.427346						3.91154	0.375618
				21.2658							36.8999	114.2						0.87684							4.73398							0.180586
					29.298						148.84	259.9							1.50088							8.12742							2.10021
				28.4358	19.2339													2.20904	0.668911						6.87273	4.34671						2.69668	0.580424
				27.7808	22.2705						63.7	638.88						1.03521	1.68174						3.77012	5.03575						0.996995	1.30174
					25.3457						58.8601	63.1599							1.54473							5.41813							2.31049
					24.5866						53.9399								2.32067							10.9147							3.2887
											110.04	156.56
					25.2686						54.28								1.67928							6.04377							1.50246
				34.0128							51.6399	101.9						1.30425							6.42569							3.48181
				38.7274								657.54						1.8061							11.6168							4.51529
				25.2374							496.18							2.22838							9.52951							0.605022
				19.0768	32.4334						31.72	97.1599						0.673248	2.78662						3.0286	14.6428						0.199694	2.07463
					24.6373						88.98	93.04							1.12588							6.93044							1.47051
				25.6913	36.5564						116.36	122.94						1.09828	2.24344						7.71276	7.27401						2.74895	5.45969
				40.8888	31.2355						57.6001							2.28849	1.89981						9.95832	6.43016						5.73803	2.35945
					21.1769							220							1.71073							4.07115							1.41309
				26.9924	44.6602						68.6399	492.82						0.673437	3.54683						2.7116	10.5033						0.180899	4.17968
				34.7638	45.4424						137.44							1.65447	1.31603						5.55317	9.15826						2.65321	2.49871
					24.0273						49.1802	423.26							2.58305							5.63722							1.26984
					33.9217						82.6599	89.9199							2.25328							9.57342							4.13474
				33.1762	22.1348						209.34							2.79994	0.853741						6.17725	7.6271						2.69267	1.90175
				33.6218	20.0643							141						2.52559	1.4711						7.78741	5.02171						2.24548	1.27658
											30.26	572.32
					56.3911						65.9402								1.53652							13.0517							5.96796
				32.9663	17.7018						70.0398	176.32						1.87021	0.361409						5.86884	4.14688						1.3513	0.168644
					29.7506						126.3								3.76709							9.2403							3.84622
				28.2841	29.4532						42.8601	219.16						1.81807	2.06409						5.3743	8.45606						1.41621	3.25143
					38.6097						45.4399	557.02							1.43613							10.844							4.6207
				31.7214	48.5452						185.56							2.94733	1.67493						12.1334	12.8402						3.78176	4.17109
											89.6399
					38.4775						92.5801								1.62855							15.4321							5.78208
					29.0194							277							1.70078							9.1062							2.46343
				35.8374							56.4199	473.54						2.21117							7.33102							5.08421
					35.9728						47.54								2.51967							10.0869							3.42277
				29.7068							141.5	339.34						1.90455							8.19655							1.3457
				30.3531	22.1355						39.8201							1.33481	0.961178						9.73224	8.8575						1.4246	0.170494
					43.5856						75.5801	74.7							3.57105							12.2548							5.41318
				43.316							77.6599	69.52						1.54188							12.2749							3.44843
											114.48	95.24
				30.4906	18.3313						7.95996	135.34						2.24351	0.888357						7.98544	3.47131						2.94121	0.662428
					21.4774						100.78	319							1.6084							4.77951							2.26854
				26.9791							18	42.72						3.96376							14.8934							0.739135
				67.5458														2.00384							14.1496							7.91575
					18.0017						53.3	223.86							0.296283							1.83782							0.18738
				40.755							227.22	129.84						2.09357							8.49702							3.93288
											173.22	200.92
					47.1935						221.92								1.79701							13.0281							4.58054
				36.7809							29.2	410.72						2.71968							13.993							5.2018
					15.2125						21.1399	139.36							0.321981							2.88492							0.794267
				27.6911								89.76						3.35208							11.3539							0.521489
					26.1252						36.3	111.78							1.64764							7.86085							1.79211
				38.3299	36.4087						105.02							1.96883	2.99394						6.13795	6.09734						2.81568	4.17206
					23.8204						117.82	96.9402							1.75341							4.54911							1.19004
				34.6889							21.74	58.76						3.62082							8.91039							1.55718
					21.4605						85.24	343.98							1.19452							5.0827							0.207456
				34.7309	35.1436						318.2	146.5						0.972452	1.96295						6.42788	9.81694						1.83944	4.0578
				37.9922	21.3366							81.3198						2.14172	1.60029						9.8765	3.64505						3.56233	1.17245
				21.6008							233.2	51.74						0.998055							5.18671							0.701213
				40.7587	15.977						191.48							2.54627	0.912877						14.0754	2.07532						3.46509	1.20906
					34.7258						125.84	206.42							1.96499							7.48228							3.83168
				38.9908	32.2494						49							2.58395	1.3745						9.60957	9.77514						4.71476	2.7215
				48.64	37.1951							0.100098						3.64832	1.7729						16.3895	13.6187						8.85585	4.71408
				36.3447	23.8094						92.4399	56.0601							1.66672						18.6448	3.79939						1.94964	0.721986
											94.3	564.3
				28.5806							85.8198	88.76						1.64336							4.68841							1.06471
				19.1751	22.7245						192.24	24.3601						1.25874	1.32213						3.08178	5.68972						0.219027	1.35173
					20.8958						72.74	25.04							2.39234							5.36953							2.95692
				25.5922	43.3487						130.44							1.226	2.43399						5.67887	14.8837						0.717927	4.10977
					70.1106							140.8							1.31256							19.0272							6.32071
											128	481.62
				40.9875							103.8							1.84375							11.0395							5.42548
											10.8401	233.6
					38.7419						130.56								1.59545							7.67747							5.11407
				36.5591	20.8335						131.34	88.72						2.44204	1.50506						9.0681	7.33861						0.573167	1.39458
				34.4214							61.9399							1.5489							5.82735							2.06551
					26.3277						172.64	359.94							2.47921							7.04691							2.34879
				26.936								170.36						1.71454							6.0982							0.464244
				32.3047	30.3601						9.06006							1.33521	1.91459						8.51188	12.5723						5.29991	3.01518
											203.1	271.66
				20.4034	41.1773						58.3801	299.46						0.178889	2.01282						0.434851	7.65381						0.172919	3.00824
				31.4604							119.5	151.9						2.43213							8.0024							0.817883
				36.9851	17.5553						203.24							2.30469	2.07123						7.53808	4.72011						1.34169	0.547806
				37.1042								546.78						1.51631							9.58192							2.54779
				44.2771	21.645						182.26							1.98722	2.87432						7.54176	11.171						3.05038	1.59566
					16.1779						44.2	453.76							0.947539							2.82452							0.205011
				23.6893	18.8844						70.9202							1.14572	0.721593						4.14022	4.2615						0.675434	0.421186
				54.6442	25.8483						82.2798	32.7202						4.61104	1.2167						9.31444	8.33064						4.66629	4.14737
				27.3891	22.8236						66.9001	110.1						2.21366	2.07786						10.801	11.2829						0.432547	2.43586
					39.3356						114.76	133.56							1.23592							16.9245							4.05036
					29.4821						96.54	184.42							1.17697							7.72988							3.29229
				42.9116							85.8999	62.7						2.43673							12.4162							6.12184
				33.8297								220.8						2.21245							13.0451							2.77228
				28.0494	16.9415						5.78003	16.52						2.04753	0.453544						9.01152	2.39605						1.4854	0.362041
				26.1562	21.5027						47.78	82.04						2.29725	1.11494						7.75124	2.88549						1.93925	0.322769
					62.3231						380.88								1.57151							14.6583							5.77878
					24.3741						49.1599	247.12							1.49723							6.77627							2.12871
					32.1984						22.3	77.1199							0.851974							9.40512							2.89565
					27.6884						20.6201								1.39932							10.0457							2.07438
											50.96	162.68
					68.3082						29.04								2.17112							15.0205							5.18509
					32.0266						142.1	35.3999							2.40462							10.8792							4.03972
				25.8562	17.3627							118.92						1.71689	0.884243						5.75326	2.36388						0.455039	0.373606
					30.5602						187.08	400.98							1.68399							6.27114							3.23159
											26.1599
				39.3224	21.086						128.76	106.42						3.50058	0.609926						7.16525	4.55073						4.69684	0.140264
				37.7316	27.2985						114.62	103.5						1.93871	0.791377						8.34901	6.49652						2.70133	2.403
				51.4152	26.0745						51.5	612.36						2.84274	1.99675						12.2719	9.28471						5.67404	0.45152
					34.8614						66.96								1.38042							11.4588							4.98964
				31.0302							101.62	64.1001						3.36595							8.40693							1.63942
												87.26
					26.6636						120.84								1.01508							10.0878							1.14877
					25.9957						61.5999	408.78							1.77246							9.10272							2.21315
				43.15	19.1512						179.46							1.53715	0.834348						10.5763	7.26762						6.82505	0.184207
					25.7381						39.5598	331.1							1.04593							7.72959							1.51946
				51.4966							85.24	121.82						2.59178							11.1357							4.46091
					21.7207						57.6802	273.56							1.03645							4.66729							0.326446
				29.6292	30.5663						78.6199							1.27249	1.04305						6.86063	8.00691						1.09034	4.06056
				24.6554	27.6264							105.84						3.27506	2.50547						7.99454	9.04097						0.52425	4.42777
					37.8341						248.8								2.00045							10.0342							3.09137
					41.9502						66.22	530.78							2.73858							15.1963							5.76118
					21.5604						77.6401	299.96							1.54685							4.95705							1.32619
				30.785							43.48							2.58694							6.22093							2.04804
				27.262	21.2365						96.8599	420.4						1.09736	1.44654						9.05568	4.09701						1.17827	0.924964
				20.6696	26.8921						29.7002	37.78						0.819937	0.982911						1.76187	4.91628						0.177627	1.32651
				42.7881	33.0074						54.8999	261.24						2.14031	1.09423						19.0362	13.4276						3.37808	4.25906
					41.1039						91.1602	237.26							1.58353							8.57114							5.18845
				36.6745	29.9791						72.3999	39.78						2.17581	1.68644						6.12698	8.18795						3.77403	4.45012
					26.5658						123.54	85.8201							1.6236							9.73616							1.59186
					39.5394						78.22	348.02							1.66666							11.1947							4.47776
					16.9514						122.08								1.43085							5.64455							2.74886
				24.5469	57.9764						118.38	275.88						1.20388	2.03728						2.41677	9.44361						0.416904	6.33963
				32.7874	29.2514						67.1602	45.4399						2.01252	1.28214						4.7855	9.89916						1.63036	2.10469
				20.5293	34.5715						68.0798	90.3801						0.424336	2.41657						3.71724	10.3159						0.320516	5.23369
					20.0365							40.1399							2.37178							5.87823							0.577487
				34.2118	31.6688						58.54							2.48093	0.897908						11.2038	14.4084						1.58216	0.750636
				26.1418	26.8756						57.74	455.44						3.40027	2.01537						7.83982	7.78034						0.412436	2.79905
					16.0289						91.4399								0.88296							2.34922							0.221542
				47.0019	63.7896						145.94	60.8						1.39549	1.32117						18.5518	17.7342						5.55473	8.59347
					25.245						91.1599	125.72							1.68472							4.77216							1.526
				28.5632	25.8337						139.82	369.62						1.57547	1.6069						6.24637	5.07455						1.14882	1.88188
				26.5543	50.3121						33.5601							2.87872	1.55653						6.17098	13.1823						1.79334	5.91991
				23.82	27.5011						159.4							1.85446	1.56868						4.13494	7.35089						0.68556	3.56739
				48.8378								134.98						1.7458							9.52381							4.37889
				25.1485	16.0551						156.66	286.26						1.8172	0.816204						5.83858	4.99312						0.231221	0.490214
					29.4771						109.32								1.56311							9.5932							2.49281
				38.507	21.9449						55.52	211.7						1.98425	1.88529						6.21126	4.79519						2.92355	1.70603
				26.9445	29.1061						42.9001							1.57909	1.6362						6.30831	5.90845						2.26168	3.24889
				26.2809	27.1375						41.52	226.88						1.98979	1.13588						6.3239	8.94871						1.06777	1.42979
				39.8931	22.4212						83.7	111.6						1.63749	2.12192						9.78405	5.62794						3.96078	1.65617
											90.28	88.22
											53.74	274.84
					26.5357														1.82751							6.49189							1.69267
				24.7455	30.7069						66.2	37.1001						0.664788	1.82618						6.04066	9.53667						0.12083	1.3285
				31.2922	29.7518						75.3	61.2						2.86141	1.3614						9.49827	5.62397						3.78007	2.24212
				48.5342	20.0912						62.3	177.04						2.55235	1.07165						10.4092	3.03769						5.08315	0.225622
				29.627							182.5							3.15998							9.58001							1.04943
					20.7135						121.54	110.76							1.83225							5.54594							0.321545
					23.0939						198.54	119.18							1.34249							8.03432							0.742014
				34.7681	27.6879							52.5798						2.2665	2.68223						9.21757	9.01017						5.08026	2.86756
				33.6881	25.0813						55.5798							2.01289	1.3447						8.9804	10.2313						5.91889	2.06096
				28.6126							106.68	276.48						1.45241							4.24305							0.601498
											101.76	201.72
				28.2874	66.9022						119.48							1.72456	2.40703						6.16972	17.7139						0.625138	6.94276
				22.5327	29.0364						61.5798	268.7						0.700551	1.98754						3.0846	12.2332						0.212699	5.42495
											139.72	64.8801
											44.72	288.78
				21.4431	19.498						9.62012							1.06131	1.21659						6.49561	4.38135						0.220656	0.205648
				36.3794	50.5274							34.02						2.21721	2.26416						11.4344	14.2258						1.9862	6.49784
				27.9876	33.1016						62.22	290.8						2.14342	1.93748						15.2204	9.36195						0.6121	3.98454
				51.7664	46.0882						71.4399	182.84						2.19741	2.21915						16.024	18.7357						5.33874	5.35888
				58.0786							410	65.04						3.23056							15.9476							8.3244
				42.6455	41.9233						181.76							4.14047	0.993573						10.5017	17.0395						4.88626	2.55557
					18.6149							167.42							1.19487							3.39958							0.29535
				43.1721	25.9292						144.96	188.98						1.33144	2.62049						17.5706	6.40195						5.49637	4.48426
				27.2478							146.42	207.94						2.16069							6.01252							2.35665
				34.475	30.9629						162.66							1.72692	1.20473						20.4771	11.8032						3.59064	5.58149
				34.4448	21.6572						155.2	390.12						0.767693	1.70726						8.342	6.69668						1.4347	1.18545
					22.688						43.4199	56.74							1.66915							3.53378							1.1707
				44.3288	22.285						91.4202							1.93106	1.87531						13.6411	5.07035						1.36747	0.731224
				42.5996	26.3309							360.36						1.86341	2.04797						11.6407	4.19626						5.47039	0.441457
					99.9851						310.52	215.14							1.76643							18.092							7.91051
					92.7433						266.7								1.02655							13.9983							7.13728
				41.4695							61.1199	91.7						3.63374							8.03226							5.55458
				24.8532	52.5435						30.1401	141.76						1.23744	1.74662						7.7212	14.0382						0.252174	7.23412
					68.5239							232.6							1.82975							19.0131							5.9076
											72.8201
				30.8301	41.1801						90.8201	416.22						1.64096	1.53775						10.1281	14.8704						1.28081	4.66383
				28.6945							82.1199							1.80758							9.0558							1.65102
				43.6494	29.2777						66.9402	268.78						2.44711	1.13943						11.5164	6.38477						6.28691	4.93148
					24.5422						29.28	150.28							2.58944							7.86658							2.50951
					18.0162						29.2998								0.782646							1.82936							0.192877
				34.3072							66.3	237.7						2.16744							7.47697							3.64804
				30.9916	21.3384						85.48	136.38						1.69499	1.05515						7.32653	7.80403						3.75129	0.374565
				27.8037	18.9466						59.98							0.482894	0.881286						8.51686	2.71486						0.698106	0.501978
				30.1152	30.4497							46.8999						1.83527	2.10501						5.75112	8.09768						1.15089	4.05008
					24.4827						36.2998	54.96							2.49655							5.12063							2.10324
				30.8261							96.5							1.2283							9.53837							0.794338
				24.9654	27.2073						61.0801	219.9						1.51814	0.700052						3.29186	6.04988						0.754629	2.13218
				26.5642	30.1618						172.66							1.78599	1.96206						4.96088	7.62983						1.7885	3.47465
				33.4542	28.8881						49.02	444.76						1.72281	1.58883						7.58097	4.86911						2.81731	1.95662
					33.4848						81.78								2.21733							5.82494							3.49133
					29.8161						33.78	70.98							2.00243							6.60343							3.74884
					31.4413						50.04	181.42							1.2774							10.042							3.93097
				21.6118	22.2416						75.22	280.86						2.62312	1.4768						7.43852	12.5155						0.551986	1.19826
				47.5867	27.9175						32.8801							2.52576	1.43519						10.3095	7.74834						4.58263	4.54955
				36.6308	29.3758						57.1199	349.88						2.33759	1.31528						9.54965	11.5577						3.28257	4.59232
				29.862	30.9347							54.0999						3.47627	2.3308						11.5182	6.91697						1.30135	1.75744
				38.2916	7*						225.12	44.5601						2.64806							14.4725	7*						4.87315	7*
											147.7	54.02
				41.4588	24.3196						42.78							1.19093	0.987622						8.07252	7.35823						5.40384	2.39085
											11.0801	627.58
											65.78	149.52
				27.6909	29.1708						86.48							3.47026	1.40286						11.1528	3.0409						0.458111	1.6336
					27.9436						103.68	126.48							3.09783							8.0587							2.15909
				26.4301								235.02						1.61303							11.8966							0.955694
				30.1398	45.4528						168.38	101.72						1.49476	2.74509						9.69796	13.5527						1.05002	5.84269
				37.0369	28.3296						58.6399	216.22						2.55584	2.54442						9.23488	9.69618						5.47601	3.27405
				31.286							208.38							1.27897							7.56046							2.29924
					20.1885						25.48	256.2							1.41133							7.25138							0.787276
				21.7164							122.36	231.04						1.54755							3.58299							0.29515
				73.2162							80.8601							1.99112							13.3358							6.75347
				29.0326	33.2533													2.18291	3.52726						7.64315	9.13796						3.13946	3.45313
				25.0379							68.3799	282.56						1.86629							4.83688							1.80418
				33.0904							66.76							1.73845							9.41567							4.43357
				40.6677	25.8538						87	97.76						2.6608	1.25777						10.6647	14.6664						6.25577	3.87577
				23.1072							167.2	143.86						0.19237							3.05675							0.717419
				31.2532							76.1199	262.8						3.43831							9.76263							3.50396
					20.4359						92.5601	159.22							0.352634							4.3175							0.984914
				27.0016	41.3254						107.58							1.18733	0.771347						4.45788	9.07544						1.79653	2.76679
				32.5567	69.7439							349.22						2.83618	1.54894						11.9718	11.8814						3.12658	5.46387
											207.78	76.7
				30.7017	27.1797						101.74	195.96						1.8658	1.94279						5.45383	5.24525						3.24726	2.2017
				34.494	16.2532						53.0999							2.62056	1.10513						8.11912	2.35429						3.03204	0.484996
											153.38	334.02
											35.72	35.98
				31.1432							62.5							1.58466							9.02892							0.986934
				27.0387								9.3999						2.21164							8.17663							1.03824
				30.9544	25.5289						103.78	183						2.08621	1.77313						8.732	7.66645						3.15584	1.60174
					25.2008						161.86	170							2.236							4.77686							1.94487
				22.0309	24.0363						83.48							2.05736	1.51249						4.88835	4.65654						1.5524	0.278585
				21.5347	13.3357						58.1399	514.06						1.16294	0.554299						3.31816	1.29292						0.514638	0.378869
				34.1684	25.0457						56.6001							2.45879	1.97937						8.83527	8.73551						2.2174	0.961041
				34.8968	31.964						105.42	302.6						1.72812	1.86072						3.83007	8.39957						2.02219	2.29765
				33.7305	20.9842						98.1201	273.46						5.09427	0.836937						12.4508	3.04784						0.914988	0.148471
				45.6885								112.66						2.04679							10.8011							4.12193
					18.1128						132.72								0.958202							4.66459							1.51672
				40.1884	22.9996						24	115.26						1.46765	1.30928						18.6259	8.0523						3.84815	0.45905
				27.1327							22.8	362.4						2.4701							11.5166							2.65261
				46.8278	19.846						231.84	40.3						3.72621	1.34702						12.0202	5.1727						4.92721	1.85403
				43.3105	18.5761						54.74	150.78						2.96706	0.499035						8.65987	2.05281						5.6758	0.398518
					29.0637														1.49049							8.43538							2.76563
				29.9313	23.2825						116.46	4.73999						2.2315	1.47491						5.40159	4.78164						0.277531	2.96648
				25.0741	39.6548						81.5	212.62						2.00981	1.81102						6.15011	10.6732						1.27758	4.21298
				27.0089	38.9626						135.46	166.24						1.51634	2.18675						9.57287	19.6303						1.56828	4.78238
				35.9161	34.7036						87.72	81.8						3.43424	1.53691						13.2478	11.7222						1.98868	3.73637
				56.3526	29.703						136.38	119.26						2.24798	1.72227						12.1764	15.234						5.14963	4.04053
				27.3656	28.9849						184.24	114.12						2.26418	1.14914						4.59016	9.60461						0.916325	0.813088
				30.408														1.76914							7.2513							1.42672
					26.2007						85.1001	114.34							1.51441							4.99814							0.381701
				31.9731	29.0291						86.3201	135.42						1.73365	1.01221						4.59365	6.61746						0.675528	3.07265
				32.4027							82.8599	175.92						1.27151							5.79553							0.527179
				25.444							148.5							3.05412							6.93411							0.733602
					36.3732						208.5								2.04397							9.99346							7.12511
					35.0521						149.3	434.64							0.704865							14.2379							3.11108
					30.7876							39.02							2.43633							8.70908							4.9558
				38.9688	30.7279						55.3201	126.78						2.10757	0.988632						8.53993	6.14526						3.46982	0.297169
				23.3421							89.76							1.76842							4.67843							0.676233
				45.0746	32.3913						90.8398	426.8						4.74013	2.36949						12.8468	9.51398						6.51491	5.27681
				37.1775	26.3015						151.64							2.30945	1.44942						11.206	6.16639						3.985	0.640708
											178.12	38.8601
				32.3177	31.9575						104.72	229.2						2.67796	1.72863						8.09066	7.09876						1.49379	1.8162
				24.6369							74.26	162.78						1.22827							2.87515							0.583213
				29.0952	22.7613							218.4						1.7525	2.82789						5.41018	8.91332						1.39787	0.699699
				28.5335	26.2057						126.8							1.23777	1.26065						9.06111	3.28049						1.22465	0.818004
											19.0798	53.0198
				31.8605	28.2963						54.3601	30.7002						1.60279	0.706847						9.36875	6.90078						2.12979	0.90667
					24.2402						305.7	79.98							0.925682							8.67268							0.233994
					18.9061						84.0801	139.72							0.815397							5.64067							0.54088
				18.3916	33.9617						61.54	136.52						0.407068	1.17426						1.06046	15.8043						0.195079	3.76362
				34.8824							12.04	15.02						1.83941							6.09914							1.58847
				30.1452							96	69.6802						1.37786							5.25108							0.255854
					17.9169						133.38	331.5							0.96102							3.30409							0.345232
					29.8018						89.8601								1.87835							10.4281							2.16216
											210.74	123.4
				34.6992	22.4563						106.12	51.02						3.11381	3.60616						10.2425	8.06305						6.38539	0.475326
					42.4936						161.94	80.3599							2.9451							16.591							4.85952
				21.7696	42.2505							273.36						1.18609							2.74644	15.0442						0.173777	10.0749
				36.2784	28.6171						87.78	91.52						2.26828	1.63651						11.124	5.59998						2.37655	2.67628
				31.3285	45.0457						45.0601							2.5934	1.60207						8.54203	9.69726						1.36866	5.6928
				25.0582							58.3799							0.760155							6.01218							1.34132
				33.2688	26.8926						81.1401	49.9202						4.59417	1.93465						11.3909	6.32038						1.71592	1.52092
					26.2323						47.98	206.94							1.83714							4.39098							0.347893
				54.7042	20.5969						47.3201	348.8						2.53489	1.82764						9.86652	5.09716						5.84714	0.535195
					31.4575						11.24	93.4199							0.808518							6.38214							2.81926
					13.947						330.44								0.586153							3.16748							0.351017
				34.4032	36.7018							45						1.7337	2.03135						6.54298	6.01608						3.37525	3.49409
				40.8753							79.5	58.4399						1.89612							8.66435							1.23332
				41.3213	23.0033						30.9399	14.4399						2.10238	1.09023						15.9739	8.90279						1.13457	1.30176
					47.2665						25.9402	14.2002							1.68856							10.3951							4.85758
				24.938							63.6399	123.76						1.20226							7.57737							1.32968
				17.5092	24.8582						293.48	33.3799						0.150095	1.98488						1.15656	7.98507						0.189945	3.14885
				29.0106	43.2174						173.52	159.58						0.711367	2.14542						10.0292	9.0557						0.593896	2.85808
				47.3199	25.3935						99.8	121.76						2.42985	1.19704						13.3131	8.48696						5.69253	1.98783
				29.1985	38.2543						83.28							1.3374	3.39833						4.98616	15.8098						0.442364	4.9119
												283.92
											90.74	221.1
				41.5547	23.6143						148.28	56.6799						2.42255	1.20658						10.4455	6.39587						5.34338	2.32906
					27.1307						13.6999	118.58							2.08865							9.78081							1.71571
					27.6285						97.0801								1.49979							7.87068							2.32993
					30.0505						153.04	56.0798							2.17126							8.78585							3.66006
					17.6679						1.58008	99.46							1.22987							2.97438							1.87604
				29.521	20.7035						119.82	93.6401						1.76738	0.939901						3.6509	3.72213						0.443132	0.252223
					29.6739						116.78	272.24							2.41293							7.28863							0.479541
				52.3465	22.6343													2.262	1.03417						9.90282	12.61						4.70343	0.636313
											92.2	93.6799
					26.4377						129.38	105.74							1.01132							4.68307							1.36116
				21.4321	27.9849						125.6							1.51174	1.38725						5.16792	9.15272						0.299256	1.52578
				37.5386	15.5951						361.72	540.82						1.77343	0.546325						6.05466	2.58855						1.83614	0.744199
				38.8149	18.7334						57.5198							2.42779	1.08463						6.50498	5.10869						4.23263	0.927327
				29.7952	21.3849							504.94						2.79849	2.12426						6.43416	5.17801						2.92455	0.112011
				46.9673	20.6159						169.5							1.92823	1.12605						14.4404	6.32118						5.19196	2.97614
					22.1651						69.2	27.6001							1.40871							8.28728							2.00538
				24.9657	27.0785						128.26	76.8						1.93803	1.24157						4.77014	8.00039						1.36332	1.7667
				43.1633	25.264						159.84	456.02						1.20395	1.75233						6.61848	5.84411						2.86072	0.637631
				33.8548							80.24							2.0865							6.43959							1.8392
					35.5021							168.68							1.84094							9.38853							4.47182
											328.88	489.2
				35.6165	17.923						2.81982							2.58253	0.555844						6.80294	2.62136						4.09658	0.294033
					18.2324						0.860107	197.78							0.732489							1.81368							0.529901
				40.2283							108.06	87.8401						1.9674							10.0044							2.91725
					21.1918						30.8398								1.07135							7.58047							1.15404
				42.8311	43.4223						47.8401	364.94						2.38001							7.77037	14.0101						4.27169	8.12841
				41.4081							65.2	56.74						1.47747							7.7869							3.03469
					35.7522							44							1.1582							8.56278							3.51947
				43.2092							192.86	44.3						4.25218							10.0449							5.59277
											462.24	25.3799
				35.7818	24.3373						4.07983							1.36335	2.47634						8.96049	6.84332						2.37058	0.99326
					17.9798							80.76							0.356208							1.3544							0.270209
				37.5003	38.4488						88.48	72.5798						2.16776	2.88668						8.76922	8.51639						4.4334	7.13351
					20.2852						193.72	273.12							1.14898							9.16639							0.265806
											62.52	203.14
				48.9799	54.0658						143.02	69.4602						3.97139	0.960321						18.8216	17.7112						6.95253	4.26938
				28.0804	21.3576						43							1.04171	1.40747						14.8496	5.21059						1.20443	2.6044
				23.002	30.7382						92	10.1799						1.62662	2.06304						3.58217	6.74927						0.684972	1.53562
				36.4315	66.2075						69.5	157.16						3.17086	1.58507						13.5864	19.89						3.19985	5.69737
				23.183	19.3737						108.96	88.02						0.435345	1.34086						1.0246	4.63988						0.483461	0.444853
				45.8185	25.4125						20.26	76						2.09357	1.4717						10.1997	10.2596						5.36449	2.45171
				19.0054														1.14824							3.10596							0.594205
				23.6766	41.7655						86.54	109.22						0.831712	1.52213						2.15231	8.98836						0.446483	4.22532
					42.8417						35.54	14.8999							0.922814							17.22							9.59552
				28.3225	30.7707						26.0598	147.06						1.18985	1.14115						5.00033	9.14161						0.946984	1.62531
				44.4891	20.1297						60.22							3.3861	0.318128						12.735	4.43805						4.9931	0.885849
				32.4032							307.04	487.42						1.39009							8.31139							0.758805
											56.26
				39.3055	29.7554						38.8801	412.14						3.10855	0.864618						12.8304	7.68026						2.48672	3.55376
				35.971	30.6347						80.96							2.39624	2.13154						8.73065	6.20047						3.96139	3.62887
					22.2875						83.5601	43.1199							2.6114							5.29633							0.753075
				37.0528	36.7346							24.6599						2.87265	1.06442						11.884	6.50897						4.34315	1.28166
				52.5084	26.2283						40.3999							2.90155	2.15589						10.4909	9.31916						5.46901	2.9683
					55.8552						165.48	42.8801							1.15008							8.21739							3.49001
				38.716	22.8727						238.8							2.2644	1.49743						8.06645	5.80168						3.89353	0.569886
					22.166						47.04	222.32							0.241672							9.59186							0.246715
					22.1213						113.1	76							0.241365							9.59123							0.245741
				23.2829	31.6981						132.34							0.37463	1.63362						1.21294	8.85762						0.692618	2.4317
					29.1736						136.2	225.68							3.40156							8.1433							0.667369
					26.1731							82.22							1.52477							8.10065							2.59354
				31.6936							204.88	74.1001						1.63396							5.49149							1.50939
					26.1771						23.8999								1.76825							7.12131							2.66514
				29.3613							42.6201	83.74						2.58509							9.35937							1.87306
				28.63	20.4615						58.54	36.04						3.0742	1.01877						10.2017	5.41661						1.4125	2.79672
				29.6151	46.0992						131.84	355.08						1.13029	1.47144						5.68453	12.7487						1.40356	5.42829
											109.2
				46.0687	27.6849						164.02	28.1799						1.59934	2.18067						19.8623	6.14363						4.33912	1.7941
				30.9173	25.4085						103.78	45.1401						2.18858	1.49424						7.31875	3.18504						1.31101	1.29339
					22.4928							39.6199							1.72728							5.06195							1.30708
				36.6135	28.6274						133.56	186.52						1.84257	2.20192						5.13524	6.66663						0.513885	1.72709
				33.6273	35.4602						217.84	369.18						0.669911	1.06238						5.70933	6.91565						3.0344	2.14576
				42.1442	17.3643						93.76							1.65952	1.27939						13.8727	2.89619						5.52048	0.501376
					24.1792						47.7998	75.72							2.47784							5.10327							3.28119
					27.423						104.24	264.96							1.22807							5.06387							0.223874
				25.155	38.4942							64.3601						0.284074	2.53456						1.34355	7.23364						0.215797	2.92825
				30.5624	22.1893						136.24	177.06						2.45062	1.52444						7.3241	3.23025						0.928441	1.30041
				32.2802	23.8786						74.8201	105.24						2.83668	0.738722						11.435	4.39867						4.06943	0.499935
				38.9536	32.8863						160.38							0.890057	1.06579						13.8617	6.19301						5.86302	2.07133
					25.7503						70.46	72.0601							1.31021							4.62483							1.24229
				27.3629	30.4812						149.32							1.37793	2.64273						7.48424	6.31276						1.17715	5.15793
				39.0785	34.0553						44.6799	133.36						2.51058	1.9827						8.44679	8.16397						5.85308	5.44521
				42.7062							151.52	43.28						1.8932							12.3272							5.34186
				36.5997							56.1802							2.51128							14.0637							5.36925
											7.17993	619.64
				53.3453	34.1077													2.0249	2.36917						13.4815	7.7037						5.19429	3.19032
				32.2622	36.6322						140.46	323.66						3.0291	1.82951						6.35039	3.72924						1.92151	2.95138
				36.0605	69.4227						95.3401	26.8801						3.62036	1.24867						8.64055	10.9238						4.82271	5.40447
											235.42	120.4
					23.9514						91.4399								1.3214							9.3643							0.345345
				17.3695	20.2195						20.4202	72.22						0.808909	0.863919						6.716	7.52793						0.22143	0.467142
				26.9345	30.7063						53.5999	82.76						2.24875	3.26644						6.94567	6.91612						1.57202	1.80268
				25.3933	42.814						118.48	97.1199						1.78133	0.72453						4.80133	11.5277						1.21249	4.82332
				32.1435	16.9101							97.78						2.08568	0.694534						4.68483	3.43972						2.80446	0.259867
					22.3746						74.5601								1.00401							3.19884							0.961787
											40.9001	365.88
											65.46	137.66
				25.6922	43.5454						64.6599	65.8398						1.49699	1.82103						4.80609	10.8206						0.48524	6.51523
				42.4392	28.0602						60.8							2.76942	2.13703						10.5271	7.94074						4.83809	2.6982
					35.3003						221.14	545.2							2.01116							8.04971							3.09884
				34.1377	40.9733						5.73999							2.20105	0.752283						5.75206	8.59988						2.57366	4.01335
				24.4894	37.0141						20.4402	52.5999						1.07116	1.22267						3.59191	8.76702						1.01817	3.25769
				34.7062	24.8318						79.96	416.4						2.49491	2.64278						6.23485	6.00507						1.10857	3.3681
											65.54	208.64
				41.346	22.2602						91.6199	48.3						1.28744	1.75525						10.3673	5.2754						4.93394	2.02183
				46.2525							27.4199							3.90431							14.7424							6.03457
					34.0447							139.44							1.31332							7.45389							3.98379
											6.76001	77.0601
				45.7078	35.2702						99.1399	42.0601						2.29143	2.58047						14.0265	13.2933						5.44022	4.8681
				20.5156							76.5							1.3742							2.86628							0.227022
				35.3393	37.3726						15.0601	13.6599						1.87274	0.908261						7.1582	17.983						1.31011	5.17145
					36.2835						112.76	387.76							1.63723							12.3812							4.70361
					40.5858						106.5								1.70762							12.3821							5.15927
				40.1191	51.3478						131.54	207.36						2.10893	1.73022						11.9557	11.8647						3.20885	4.84472
				31.6395	23.9409						57.02	221.48						1.61373	1.92771						7.68513	7.02218						1.47133	1.23257
				30.4104	22.4723						227.28							2.05532	1.45235						5.8412	4.2508						0.916145	0.239402
					34.0009							125.52							0.581669							11.6523							4.66515
											58.1199	121.4
											49.1201	54.28
					16.8674						154.82								1.07412							2.22064							0.296525
				20.0519	36.5604						72.8398	83.8999						0.555309	1.55009						5.01021	6.74284						0.176675	3.97443
					42.0757						120.64	110.84							2.93038							13.1557							6.49959
				49.1892	28.4598						110.72	106.58						1.34258	2.0302						13.2369	6.03518						5.92962	2.06653
				25.1729							105.7							1.13552							5.2272							0.143475
				23.2292							70.28	59.8						0.376854							6.98676							0.132096
				23.5316	28.4396						111.6	547.84						2.38353	2.41183						5.65592	9.49598						0.923731	2.44667
					33.0709						21.5598	42.8201							3.194							7.80391							3.11576
					27.4851														2.85951							6.74739							2.85905
				42.6523	31.8927						184.96	77.5801						2.62655	2.87516						10.9726	8.11631						5.03899	2.70392
				38.7628	35.9575						227.28	60.3999						1.68971	1.8438						12.0135	7.56337						2.09668	4.19347
				37.9297	19.9899							545.12						4.63777	2.80725						11.0428	6.6373						7.44542	1.17802
					20.0963						338.26								1.53329							4.33027							1.18198
				46.1753	42.6573						90.98	79.3401						1.77279	1.5918						12.1622	11.6732						4.22103	4.0674
				38.6165	31.6273						94.52	95.3398						1.52024	1.1261						9.90685	12.9587						4.57588	4.11619
											77.2798	200.58
											78.3801	161.54
				28.1977	32.937						124.64							1.49621	1.61855						5.73821	8.17636						0.672176	3.7312
					18.181							133.6							0.357441							4.58146							0.412277
											108.58	73.0598
											273.22	335.4
				25.0684	27.7562						62.8							2.78165	1.52168						5.58526	7.18504						0.773463	2.14609
											116.32	81.26
					28.5908						98.4202	48.6401							1.84154							4.72303							2.57721
				43.5808	21.0493						109.14							3.93755	1.0314						8.14817	8.21441						6.11464	0.411574
					42.1592						51.8	77.6799							1.65377							6.24301							3.3595
				23.3167	23.6349						12.8999	195.12						1.73486	2.8585						5.57858	7.04276						1.65595	1.06855
				33.5143	24.927							486.6						1.10867	1.25604						9.70542	4.65585						2.83338	0.988303
					45.926						5.56006								1.44171							11.5733							4.93035
				28.0175	35.8837						9	113.98						2.27529	2.57895						7.99594	12.1664						5.07432	3.24946
					17.0189						161.88	27.6201							1.54709							3.68264							0.49628
					18.7055						40.5	170.66							0.844913							3.96482							0.461992
					23.0233						93.8								1.62455							3.86093							1.04496
				36.3663	33.4168						106.54	300.04						3.20911	3.49596						7.58954	8.61889						4.20226	4.99977
				26.2782	35.3408						93.4199	131.36						1.61815	2.09605						4.01861	13.8906						0.421886	4.23526
				30.5309	35.5011						177.12	38						1.44296	1.40093						8.51426	13.2399						1.38344	4.16006
				21.7794	26.7869						143.92							1.65723	2.27621						3.33235	5.94982						0.406211	0.931571
				52.0315								381.88						3.67806							10.3592							6.04031
				27.9504							66.76							2.25613							4.80919							2.92079
				43.6676	23.8861						111	92.3201						2.04743	1.41248						8.6847	5.65456						4.21258	1.51661
					31.076						54.0801	145.22							1.48832							6.28025							3.33761
				20.3297	28.5077						7	120.28						0.680638	1.96755						2.55438	9.4016						0.271016	1.88465
				41.9316	24.3408						88.6599	139.96						1.34773	0.726205						8.50732	7.09033						4.78263	0.488308
				33.8366							48.8601	61.76						1.74415							6.14758							0.790655
				32.8398	28.7586						26.8398	63.2						2.56296	2.31914						9.92918	9.54176						3.86708	3.47869
					24.7121						285.96								1.64457							10.1198							3.71771
					38.4403							74.4402							1.36712							9.2533							3.00756
					29.7535						70.7798	445.7							1.16203							5.88621							0.639246
				44.5478	21.8742						103.6							2.80085	2.30442						8.11875	6.02587						5.83447	0.86641
					21.009						95.72	108.66							1.76242							4.06488							0.573235
					41.8635						164.5	145.18							1.27255							10.683							3.69452
				33.4008	56.1671						106.9	378.64						3.63325	1.86193						12.6934	13.0011						4.46788	5.3079
				27.3366	24.0681						82.4399							2.60324	1.27713						10.0475	7.11282						2.62377	3.62537
				23.5667	33.7402						104.76	105.96						1.38698	2.83258						2.77647	9.35929						1.08832	4.10445
				19.8109	28.9429							237.58						0.881191	1.21231						3.75432	12.8082						1.66933	0.957715
				31.2744	36.292						27.9199	34.8201						1.15676	1.31949						6.64958	12.9303						0.956767	4.12838
				32.3007	35.5005						43.0801	167.88						1.7832	1.07287						5.0434	12.6603						4.13811	3.59629
											24.8	93.0801
				33.0953	62.6488						60.6399	90.24						3.03344	1.49459						10.8705	9.85023						0.493404	4.24699
				24.629							143.66							1.63647							4.88222							1.31351
				43.0269	17.5249						149.5	122.52						3.81252	1.19337						8.08972	3.0821						3.48456	0.48102
				48.328	30.5175						118.56							2.45046	2.21367						19.5594	8.53815						7.00288	2.09806
				25.3519	23.7698						54.8401	235.24						1.51097	0.829027						7.84529	6.61284						0.812315	1.95128
											56.6199	101.14
				36.2348														1.92816							9.30587							2.54984
				24.4641	49.1088						85.6201	133.36						1.60984	2.04234						4.47674	9.56602						0.635257	4.16842
					32.1228						143.2	304.26							2.09054							8.643							3.50795
					37.158						158.62	119.68							0.978431							4.81425							2.26472
					19.0805						39.6401								1.3224							5.60298							0.354357
				37.0419	28.1501						271.9	234.86						3.43826	2.62703						9.42808	6.85959						1.37218	0.591789
				43.5345	41.1868						40.3401	270.02						2.38673	1.70876						7.08825	8.79856						4.83076	3.22238
				28.8966	35.3936													2.54714	3.29507						12.44	9.50721						3.23813	6.57674
											37.6399	355.86
				31.4279	20.3242						51.76	377.58						2.83822	1.07638						6.80255	6.4057						0.940161	1.70889
					39.546						72.78	61.8601							1.55996							5.40871							1.32542
				30.8439	34.0343						91.8801							2.5481	2.10874						6.21619	9.84262						0.642987	4.63695
				21.0986							6.45996	303.34						0.655467							3.57388							0.373146
				55.2583	25.4405						26.1799	94.1001						1.95311	1.18545						19.7485	7.22371						6.92898	1.19708
				53.8013							28.3999	146.6						2.48491							18.232							5.75298
				34.7155	20.8632						95.4202							2.77717	0.967794						11.1212	6.0227						3.70332	0.691375
				23.2734	21.5393						8.47998	58.7002						1.34351	0.876651						4.51842	4.47765						0.388884	0.535728
					45.2009						181.86	383.66							1.18222							10.3216							5.47914
											153.24	199.52
				34.2551														2.31664							6.66777							5.14208
				52.3105	22.6772						57.1401	88.2						1.62444	2.71327						15.4668	5.72398						5.5297	0.5274
					33.2148						6.8999	419.24							1.94963							4.46021							3.12154
											80.9199	169.28
				31.6732	55.4845						47.78							2.85459	1.59241						9.46391	13.3808						2.03163	6.26433
				50.2912	20.125						62.2002	115.3						1.64689	1.78697						17.8928	4.35946						4.75676	0.948846
					30.8494						86.98	142.3							1.11877							7.05043							4.83361
				46.6368	27.3645						42.7798	78.6799						2.7789	1.59465						10.9037	4.79892						6.48413	0.515976
					19.0882						172.96	218.36							0.70198							3.86522							0.568956
											212.4
				32.2533	30.3974							156.52						1.59034	1.13374						17.7878	5.56039						2.06212	1.91901
				38.7673	24.7509						7.09985	34.7202						2.19467	1.71397						6.88277	6.19848						5.48946	0.29293
					30.5209						62.4802								1.26029							12.6021							1.13774
					27.7627						36.6599	144.7							1.91043							6.53708							2.22905
				26.6669	33.2153						50.0801	72.5						1.41805	1.03993						4.00263	9.32289						0.223929	2.60191
				27.7779	27.6432						240.44	352.76						0.865873	1.95497						5.49212	11.3955						0.575704	3.92984
				19.4525	21.1764						172.66							0.979652	0.898352						2.87356	4.04283						0.120817	2.53795
				24.3431	33.8983						49.9399	358.74						1.73839	0.4569						5.23625	9.46938						1.498	1.66313
				30.0203	42.7162						50.7002	143						4.45262	1.56643						9.14925	10.1306						1.0691	3.81069
					29.6329						55.2	71.7							1.38929							10.215							3.22698
					27.6014						8.58008								1.33027							7.56461							3.40221
				24.1811	17.5724							149.56						0.970732	1.66525						4.84383	3.33955						0.308829	0.244801
					29.4292						52.8799	289.6							2.04957							4.57117							0.707577
											242.98
				46.5627							3.38013	133.46						2.8547							19.5414							5.73126
											24.3999	63.7202
					31.846						160.22	211.04							1.14292							11.3365							0.944456
					24.3942						101.72	78.54							2.04651							8.44675							0.493482
					29.8995						85.4199	145.02							2.23591							12.0246							2.03131
				26.9001							30.5	46.24						0.846484							5.36263							1.31084
				29.5762	33.9819						29.0601							2.63842	1.63719						5.93953	10.6013						3.27193	3.50009
				42.1572	27.07						66.04	172.36						2.69831	2.35801						10.5842	7.11682						5.83199	3.6616
					32.1399						50.7798	278.2							1.31955							10.6908							4.4726
				23.0282	20.9631							184.82						2.10244	1.74224						4.78243	6.04562						0.210269	0.2229
				27.1672	31.572						69.3198							1.41723	2.84831						6.33072	13.3764						1.25128	6.37259
				36.7886	13.8215						278.24	213.68						1.13909	0.232733						10.1069	2.04828						2.63933	0.213791
				27.9305	24.5038						243.04	272.38						2.27127	2.24803						4.96694	4.73486						1.0393	0.680845
					31.4099						31.0601								0.892403							10.6131							2.43508
				42.6259							62.54	79.1599						3.34452							10.7146							3.37528
											134.16	260.32
				29.4493	21.1944							359.68						1.34664	1.51847						7.96575	7.88651						0.145913	1.49304
				36.3666	44.6867						59.76	84.4402						3.004	1.33585						6.40542	10.4795						3.08697	5.5665
				41.0426	23.9555						267.44							2.56881	1.72729						7.3691	6.04794						3.75129	0.549383
				20.9823	45.4548						306.1	128.42						0.478825	1.00475						4.44881	10.0532						1.07599	4.13005
				34.2718	24.1962						107.1	224.44						2.23739	1.08633						5.306	5.15915						3.27236	0.925898
				27.581	31.1113							70.46						3.47911	2.27652						7.09076	8.54619						0.507219	3.16616
				33.2181	42.4951						45.6602							2.59127	2.30889						9.54148	12.3069						3.87463	4.19868
				35.7812							148.66	105.98						2.30333							7.74045							2.22352
				29.8768	25.9418						26.46	69.96						2.54548	1.2796						6.445	4.81711						0.8066	1.13142
					29.3985						29.74	97.2							1.65716							5.70565							1.78911
					29.5463						59.0801	57.1001							1.41164							9.77166							5.79251
											52.1599
				31.097	30.8726						62.0801	47.48						1.72174	2.35743						5.07829	11.1631						1.22881	5.21892
					30.0157						158.64	49.4001							1.264							3.85647							2.04882
											71.6401	242.22
				30.906							138.92	202.38						2.12407							8.81991							3.6246
					38.1043						42.8401								2.80826							6.98957							3.27925
					19.616							335.24							1.35789							4.50399							0.645041
				32.5061							131.7	297.2						1.04529							5.5083							0.549814
				32.9668	26.9334						398.68	40.8401						3.47244	2.50272						12.5012	5.5038						3.75448	2.67172
				35.8095	31.0936						53.72							2.69834	2.44228						11.4665	8.64113						3.11121	4.64215
											90.0801	265
				35.9576	21.4158							143.02						1.56526	1.63328						12.5479	6.22333						4.26325	2.13615
				38.703	18.1996						81.02	125.86						1.76621	1.05928						20.0055	3.06452						4.93681	1.55342
				26.7249	31.8906						80.76	47.3799						1.39076	0.674247						2.99902	7.4121						1.01952	3.91206
				48.6034	35.648						88.22	114.34						3.95284	0.632245						10.8534	7.48468						5.61512	3.49059
											95.48
					23.8585						192.52	614.84							0.799477							8.22978							1.70432
					25.2946						110.56								1.80634							8.66013							1.9494
					22.4098						89.2002	82.6599							1.8244							5.19672							0.274476
				49.2627	24.1312						67.2998	492.7						3.69307	1.28281						17.6367	3.26062						6.98139	0.409292
				20.9299								210.78						0.557224							2.13989							0.247731
											158.56
				32.3605	28.224						69.3401	73.3						1.31593	2.9348						4.51928	8.05278						3.05759	5.80651
				29.7883	15.8648						50.46							1.31225	0.765845						7.78697	6.92827						3.72541	0.383484
				20.1264							68.26	140.84						0.39914							1.32072							0.314916
				47.1294	45.6278						69.04	546.36						3.5886	0.888153						10.0688	11.0324						5.73551	4.82762
											121.74
				20.6874	21.5305						37.5999	131.22						0.715159	1.71352						2.79419	5.04833						0.480098	0.147001
				47.333							60.4402							2.37134							7.64436							3.95286
				37.0769	17.873						44.5	50.6001						2.6751	1.06611						9.12688	2.86445						2.33693	0.511064
					26.186						104.6	194.36							0.5563							8.27919							3.13937
				35.5129	41.2499													2.2007	2.04562						5.82063	11.8927						2.96278	4.54102
											167.54	28.1799
											75.6602	268
				28.0546	57.5887						53.3999	28.9202						2.55958	1.42976						9.25821	9.30665						0.320764	4.69519
				35.8826	26.8196						50.8201	275.88						2.38683	0.433313						6.22643	7.04609						3.75271	1.80548
											192.84
				43.2535	29.284						39.1602	511.76						1.38242	0.595386						12.0864	9.58824						3.7822	3.73353
					51.7928						113.98								2.03103							9.1104							4.3966
												82.78
				23.0562	17.7391						206.46	29.6399						0.956496	2.07744						4.84628	4.25541						0.642508	0.201654
											5.93994	132.6
					33.995						76.9399	165.68							1.24794							6.28088							3.01726
											166.32	155.84
					37.4042						69.5999	269.08							2.82675							7.63777							4.46436
					28.8414						35.8201								1.34574							7.79579							2.56009
				42.8651							117.36	27.98						0.248661							3.58313							0.214945
				31.5326	31.3325						29.0598	275.32						1.31708	4.59526						5.25113	9.79041						2.76409	3.37358
				20.1271								96.1799						1.09673							3.18249							0.278334
				29.8808	23.7097						128.86							1.01	2.06221						7.55263	5.44903						3.70191	1.53711
				23.9934	28.8858						66.8801	146.6						1.70699	2.82563						6.23255	7.72898						0.734852	2.96674
				16.6							199.68	377.48						0.194137							1.00395							0.172272
					28.8441						222.48	64.22							2.21271							8.75098							3.83374
				36.0957	22.5827						42.5601	50.1201						1.4073	1.05747						10.5924	6.45728						2.65358	2.6022
					39.3099						8.93994	148.1							1.6879							9.37474							3.81293
				37.8583	35.9044						68.76	166.06						3.9811	2.53014						8.99143	14.809						2.60597	3.07621
				38.7889	29.1223						70.3201							3.41175	1.08619						8.73121	9.41297						2.64283	2.54914
				36.8654							49.2	84.8999						2.01694							7.94555							2.68472
					32.1297						139.22	464.18							1.47729							5.59369							3.46761
				18.4743	32.8578						111.8							0.913687	3.18923						1.91095	19.0347						0.133412	5.71753
					54.6046						163.44	117.96							2.1789							8.50235							5.50713
											73.0801	142.04
				30.1187							145.38	84.2798						1.10188							4.98656							2.12872
					30.1933							380.62							2.33955							7.90047							3.62475
											56.9199
				44.6392							49.9202	43.8799						3.85646							16.9761							6.42258
					25.8005						39.1199	65.1201							1.1667							8.84948							3.97009
											194.08	356.8
				41.7515	32.5627						295.18	66.3801						2.60707	1.84882						9.74015	11.3252						3.74586	5.29891
					18.7028						98.28	60.48							1.29772							4.55654							0.4355
				29.9843	21.1409													1.12685	0.961923						3.96219	4.94303						1.40656	1.51124
											323.36	157.68
				52.5712	28.6188						89.0999	7*						4.03512	1.16763						17.169	6.00455						6.01313	1.12184
											148	364.62
					23.2961						41.3201	214.58							1.01323							7.05893							1.26319
					41.9488						87.6799	63.1001							2.24236							16.049							6.95677
											89.8
				39.8443	28.3485							95.1201						1.44955	1.55446						6.60898	8.01017						3.39699	1.01397
				36.9153	30.4907						58.0601	140.28						2.61064	1.37701						8.00001	4.01048						3.02533	0.485764
				27.5878	23.5676						69.1399	34.96						0.933481	2.78689						4.11256	10.8377						0.304354	0.999869
				34.3424	32.6085						99.54	208.9						3.70988	0.821216						8.12419	9.49281						4.51707	4.29698
				41.151	20.3567						170.72	162.92						1.19164	1.7635						4.82745	4.02773						2.30762	1.10804
				25.955							71.78	52.2798						1.24609							3.47064							0.286314
				30.561	45.719						182.3							1.42205	1.91375						4.50906	11.015						2.52098	6.21444
				23.0712	35.5836						132.74	105.52						1.32046	2.03982						6.08698	11.0848						0.539643	2.88992
				31.9532	39.0195							122.58						1.08965	2.46411						4.06255	9.09571						0.331062	4.10576
					27.9765						74.98	241.94							1.7291							5.01951							0.912922
											57.78	72.3201
				65.8828	23.3089						55.6201	62.1001						3.03132	1.78386						16.7428	4.04013						6.87308	0.441951
				20.4741	31.9096						7.59985							0.566167	1.63466						4.13931	8.22665						0.408049	4.58813
				33.6703	32.6239						74.4399	129						1.86674	1.01713						5.94051	14.7485						2.12667	3.28535
				34.6221							24.4402	44.1799						1.443							8.09463							3.03393
				30.4829	20.4404						68.26	52.4202						3.61192	1.62961						7.47285	6.04347						0.953902	0.777309
				20.7103	45.3621						182.66	226						1.22989	3.15677						4.75897	10.8014						0.351633	3.0717
				57.187	23.2589						60.5601	113.6							2.28335						11.8168	5.04419						6.23157	1.73862
				27.1728	27.9948						75.76							1.86523	1.99077						8.53464	6.13587						2.8321	1.79191
											76.22	41.1001
				31.5223	29.1277							165.56						2.13468	1.81814						5.65676	6.5691						2.58322	3.83324
				29.3224							140.96	58.78						1.76951							12.5806							1.54334
				47.9036	34.3651						25.5	69.98						3.44844	1.84464						15.8657	11.8916						6.6921	5.66067
				40.2388	32.069						42.8401	180.24						2.82282	1.83455						15.2623	5.07883						5.96997	2.77064
				59.0122	15.3064						140.32	152.24						1.63448	0.627818						11.9077	1.9852						5.06813	0.437157
				25.6953	23.5583						108.28							0.796911	2.09129						5.90646	8.17612						1.00778	0.672127
				32.3335	34.0074							21.78						2.55523	1.44898						7.19885	20.4285						1.74466	4.08376
				24.7042	33.6826						122.68	125.94						3.28643	1.1668						7.34588	8.37929						0.358217	4.96097
				34.4645							43.04	118.48						3.21741							7.54507							1.7132
											167.46	134
				31.8525	39.0785						24.2002	46.4199						2.39257	0.741673						6.60143	7.28184						1.97178	3.67567
				32.0311	31.6315						65.02	65.1799						1.93361	1.78918						12.3469	4.50995						2.73304	3.00569
				27.7598	20.0177						176.8	150.86						1.20772	1.55449						4.81603	4.20707						0.335649	0.280951
				45.0665	42.3111						66.04	125.14						0.892708	1.87268						11.8118	13.4869						5.84272	5.22458
					25.0664						42.8601	6.88013							0.912991							4.90455							1.10815
				43.9681	35.7587						42.96							3.11065	4.15102						10.7617	11.0161						5.89342	6.97851
					42.9394						64.74	68.3599							1.33822							9.43532							5.86709
				32.3453	22.5672							24						2.32098	1.1743						14.2399	3.83354						2.51257	1.24052
					27.6892						95.78	154.76							2.0307							6.88807							3.38005
					48.9062						73.76	90.8401							1.75217							9.01689							3.51678
					34.5836						100.3	129.02							1.62504							7.78721							2.81266
				47.8071							122.38	37.2998						2.17209							14.2378							4.83619
				32.6146							221.28	130.06						1.52847							9.66605							2.52196
					58.4164						90.1401	173.3							0.958905							11.9739							5.84523
				56.1606	26.376							19.5601						2.82521	1.79007						7.48046	6.46432						3.853	1.80536
				46.9118	30.7164						82.96							1.36502	1.14341						9.76835	8.75615						3.91824	3.35921
											25.5	108.68
				25.0293	36.5647						162.46	60.9399						1.90844	4.14779						3.91825	12.635						1.71346	7.16327
					23.7768						48.76	113.28							1.37229							5.61259							1.27274
				38.1898	37.179						56.9001	19.22						2.25442	1.81151						6.32896	7.11138						4.20428	4.27029
				43.3718							100.88	67.2						2.85915							9.53798							5.36993
											196.72	66.3
				30.4043	33.5728						142.7	50.0601						2.09593	2.65463						4.37061	5.8619						0.239365	5.19885
				26.1169	33.2209							73.0798						1.40445	0.69063						3.10643	9.15748						0.562598	5.01486
					30.8672						202.24	28.6802							1.56304							9.02403							2.49844
											106.7	61.5
					37.2048						54.5	71.6599							1.95577							8.24278							2.42679
											95.8601
											119.52	84.6602
					24.2539						74.4399	72.5999							1.75973							6.95047							1.01207
					25.1793						79.24	89.2002							0.75437							5.21333							1.53588
				22.3698	24.1044						74.28	60.4199						1.28389	0.618329						5.06583	3.9713						0.431059	0.246496
				51.4122	32.2535							100.08						2.51734	1.4754						11.1419	15.2244						5.81779	2.9442
				31.7675	28.4841						95.24	108.46						1.49298	2.26225						10.2363	7.87302						0.290513	2.08074
				20.2351							285.74	75.74						0.685026							2.05281							0.185815
					40.9245						200.9	181.42							1.84808							10.0418							4.73498
					34.8635						7.38013	6.28003							1.55544							7.29647							2.27883
											128.42
											63.8601	342.22
					31.5268							75.4399							2.50995							6.03483							2.55868
				31.7417	32.0779						18.52	58.46						0.433455	2.24382						6.38398	18.0426						0.23502	3.34812
					28.2746						168.72	61.6001							1.68209							9.01487							3.58437
					33.7731						89.9202	8.37988							0.908308							10.8672							3.67096
				35.7066	17.6602						160.96							3.42262	0.828598						7.01504	3.13841						3.19486	0.177666
					38.3884						30.04	67.8601							0.731886							9.0154							4.79842
					39.7236						100.64	124.18							2.31608							11.7547							3.77744
					35.4142						191.56	220.84							1.85371							11.1676							1.85054
					39.6022							89.46							2.22885							9.93033							5.24491
					45.2622						153.78	71.8401							1.2734							13.1023							4.6669
				36.8626	29.8899						31.0998	57.5						2.56504	0.558437						10.7658	14.0507						2.16303	4.89089
				30.6988	44.8927						214.46	131.88						1.23568	1.80316						8.97143	20.1596						2.29568	6.51051
											79.0798
				19.849	30.5269						33.1802	60.1001						0.325033	2.46286						0.804453	10.4565						0.139815	4.12494
				44.3461							45.5798	65.8599						2.07519							7.7166							3.90166
				28.0905							85.8201	245						1.75142							5.10119							0.974391
				36.5791	23.0836						53.6199	139.66						1.06554	1.29377						11.2031	8.1746						1.57574	2.28108
					36.6064							116.92							2.12543							9.49764							5.3922
					28.8629						136.02	103.78							2.04633							5.06346							3.68915
					28.5193						175.64	62.48							0.589984							8.34594							3.23879
				17.5813							2.11987							0.207971							2.57205							0.939269
					19.8115						24.72	41.76							1.74644							4.68645							0.977718
				19.1391							58.02	100.62						0.99264							6.50663							0.533574
											43.1201	125.18
				44.4083	29.0925						41.0999	36.9199						2.13747	1.57025						8.26782	10.0411						4.63555	4.89443
				38.1819	29.6932						64.8601	62.3801						1.99477	1.16627						11.7607	9.25104						5.66436	2.01001
				34.6281	30.7769						58.8	434.62						1.33485	1.76762						8.4692	11.283						5.01091	4.21953
				28.4323	45.1378						33.2998							4.02952	0.629329						9.38966	11.8389						2.69512	5.48485
				21.9566	13.6747						75.8	55.8						0.508714	0.471435						4.81409	1.36626						0.349956	0.43216
				33.9105	41.7393							87.46						3.05178							10.5646	13.0575						2.81805	3.59175
				34.4437	27.2088						51.8201	119.32						2.21509	1.00181						13.1975	3.87352						3.95289	1.57391
				48.4562	44.1444						189.14	66.5601						1.79818	2.05127						17.5365	12.0712						4.38025	4.06939
					27.2159						79	177.74							1.04771							2.78372							2.06767
				37.696	23.9306						181.86	98.6599						4.19388	3.23136						15.4784	7.7082						1.07593	0.809241
					20.6555						143.16	34.8799							1.20779							8.09374							0.410478
											22.6799	131.96
					24.7362						63.7202								1.83866							8.63792							1.87927
				29.4817	27.5589						111.7	215.66						2.7336	1.88965						10.1049	11.6693						3.90962	4.94971
				20.3546	23.5959						39.8799	178.32						0.448381	2.6694						5.4109	13.0588						0.167765	1.4646
				35.6057	30.0589						141.82	116.58						1.48617	0.997468						11.2818	12.0223						2.17047	6.98558
				37.8546	54.4385						49.5	235.5						2.61797	3.44006						9.72331	14.7014						2.63246	5.95102
					26.6695						30.8201	163.16							1.61633							4.75305							0.363248
					28.1793						165.62	93.6001							2.96268							6.54768							2.433
											161.3	62.5198
				24.7311								77.2002						1.81455							5.78268							1.43272
					25.9173						50.8801								0.964742							5.6863							1.5448
				40.5257							15.72	291.84						0.949351							8.98569							6.40782
				19.3232	38.5431						49.1599	188.32						0.801728	0.902614						3.81354	11.4203						1.09377	3.42404
				28.4632							80.3801	49.8801						1.87005							6.92885							2.74205
				46.1592	28.5591						67.5798	3.97998						1.59058	2.41515						14.5976	6.16957						4.6078	2.68857
				25.1731							45.78	39.3201						1.24247							8.68442							2.47647
					34.8089						70.5601	20.22							1.92537							7.82773							2.86139
				36.0153	22.8742						119.5	51.4399						1.61528	2.76574						6.69043	9.79533						5.59253	0.478878
					22.3929						141.48	150.18							1.63542							4.97412							0.807876
				33.6645	24.7218						59							3.85171	2.11515						12.4969	8.07224						7.55439	4.15488
				51.8461							23.3	39.5						1.95804							11.1949							6.08641
											55.1199	255.9
					36.5367						52.5	79.74							1.13411							8.50947							3.09145
											7.12012	115.6
				21.5352	33.9336							47						0.243233	0.8156						2.0356	9.01326						0.209118	3.49739
					47.2783						135.22	81.7							4.4899							16.123							4.54265
				42.9312							56.2002	101.82						2.98137							17.4512							4.46487
											23.6599	66.8
											44.8799
					33.1864						27.9402	60.8799							1.51508							8.4792							2.43622
				27.8503	32.161						77.1599	26.6401						2.70004	2.08554						10.1531	11.8962						0.819116	5.32916
				28.8184	22.6165						65.1599	315.94						1.47238	1.5047						8.68378	5.23902						1.47944	1.64775
					29.6829						50.5801	88.9001							2.30804							6.82773							1.37652
				26.7612	20.0838						163.34	88.2						1.75032	3.19687						9.92989	6.99933						0.553014	1.19772
				20.5508	36.7565						58.3398	33.98						1.2001	0.797839						5.95305	10.7295						0.66483	3.92897
				30.6021	18.5012													2.22443	1.82683						5.3916	5.17658						1.45803	0.17066
					43.8415						95.4399	282.18							2.01004							14.6189							5.54008
				21.0577							47.04	84.1401						1.55578							6.64824							0.525495
				37.7892							31.74	131.96						1.68138							8.92353							5.00003
					48.4839						220.24	89.54							1.18092							12.5603							4.69448
					32.1138						2.56006	73.8799							0.653596							9.34578							1.67986
					38.1513						9.37988	63.72							1.07488							7.84809							3.42414
				53.4595							129.64	23.3201						2.94089							12.4513							6.09279
				47.4892							60.6401							3.23905							11.5884							4.18523
					53.9298						107.92	29.6199							1.97721							10.054							5.15127
											50.6001	237.22
												89.3601
				22.6737	34.3509						291.14	48.22						1.68119	1.61138						5.26349	8.13609						0.318574	3.12294
					22.4364						41.74	149.96							0.460601							5.52761							0.765584
				38.6034	14.8962						55.98	133.96						3.56052	1.16762						9.7927	2.38401						3.50209	0.115136
				32.4444	63.7558						89.4399	29.8801						2.28577	0.616229						8.52266	13.1169						2.05535	5.36763
				22.4312	20.9704						96.74	63.98						0.68401	1.76794						3.17642	4.35683						0.31313	3.04542
				27.3505	41.043						87.8599							1.65343	1.69455						8.30314	6.35022						2.00999	3.04059
				50.0689	35.8379						46.8201	81.74						1.18946	1.98359						10.8846	9.88315						5.4599	5.26705
											117.38	61.6802
				42.9918	31.7077							77.28						2.06592	2.92848						12.8756	8.98525						0.62917	3.87523
				3*	28.1364						46.5	98.2798							1.2259						3*	6.45287						3*	2.33585
[truncated: 3,214 more rows]
[truncated: 28 more columns]

## Sheet: Supp Fig 6E
Figure S6E
	PV			Camk2a
mmu-miR-29b	1.35202	1.33834		0.826854	0.638426	0.844357
mmu-miR-140	1.73248	1.52901		0.613621	0.667343	0.45754
mmu-miR-28	1.41328	2.0964		0.375946	0.575155	0.539215
mmu-miR-150	2.01397	1.60348		0.570656	0.337292	0.4746
mmu-miR-133a	1.84806	2.65441		0.15879	0.175835	0.162902
mmu-miR-133b	2.23502	2.46737		0.100947	0.11539	0.081273

## Sheet: Supp Fig 9 B C
S9, B	Parvalbumin Brightness		Depth From Pia				WT									5xFAD					S9, C	Parvalbumin Brightness		Depth From Pia
			100 um	354.295	538.506	600.505	1202.81	1152.12	134.817	205.487				1956.68	376.363	702.368	611.996	218.712	218.051			Norm. To L1		100 um				WT										5xFAD
			300 um	591.849	714.573	780.406	1288.31	1166.79	325.537	289.988				1715.41	488.211	1092.45	832.544	344.139	340.03					300 um	1.6705	1.32696	1.29958	1.07109	1.01274	2.41466	1.41122				0.876697	1.29718	1.55538	1.36037	1.57348	1.55941
			500 um	689.76	648.717	792.598	1146.35	1025.03	291.798	322.776				1647.37	505.977	1042.14	839.693	360.956	422.215					500 um	1.94685	1.20466	1.31989	0.953064	0.889695	2.1644	1.57079				0.84192	1.34439	1.48375	1.37206	1.65037	1.93631
			700 um	726.73	755.836	783.745	969.367	789.21	286.637	295.713				1444.42	543.47	804.864	812.229	389.928	379.29					700 um	2.0512	1.40358	1.30514	0.805922	0.685007	2.12612	1.43908				0.738199	1.444	1.14593	1.32718	1.78284	1.73945

[truncated: 2 more sheets: Supp Fig 10 A B E F, Supp Fig 11 D G]
